# Supplementary material for: Patients with schizophrenia and bipolar disorder display a similar global gene expression signature in whole blood that reflects elevated proportion of immature neutrophil cells with association to lipid changes
Source: Transl Psychiatry. 2023 May 5;13:147. doi: 10.1038/s41398-023-02442-1 (PMC10163263; doi:10.1038/s41398-023-02442-1)
Supplement: Supplementary file 2 — Meta analysis [file 41398_2023_2442_MOESM2_ESM.xlsx]

## Sheet: SCZ_MetaAnalysis
MarkerName	Allele1	Allele2	Weight	Zscore	P.value	Direction	OriginalGeneSymbol	OriginalEntrezID	UpdatedGeneSymbol	UpdatedEntrezID
600	ILMN_1718565	t	t	840	-10.575	3.905e-26	--	CDKN1C	1028	CDKN1C	1028
27660	ILMN_1724266	t	t	840	-10.481	1.054e-25	--	LYPD2	137797	LYPD2	137797
22962	ILMN_1671891	t	t	840	9.986	1.752e-23	++	PID1	55022	PID1	55022
44595	ILMN_1778444	t	t	840	9.967	2.128e-23	++	FKBP5	2289	FKBP5	2289
41981	ILMN_1685703	t	t	840	9.822	9.051e-23	++	ACOX2	8309	ACOX2	8309
24497	ILMN_1797744	t	t	840	-9.775	1.435e-22	--	TPPP3	51673	TPPP3	51673
24197	ILMN_1712673	t	t	840	9.668	4.112e-22	++	SASH1	23328	SASH1	23328
7931	ILMN_2355168	t	t	840	9.581	9.6e-22	++	MGST1	4257	MGST1	4257
6486	ILMN_2185984	t	t	840	9.562	1.156e-21	++	SASH1	23328	SASH1	23328
42530	ILMN_1661599	t	t	840	1955-09-01	1.295e-21	++	DDIT4	54541	DDIT4	54541
28342	ILMN_3247633	t	t	840	9.487	2.378e-21	++	LOC100134379	100134379	BPI	671
43040	ILMN_1693192	t	t	840	9.441	3.688e-21	++	PI3	5266	PI3	5266
10802	ILMN_2340027	t	t	840	9.426	4.245e-21	++	TSPAN4	7106	TSPAN4	7106
35679	ILMN_1656501	t	t	840	-9.277	1.735e-20	--	DUSP5	1847	DUSP5	1847
12229	ILMN_1752728	t	t	840	2018-09-01	4.329e-20	++	FUCA1	2517	FUCA1	2517
6461	ILMN_1751868	t	t	840	9.149	5.768e-20	++	TCTEX1D1	200132	TCTEX1D1	200132
7782	ILMN_1676563	t	t	840	9.144	6.043e-20	++	HTRA1	5654	HTRA1	5654
25047	ILMN_1718607	t	t	840	9	2.253e-19	++	TSPAN4	7106	TSPAN4	7106
2425	ILMN_1687301	t	t	840	8.873	7.133e-19	++	VCAN	1462	VCAN	1462
27564	ILMN_2246956	t	t	840	8.676	4.089e-18	++	BCL2	596	BCL2	596
22372	ILMN_1694840	t	t	840	-8.588	8.861e-18	--	MATN2	4147	MATN2	4147
1592	ILMN_1655694	t	t	840	-8.499	1.919e-17	--	LOC642031	642031	NA	NA
32558	ILMN_1793859	t	t	840	8.412	4.031e-17	++	ALDH2	217	ALDH2	217
7050	ILMN_1773059	t	t	840	8.363	6.091e-17	++	GPR124	25960	ADGRA2	25960
45777	ILMN_1793476	t	t	840	8.308	9.748e-17	++	PRKCDBP	112464	CAVIN3	112464
7054	ILMN_1778668	t	t	840	-8.276	1.276e-16	--	TAGLN	6876	TAGLN	6876
16919	ILMN_2342638	t	t	840	8.233	1.829e-16	++	ASGR2	433	ASGR2	433
8954	ILMN_1758323	t	t	840	8.119	4.719e-16	++	ACPP	55	ACPP	55
5106	ILMN_2359945	t	t	840	8.105	5.28e-16	++	CES1	1066	CES1	1066
44270	ILMN_1751607	t	t	840	-8.096	5.696e-16	--	FOSB	2354	FOSB	2354
18148	ILMN_1766736	t	t	840	2022-06-08	7.647e-16	++	BPI	671	BPI	671
46024	ILMN_1795865	t	t	840	-8.04	8.956e-16	--	FGFRL1	53834	FGFRL1	53834
108	ILMN_3234884	t	t	840	-8.025	1.016e-15	--	KIF22	3835	KIF22	3835
28991	ILMN_1701402	t	t	840	-7.997	1.273e-15	--	IKBIP	121457	IKBIP	121457
33049	ILMN_1703791	t	t	840	7.988	1.375e-15	++	ANXA7	310	ANXA7	310
24144	ILMN_1800261	t	t	840	-7.96	1.719e-15	--	TUBA1B	10376	TUBA1B	10376
32939	ILMN_3240594	t	t	840	-7.948	1.89e-15	--	RNU4ATAC	100151683	RNU4ATAC	100151683
28700	ILMN_1807662	t	t	840	-7.928	2.23e-15	--	IGF2R	3482	IGF2R	3482
6748	ILMN_1780601	t	t	840	7.902	2.744e-15	++	EMR1	2015	ADGRE1	2015
10193	ILMN_1693338	t	t	840	7.867	3.63e-15	++	CYP1B1	1545	CYP1B1	1545
46891	ILMN_1774733	t	t	840	7.816	5.453e-15	++	SOCS1	8651	SOCS1	8651
26766	ILMN_1674661	t	t	840	7.811	5.696e-15	++	CIRBP	1153	CIRBP	1153
7411	ILMN_1768575	t	t	840	-7.772	7.712e-15	--	SFTPD	6441	SFTPD	6441
45986	ILMN_1680624	t	t	840	7.758	8.6e-15	++	CREG1	8804	CREG1	8804
40971	ILMN_2181445	t	t	840	7.743	9.744e-15	++	BCL2L13	23786	BCL2L13	23786
7011	ILMN_1778523	t	t	840	7.733	1.051e-14	++	KLF9	687	KLF9	687
20477	ILMN_1731354	t	t	840	7.731	1.071e-14	++	PARL	55486	PARL	55486
12051	ILMN_1677920	t	t	840	7.714	1.221e-14	++	LTF	4057	LTF	4057
46117	ILMN_1800739	t	t	840	7.706	1.3e-14	++	SPINT2	10653	SPINT2	10653
30626	ILMN_1707286	t	t	840	7.671	1.704e-14	++	FLJ22662	79887	PLBD1	79887
45078	ILMN_3178585	t	t	840	-7.662	1.833e-14	--	LOC100128104	100128104	ACAN	176
4014	ILMN_1731851	t	t	840	7.629	2.367e-14	++	OXA1L	5018	OXA1L	5018
46582	ILMN_2221066	t	t	840	-7.615	2.628e-14	--	VDAC2	7417	VDAC2	7417
10445	ILMN_1714223	t	t	840	-7.581	3.424e-14	--	LETM2	137994	LETM2	137994
26799	ILMN_2320888	t	t	840	7.543	4.594e-14	++	CXCR4	7852	CXCR4	7852
44962	ILMN_1778897	t	t	840	-7.538	4.783e-14	--	TBC1D21	161514	TBC1D21	161514
7213	ILMN_1698732	t	t	840	-7.53	5.081e-14	--	PALLD	23022	PALLD	23022
41166	ILMN_2233783	t	t	840	-7.506	6.076e-14	--	CD38	952	CD38	952
11745	ILMN_1695290	t	t	840	-7.503	6.222e-14	--	FERMT2	10979	FERMT2	10979
42869	ILMN_1801119	t	t	840	7.501	6.355e-14	++	BCL2	596	BCL2	596
23061	ILMN_1709817	t	t	840	-7.472	7.869e-14	--	SLC35A5	55032	SLC35A5	55032
35747	ILMN_2096031	t	t	840	7.463	8.473e-14	++	LOC283392	283392	TRHDE-AS1	283392
14243	ILMN_1707077	t	t	840	7.457	8.852e-14	++	SORT1	6272	SORT1	6272
11067	ILMN_2038778	t	t	840	7.425	1.128e-13	++	GAPDH	2597	GAPDH	2597
7618	ILMN_1693262	t	t	840	7.424	1.137e-13	++	LOC653600	653600	NA	NA
46004	ILMN_1692219	t	t	840	-7.413	1.234e-13	--	RAB11FIP1	80223	RAB11FIP1	80223
44309	ILMN_2399503	t	t	840	-7.408	1.283e-13	--	UBN1	29855	UBN1	29855
6298	ILMN_1663944	t	t	840	-7.36	1.832e-13	--	KNDC1	85442	NA	NA
23248	ILMN_1806056	t	t	840	7.356	1.892e-13	++	CEACAM8	1088	CEACAM8	1088
30055	ILMN_1784863	t	t	840	7.327	2.357e-13	++	CD36	948	CD36	948
18270	ILMN_1737252	t	t	840	1931-07-01	2.662e-13	++	NRG1	3084	NRG1	3084
20192	ILMN_3308901	t	t	840	7.284	3.23e-13	++	MIR1252	100302136	MIR1252	100302136
28951	ILMN_1695763	t	t	840	7.279	3.357e-13	++	PDIA5	10954	PDIA5	10954
32413	ILMN_2088560	t	t	840	-7.273	3.507e-13	--	CT45A1	541466	CT45A1	541466
20785	ILMN_1666169	t	t	840	-7.266	3.697e-13	--	NBR2	10230	NBR2	10230
45853	ILMN_3181347	t	t	840	-7.241	4.464e-13	--	LOC100129827	100129827	MRVI1-AS1	100129827
42995	ILMN_1725661	t	t	840	7.186	6.692e-13	++	DEFA1B	728358	DEFA1	1667
42138	ILMN_1688231	t	t	840	-7.183	6.837e-13	--	TREM1	54210	TREM1	54210
31469	ILMN_1719986	t	t	840	7.181	6.931e-13	++	PIK3IP1	113791	PIK3IP1	113791
16132	ILMN_1784630	t	t	840	7.172	7.373e-13	++	KBTBD11	9920	KBTBD11	9920
9924	ILMN_2295698	t	t	840	-7.172	7.408e-13	--	AFG3L1	172	AFG3L1P	172
37002	ILMN_1706706	t	t	840	7.158	8.161e-13	++	WDR68	10238	DCAF7	10238
20640	ILMN_1705183	t	t	840	2015-07-01	8.703e-13	++	MPO	4353	MPO	4353
13101	ILMN_1796560	t	t	840	7.147	8.89e-13	++	PFKFB2	5208	PFKFB2	5208
18032	ILMN_3245550	t	t	840	-7.137	9.528e-13	--	TSIX	9383	TSIX	9383
22550	ILMN_1666894	t	t	840	-7.136	9.621e-13	--	CSPG4	1464	CSPG4	1464
29098	ILMN_3241021	t	t	840	-7.131	9.976e-13	--	RNY4	6086	RNY4	6086
9125	ILMN_2165289	t	t	840	7.112	1.142e-12	++	DEFA3	1668	DEFA1	1667
24138	ILMN_1679357	t	t	840	7.108	1.176e-12	++	DEFA1B	728358	DEFA1	1667
30271	ILMN_1659856	t	t	840	7.107	1.185e-12	++	FAM167B	84734	FAM167B	84734
12560	ILMN_1681437	t	t	840	-7.085	1.394e-12	--	DCXR	51181	DCXR	51181
9074	ILMN_2102721	t	t	840	7.057	1.703e-12	++	DEFA1B	728358	DEFA1	1667
44875	ILMN_2094313	t	t	840	-7.052	1.757e-12	--	ZDHHC1	29800	ZDHHC1	29800
33238	ILMN_1668721	t	t	840	7.049	1.803e-12	++	CCND3	896	CCND3	896
31615	ILMN_2193213	t	t	840	7.047	1.823e-12	++	DEFA1	1667	DEFA1	1667
29014	ILMN_2411791	t	t	840	7.036	1.985e-12	++	CNTFR	1271	CNTFR	1271
17801	ILMN_2203271	t	t	840	6.994	2.67e-12	++	FPR3	2359	FPR3	2359
36846	ILMN_1784709	t	t	840	6.988	2.779e-12	++	GNPDA1	10007	GNPDA1	10007
721	ILMN_2363392	t	t	840	-6.981	2.922e-12	--	TNFSF14	8740	TNFSF14	8740
35627	ILMN_1809491	t	t	840	6.963	3.342e-12	++	CCDC144NL	339184	CCDC144NL	339184
35846	ILMN_1706118	t	t	840	6.947	3.736e-12	++	HN1L	90861	JPT2	90861
955	ILMN_1652472	t	t	840	6.946	3.751e-12	++	BRAF	673	BRAF	673
18137	ILMN_1746517	t	t	840	6.924	4.394e-12	++	KYNU	8942	KYNU	8942
40449	ILMN_1343295	t	t	840	1991-06-01	4.843e-12	++	GAPDH	2597	GAPDH	2597
21657	ILMN_1779742	t	t	840	6.905	5.005e-12	++	GABRD	2563	GABRD	2563
29255	ILMN_1735534	t	t	840	-6.89	5.572e-12	--	PKD1L2	114780	PKD1L2	114780
40836	ILMN_1700169	t	t	840	-6.889	5.611e-12	--	C15ORF44	81556	INTS14	81556
16254	ILMN_2048591	t	t	840	6.872	6.328e-12	++	LRRN3	54674	LRRN3	54674
27141	ILMN_1700604	t	t	840	-6.862	6.789e-12	--	RBM14	10432	RBM14	10432
41098	ILMN_1880513	t	t	840	-6.858	6.989e-12	--	HS.302412	NA	NA	NA
47092	ILMN_1761903	t	t	840	6.844	7.691e-12	++	KCNS1	3787	KCNS1	3787
13275	ILMN_1678728	t	t	840	-6.816	9.341e-12	--	FOXA2	3170	FOXA2	3170
7920	ILMN_3188106	t	t	840	-6.812	9.625e-12	--	CYTH2	9266	CYTH2	9266
33164	ILMN_1664516	t	t	840	-6.805	1.007e-11	--	CENPF	1063	CENPF	1063
46526	ILMN_2277725	t	t	840	-6.802	1.028e-11	--	CDKL5	6792	CDKL5	6792
28774	ILMN_1742427	t	t	840	6.786	1.151e-11	++	POLR1D	51082	POLR1D	51082
38022	ILMN_1765621	t	t	840	6.775	1.242e-11	++	HDGF	3068	HDGF	3068
4679	ILMN_1769013	t	t	840	6.772	1.271e-11	++	ASGR1	432	ASGR1	432
11179	ILMN_1681983	t	t	840	6.748	1.503e-11	++	RSPO3	84870	RSPO3	84870
9929	ILMN_3282245	t	t	840	-6.747	1.512e-11	--	LOC100131909	100131909	NA	NA
43031	ILMN_1851912	t	t	840	6.746	1.525e-11	++	HS.385477	NA	NA	NA
24252	ILMN_1742705	t	t	840	6.742	1.558e-11	++	SLC39A11	201266	SLC39A11	201266
1540	ILMN_2197846	t	t	840	6.732	1.678e-11	++	HADHB	3032	HADHB	3032
17059	ILMN_1795298	t	t	840	1973-06-01	1.692e-11	++	GPER	2852	GPER1	2852
43944	ILMN_2384056	t	t	840	6.729	1.705e-11	++	GPER	2852	GPER1	2852
42200	ILMN_1713105	t	t	840	-6.708	1.977e-11	--	LOC652435	652435	NA	NA
13153	ILMN_1722834	t	t	840	-6.698	2.12e-11	--	RGS12	6002	RGS12	6002
32636	ILMN_1692223	t	t	840	6.695	2.152e-11	++	LCN2	3934	LCN2	3934
37603	ILMN_1672124	t	t	840	6.693	2.186e-11	++	C4ORF18	51313	FAM198B	51313
42889	ILMN_3257145	t	t	840	1969-06-01	2.229e-11	++	LOC100129602	100129602	ARHGAP42	143872
29493	ILMN_1788203	t	t	840	-6.682	2.352e-11	--	HEY1	23462	HEY1	23462
14854	ILMN_2308849	t	t	840	-6.672	2.52e-11	--	MYADM	91663	MYADM	91663
25383	ILMN_1694966	t	t	840	6.666	2.623e-11	++	ASGR2	433	ASGR2	433
19958	ILMN_1712522	t	t	840	6.665	2.654e-11	++	CEACAM6	4680	CEACAM6	4680
35993	ILMN_1682034	t	t	840	-6.644	3.047e-11	--	HEY2	23493	HEY2	23493
27221	ILMN_1699443	t	t	840	-6.641	3.113e-11	--	LOC653652	653652	NA	NA
37070	ILMN_1792078	t	t	840	-6.64	3.142e-11	--	RNF114	55905	RNF114	55905
17550	ILMN_1763207	t	t	840	-6.639	3.16e-11	--	BATF3	55509	BATF3	55509
47156	ILMN_2189701	t	t	840	6.628	3.401e-11	++	CYLC1	1538	CYLC1	1538
10501	ILMN_2374036	t	t	840	-6.619	3.605e-11	--	CTSL1	1514	CTSL	1514
28034	ILMN_1752914	t	t	840	6.619	3.608e-11	++	CDGAP	57514	ARHGAP31	57514
33633	ILMN_3251662	t	t	840	-6.619	3.62e-11	--	HINT3	135114	HINT3	135114
37509	ILMN_1661809	t	t	840	-6.616	3.687e-11	--	PRRG4	79056	PRRG4	79056
34837	ILMN_2114720	t	t	840	6.615	3.709e-11	++	SLPI	6590	SLPI	6590
4667	ILMN_1776850	t	t	840	6.612	3.785e-11	++	ITGB1BP3	27231	NMRK2	27231
11629	ILMN_1714082	t	t	840	6.604	4.003e-11	++	CMAS	55907	CMAS	55907
39635	ILMN_1654398	t	t	840	6.598	4.173e-11	++	RGL1	23179	RGL1	23179
10040	ILMN_1785345	t	t	840	6.597	4.193e-11	++	GPR84	53831	GPR84	53831
45717	ILMN_1733998	t	t	840	-6.586	4.532e-11	--	DHRS9	10170	DHRS9	10170
16896	ILMN_1670899	t	t	840	1958-06-01	4.696e-11	++	FBN2	2201	FBN2	2201
34174	ILMN_1705064	t	t	840	-6.577	4.801e-11	--	NDEL1	81565	NDEL1	81565
9394	ILMN_2043728	t	t	840	-6.567	5.122e-11	--	ZNF341	84905	ZNF341	84905
36799	ILMN_1701195	t	t	840	6.562	5.325e-11	++	PLA2G7	7941	PLA2G7	7941
39390	ILMN_1798977	t	t	840	-6.56	5.392e-11	--	GPR97	222487	ADGRG3	222487
23634	ILMN_1794782	t	t	840	-6.556	5.525e-11	--	ABCG1	9619	ABCG1	9619
37206	ILMN_1706635	t	t	840	6.555	5.553e-11	++	ELANE	1991	ELANE	1991
15700	ILMN_1718063	t	t	840	6.554	5.593e-11	++	LIPA	3988	LIPA	3988
11790	ILMN_1653553	t	t	840	-6.549	5.805e-11	--	C14ORF80	283643	TEDC1	283643
27245	ILMN_1745533	t	t	840	6.537	6.272e-11	++	FAM117A	81558	FAM117A	81558
10847	ILMN_1741143	t	t	840	6.536	6.339e-11	++	TXK	7294	TXK	7294
29803	ILMN_1769299	t	t	840	6.529	6.627e-11	++	MTMR11	10903	MTMR11	10903
25499	ILMN_2401057	t	t	840	6.518	7.147e-11	++	CANX	821	CANX	821
183	ILMN_3248556	t	t	840	-6.516	7.214e-11	--	C15ORF62	643338	C15orf62	643338
19124	ILMN_1717029	t	t	840	-6.51	7.536e-11	--	FLJ33590	285093	NA	NA
37239	ILMN_2341467	t	t	840	6.507	7.651e-11	++	PARL	55486	PARL	55486
16262	ILMN_1780582	t	t	840	-6.506	7.713e-11	--	CD83	9308	CD83	9308
21870	ILMN_3249651	t	t	840	-6.504	7.81e-11	--	ZDHHC8P	150244	ZDHHC8P1	150244
17277	ILMN_2091113	t	t	840	-6.504	7.815e-11	--	GOLGA2LY1	84559	GOLGA2P2Y	84559
37678	ILMN_1794514	t	t	840	-6.504	7.844e-11	-+	KSR2	283455	KSR2	283455
35550	ILMN_1790008	t	t	840	-6.496	8.227e-11	--	CYP2U1	113612	CYP2U1	113612
38301	ILMN_1798620	t	t	840	6.492	8.472e-11	++	PQLC1	80148	PQLC1	80148
23795	ILMN_1704358	t	t	840	-6.489	8.615e-11	--	ZNF138	7697	ZNF138	7697
5262	ILMN_1725787	t	t	840	-6.477	9.382e-11	--	RFX1	5989	RFX1	5989
6488	ILMN_1783247	t	t	840	6.472	9.684e-11	++	C10ORF11	83938	LRMDA	83938
9153	ILMN_1762825	t	t	840	6.471	9.716e-11	++	CANX	821	CANX	821
10326	ILMN_1812995	t	t	840	-6.468	9.905e-11	--	CTSL1	1514	CTSL	1514
30338	ILMN_1785646	t	t	840	6.463	1.023e-10	++	PMP22	5376	PMP22	5376
41945	ILMN_2325337	t	t	840	-6.456	1.076e-10	--	APOL2	23780	APOL2	23780
46594	ILMN_1731507	t	t	840	-6.448	1.132e-10	--	A2BP1	54715	RBFOX1	54715
20168	ILMN_3176875	t	t	840	6.443	1.17e-10	++	LOC100127884	100127884	NA	NA
32797	ILMN_3187210	t	t	840	-6.443	1.174e-10	--	LOC100129186	100129186	NA	NA
37306	ILMN_2237474	t	t	840	-6.442	1.183e-10	--	TBC1D8B	54885	TBC1D8B	54885
33231	ILMN_1663916	t	t	840	-6.435	1.237e-10	--	ARHGAP9	64333	ARHGAP9	64333
22353	ILMN_1725642	t	t	840	6.433	1.252e-10	++	SUMO3	6612	SUMO3	6612
14695	ILMN_2223561	t	t	840	-6.426	1.309e-10	--	CRHBP	1393	CRHBP	1393
1881	ILMN_1804935	t	t	840	-6.422	1.348e-10	--	VNN3	55350	NA	NA
42759	ILMN_1661717	t	t	840	6.417	1.386e-10	++	TFDP1	7027	TFDP1	7027
1991	ILMN_1784608	t	t	840	-6.417	1.389e-10	--	CLEC2B	9976	CLEC2B	9976
20833	ILMN_1715931	t	t	840	6.415	1.409e-10	++	ISCA1	81689	ISCA1	81689
23856	ILMN_2226304	t	t	840	6.415	1.41e-10	++	ANKRD50	57182	ANKRD50	57182
27225	ILMN_3309404	t	t	840	-6.408	1.471e-10	--	MIR503	574506	MIR503	574506
11416	ILMN_1733675	t	t	840	6.407	1.485e-10	++	MPP1	4354	MPP1	4354
29623	ILMN_1677635	t	t	840	6.401	1.542e-10	++	TUBA4	80086	TUBA4B	80086
9834	ILMN_1846306	t	t	840	6.399	1.561e-10	++	HS.363526	NA	NA	NA
16616	ILMN_1661755	t	t	840	6.392	1.642e-10	++	FAM129B	64855	FAM129B	64855
36537	ILMN_1809850	t	t	840	-6.391	1.643e-10	--	RCN3	57333	RCN3	57333
41328	ILMN_2094061	t	t	840	6.391	1.649e-10	++	IMPA2	3613	IMPA2	3613
8872	ILMN_1662741	t	t	840	-6.389	1.667e-10	--	EDG4	9170	LPAR2	9170
2513	ILMN_1788118	t	t	840	-6.389	1.672e-10	--	SLC23A3	151295	SLC23A3	151295
15480	ILMN_1707503	t	t	840	-6.387	1.689e-10	--	C1ORF144	26099	SZRD1	26099
27453	ILMN_1692049	t	t	840	6.386	1.701e-10	+-	SLC7A6OS	84138	SLC7A6OS	84138
20542	ILMN_1802205	t	t	840	-6.385	1.717e-10	--	RHOB	388	RHOB	388
23002	ILMN_1789394	t	t	840	1938-06-01	1.776e-10	++	CATSPER1	117144	CATSPER1	117144
7093	ILMN_1678183	t	t	840	-6.378	1.793e-10	--	CDRT1	374286	CDRT1	374286
19271	ILMN_1834538	t	t	840	-6.377	1.808e-10	--	HS.299279	NA	NA	NA
27060	ILMN_1701749	t	t	840	6.373	1.849e-10	++	UQCRFS1	7386	UQCRFS1	7386
10799	ILMN_2390853	t	t	840	6.368	1.916e-10	++	CTSH	1512	CTSH	1512
11393	ILMN_1777660	t	t	840	6.351	2.138e-10	++	RNF144	9781	RNF144A	9781
8447	ILMN_1719256	t	t	840	-6.349	2.171e-10	--	CKS1B	1163	CKS1B	1163
46180	ILMN_3251472	t	t	840	6.349	2.172e-10	++	TOMM20	9804	TOMM20	9804
7131	ILMN_1665066	t	t	840	6.348	2.185e-10	++	C4ORF14	84273	NOA1	84273
24532	ILMN_1664464	t	t	840	-6.347	2.196e-10	--	PTGDS	5730	PTGDS	5730
22817	ILMN_1783149	t	t	840	-6.344	2.245e-10	--	CDH23	64072	CDH23	64072
13053	ILMN_1696317	t	t	840	1934-06-01	2.299e-10	++	CACNA2D4	93589	CACNA2D4	93589
26336	ILMN_3299326	t	t	840	6.339	2.309e-10	++	LOC730045	730045	NA	NA
5779	ILMN_1768035	t	t	840	-6.338	2.324e-10	--	MMP12	4321	MMP12	4321
39395	ILMN_2204876	t	t	840	6.338	2.333e-10	++	FLVCR2	55640	FLVCR2	55640
7599	ILMN_1723978	t	t	840	6.337	2.34e-10	++	LGALS1	3956	LGALS1	3956
4452	ILMN_1807767	t	t	840	-6.335	2.369e-10	--	KIAA0182	23199	GSE1	23199
13877	ILMN_3213750	t	t	840	6.328	2.478e-10	++	LOC646572	646572	CHCHD3	54927
34310	ILMN_1741632	t	t	840	6.327	2.497e-10	++	RAB3IL1	5866	RAB3IL1	5866
13974	ILMN_1821127	t	t	840	6.316	2.687e-10	+-	HS.560344	NA	NA	NA
21222	ILMN_1682232	t	t	840	-6.313	2.733e-10	--	MIER1	57708	MIER1	57708
45458	ILMN_1752451	t	t	840	6.309	2.813e-10	++	CTSH	1512	CTSH	1512
35193	ILMN_1749755	t	t	840	-6.297	3.034e-10	--	LOC284428	284428	MBD3L5	284428
1183	ILMN_1797302	t	t	840	-6.297	3.035e-10	--	PPP1R1C	151242	PPP1R1C	151242
33974	ILMN_1797950	t	t	840	-6.294	3.1e-10	--	EXTL2	2135	EXTL2	2135
10602	ILMN_1679233	t	t	840	-6.293	3.11e-10	--	SGK2	10110	SGK2	10110
4910	ILMN_3247390	t	t	840	-6.292	3.127e-10	--	LOC100132347	100132347	GTPBP6	8225
22791	ILMN_1657316	t	t	840	-6.292	3.128e-10	--	IGSF1	3547	IGSF1	3547
2974	ILMN_2148819	t	t	840	-6.289	3.193e-10	--	TUBA1A	7846	TUBA1A	7846
12756	ILMN_1697268	t	t	840	6.283	3.312e-10	++	EMILIN2	84034	EMILIN2	84034
27831	ILMN_1805111	t	t	840	2027-06-01	3.615e-10	++	BRWD1	54014	BRWD1	54014
18850	ILMN_2054297	t	t	840	-6.265	3.722e-10	--	PTGS2	5743	PTGS2	5743
12558	ILMN_1656310	t	t	840	6.263	3.772e-10	++	INDO	3620	IDO1	3620
2767	ILMN_1738095	t	t	840	6.259	3.884e-10	++	PER2	8864	PER2	8864
44327	ILMN_1746408	t	t	840	-6.257	3.935e-10	--	MIDN	90007	MIDN	90007
9964	ILMN_1750181	t	t	840	6.247	4.183e-10	++	TESC	54997	TESC	54997
23913	ILMN_1730628	t	t	840	6.239	4.396e-10	++	RNASE2	6036	RNASE2	6036
4016	ILMN_1652649	t	t	840	-6.235	4.522e-10	--	LOC643722	643722	NECTIN2	5819
28184	ILMN_1796710	t	t	840	-6.23	4.675e-10	--	PHC1	1911	PHC1	1911
20096	ILMN_1654289	t	t	840	6.229	4.693e-10	++	ELK1	2002	ELK1	2002
3443	ILMN_1775016	t	t	840	6.228	4.723e-10	++	MPZL2	10205	MPZL2	10205
21159	ILMN_2359211	t	t	840	6.224	4.853e-10	++	AP2A1	160	AP2A1	160
40390	ILMN_3241707	t	t	840	-6.221	4.927e-10	--	LOC729339	729339	LINC00965	349196
18920	ILMN_1776153	t	t	840	6.219	4.999e-10	++	AGGF1	55109	AGGF1	55109
21753	ILMN_1765610	t	t	840	6.209	5.333e-10	+-	AQP7P2	389756	AQP7	364
5199	ILMN_1803846	t	t	840	6.203	5.544e-10	++	EIF1	10209	EIF1	10209
27468	ILMN_1751109	t	t	840	-6.192	5.958e-10	--	LOC652802	652802	NA	NA
40690	ILMN_1666875	t	t	840	-6.189	6.037e-10	--	LOC645914	645914	NHSL2	340527
5771	ILMN_1780671	t	t	840	-6.187	6.144e-10	--	PLEKHG3	26030	PLEKHG3	26030
42036	ILMN_2165473	t	t	840	-6.184	6.264e-10	--	MID1IP1	58526	MID1IP1	58526
46776	ILMN_2320330	t	t	840	2018-06-01	6.392e-10	++	MAL	4118	MAL	4118
45342	ILMN_1746533	t	t	840	-6.177	6.516e-10	--	CDC27	996	CDC27	996
22047	ILMN_1719870	t	t	840	-6.176	6.57e-10	--	FAM72D	728833	FAM72D	728833
17015	ILMN_1753347	t	t	840	6.175	6.606e-10	++	DEFA4	1669	DEFA4	1669
25937	ILMN_1750879	t	t	840	6.164	7.115e-10	+-	LOC653293	653293	NA	NA
46801	ILMN_2061435	t	t	840	-6.161	7.249e-10	--	MEG3	55384	MEG3	55384
22177	ILMN_1656472	t	t	840	-6.16	7.282e-10	--	GRAP	10750	GRAP	10750
11932	ILMN_2076640	t	t	840	2016-06-01	7.285e-10	++	KHDRBS1	10657	KHDRBS1	10657
22456	ILMN_1742025	t	t	840	6.159	7.336e-10	++	OLFM1	10439	OLFM1	10439
25765	ILMN_3244846	t	t	840	-6.146	7.931e-10	--	LOC402207	402207	NA	NA
33973	ILMN_1691436	t	t	840	6.142	8.137e-10	++	BLVRA	644	BLVRA	644
33471	ILMN_1791912	t	t	840	-6.142	8.159e-10	--	SIDT2	51092	SIDT2	51092
40087	ILMN_1657611	t	t	840	-6.141	8.216e-10	--	SH3RF3	344558	SH3RF3	344558
19100	ILMN_1759117	t	t	840	6.138	8.338e-10	++	XK	7504	XK	7504
6566	ILMN_3279987	t	t	840	6.138	8.351e-10	++	LOC442232	442232	RPL17	6139
18400	ILMN_1673305	t	t	840	-6.131	8.713e-10	--	RHOC	389	RHOC	389
2607	ILMN_1662141	t	t	840	-6.127	8.963e-10	--	LOC648603	648603	ACAA2	10449
28084	ILMN_3308856	t	t	840	6.124	9.131e-10	++	MIR520H	574493	MIR520G	574484
10042	ILMN_1701112	t	t	840	-6.119	9.402e-10	--	LOC440944	440944	NA	NA
17633	ILMN_3245959	t	t	840	-6.113	9.752e-10	--	LOC100133661	100133661	NA	NA
45325	ILMN_1773963	t	t	840	2022-11-06	9.959e-10	++	GNA15	2769	GNA15	2769
7420	ILMN_1842850	t	t	840	-6.11	9.994e-10	--	HS.79881	NA	NA	NA
25102	ILMN_2197365	t	t	840	-6.092	1.112e-09	--	RGS2	5997	RGS2	5997
3632	ILMN_2322375	t	t	840	-6.088	1.14e-09	--	MAFF	23764	MAFF	23764
45334	ILMN_1876456	t	t	840	-6.083	1.18e-09	--	HS.540037	NA	NA	NA
38299	ILMN_1752520	t	t	840	-6.074	1.245e-09	--	SLFN11	91607	SLFN11	91607
29998	ILMN_1844593	t	t	840	6.061	1.354e-09	++	HS.551128	NA	NA	NA
36031	ILMN_1737561	t	t	840	-6.059	1.368e-09	--	LOC88523	88523	N4BP2L2	10443
44871	ILMN_1803560	t	t	840	-6.052	1.427e-09	--	LAT2	7462	LAT2	7462
42026	ILMN_2072178	t	t	840	6.051	1.44e-09	++	ECHDC3	79746	ECHDC3	79746
34701	ILMN_3289484	t	t	840	-6.043	1.513e-09	-+	LOC100132843	100132843	NA	NA
24948	ILMN_1759075	t	t	840	-6.043	1.514e-09	--	TNFRSF13B	23495	TNFRSF13B	23495
9279	ILMN_1807106	t	t	840	6.029	1.649e-09	++	LDHA	3939	LDHA	3939
30291	ILMN_1663532	t	t	840	-6.028	1.662e-09	--	RIC8B	55188	RIC8B	55188
3851	ILMN_2083469	t	t	840	6.021	1.737e-09	++	IRS2	8660	IRS2	8660
20666	ILMN_1678992	t	t	840	2022-02-06	1.739e-09	++	LOC648585	648585	TP53AIP1	63970
19541	ILMN_1779558	t	t	840	2022-02-06	1.741e-09	++	GAS6	2621	GAS6	2621
15325	ILMN_1789361	t	t	840	6.014	1.807e-09	++	PKD2L1	9033	PKD2L1	9033
19565	ILMN_1761788	t	t	840	-6.012	1.834e-09	--	MOXD1	26002	MOXD1	26002
11345	ILMN_1812433	t	t	840	5.998	2e-09	++	HP	3240	HP	3240
29983	ILMN_1687277	t	t	840	-5.995	2.036e-09	--	IRGM	345611	IRGM	345611
17992	ILMN_1704579	t	t	840	5.994	2.045e-09	++	ABCA13	154664	ABCA13	154664
24107	ILMN_1900734	t	t	840	-5.993	2.056e-09	--	HS.580797	NA	NA	NA
30698	ILMN_2414014	t	t	840	-5.991	2.082e-09	--	RBM10	8241	RBM10	8241
27210	ILMN_1699139	t	t	840	-5.99	2.092e-09	--	CYP19A1	1588	CYP19A1	1588
47103	ILMN_3251451	t	t	840	-5.986	2.145e-09	--	MED31	51003	MED31	51003
18556	ILMN_1740441	t	t	840	5.978	2.26e-09	++	CYB5R3	1727	CYB5R3	1727
9461	ILMN_1863284	t	t	840	-5.977	2.274e-09	--	HS.130916	NA	NA	NA
14067	ILMN_1813206	t	t	840	5.977	2.276e-09	++	CP	1356	CP	1356
14702	ILMN_1722622	t	t	840	5.977	2.277e-09	++	CD163	9332	CD163	9332
35370	ILMN_1711685	t	t	840	5.972	2.348e-09	++	LOC730804	730804	NA	NA
33319	ILMN_1779934	t	t	840	-5.965	2.45e-09	--	CDH23	64072	CDH23	64072
16868	ILMN_1661269	t	t	840	-5.955	2.608e-09	-+	LOC652379	652379	NA	NA
23749	ILMN_1805330	t	t	840	5.954	2.622e-09	++	KLHL26	55295	KLHL26	55295
27276	ILMN_2387214	t	t	840	5.953	2.627e-09	++	PALM	5064	PALM	5064
2339	ILMN_1683215	t	t	840	-5.953	2.628e-09	-+	ZBED3	84327	ZBED3	84327
45607	ILMN_1704210	t	t	840	-5.946	2.743e-09	--	CNTNAP4	85445	CNTNAP4	85445
42369	ILMN_1735014	t	t	840	-5.946	2.755e-09	--	KLF6	1316	KLF6	1316
36679	ILMN_2075927	t	t	840	-5.944	2.782e-09	--	STK40	83931	STK40	83931
14485	ILMN_1792607	t	t	840	-5.94	2.849e-09	--	OBP2A	29991	OBP2A	29991
24271	ILMN_2075643	t	t	840	-5.938	2.889e-09	-+	ANKRD29	147463	ANKRD29	147463
15702	ILMN_3249748	t	t	840	5.934	2.964e-09	++	LDHA	3939	LDHA	3939
6705	ILMN_1736026	t	t	840	5.932	2.986e-09	++	MMP8	4317	MMP8	4317
37187	ILMN_1713274	t	t	840	5.929	3.05e-09	++	OTOS	150677	OTOS	150677
7564	ILMN_1655987	t	t	840	5.927	3.092e-09	++	STAB1	23166	STAB1	23166
41232	ILMN_2070792	t	t	840	5.922	3.176e-09	++	ACSM5	54988	ACSM5	54988
17874	ILMN_3238326	t	t	840	5.916	3.298e-09	++	RNF144A	9781	RNF144A	9781
39145	ILMN_3239312	t	t	840	5.915	3.313e-09	++	LOC100133718	100133718	NA	NA
42116	ILMN_1726104	t	t	840	5.912	3.376e-09	++	C11ORF51	25906	ANAPC15	25906
11272	ILMN_1757355	t	t	840	-5.908	3.467e-09	--	FBXO4	26272	FBXO4	26272
41152	ILMN_1735930	t	t	840	-5.904	3.545e-09	--	KLF2	10365	KLF2	10365
14496	ILMN_1769282	t	t	840	-5.902	3.584e-09	--	FRMD6	122786	FRMD6	122786
8208	ILMN_1764813	t	t	840	-5.902	3.594e-09	--	B3GALTL	145173	B3GLCT	145173
6235	ILMN_1678919	t	t	840	2022-09-05	3.627e-09	++	YOD1	55432	YOD1	55432
29903	ILMN_3236428	t	t	840	5.895	3.757e-09	++	TMEM170B	100113407	TMEM170B	100113407
3937	ILMN_1710989	t	t	840	5.894	3.779e-09	++	LOC653061	653061	GOLGA8S	653061
6657	ILMN_1771720	t	t	840	-5.889	3.88e-09	--	LOC645162	645162	NA	NA
30694	ILMN_1771224	t	t	840	-5.887	3.934e-09	--	SKA1	220134	SKA1	220134
45109	ILMN_1742031	t	t	840	5.886	3.957e-09	++	IFRD2	7866	IFRD2	7866
40785	ILMN_2206344	t	t	840	5.885	3.985e-09	++	NDST2	8509	NDST2	8509
33243	ILMN_3242137	t	t	840	5.883	4.035e-09	++	LOC100131927	100131927	C20orf78	100128496
28128	ILMN_3246356	t	t	840	-5.88	4.106e-09	--	C5ORF49	134121	C5orf49	134121
26259	ILMN_1735093	t	t	840	-5.875	4.218e-09	--	TIMELESS	8914	TIMELESS	8914
11260	ILMN_1740742	t	t	840	5.874	4.261e-09	++	UROD	7389	UROD	7389
16430	ILMN_2372915	t	t	840	5.873	4.285e-09	++	P2RY2	5029	P2RY2	5029
44026	ILMN_2275455	t	t	840	-5.872	4.3e-09	--	RNF6	6049	RNF6	6049
39400	ILMN_1681032	t	t	840	-5.872	4.302e-09	--	C16ORF54	283897	C16orf54	283897
20406	ILMN_1806692	t	t	840	5.872	4.316e-09	++	HEXB	3074	HEXB	3074
43146	ILMN_1682547	t	t	840	-5.87	4.349e-09	-+	ANKRD2	26287	ANKRD2	26287
5534	ILMN_2225956	t	t	840	5.868	4.401e-09	++	C4ORF39	152756	FAM218A	152756
7777	ILMN_3307714	t	t	840	-5.863	4.549e-09	--	GRIN2B	2904	GRIN2B	2904
9403	ILMN_1656921	t	t	840	-5.862	4.581e-09	--	LOC402634	402634	NA	NA
18702	ILMN_1726704	t	t	840	5.858	4.675e-09	++	RSC1A1	6248	RSC1A1	6248
36532	ILMN_1806123	t	t	840	5.855	4.76e-09	++	MRPL23	6150	MRPL23	6150
18942	ILMN_1744089	t	t	840	-5.855	4.78e-09	--	C1ORF127	148345	C1orf127	148345
34661	ILMN_1662735	t	t	840	5.853	4.825e-09	++	OR5K2	402135	OR5K2	402135
29266	ILMN_1893608	t	t	840	1985-05-01	4.928e-09	++	HS.161330	NA	NA	NA
9553	ILMN_1685472	t	t	840	-5.848	4.968e-09	--	LRRTM4	80059	LRRTM4	80059
46686	ILMN_1756326	t	t	840	-5.845	5.063e-09	--	CKS2	1164	CKS2	1164
40684	ILMN_1756006	t	t	840	-5.844	5.096e-09	--	ATG2A	23130	ATG2A	23130
27877	ILMN_3199585	t	t	840	-5.844	5.105e-09	--	LOC100133015	100133015	NA	NA
14638	ILMN_2129572	t	t	840	-5.841	5.178e-09	--	F3	2152	F3	2152
41464	ILMN_1668397	t	t	840	-5.839	5.246e-09	--	LOC641858	641858	NA	NA
7952	ILMN_1675190	t	t	840	5.838	5.285e-09	++	RETN	56729	RETN	56729
2663	ILMN_3236613	t	t	840	-5.838	5.294e-09	--	AREGB	727738	AREG	374
22131	ILMN_2180064	t	t	840	5.837	5.302e-09	++	OR1G1	8390	OR1G1	8390
32239	ILMN_2296037	t	t	840	-5.836	5.339e-09	--	PTPN2	5771	PTPN2	5771
12150	ILMN_2041046	t	t	840	-5.833	5.429e-09	--	CKS1B	1163	CKS1B	1163
2161	ILMN_1901113	t	t	840	-5.832	5.479e-09	--	HS.444348	NA	NA	NA
38736	ILMN_1724016	t	t	840	-5.83	5.558e-09	--	C15ORF44	81556	INTS14	81556
5513	ILMN_3187799	t	t	840	-5.829	5.568e-09	--	LOC100130465	100130465	NA	NA
36528	ILMN_3243320	t	t	840	5.828	5.607e-09	++	LOC100133419	100133419	SBDSP1	155370
42417	ILMN_1750722	t	t	840	-5.826	5.677e-09	--	RPS7	6201	RPS7	6201
9395	ILMN_1785549	t	t	840	-5.82	5.893e-09	--	SLC30A2	7780	SLC30A2	7780
43082	ILMN_1737514	t	t	840	5.818	5.956e-09	++	KYNU	8942	KYNU	8942
34694	ILMN_1714335	t	t	840	-5.816	6.016e-09	--	RDH10	157506	RDH10	157506
47011	ILMN_3241670	t	t	840	5.814	6.104e-09	++	C3ORF71	646450	ARIH2OS	646450
13352	ILMN_1770678	t	t	840	-5.81	6.261e-09	--	CBX2	84733	CBX2	84733
12904	ILMN_1658265	t	t	840	-5.807	6.365e-09	--	GPR135	64582	NA	NA
31090	ILMN_1730084	t	t	840	5.805	6.438e-09	++	COMT	1312	COMT	1312
32512	ILMN_1658108	t	t	840	-5.8	6.612e-09	--	LOC651128	651128	NA	NA
35332	ILMN_1748323	t	t	840	-5.8	6.65e-09	--	CXCL14	9547	CXCL14	9547
949	ILMN_1775048	t	t	840	5.799	6.68e-09	++	DIRAS1	148252	DIRAS1	148252
42736	ILMN_1784661	t	t	840	5.794	6.892e-09	++	TMEM2	23670	CEMIP2	23670
41529	ILMN_1761016	t	t	840	-5.793	6.909e-09	--	SPZ1	84654	SPZ1	84654
39262	ILMN_1696828	t	t	840	-5.79	7.042e-09	--	RGS14	10636	RGS14	10636
28772	ILMN_1815184	t	t	840	-5.788	7.131e-09	--	ASPM	259266	ASPM	259266
13044	ILMN_3238740	t	t	840	5.787	7.182e-09	++	CENPBD1	92806	CENPBD1	92806
3532	ILMN_1658706	t	t	840	-5.779	7.511e-09	--	ST6GALNAC2	10610	ST6GALNAC2	10610
42762	ILMN_1801040	t	t	840	-5.777	7.593e-09	--	SPN	6693	SPN	6693
36918	ILMN_1812702	t	t	840	-5.777	7.612e-09	-+	SIX1	6495	SIX1	6495
31379	ILMN_3288966	t	t	840	-5.775	7.68e-09	-+	LOC401561	401561	NA	NA
37782	ILMN_3310020	t	t	840	-5.775	7.704e-09	-+	MIR548A3	693127	MIR548A3	693127
35501	ILMN_3237296	t	t	840	5.773	7.767e-09	+-	LOC144742	144742	LINC00934	144742
24283	ILMN_1653766	t	t	840	-5.768	8.016e-09	--	CCL24	6369	CCL24	6369
13129	ILMN_3283772	t	t	840	5.766	8.105e-09	++	LOC644237	644237	GAPDH	2597
2624	ILMN_1656920	t	t	840	-5.765	8.155e-09	--	CRIP1	1396	CRIP1	1396
7048	ILMN_1767894	t	t	840	-5.764	8.215e-09	--	POLB	5423	POLB	5423
27133	ILMN_1782788	t	t	840	5.761	8.354e-09	++	CSDA	8531	YBX3	8531
36875	ILMN_1865935	t	t	840	-5.757	8.553e-09	-+	HS.565857	NA	NA	NA
9952	ILMN_1718831	t	t	840	5.755	8.652e-09	++	TMEM57	55219	MACO1	55219
7244	ILMN_1815010	t	t	840	-5.753	8.765e-09	--	RNF141	50862	RNF141	50862
5775	ILMN_1656718	t	t	840	5.753	8.789e-09	++	DEF8	54849	DEF8	54849
14835	ILMN_1796089	t	t	840	-5.751	8.857e-09	--	NKX2-3	159296	NKX2-3	159296
14488	ILMN_1770502	t	t	840	-5.747	9.093e-09	--	DQX1	165545	DQX1	165545
30637	ILMN_1713966	t	t	840	-5.745	9.184e-09	--	MRPL52	122704	MRPL52	122704
24301	ILMN_1730710	t	t	840	5.744	9.224e-09	++	ADORA3	140	ADORA3	140
4969	ILMN_1749789	t	t	840	-5.742	9.347e-09	--	HIST1H1D	3007	HIST1H1D	3007
22704	ILMN_1655414	t	t	840	-5.735	9.725e-09	--	TNFSF14	8740	TNFSF14	8740
9213	ILMN_2383306	t	t	840	5.735	9.765e-09	++	GPATCH4	54865	GPATCH4	54865
33848	ILMN_3307651	t	t	840	-5.73	1.004e-08	--	APOBEC3D	140564	APOBEC3D	140564
26906	ILMN_1698186	t	t	840	-5.728	1.015e-08	-+	IFNA2	3440	IFNA2	3440
38456	ILMN_1670719	t	t	840	-5.727	1.022e-08	--	TPD52L1	7164	TPD52L1	7164
29481	ILMN_3282844	t	t	840	-5.719	1.074e-08	--	LOC644265	644265	NA	NA
11955	ILMN_1677843	t	t	840	-5.714	1.101e-08	--	RAB24	53917	RAB24	53917
45732	ILMN_1736527	t	t	840	-5.714	1.105e-08	--	TFCP2L1	29842	TFCP2L1	29842
7604	ILMN_2343048	t	t	840	-5.713	1.108e-08	--	ABCB9	23457	ABCB9	23457
20052	ILMN_3311185	t	t	840	-5.712	1.116e-08	--	ESP33	100188917	NA	NA
150	ILMN_1788663	t	t	840	-5.71	1.129e-08	--	KCNQ2	3785	NA	NA
4573	ILMN_2297765	t	t	840	-5.706	1.159e-08	--	KCNMA1	3778	KCNMA1	3778
5573	ILMN_2243308	t	t	840	5.705	1.161e-08	++	ACVR1B	91	ACVR1B	91
17505	ILMN_3268799	t	t	840	-5.7	1.197e-08	--	C14ORF65	317762	CCDC85C	317762
11015	ILMN_1756985	t	t	840	5.699	1.202e-08	++	LOC646812	646812	NA	NA
23230	ILMN_1676042	t	t	840	5.697	1.221e-08	++	ALOX15	246	NA	NA
645	ILMN_1658715	t	t	840	-5.695	1.234e-08	--	NRXN3	9369	NRXN3	9369
34086	ILMN_1680580	t	t	840	-5.691	1.263e-08	-+	LOC148709	148709	LOC148709	148709
41941	ILMN_2117987	t	t	840	5.691	1.264e-08	++	TFDP1	7027	TFDP1	7027
11844	ILMN_1681301	t	t	840	-5.688	1.283e-08	--	AIM2	9447	AIM2	9447
5190	ILMN_1690443	t	t	840	-5.688	1.288e-08	--	C14ORF82	145438	FRMD6-AS1	145438
24936	ILMN_2113126	t	t	840	5.687	1.294e-08	++	RNASE3	6037	RNASE3	6037
46826	ILMN_1781952	t	t	840	5.686	1.3e-08	++	MGST1	4257	MGST1	4257
22311	ILMN_2379599	t	t	840	5.684	1.318e-08	++	CD163	9332	CD163	9332
34175	ILMN_1689552	t	t	840	-5.679	1.356e-08	--	FAM63A	55793	MINDY1	55793
2084	ILMN_1762275	t	t	840	-5.673	1.405e-08	--	CSE1L	1434	NA	NA
9202	ILMN_1811387	t	t	840	1967-05-01	1.427e-08	++	TFF3	7033	TFF3	7033
26896	ILMN_1840316	t	t	840	5.669	1.436e-08	++	HS.105791	NA	NA	NA
2277	ILMN_1784749	t	t	840	5.666	1.462e-08	++	GAS6	2621	GAS6	2621
14893	ILMN_2309549	t	t	840	5.665	1.473e-08	++	AMZ2	51321	AMZ2	51321
46457	ILMN_2411127	t	t	840	5.662	1.498e-08	++	C21ORF57	54059	YBEY	54059
17700	ILMN_3286444	t	t	840	5.661	1.504e-08	++	LOC100131044	100131044	NPM1	4869
20770	ILMN_1797875	t	t	840	-5.661	1.507e-08	--	ALOX5AP	241	ALOX5AP	241
39857	ILMN_1726906	t	t	840	1966-05-01	1.512e-08	++	AKT1S1	84335	AKT1S1	84335
24393	ILMN_1772903	t	t	840	5.657	1.542e-08	++	LOC374973	374973	TEX38	374973
19110	ILMN_1661251	t	t	840	-5.654	1.565e-08	--	SPAM1	6677	SPAM1	6677
38994	ILMN_1756541	t	t	840	-5.653	1.573e-08	--	MXD4	10608	MXD4	10608
33840	ILMN_1807919	t	t	840	5.651	1.598e-08	++	TNS1	7145	TNS1	7145
19438	ILMN_2154322	t	t	840	-5.65	1.606e-08	--	SEMA3E	9723	SEMA3E	9723
555	ILMN_1812281	t	t	840	5.649	1.616e-08	++	ARG1	383	ARG1	383
32809	ILMN_2362556	t	t	840	5.648	1.62e-08	++	TBX20	57057	TBX20	57057
12631	ILMN_1795835	t	t	840	-5.644	1.663e-08	--	LOC338758	338758	ATP2B1-AS1	338758
31626	ILMN_1680132	t	t	840	-5.642	1.686e-08	--	CADM1	23705	CADM1	23705
1836	ILMN_1721926	t	t	840	-5.641	1.692e-08	--	UGT2A1	10941	UGT2A1	10941
4081	ILMN_1744906	t	t	840	5.635	1.749e-08	++	LOC254028	254028	NA	NA
7762	ILMN_1692833	t	t	840	5.631	1.793e-08	++	LOC645485	645485	NA	NA
38753	ILMN_1664248	t	t	840	-5.627	1.839e-08	--	MGC40069	348035	NA	NA
43351	ILMN_2147424	t	t	840	5.624	1.866e-08	++	SERPINB10	5273	SERPINB10	5273
40198	ILMN_1815023	t	t	840	5.623	1.879e-08	++	PIM1	5292	PIM1	5292
4484	ILMN_1654370	t	t	840	5.623	1.88e-08	++	TESK2	10420	TESK2	10420
25584	ILMN_1721344	t	t	840	-5.621	1.893e-08	--	MOBKL2A	126308	MOB3A	126308
21801	ILMN_2343775	t	t	840	5.621	1.894e-08	++	RPL38	6169	RPL38	6169
6762	ILMN_2278335	t	t	840	-5.619	1.916e-08	-+	AKR1B15	441282	AKR1B15	441282
18689	ILMN_1695590	t	t	840	-5.618	1.927e-08	--	ADRB2	154	ADRB2	154
22484	ILMN_1694344	t	t	840	-5.614	1.98e-08	--	NDOR1	27158	NDOR1	27158
24784	ILMN_1744138	t	t	840	5.611	2.007e-08	++	CHCHD7	79145	CHCHD7	79145
29525	ILMN_1675927	t	t	840	5.611	2.012e-08	++	NEBL	10529	NEBL	10529
42287	ILMN_1657234	t	t	840	-5.611	2.012e-08	--	CCL20	6364	CCL20	6364
19571	ILMN_1859524	t	t	840	-5.606	2.074e-08	--	HS.574667	NA	NA	NA
34460	ILMN_1774761	t	t	840	5.606	2.076e-08	++	CCR2	1231	CCR2	729230
46484	ILMN_1664462	t	t	840	5.605	2.079e-08	+-	ONECUT2	9480	ONECUT2	9480
27871	ILMN_2062271	t	t	840	5.604	2.093e-08	++	CDK5R1	8851	CDK5R1	8851
23923	ILMN_1783598	t	t	840	5.603	2.106e-08	++	CAB39L	81617	CAB39L	81617
24548	ILMN_1797475	t	t	840	-5.602	2.124e-08	--	C13ORF30	144809	FAM216B	144809
24595	ILMN_1695048	t	t	840	-5.596	2.198e-08	-+	LOC643809	643809	NA	NA
17145	ILMN_3310030	t	t	840	-5.591	2.255e-08	--	MIR1265	100302116	MIR1265	100302116
1693	ILMN_1891922	t	t	840	5.588	2.297e-08	++	HS.564338	NA	NA	NA
21444	ILMN_1859573	t	t	840	-5.585	2.33e-08	--	HS.570467	NA	NA	NA
8825	ILMN_1680925	t	t	840	-5.585	2.34e-08	--	SLC9A3R1	9368	SLC9A3R1	9368
28249	ILMN_3248586	t	t	840	-5.579	2.414e-08	--	LOC100133144	100133144	UBE2Q2P2	100134869
44000	ILMN_1824297	t	t	840	-5.578	2.434e-08	--	HS.145307	NA	NA	NA
27982	ILMN_1662426	t	t	840	5.575	2.472e-08	++	AP2S1	1175	AP2S1	1175
37536	ILMN_1724700	t	t	840	5.575	2.472e-08	++	RIOK3	8780	RIOK3	8780
14289	ILMN_1672326	t	t	840	5.573	2.503e-08	+-	PCDHA2	56146	PCDHA2	56146
44578	ILMN_1698578	t	t	840	-5.572	2.513e-08	--	LOC440978	440978	LOC100506990	100506990
19473	ILMN_3245748	t	t	840	-5.572	2.519e-08	-+	LOC100131704	100131704	NCOR1	9611
43884	ILMN_1856669	t	t	840	-5.572	2.522e-08	--	HS.534704	NA	NA	NA
41747	ILMN_2401761	t	t	840	-5.569	2.561e-08	--	NUDT9	53343	NUDT9	53343
25684	ILMN_1796490	t	t	840	5.569	2.566e-08	++	GRINA	2907	GRINA	2907
25663	ILMN_2313349	t	t	840	-5.566	2.606e-08	--	SSX3	10214	SSX3	10214
20506	ILMN_1652243	t	t	840	5.566	2.611e-08	++	FLJ32784	127731	VWA5B1	127731
46407	ILMN_3273209	t	t	840	-5.566	2.612e-08	--	FLJ10489	379034	NA	NA
42087	ILMN_1700037	t	t	840	-5.565	2.626e-08	--	GRB14	2888	GRB14	2888
21779	ILMN_1688825	t	t	840	-5.564	2.634e-08	--	OR4X2	119764	OR4X2	119764
2312	ILMN_1703761	t	t	840	-5.562	2.662e-08	--	LOC644215	644215	NA	NA
14140	ILMN_1728785	t	t	840	-5.562	2.667e-08	--	GPR116	221395	ADGRF5	221395
28161	ILMN_1783244	t	t	840	5.562	2.667e-08	++	TNFRSF19	55504	TNFRSF19	55504
25404	ILMN_1665435	t	t	840	-5.561	2.688e-08	--	GPER	2852	GPER1	2852
24250	ILMN_1723035	t	t	840	1956-05-01	2.695e-08	++	OLR1	4973	OLR1	4973
15915	ILMN_1788783	t	t	840	-5.552	2.83e-08	--	TRAM2	9697	TRAM2	9697
17357	ILMN_1695530	t	t	840	5.551	2.845e-08	++	MS4A3	932	MS4A3	932
17518	ILMN_2378952	t	t	840	5.549	2.866e-08	++	GPX4	2879	GPX4	2879
1706	ILMN_1663390	t	t	840	-5.549	2.87e-08	--	CDC20	991	CDC20	991
44333	ILMN_1709370	t	t	840	-5.545	2.946e-08	--	LOC651617	651617	NA	NA
24954	ILMN_1730928	t	t	840	5.544	2.964e-08	++	CDK5R1	8851	CDK5R1	8851
5363	ILMN_1773650	t	t	840	5.543	2.969e-08	++	LRRN3	54674	LRRN3	54674
26257	ILMN_1731729	t	t	840	5.542	2.993e-08	++	OCLN	4950	OCLN	100506658
46621	ILMN_1783717	t	t	840	-5.539	3.035e-08	--	DUXAP3	503632	NA	NA
5311	ILMN_1658290	t	t	840	5.539	3.04e-08	++	C16ORF68	79091	METTL22	79091
25606	ILMN_3201419	t	t	840	5.539	3.04e-08	++	LOC387924	387924	OGFOD1	55239
31080	ILMN_3246590	t	t	840	-5.538	3.063e-08	-+	LOC100130525	100130525	EXOC3L1	283849
41083	ILMN_1787691	t	t	840	5.537	3.082e-08	++	CITED4	163732	CITED4	163732
8009	ILMN_1670485	t	t	840	-5.536	3.089e-08	--	LOC645812	645812	NA	NA
11148	ILMN_1821997	t	t	840	5.536	3.098e-08	++	HS.580542	NA	NA	NA
46380	ILMN_1679962	t	t	840	-5.534	3.131e-08	--	GPR31	2853	GPR31	2853
38496	ILMN_3310950	t	t	840	-5.534	3.138e-08	--	MIR203	406986	MIR203A	406986
45983	ILMN_1687827	t	t	840	5.531	3.193e-08	++	ZNF311	282890	ZNF311	282890
32730	ILMN_1744034	t	t	840	-5.525	3.29e-08	--	GPR27	2850	GPR27	2850
3108	ILMN_1768973	t	t	840	-5.525	3.298e-08	--	HIST2H2AC	8338	HIST2H2AC	8338
38543	ILMN_2347068	t	t	840	-5.525	3.304e-08	--	MKNK2	2872	MKNK2	2872
41196	ILMN_3201138	t	t	840	-5.522	3.352e-08	--	LOC100131463	100131463	TOMM20	9804
45848	ILMN_2075476	t	t	840	-5.522	3.353e-08	-+	GIPC2	54810	GIPC2	54810
34277	ILMN_1680424	t	t	840	5.522	3.357e-08	++	CTSG	1511	CTSG	1511
27857	ILMN_1748685	t	t	840	5.517	3.454e-08	++	TRIM31	11074	TRIM31	11074
11781	ILMN_1806023	t	t	840	-5.515	3.481e-08	--	JUN	3725	JUN	3725
3708	ILMN_2193233	t	t	840	-5.509	3.6e-08	--	MGC29506	51237	MZB1	51237
36409	ILMN_1729827	t	t	840	-5.506	3.673e-08	--	KIAA1530	57654	UVSSA	57654
4494	ILMN_2097164	t	t	840	5.503	3.723e-08	++	ENKUR	219670	ENKUR	219670
12662	ILMN_1678095	t	t	840	-5.503	3.73e-08	--	SMPDL3B	27293	SMPDL3B	27293
14882	ILMN_1688322	t	t	840	5.503	3.736e-08	++	ADIPOR1	51094	ADIPOR1	51094
10764	ILMN_1727633	t	t	840	-5.5	3.791e-08	--	PVRL3	25945	NECTIN3	25945
23639	ILMN_3264481	t	t	840	-5.5	3.792e-08	--	LOC100128578	100128578	NA	NA
11920	ILMN_3235128	t	t	840	5.499	3.819e-08	++	LOC100134516	100134516	NA	NA
39847	ILMN_1733364	t	t	840	5.499	3.825e-08	++	QRSL1	55278	QRSL1	55278
34101	ILMN_1720988	t	t	840	-5.497	3.868e-08	--	ABI2	10152	ABI2	10152
14023	ILMN_3166728	t	t	840	-5.495	3.909e-08	--	ERCC-00165	NA	NA	NA
23927	ILMN_1914284	t	t	840	-5.481	4.231e-08	--	HS.538083	NA	NA	NA
22615	ILMN_1661695	t	t	840	5.476	4.343e-08	++	IRAK3	11213	IRAK3	11213
10548	ILMN_1706434	t	t	840	5.473	4.42e-08	++	LOC440359	440359	YBX3P1	440359
45392	ILMN_3310683	t	t	840	-5.47	4.505e-08	-+	MIR548A1	693125	MIR548A1	693125
30630	ILMN_1737205	t	t	840	-5.469	4.534e-08	--	MCM4	4173	MCM4	4173
34476	ILMN_1683939	t	t	840	-5.467	4.578e-08	--	VIPR2	7434	VIPR2	7434
40766	ILMN_1770329	t	t	840	-5.464	4.663e-08	--	RABGGTA	5875	RABGGTA	5875
42250	ILMN_1811193	t	t	840	5.461	4.747e-08	++	LOC645289	645289	NA	NA
30931	ILMN_1698243	t	t	840	1946-05-01	4.75e-08	++	C1ORF85	112770	GLMP	112770
17687	ILMN_3296943	t	t	840	-5.459	4.801e-08	--	LOC100131096	100131096	NA	NA
42997	ILMN_1806908	t	t	840	-5.457	4.841e-08	--	PRKCB1	5579	PRKCB	5579
29868	ILMN_1710735	t	t	840	5.454	4.914e-08	++	ZNF451	26036	ZNF451	26036
2002	ILMN_1771987	t	t	840	-5.454	4.927e-08	--	SLC44A2	57153	SLC44A2	57153
12070	ILMN_2408576	t	t	840	5.452	4.981e-08	++	FAM129B	64855	FAM129B	64855
35427	ILMN_1664863	t	t	840	-5.451	5.014e-08	--	CTRL	1506	CTRL	1506
35700	ILMN_1695946	t	t	840	-5.451	5.017e-08	--	TRNP1	388610	TRNP1	388610
31990	ILMN_1671337	t	t	840	5.448	5.081e-08	++	SLC2A5	6518	SLC2A5	6518
16638	ILMN_2386530	t	t	840	5.446	5.154e-08	++	RPLP1	6176	RPLP1	6176
47190	ILMN_1651329	t	t	840	-5.446	5.162e-08	--	LOC646360	646360	NA	NA
18048	ILMN_1770675	t	t	840	-5.44	5.315e-08	--	GLP2R	9340	GLP2R	9340
29293	ILMN_2275060	t	t	840	-5.438	5.39e-08	--	GHRHR	2692	NA	NA
3353	ILMN_3207615	t	t	840	5.436	5.455e-08	++	LOC440061	440061	TRIM64	120146
1514	ILMN_1701386	t	t	840	5.435	5.483e-08	++	STRADB	55437	STRADB	55437
45582	ILMN_1756674	t	t	840	5.432	5.574e-08	++	ATP5EP2	432369	ATP5F1E	514
10948	ILMN_2335754	t	t	840	-5.429	5.678e-08	--	CD1E	913	CD1E	913
29160	ILMN_1735275	t	t	840	5.428	5.69e-08	++	WDSUB1	151525	WDSUB1	151525
20036	ILMN_1671583	t	t	840	5.426	5.777e-08	++	MKRN1	23608	MKRN1	23608
37121	ILMN_2157717	t	t	840	-5.423	5.852e-08	--	MYF6	4618	MYF6	4618
29004	ILMN_1725772	t	t	840	-5.422	5.891e-08	--	POU3F2	5454	POU3F2	5454
8688	ILMN_1792495	t	t	840	5.422	5.894e-08	++	AHNAK	79026	AHNAK	79026
36122	ILMN_1872106	t	t	840	-5.419	5.981e-08	--	HS.9123	NA	NA	NA
14401	ILMN_1737965	t	t	840	-5.419	5.988e-08	--	ELOVL4	6785	ELOVL4	6785
12577	ILMN_1729112	t	t	840	5.419	5.99e-08	++	CHPT1	56994	CHPT1	56994
44018	ILMN_1789830	t	t	840	-5.419	6.009e-08	--	CFLAR	8837	CFLAR	8837
35495	ILMN_1768877	t	t	840	5.418	6.02e-08	++	CCDC7	221016	CCDC7	79741
30292	ILMN_1854938	t	t	840	-5.416	6.112e-08	--	HS.566524	NA	NA	NA
14227	ILMN_1736911	t	t	840	5.411	6.277e-08	++	TMOD1	7111	TMOD1	7111
35062	ILMN_1802974	t	t	840	-5.409	6.326e-08	--	ZNF572	137209	ZNF572	137209
33262	ILMN_1725241	t	t	840	5.406	6.432e-08	++	GSTK1	373156	GSTK1	373156
3365	ILMN_1740015	t	t	840	5.406	6.449e-08	++	CD14	929	CD14	929
42187	ILMN_1781536	t	t	840	5.405	6.479e-08	++	FAH	2184	FAH	2184
21394	ILMN_1695792	t	t	840	5.404	6.502e-08	++	CUL4A	8451	CUL4A	8451
16273	ILMN_1700144	t	t	840	-5.403	6.555e-08	--	ITGA10	8515	ITGA10	8515
24279	ILMN_2349459	t	t	840	-5.397	6.759e-08	--	BIRC5	332	BIRC5	332
18381	ILMN_2371055	t	t	840	5.397	6.787e-08	++	EFNA1	1942	EFNA1	1942
27204	ILMN_1752947	t	t	840	-5.396	6.827e-08	--	C17ORF79	55352	COPRS	55352
27981	ILMN_1800142	t	t	840	-5.394	6.9e-08	--	LAMB3	3914	LAMB3	3914
21101	ILMN_1773119	t	t	840	-5.393	6.931e-08	--	CCNF	899	CCNF	899
34047	ILMN_3205258	t	t	840	5.393	6.936e-08	++	LOC100131172	100131172	NA	NA
44496	ILMN_1745778	t	t	840	-5.39	7.028e-08	--	SLC45A4	57210	NA	NA
4691	ILMN_1701933	t	t	840	5.389	7.077e-08	++	SNCA	6622	SNCA	6622
2695	ILMN_1737314	t	t	840	-5.389	7.085e-08	--	BCL6	604	BCL6	604
26060	ILMN_2405991	t	t	840	5.387	7.147e-08	++	TRAF7	84231	TRAF7	84231
14951	ILMN_1779890	t	t	840	5.387	7.181e-08	++	OTOA	146183	OTOA	146183
46938	ILMN_1700105	t	t	840	-5.386	7.208e-08	--	LOC645915	645915	NA	NA
11280	ILMN_1749304	t	t	840	-5.385	7.253e-08	--	LOC643389	643389	NA	NA
37057	ILMN_1759513	t	t	840	-5.38	7.463e-08	--	RND3	390	RND3	390
47233	ILMN_3240893	t	t	840	-5.376	7.618e-08	--	SLMO2	51012	PRELID3B	51012
39192	ILMN_1714539	t	t	840	1937-05-01	7.865e-08	++	LOC652882	652882	NA	NA
42083	ILMN_2270053	t	t	840	-5.367	8.017e-08	--	F11R	50848	NUAK2	81788
23400	ILMN_1697460	t	t	840	5.366	8.048e-08	++	REEP6	92840	REEP6	92840
35131	ILMN_1776998	t	t	840	5.359	8.348e-08	++	DNAJA4	55466	DNAJA4	55466
14634	ILMN_3310573	t	t	840	-5.358	8.414e-08	--	MIR24-2	407013	MIR24-2	407013
4695	ILMN_1804327	t	t	840	5.355	8.565e-08	++	NAP1L4	4676	NAP1L4	4676
40772	ILMN_1784099	t	t	840	-5.353	8.655e-08	--	VPS13A	23230	VPS13A	23230
35224	ILMN_3308622	t	t	840	-5.353	8.663e-08	--	MIR1908	100302263	MIR1908	100302263
34664	ILMN_1756522	t	t	840	-5.352	8.691e-08	--	LCE3A	353142	LCE3A	353142
33272	ILMN_1672879	t	t	840	5.352	8.695e-08	++	MPST	4357	MPST	4357
44779	ILMN_1730731	t	t	840	5.352	8.721e-08	++	ERLIN1	10613	ERLIN1	10613
6521	ILMN_1679389	t	t	840	-5.351	8.743e-08	--	ZFP57	346171	NA	NA
16402	ILMN_1671039	t	t	840	-5.351	8.752e-08	--	GALNT3	2591	NA	NA
21502	ILMN_3268832	t	t	840	-5.351	8.762e-08	--	LOC100129231	100129231	NA	NA
23828	ILMN_1906933	t	t	840	-5.35	8.798e-08	--	HS.548635	NA	NA	NA
40697	ILMN_2209671	t	t	840	5.349	8.853e-08	++	DCDC5	196296	NA	NA
35791	ILMN_1793033	t	t	840	5.348	8.901e-08	++	RBM28	55131	RBM28	55131
39189	ILMN_1735910	t	t	840	-5.346	9.01e-08	--	VMO1	284013	VMO1	284013
8862	ILMN_1742947	t	t	840	5.346	9.015e-08	++	SEC14L4	284904	SEC14L4	284904
27055	ILMN_3307102	t	t	840	-5.345	9.02e-08	--	LOC389607	389607	NA	NA
8641	ILMN_2404063	t	t	840	5.345	9.043e-08	++	APP	351	APP	351
10947	ILMN_1708789	t	t	840	-5.342	9.171e-08	--	RAD50	10111	RAD50	10111
41151	ILMN_2297887	t	t	840	-5.342	9.185e-08	--	SEZ6L2	26470	SEZ6L2	26470
8107	ILMN_3286845	t	t	840	5.341	9.261e-08	+-	LOC100131254	100131254	NA	NA
41308	ILMN_1806728	t	t	840	5.339	9.332e-08	++	TRAF3IP1	26146	TRAF3IP1	26146
11460	ILMN_1668960	t	t	840	-5.338	9.404e-08	--	MID1IP1	58526	MID1IP1	58526
20453	ILMN_1770228	t	t	840	5.337	9.428e-08	+-	KRT34	3885	KRT34	3885
21335	ILMN_1709310	t	t	840	5.336	9.525e-08	++	YDD19	11049	NA	NA
11730	ILMN_1747577	t	t	840	5.334	9.588e-08	++	ALAD	210	ALAD	210
6922	ILMN_1679133	t	t	840	5.331	9.774e-08	++	SERPINB1	1992	SERPINB1	1992
34052	ILMN_2382990	t	t	840	5.331	9.789e-08	++	HK1	3098	HK1	3098
11642	ILMN_1804419	t	t	840	-5.33	9.828e-08	--	LRMP	4033	LRMP	4033
9689	ILMN_1752006	t	t	840	-5.328	9.944e-08	--	COX18	285521	COX18	285521
26059	ILMN_1715612	t	t	840	5.324	1.015e-07	++	OTOP2	92736	OTOP2	92736
28011	ILMN_1672650	t	t	840	5.321	1.032e-07	++	PKM2	5315	PKM	5315
16225	ILMN_2400935	t	t	840	-5.318	1.049e-07	--	TAGLN	6876	TAGLN	6876
1239	ILMN_1684887	t	t	840	5.318	1.052e-07	++	SAMSN1	64092	SAMSN1	64092
29106	ILMN_1767590	t	t	840	-5.317	1.053e-07	--	LOC653178	653178	NA	NA
33961	ILMN_2087656	t	t	840	5.317	1.053e-07	++	SLCO2B1	11309	SLCO2B1	11309
11993	ILMN_1793371	t	t	840	5.317	1.056e-07	++	KIAA0430	9665	MARF1	9665
18754	ILMN_1698213	t	t	840	5.316	1.061e-07	++	RBM3	5935	RBM3	5935
25451	ILMN_1665437	t	t	840	-5.316	1.061e-07	--	CYP2E1	1571	CYP2E1	1571
43273	ILMN_3232303	t	t	840	-5.314	1.07e-07	--	ZNF66	7617	NA	NA
13826	ILMN_1763609	t	t	840	5.313	1.077e-07	++	SLC22A16	85413	SLC22A16	85413
38242	ILMN_1747223	t	t	840	-5.313	1.077e-07	--	FRYL	285527	FRYL	285527
21162	ILMN_3261982	t	t	840	-5.308	1.11e-07	-+	LOC100130467	100130467	NA	NA
15748	ILMN_3246630	t	t	840	-5.308	1.111e-07	-+	LOC100134214	100134214	DIEXF	27042
7898	ILMN_1734184	t	t	840	5.305	1.128e-07	++	P76	196463	PLBD2	196463
7754	ILMN_1757467	t	t	840	5.304	1.135e-07	++	H1F0	3005	H1F0	3005
36570	ILMN_1809292	t	t	840	5.304	1.135e-07	+-	IMMP2L	83943	IMMP2L	83943
5194	ILMN_1788213	t	t	840	-5.302	1.145e-07	--	FRAT2	23401	FRAT2	23401
18355	ILMN_2211235	t	t	840	5.302	1.148e-07	+-	TEX101	83639	TEX101	83639
9248	ILMN_2148527	t	t	840	-5.301	1.153e-07	--	H19	283120	H19	283120
6909	ILMN_1746883	t	t	840	5.298	1.169e-07	++	SAT2	112483	SAT2	112483
20189	ILMN_1733997	t	t	840	-5.296	1.181e-07	--	SIRPB1	10326	NA	NA
10957	ILMN_1712888	t	t	840	-5.294	1.193e-07	--	HSPH1	10808	HSPH1	10808
15184	ILMN_3189188	t	t	840	5.292	1.213e-07	+-	LOC100130109	100130109	SNRPE	6635
25159	ILMN_3297562	t	t	840	-5.29	1.225e-07	-+	LOC728611	728611	BMS1	9790
41694	ILMN_1860638	t	t	840	5.288	1.239e-07	++	HS.374257	NA	ST3GAL1	6482
22708	ILMN_3309599	t	t	840	-5.284	1.261e-07	--	MIR211	406993	MIR211	406993
12591	ILMN_1778657	t	t	840	5.283	1.27e-07	++	LOC730092	730092	RRN3P1	730092
3233	ILMN_3191201	t	t	840	-5.281	1.285e-07	--	LOC100130550	100130550	G2E3	55632
15241	ILMN_1764410	t	t	840	2028-05-01	1.289e-07	++	C22ORF13	83606	GUCD1	83606
34783	ILMN_3248777	t	t	840	-5.28	1.293e-07	--	LOC650860	650860	GGT3P	2679
18150	ILMN_1763540	t	t	840	2028-05-01	1.295e-07	++	PSME4	23198	PSME4	23198
20775	ILMN_1781468	t	t	840	5.279	1.3e-07	++	SMAP2	64744	SMAP2	64744
21220	ILMN_1739253	t	t	840	-5.278	1.307e-07	--	STAMBP	10617	STAMBP	10617
39075	ILMN_1688475	t	t	840	-5.277	1.31e-07	--	DGKB	1607	DGKB	1607
29149	ILMN_1668377	t	t	840	-5.276	1.323e-07	--	LOC644843	644843	NA	NA
28892	ILMN_1663259	t	t	840	5.273	1.342e-07	++	LOC649374	649374	NA	NA
15546	ILMN_1913281	t	t	840	-5.272	1.35e-07	-+	HS.578974	NA	NA	NA
39104	ILMN_2313074	t	t	840	5.272	1.351e-07	++	DEDD	9191	DEDD	9191
13120	ILMN_1883404	t	t	840	-5.271	1.358e-07	--	HS.572121	NA	NA	NA
26351	ILMN_1788017	t	t	840	-5.268	1.376e-07	--	HSH2D	84941	HSH2D	84941
35502	ILMN_1659352	t	t	840	5.268	1.382e-07	++	KCNK13	56659	KCNK13	56659
22178	ILMN_2413898	t	t	840	-5.265	1.401e-07	--	MCM10	55388	MCM10	55388
18992	ILMN_2393254	t	t	840	5.265	1.404e-07	++	CAPNS1	826	CAPNS1	826
37563	ILMN_1796830	t	t	840	5.264	1.413e-07	++	UBE2L3	7332	UBE2L3	7332
33809	ILMN_1714352	t	t	840	-5.263	1.414e-07	--	DMWD	1762	DMWD	1762
10668	ILMN_1794074	t	t	840	5.257	1.463e-07	++	MXI1	4601	MXI1	4601
22258	ILMN_1770141	t	t	840	5.251	1.511e-07	++	TADA3	10474	TADA3	10474
42824	ILMN_2078466	t	t	840	2025-05-01	1.523e-07	+-	DZIP1L	199221	DZIP1L	199221
3330	ILMN_2299045	t	t	840	5.242	1.584e-07	++	BMP2K	55589	BMP2K	55589
4279	ILMN_1786328	t	t	840	5.242	1.587e-07	++	WDR40A	25853	DCAF12	25853
12754	ILMN_2235785	t	t	840	-5.241	1.598e-07	--	KCNH6	81033	KCNH6	81033
41022	ILMN_1700268	t	t	840	-5.232	1.678e-07	--	QPRT	23475	QPRT	23475
40921	ILMN_1679188	t	t	840	2023-05-01	1.693e-07	++	ATP5S	27109	ATP5S	27109
8725	ILMN_1691483	t	t	840	-5.23	1.694e-07	--	CLU	1191	CLU	1191
15267	ILMN_1700160	t	t	840	5.229	1.7e-07	++	LOC644351	644351	NA	NA
20971	ILMN_3247055	t	t	840	5.228	1.71e-07	++	LOC728418	728418	POM121L4P	266697
23990	ILMN_1795976	t	t	840	5.228	1.713e-07	++	SFXN2	118980	SFXN2	118980
12940	ILMN_1851020	t	t	840	5.227	1.725e-07	++	HS.104091	NA	NA	NA
41606	ILMN_1720908	t	t	840	5.226	1.734e-07	++	TSPAN4	7106	TSPAN4	7106
44503	ILMN_1659936	t	t	840	-5.226	1.735e-07	--	PPP1R15A	23645	PPP1R15A	23645
41244	ILMN_3307799	t	t	840	5.224	1.749e-07	++	PSMD4	5710	PSMD4	5710
2875	ILMN_2275502	t	t	840	-5.224	1.75e-07	--	RAPH1	65059	RAPH1	65059
30198	ILMN_1773238	t	t	840	-5.224	1.754e-07	--	XCR1	2829	XCR1	2829
9518	ILMN_3244501	t	t	840	5.223	1.759e-07	++	ZSCAN23	222696	ZSCAN23	222696
6398	ILMN_2343047	t	t	840	-5.223	1.762e-07	--	ABCB9	23457	ABCB9	23457
44462	ILMN_2118832	t	t	840	-5.222	1.769e-07	--	RBM24	221662	RBM24	221662
3248	ILMN_1772686	t	t	840	-5.219	1.799e-07	--	FGD3	89846	FGD3	89846
28421	ILMN_1783204	t	t	840	-5.219	1.799e-07	--	CNTN4	152330	NA	NA
22832	ILMN_3259761	t	t	840	-5.217	1.818e-07	--	LOC100128913	100128913	NA	NA
36747	ILMN_1692361	t	t	840	5.215	1.842e-07	++	DKFZP434J1015	54753	NA	NA
34642	ILMN_2219683	t	t	840	5.213	1.855e-07	++	NEU4	129807	NEU4	129807
30797	ILMN_1652379	t	t	840	5.213	1.863e-07	++	SUCLG2	8801	SUCLG2	8801
23667	ILMN_3287459	t	t	840	5.209	1.896e-07	++	LOC401730	401730	IPMK	253430
24806	ILMN_3265742	t	t	840	-5.205	1.941e-07	--	LOC100130835	100130835	FKRP	79147
47296	ILMN_2096322	t	t	840	5.204	1.949e-07	++	ADIPOR1	51094	ADIPOR1	51094
44442	ILMN_1733538	t	t	840	5.204	1.952e-07	++	RGS10	6001	RGS10	6001
732	ILMN_1762115	t	t	840	5.203	1.963e-07	++	CRYZL1	9946	CRYZL1	9946
2789	ILMN_1674640	t	t	840	-5.202	1.976e-07	--	CXCR6	10663	CXCR6	10663
20354	ILMN_2154115	t	t	840	-5.201	1.977e-07	--	PSD4	23550	PSD4	23550
46317	ILMN_2209993	t	t	840	-5.201	1.983e-07	--	PLIN5	440503	PLIN5	440503
8444	ILMN_3246159	t	t	840	2022-02-05	1.993e-07	++	LOC100133918	100133918	NCOR1P1	149934
29208	ILMN_1680644	t	t	840	5.199	2.001e-07	++	MIOS	54468	MIOS	54468
33877	ILMN_1721605	t	t	840	5.193	2.071e-07	+-	SMYD2	56950	SMYD2	56950
43618	ILMN_1763455	t	t	840	5.193	2.071e-07	++	VSTM1	284415	VSTM1	284415
30449	ILMN_1915629	t	t	840	5.192	2.084e-07	++	HS.310740	NA	NA	NA
44647	ILMN_1663605	t	t	840	5.192	2.086e-07	++	RNF123	63891	RNF123	63891
7071	ILMN_3242633	t	t	840	2019-05-01	2.1e-07	+-	SNORD127	100113389	SNORD127	100113389
9997	ILMN_2214910	t	t	840	-5.189	2.11e-07	--	EPHB4	2050	EPHB4	2050
35443	ILMN_1700584	t	t	840	-5.187	2.132e-07	--	IER2	9592	IER2	9592
22204	ILMN_1767470	t	t	840	5.186	2.145e-07	++	SCPEP1	59342	SCPEP1	59342
7756	ILMN_1666305	t	t	840	-5.186	2.147e-07	--	CDKN3	1033	CDKN3	1033
8217	ILMN_3231577	t	t	840	-5.183	2.188e-07	--	LOC100134648	100134648	STAG3L5P-PVRIG2P-PILRB	101752399
39269	ILMN_3237645	t	t	840	-5.182	2.198e-07	--	LRTOMT	220074	LRTOMT	220074
19003	ILMN_1716862	t	t	840	-5.18	2.217e-07	--	PPM1B	5495	PPM1B	5495
7030	ILMN_1801313	t	t	840	2018-05-01	2.223e-07	++	SIAH2	6478	SIAH2	6478
14729	ILMN_1806999	t	t	840	-5.179	2.232e-07	--	B9D2	80776	B9D2	80776
33467	ILMN_1763740	t	t	840	5.178	2.247e-07	++	RASGEF1C	255426	NA	NA
16615	ILMN_3186390	t	t	840	-5.177	2.252e-07	--	LOC100128510	100128510	LINC02210	147081
15537	ILMN_1761941	t	t	840	5.176	2.264e-07	++	C4ORF18	51313	FAM198B	51313
23292	ILMN_1802252	t	t	840	5.175	2.275e-07	++	GAPDH	2597	GAPDH	2597
31917	ILMN_1686906	t	t	840	-5.174	2.294e-07	--	TP53INP2	58476	TP53INP2	58476
39291	ILMN_1737819	t	t	840	-5.173	2.306e-07	--	C7ORF16	10842	PPP1R17	10842
12704	ILMN_2207291	t	t	840	-5.17	2.335e-07	--	IFNG	3458	IFNG	3458
13055	ILMN_1703459	t	t	840	5.169	2.35e-07	++	WNT9B	7484	WNT9B	7484
14632	ILMN_1713650	t	t	840	5.169	2.35e-07	++	FLJ40113	374650	GOLGA8A	23015
15027	ILMN_1667298	t	t	840	5.169	2.352e-07	++	LOC201229	201229	LYRM9	201229
10892	ILMN_2158003	t	t	840	-5.168	2.368e-07	--	KIAA1683	80726	IQCN	80726
45299	ILMN_1742967	t	t	840	5.168	2.371e-07	++	LOC441177	441177	LINC00602	441177
25370	ILMN_1773576	t	t	840	5.162	2.438e-07	++	CPNE3	8895	CPNE3	8895
39376	ILMN_2308582	t	t	840	5.162	2.443e-07	++	CYB5R3	1727	CYB5R3	1727
35081	ILMN_2320574	t	t	840	5.161	2.454e-07	++	RGPD5	84220	RANBP2	5903
34730	ILMN_1716579	t	t	840	2016-05-01	2.465e-07	++	LOC641841	641841	NA	NA
16743	ILMN_3194755	t	t	840	-5.156	2.527e-07	--	LOC100128737	100128737	NA	NA
42852	ILMN_1844496	t	t	840	-5.154	2.55e-07	--	HS.132448	NA	NA	NA
44848	ILMN_2169089	t	t	840	-5.152	2.583e-07	--	C18ORF54	162681	C18orf54	162681
14287	ILMN_1730867	t	t	840	2015-05-01	2.609e-07	++	AZU1	566	AZU1	566
669	ILMN_1665167	t	t	840	-5.149	2.614e-07	--	RORA	6095	RORA	6095
8164	ILMN_3251137	t	t	840	5.148	2.633e-07	++	FAM119A	151194	METTL21A	151194
6194	ILMN_1735365	t	t	840	-5.148	2.638e-07	-+	GJB5	2709	GJB5	2709
26858	ILMN_1784130	t	t	840	5.147	2.653e-07	++	LOC647054	647054	GOLGA6L5P	374650
15239	ILMN_1784602	t	t	840	5.145	2.676e-07	++	CDKN1A	1026	CDKN1A	1026
3387	ILMN_1728371	t	t	840	5.145	2.677e-07	++	LOC649242	649242	LOC643201	643201
31168	ILMN_1651378	t	t	840	-5.144	2.684e-07	--	AUP1	550	AUP1	550
21027	ILMN_2398664	t	t	840	5.144	2.693e-07	++	RNF34	80196	RNF34	80196
43802	ILMN_3190337	t	t	840	-5.144	2.693e-07	-+	LOC100128750	100128750	NA	NA
37455	ILMN_1691811	t	t	840	5.144	2.695e-07	++	OR4C16	219428	OR4C16	219428
42193	ILMN_2048119	t	t	840	5.142	2.713e-07	++	TBX19	9095	TBX19	9095
23304	ILMN_1756657	t	t	840	2014-05-01	2.742e-07	++	TRIM7	81786	TRIM7	81786
7892	ILMN_2103107	t	t	840	2014-05-01	2.746e-07	++	ADAMDEC1	27299	ADAMDEC1	27299
24037	ILMN_1720865	t	t	840	-5.14	2.755e-07	--	OSBPL7	114881	OSBPL7	114881
27530	ILMN_1737418	t	t	840	5.135	2.822e-07	++	ACSL6	23305	ACSL6	23305
10789	ILMN_2413236	t	t	840	5.134	2.835e-07	+-	MAGEB1	4112	MAGEB1	4112
14655	ILMN_1677158	t	t	840	-5.133	2.856e-07	--	IGFBPL1	347252	IGFBPL1	347252
36119	ILMN_2363621	t	t	840	-5.131	2.89e-07	--	RBBP8	5932	RBBP8	5932
4561	ILMN_1755638	t	t	840	5.129	2.914e-07	++	TAF7L	54457	TAF7L	54457
10832	ILMN_1664565	t	t	840	-5.129	2.918e-07	--	PROZ	8858	PROZ	8858
42181	ILMN_1697529	t	t	840	5.126	2.961e-07	++	RNF10	9921	RNF10	9921
13113	ILMN_2077680	t	t	840	-5.125	2.974e-07	--	CLDND2	125875	CLDND2	125875
20480	ILMN_3309514	t	t	840	-5.125	2.974e-07	-+	MIR574	693159	MIR574	693159
31675	ILMN_1780465	t	t	840	5.125	2.974e-07	++	CLEC5A	23601	CLEC5A	23601
11066	ILMN_2133675	t	t	840	5.123	2.999e-07	++	SGSH	6448	SGSH	6448
15441	ILMN_2275437	t	t	840	-5.123	3.014e-07	--	H2AFY	9555	H2AFY	9555
5125	ILMN_3261197	t	t	840	5.121	3.039e-07	++	ATP5E	514	ATP5F1E	514
17429	ILMN_1800461	t	t	840	5.118	3.08e-07	++	CSNK2B	1460	CSNK2B	1460
10286	ILMN_1914714	t	t	840	5.118	3.096e-07	++	HS.98777	NA	NA	NA
12432	ILMN_1811945	t	t	840	-5.115	3.135e-07	--	LOC652141	652141	NA	NA
44152	ILMN_2065273	t	t	840	-5.115	3.139e-07	--	NPY6R	4888	NPY6R	4888
4357	ILMN_1760339	t	t	840	-5.114	3.154e-07	--	ZNF774	342132	ZNF774	342132
39896	ILMN_3250209	t	t	840	-5.113	3.171e-07	--	CTBP2	1488	CTBP2	1488
11474	ILMN_1706418	t	t	840	5.113	3.178e-07	++	EHMT1	79813	EHMT1	79813
31745	ILMN_3253560	t	t	840	5.112	3.194e-07	+-	LOC100129831	100129831	NA	NA
31807	ILMN_3249415	t	t	840	5.109	3.246e-07	++	LOC643670	643670	NA	NA
44908	ILMN_3241744	t	t	840	5.108	3.259e-07	++	KANK3	256949	KANK3	256949
2892	ILMN_3284673	t	t	840	-5.108	3.26e-07	-+	LOC121906	121906	PSMA6	5687
23717	ILMN_1814315	t	t	840	-5.106	3.29e-07	--	PBXIP1	57326	PBXIP1	57326
18151	ILMN_2341711	t	t	840	-5.105	3.303e-07	--	ISCA1L	389293	ISCA1	81689
20624	ILMN_1782045	t	t	840	-5.105	3.308e-07	--	FKBP4	2288	FKBP4	2288
27431	ILMN_1746510	t	t	840	5.103	3.337e-07	+-	LOC648645	648645	NA	NA
46327	ILMN_1758825	t	t	840	-5.103	3.344e-07	--	ABLIM2	84448	ABLIM2	84448
14972	ILMN_1751206	t	t	840	-5.101	3.373e-07	--	MLLT10	8028	MLLT10	8028
10978	ILMN_1814247	t	t	840	5.101	3.385e-07	++	TCFL5	10732	TCFL5	10732
27979	ILMN_2190126	t	t	840	5.101	3.385e-07	+-	TTC23L	153657	TTC23L	153657
21516	ILMN_1850240	t	t	840	-5.1	3.398e-07	--	HS.548433	NA	NA	NA
17904	ILMN_2325338	t	t	840	-5.099	3.42e-07	--	APOL2	23780	APOL2	23780
45002	ILMN_1747305	t	t	840	5.098	3.434e-07	++	GIMAP8	155038	GIMAP8	155038
15512	ILMN_3200555	t	t	840	-5.097	3.452e-07	--	LOC100131702	100131702	NA	NA
13281	ILMN_1692517	t	t	840	5.089	3.603e-07	++	LOC653381	653381	SORD	6652
26529	ILMN_1797827	t	t	840	5.087	3.645e-07	++	PTPRV	148713	PTPRVP	148713
4966	ILMN_1663119	t	t	840	5.085	3.671e-07	++	DSC2	1824	DSC2	1824
27865	ILMN_2301083	t	t	840	-5.084	3.703e-07	--	UBE2C	11065	UBE2C	11065
32282	ILMN_3261273	t	t	840	-5.083	3.708e-07	--	LOC100128007	100128007	NA	NA
13961	ILMN_2109197	t	t	840	5.083	3.715e-07	++	EPB41L3	23136	EPB41L3	23136
20526	ILMN_1683660	t	t	840	5.083	3.724e-07	++	EIF3H	8667	EIF3H	8667
18372	ILMN_2070102	t	t	840	5.082	3.734e-07	++	SLC5A2	6524	SLC5A2	6524
44118	ILMN_1752249	t	t	840	-5.082	3.742e-07	--	FAM38A	9780	PIEZO1	9780
9851	ILMN_1695079	t	t	840	2022-08-05	3.769e-07	++	ZNF101	94039	ZNF101	94039
2746	ILMN_1912354	t	t	840	2022-08-05	3.772e-07	++	LOC728709	728709	NA	NA
46212	ILMN_1724306	t	t	840	5.079	3.793e-07	++	CACNG1	786	CACNG1	786
46643	ILMN_3226579	t	t	840	-5.078	3.807e-07	--	LOC728599	728599	CIAPIN1	57019
11380	ILMN_2329927	t	t	840	-5.076	3.849e-07	--	ABCG1	9619	ABCG1	9619
29726	ILMN_1729476	t	t	840	5.076	3.864e-07	++	PROL1	58503	OPRPN	58503
33713	ILMN_1712803	t	t	840	-5.075	3.879e-07	--	CCNB1	891	CCNB1	891
38383	ILMN_1847948	t	t	840	-5.074	3.898e-07	--	HS.551755	NA	NA	NA
32796	ILMN_1813568	t	t	840	-5.074	3.904e-07	-+	TRPV1	7442	TRPV1	7442
21954	ILMN_1790455	t	t	840	-5.071	3.95e-07	--	BCAM	4059	BCAM	4059
1228	ILMN_1718852	t	t	840	5.069	3.996e-07	++	PLCL1	5334	PLCL1	5334
15882	ILMN_2367418	t	t	840	5.069	4.001e-07	++	OSCAR	126014	OSCAR	126014
41383	ILMN_1851326	t	t	840	5.068	4.014e-07	++	HS.583853	NA	NA	NA
38623	ILMN_1669579	t	t	840	5.067	4.045e-07	++	C11ORF76	220070	NA	NA
2980	ILMN_1881877	t	t	840	5.066	4.069e-07	++	HS.551750	NA	NA	NA
24904	ILMN_1679073	t	t	840	5.063	4.122e-07	++	LOC647500	647500	NA	NA
28085	ILMN_1675025	t	t	840	5.063	4.125e-07	++	H2BFM	286436	H2BFM	286436
4366	ILMN_1678252	t	t	840	5.063	4.132e-07	++	HDLBP	3069	HDLBP	3069
5285	ILMN_1796397	t	t	840	5.063	4.132e-07	++	CISD2	493856	CISD2	493856
23268	ILMN_1701376	t	t	840	-5.062	4.143e-07	--	MGC34821	283238	NA	NA
39061	ILMN_1662668	t	t	840	-5.062	4.152e-07	-+	APC	324	APC	324
33703	ILMN_1651717	t	t	840	5.062	4.158e-07	++	ADAMTS20	80070	ADAMTS20	80070
17154	ILMN_1722898	t	t	840	5.061	4.181e-07	++	SFRP2	6423	SFRP2	6423
7252	ILMN_1723874	t	t	840	-5.06	4.182e-07	--	MRPS6	64968	MRPS6	64968
27429	ILMN_3236164	t	t	840	-5.058	4.234e-07	--	LOC727868	727868	ATAD3B	83858
16933	ILMN_1734353	t	t	840	5.057	4.249e-07	++	GPX4	2879	GPX4	2879
8108	ILMN_1774091	t	t	840	5.057	4.261e-07	++	FECH	2235	FECH	2235
18257	ILMN_1710756	t	t	840	5.057	4.267e-07	++	ENO1	2023	ENO1	2023
42057	ILMN_1677603	t	t	840	-5.057	4.269e-07	-+	C1S	716	C1S	716
31172	ILMN_1804593	t	t	840	5.056	4.272e-07	++	HEPACAM2	253012	HEPACAM2	253012
4115	ILMN_2261627	t	t	840	-5.056	4.276e-07	--	CTLA4	1493	CTLA4	1493
43413	ILMN_1699631	t	t	840	-5.055	4.301e-07	--	GATS	352954	CASTOR3	352954
33598	ILMN_2124082	t	t	840	5.054	4.33e-07	++	PPP2R5B	5526	PPP2R5B	5526
30197	ILMN_1761778	t	t	840	5.054	4.332e-07	++	TNFSF8	944	TNFSF8	944
31722	ILMN_3227213	t	t	840	-5.054	4.332e-07	-+	LOC728940	728940	NA	NA
19851	ILMN_1666363	t	t	840	-5.053	4.339e-07	--	FOXN1	8456	FOXN1	8456
45371	ILMN_2227968	t	t	840	-5.052	4.361e-07	--	NTHL1	4913	NTHL1	4913
8323	ILMN_2293529	t	t	840	5.052	4.366e-07	+-	AKAP7	9465	AKAP7	9465
29446	ILMN_3244654	t	t	840	-5.048	4.453e-07	--	LOC729700	729700	NA	NA
42586	ILMN_2155272	t	t	840	-5.046	4.518e-07	--	PIF1	80119	PIF1	80119
39412	ILMN_1720231	t	t	840	-5.045	4.533e-07	-+	TNNT3	7140	TNNT3	7140
14150	ILMN_1694240	t	t	840	2022-04-05	4.646e-07	++	MAP2K1	5604	MAP2K1	5604
4411	ILMN_3248480	t	t	840	2022-04-05	4.656e-07	+-	LOC401480	401480	NA	NA
21815	ILMN_1801710	t	t	840	-5.037	4.723e-07	--	APBB1IP	54518	APBB1IP	54518
12131	ILMN_1800416	t	t	840	-5.037	4.737e-07	-+	LOC645411	645411	NA	NA
25294	ILMN_1798926	t	t	840	5.036	4.76e-07	+-	SOCS2	8835	SOCS2	8835
22368	ILMN_2395856	t	t	840	-5.036	4.766e-07	--	TMEM218	219854	TMEM218	219854
29045	ILMN_1913655	t	t	840	5.034	4.8e-07	++	HS.547272	NA	NA	NA
16195	ILMN_1906110	t	t	840	-5.033	4.829e-07	--	HS.47995	NA	NA	NA
3864	ILMN_2396410	t	t	840	5.033	4.838e-07	++	CS	1431	CS	1431
28241	ILMN_1876539	t	t	840	-5.032	4.864e-07	--	LOC732316	732316	NA	NA
2693	ILMN_2116877	t	t	840	5.029	4.925e-07	++	OLFM4	10562	OLFM4	10562
33403	ILMN_1900457	t	t	840	5.027	4.972e-07	++	HS.437160	NA	NA	NA
8436	ILMN_1715173	t	t	840	-5.026	5.004e-07	-+	RPS6KA1	6195	RPS6KA1	6195
43283	ILMN_1764402	t	t	840	-5.026	5.013e-07	--	FAM12B	64184	EDDM3B	64184
3244	ILMN_2369580	t	t	840	5.025	5.031e-07	++	C16ORF35	8131	NPRL3	8131
13839	ILMN_2369403	t	t	840	5.024	5.053e-07	+-	PALM2	114299	PALM2	114299
22771	ILMN_1715879	t	t	840	-5.023	5.079e-07	--	CRYBB1	1414	CRYBB1	1414
26859	ILMN_1676990	t	t	840	-5.023	5.081e-07	--	LOC338579	338579	ANKRD30BP3	338579
13841	ILMN_1856270	t	t	840	-5.023	5.085e-07	-+	HS.565678	NA	NA	NA
7662	ILMN_1661335	t	t	840	-5.023	5.098e-07	--	SPTBN1	6711	SPTBN1	6711
29720	ILMN_1691062	t	t	840	-5.02	5.178e-07	--	LOC642198	642198	NA	NA
22504	ILMN_2205896	t	t	840	5.017	5.25e-07	++	MEIS3P1	4213	MEIS3P1	4213
31817	ILMN_1847029	t	t	840	-5.016	5.28e-07	-+	HS.553290	NA	NA	NA
9644	ILMN_1671478	t	t	840	-5.015	5.301e-07	--	CKB	1152	CKB	1152
22715	ILMN_1743232	t	t	840	5.014	5.331e-07	++	MICALCL	84953	MICALCL	84953
41213	ILMN_1678690	t	t	840	5.014	5.336e-07	++	UPB1	51733	UPB1	51733
38077	ILMN_1719649	t	t	840	-5.012	5.389e-07	--	TMEM63A	9725	TMEM63A	9725
8500	ILMN_1746457	t	t	840	5.012	5.393e-07	++	GTF3C2	2976	GTF3C2	2976
14783	ILMN_1759649	t	t	840	5.009	5.459e-07	++	FLJ41352	150776	NA	NA
22176	ILMN_3237462	t	t	840	5.009	5.462e-07	+-	IDO2	169355	IDO2	169355
39745	ILMN_3268932	t	t	840	-5.007	5.518e-07	-+	LOC100129060	100129060	NA	NA
9502	ILMN_1684155	t	t	840	-5.007	5.531e-07	--	FLJ23584	79640	C22orf46	79640
2074	ILMN_2072296	t	t	840	-5.006	5.56e-07	--	CKS2	1164	CKS2	1164
25427	ILMN_1738277	t	t	840	-5.005	5.574e-07	--	NOX3	50508	NOX3	50508
41974	ILMN_1706057	t	t	840	5.005	5.577e-07	++	CS	1431	CS	1431
18118	ILMN_3299579	t	t	840	-5.003	5.63e-07	-+	LOC729142	729142	NA	NA
36552	ILMN_1694780	t	t	840	5.003	5.636e-07	++	GCHFR	2644	GCHFR	2644
8828	ILMN_1766475	t	t	840	-5.002	5.666e-07	-+	MGAT3	4248	MGAT3	4248
26079	ILMN_1898022	t	t	840	5.001	5.699e-07	++	HS.142570	NA	NA	NA
37842	ILMN_1659110	t	t	840	-5.001	5.707e-07	--	MGC40489	146880	NA	NA
43445	ILMN_3306691	t	t	840	-5.001	5.718e-07	--	LOC729467	729467	HSD52	729467
26631	ILMN_1800634	t	t	840	4.999	5.774e-07	++	NME4	4833	NME4	4833
30583	ILMN_2156267	t	t	840	4.997	5.812e-07	++	EIF2AK1	27102	EIF2AK1	27102
23959	ILMN_1671005	t	t	840	4.995	5.876e-07	++	IRF2BP2	359948	IRF2BP2	359948
24241	ILMN_2353490	t	t	840	4.995	5.882e-07	++	PAX2	5076	PAX2	5076
33368	ILMN_1801845	t	t	840	-4.993	5.939e-07	--	DNAL4	10126	DNAL4	10126
41570	ILMN_1812362	t	t	840	4.993	5.959e-07	++	ME3	10873	ME3	10873
35274	ILMN_1666753	t	t	840	-4.992	5.973e-07	--	FLJ20397	54919	NA	NA
38422	ILMN_2261379	t	t	840	4.992	5.987e-07	++	SRGAP2	23380	SRGAP2	23380
18781	ILMN_1786601	t	t	840	-4.991	6.015e-07	--	PLAGL2	5326	PLAGL2	5326
28148	ILMN_1775692	t	t	840	-4.99	6.046e-07	--	EIF4G3	8672	EIF4G3	8672
27746	ILMN_1786275	t	t	840	-4.988	6.087e-07	--	PAPOLG	64895	PAPOLG	64895
46054	ILMN_1761511	t	t	840	4.988	6.088e-07	++	APOH	350	APOH	350
17267	ILMN_2400648	t	t	840	-4.988	6.103e-07	--	SRGAP3	9901	SRGAP3	9901
47236	ILMN_1778488	t	t	840	4.988	6.11e-07	++	WDR41	55255	WDR41	55255
33284	ILMN_1782538	t	t	840	4.984	6.227e-07	++	VIM	7431	VIM	7431
38610	ILMN_3310583	t	t	840	-4.984	6.244e-07	--	MIR95	407052	MIR95	407052
38319	ILMN_1701247	t	t	840	-4.982	6.301e-07	--	LOC132241	132241	NA	NA
40515	ILMN_1812940	t	t	840	-4.979	6.378e-07	--	TRMT1	55621	TRMT1	55621
30237	ILMN_1696360	t	t	840	4.979	6.383e-07	++	CTSB	1508	CTSB	1508
16057	ILMN_1767253	t	t	840	-4.979	6.398e-07	--	RRP12	23223	RRP12	23223
26301	ILMN_2131882	t	t	840	-4.978	6.439e-07	--	DPY30	84661	DPY30	84661
16705	ILMN_2285713	t	t	840	-4.977	6.442e-07	--	TDP1	55775	TDP1	55775
20655	ILMN_1672356	t	t	840	-4.977	6.449e-07	--	ANKRD13D	338692	NA	NA
2289	ILMN_3273229	t	t	840	-4.972	6.628e-07	--	LOC100129781	100129781	NA	NA
26236	ILMN_2397721	t	t	840	4.971	6.655e-07	++	GLB1	2720	GLB1	2720
22523	ILMN_1700379	t	t	840	-4.971	6.657e-07	--	SLC26A1	10861	SLC26A1	10861
31088	ILMN_1675346	t	t	840	-4.971	6.665e-07	--	LOC727811	727811	NA	NA
3535	ILMN_2102330	t	t	840	4.969	6.737e-07	++	COL8A2	1296	COL8A2	1296
15644	ILMN_1771113	t	t	840	-4.967	6.793e-07	--	DLX4	1748	DLX4	1748
10845	ILMN_1752404	t	t	840	-4.966	6.819e-07	--	CBFA2T2	9139	CBFA2T2	9139
45212	ILMN_3309229	t	t	840	4.965	6.854e-07	++	MIR892A	100126342	MIR892A	100126342
3388	ILMN_1773623	t	t	840	-4.964	6.892e-07	--	HSD17B1	3292	HSD17B1	3292
34268	ILMN_1912078	t	t	840	4.964	6.907e-07	+-	HS.566881	NA	NA	NA
14666	ILMN_1671353	t	t	840	-4.963	6.94e-07	--	IL12A	3592	IL12A	3592
3346	ILMN_2175447	t	t	840	-4.963	6.946e-07	--	ZNF767	79970	ZNF767P	79970
13233	ILMN_1779522	t	t	840	4.962	6.963e-07	++	ZNF347	84671	ZNF347	84671
9486	ILMN_1783846	t	t	840	-4.962	6.983e-07	--	RAPH1	65059	RAPH1	65059
47095	ILMN_1698291	t	t	840	-4.961	7.011e-07	--	LOC388885	388885	NA	NA
7042	ILMN_1720432	t	t	840	-4.958	7.121e-07	--	LOC645574	645574	NA	NA
36835	ILMN_1771320	t	t	840	-4.958	7.125e-07	--	FLJ38717	401261	LOC401261	401261
34252	ILMN_1715439	t	t	840	-4.958	7.138e-07	-+	LOC644450	644450	NA	NA
34563	ILMN_1713688	t	t	840	4.957	7.163e-07	++	DHX32	55760	DHX32	55760
4905	ILMN_2162972	t	t	840	4.956	7.202e-07	++	LYZ	4069	LYZ	4069
22554	ILMN_1786004	t	t	840	-4.956	7.202e-07	--	ZCCHC16	340595	RTL4	340595
47086	ILMN_1689350	t	t	840	-4.954	7.258e-07	--	LOC339209	339209	C17orf112	100506650
27000	ILMN_1693242	t	t	840	-4.953	7.304e-07	--	ZNF296	162979	ZNF296	162979
30715	ILMN_2287276	t	t	840	-4.953	7.321e-07	--	FAM177A1	283635	FAM177A1	283635
107	ILMN_3241212	t	t	840	-4.951	7.366e-07	--	LOC732419	732419	ATAD3B	83858
27923	ILMN_1804277	t	t	840	-4.948	7.508e-07	--	SPRED1	161742	SPRED1	161742
20214	ILMN_1771233	t	t	840	4.947	7.524e-07	++	CHMP4B	128866	CHMP4B	128866
15819	ILMN_1773849	t	t	840	4.947	7.535e-07	++	ATP6V0C	527	ATP6V0C	527
25539	ILMN_1661598	t	t	840	-4.946	7.557e-07	--	LOC642966	642966	NA	NA
11701	ILMN_1676891	t	t	840	-4.945	7.61e-07	--	CDC2L6	23097	CDK19	23097
39676	ILMN_1724825	t	t	840	4.944	7.644e-07	++	PCBP2	5094	PCBP2	5094
12992	ILMN_1893788	t	t	840	4.944	7.673e-07	++	HS.61481	NA	NA	NA
46479	ILMN_2273609	t	t	840	-4.943	7.694e-07	--	KIAA1543	57662	CAMSAP3	57662
21237	ILMN_1781386	t	t	840	4.942	7.748e-07	++	WIPI1	55062	WIPI1	55062
27241	ILMN_1737360	t	t	840	-4.941	7.774e-07	--	TSPYL3	128854	NA	NA
44610	ILMN_1762284	t	t	840	-4.938	7.909e-07	--	ASPRV1	151516	ASPRV1	151516
40570	ILMN_1651574	t	t	840	-4.937	7.914e-07	--	AQP3	360	AQP3	360
18310	ILMN_1656636	t	t	840	4.935	7.997e-07	++	LOC390427	390427	NA	NA
18235	ILMN_3196798	t	t	840	-4.933	8.104e-07	--	FAM75C1	441452	SPATA31C1	441452
39406	ILMN_1661021	t	t	840	-4.933	8.113e-07	--	LOC731017	731017	NA	NA
6086	ILMN_3201937	t	t	840	4.932	8.15e-07	++	LOC645381	645381	NA	NA
5702	ILMN_1699574	t	t	840	4.932	8.151e-07	++	NRP1	8829	NRP1	8829
19901	ILMN_1723824	t	t	840	-4.932	8.157e-07	-+	LOC124685	124685	NA	NA
23417	ILMN_1674265	t	t	840	-4.93	8.208e-07	--	AVIL	10677	AVIL	10677
42171	ILMN_2373515	t	t	840	-4.929	8.272e-07	--	HSP90AA1	3320	HSP90AA1	3320
43723	ILMN_1680993	t	t	840	4.929	8.273e-07	++	TRIM10	10107	TRIM10	10107
35548	ILMN_2163206	t	t	840	-4.928	8.3e-07	-+	CCDC110	256309	CCDC110	256309
26343	ILMN_1669818	t	t	840	4.927	8.342e-07	++	ESD	2098	ESD	2098
32851	ILMN_1758497	t	t	840	-4.927	8.348e-07	--	TTYH1	57348	TTYH1	57348
39502	ILMN_2048811	t	t	840	-4.927	8.357e-07	--	NUBPL	80224	NUBPL	80224
20308	ILMN_3292784	t	t	840	4.926	8.382e-07	++	LOC494141	494141	LOC494141	494141
11355	ILMN_2252495	t	t	840	-4.925	8.443e-07	--	UBE2L6	9246	UBE2L6	9246
33967	ILMN_2319414	t	t	840	4.924	8.48e-07	++	BTF3	689	BTF3	689
43415	ILMN_1729433	t	t	840	4.923	8.521e-07	+-	LIPH	200879	LIPH	200879
42701	ILMN_3266833	t	t	840	-4.923	8.542e-07	-+	FLJ32575	150197	LINC00896	150197
29666	ILMN_3268880	t	t	840	-4.922	8.56e-07	--	C10ORF75	90271	OLMALINC	90271
41408	ILMN_1806705	t	t	840	-4.921	8.631e-07	--	ASB6	140459	ASB6	140459
41203	ILMN_1699076	t	t	840	4.919	8.684e-07	++	LOC285442	285442	NA	NA
40296	ILMN_1800697	t	t	840	4.919	8.713e-07	++	LDB2	9079	LDB2	9079
30076	ILMN_1876924	t	t	840	4.918	8.749e-07	++	WNK1	65125	WNK1	65125
11827	ILMN_2309449	t	t	840	-4.918	8.752e-07	-+	RBBP6	5930	RBBP6	5930
28111	ILMN_1802218	t	t	840	-4.918	8.756e-07	--	LOC648220	648220	NA	NA
37716	ILMN_1661616	t	t	840	-4.917	8.773e-07	--	FSHR	2492	FSHR	2492
39052	ILMN_1772092	t	t	840	-4.917	8.808e-07	-+	LOC152586	152586	NA	NA
41985	ILMN_1775224	t	t	840	4.916	8.825e-07	++	NOS3	4846	NOS3	4846
46696	ILMN_1784540	t	t	840	-4.914	8.905e-07	--	KBTBD2	25948	KBTBD2	25948
19018	ILMN_1658825	t	t	840	4.914	8.917e-07	+-	LOC650180	650180	SPATA31A7	26165
36898	ILMN_1755111	t	t	840	-4.914	8.922e-07	--	C6ORF199	221264	AK9	221264
39133	ILMN_3265401	t	t	840	-4.913	8.948e-07	--	LOC100130563	100130563	NA	NA
3316	ILMN_1705085	t	t	840	4.912	9.035e-07	++	C8ORF77	286103	ZNF252P-AS1	286103
21868	ILMN_1742929	t	t	840	4.909	9.151e-07	+-	HESX1	8820	HESX1	8820
15713	ILMN_1791121	t	t	840	-4.908	9.203e-07	--	LOC649635	649635	NA	NA
38847	ILMN_2294411	t	t	840	-4.908	9.218e-07	--	CTDP1	9150	CTDP1	9150
21887	ILMN_1725441	t	t	840	-4.905	9.358e-07	--	NFATC2IP	84901	NFATC2IP	84901
36660	ILMN_1738517	t	t	840	4.904	9.369e-07	++	FCRL4	83417	FCRL4	83417
34077	ILMN_1687276	t	t	840	-4.904	9.373e-07	--	LOC338829	338829	NA	NA
12692	ILMN_1806868	t	t	840	-4.902	9.472e-07	-+	LOC652710	652710	CACNA1C	775
27529	ILMN_1718258	t	t	840	-4.901	9.524e-07	--	LOC652585	652585	NA	NA
11627	ILMN_2346573	t	t	840	-4.901	9.53e-07	--	PSME3	10197	PSME3	10197
33768	ILMN_1714809	t	t	840	4.901	9.531e-07	++	RPIA	22934	RPIA	22934
30569	ILMN_1742410	t	t	840	4.901	9.55e-07	++	BCL2L1	598	BCL2L1	598
18710	ILMN_1682336	t	t	840	2022-09-04	9.58e-07	++	MASTL	84930	MASTL	84930
10197	ILMN_2115669	t	t	840	-4.9	9.604e-07	--	SEMA4C	54910	SEMA4C	54910
9168	ILMN_1795836	t	t	840	4.898	9.686e-07	++	C21ORF57	54059	YBEY	54059
30341	ILMN_2233885	t	t	840	4.897	9.735e-07	+-	SERF1B	728492	SERF1A	8293
8173	ILMN_1830824	t	t	840	4.897	9.752e-07	++	HS.548534	NA	NA	NA
32831	ILMN_2408938	t	t	840	4.897	9.755e-07	++	LRRC20	55222	LRRC20	55222
34265	ILMN_1840934	t	t	840	-4.896	9.783e-07	-+	HS.22302	NA	NA	NA
34370	ILMN_1752333	t	t	840	4.894	9.899e-07	++	SLC35E1	79939	SLC35E1	79939
17567	ILMN_1666122	t	t	840	-4.893	9.939e-07	--	HEG1	57493	HEG1	57493
20665	ILMN_1808923	t	t	840	-4.891	1.005e-06	-+	LOC728403	728403	TSPY8	728403
14291	ILMN_1783946	t	t	840	1989-04-01	1.01e-06	++	MRC2	9902	MRC2	9902
46743	ILMN_1690342	t	t	840	4.888	1.021e-06	++	LTA4H	4048	LTA4H	4048
37951	ILMN_1734939	t	t	840	4.887	1.022e-06	++	LOC654254	654254	ZNF595	152687
15862	ILMN_1756146	t	t	840	4.886	1.03e-06	++	WDR45	11152	WDR45	11152
34271	ILMN_1770030	t	t	840	-4.885	1.035e-06	--	C7ORF43	55262	C7orf43	55262
46467	ILMN_1656682	t	t	840	4.883	1.044e-06	++	AZIN1	51582	AZIN1	51582
24854	ILMN_3270661	t	t	840	-4.881	1.056e-06	-+	LOC100127920	100127920	NA	NA
37440	ILMN_1670377	t	t	840	-4.881	1.056e-06	--	ZNF20	7568	ZNF20	7568
28816	ILMN_1760029	t	t	840	1988-04-01	1.062e-06	++	HOXC12	3228	HOXC12	3228
18769	ILMN_1691090	t	t	840	4.879	1.067e-06	++	MPV17	4358	MPV17	4358
42477	ILMN_2086981	t	t	840	-4.879	1.067e-06	--	POU3F1	5453	POU3F1	5453
12950	ILMN_1892782	t	t	840	-4.878	1.072e-06	--	CD1D	912	NA	NA
11033	ILMN_3249167	t	t	840	-4.877	1.076e-06	--	SNORA63	6043	SNORA63	6043
43035	ILMN_2257665	t	t	840	4.877	1.076e-06	++	PARL	55486	PARL	55486
43857	ILMN_1760265	t	t	840	4.876	1.082e-06	++	CYP4Z2P	163720	NA	NA
34686	ILMN_1814397	t	t	840	4.875	1.087e-06	++	EPB42	2038	EPB42	2038
28044	ILMN_2124386	t	t	840	-4.875	1.089e-06	--	RGL2	5863	RGL2	5863
27779	ILMN_1759984	t	t	840	-4.873	1.098e-06	--	KCTD1	284252	KCTD1	284252
22392	ILMN_1900795	t	t	840	-4.873	1.101e-06	--	HS.421200	NA	NA	NA
36177	ILMN_1685467	t	t	840	-4.872	1.102e-06	--	ZNF397	84307	ZNF397	84307
37389	ILMN_1706015	t	t	840	-4.871	1.108e-06	--	FAM43A	131583	FAM43A	131583
2606	ILMN_1715636	t	t	840	4.871	1.11e-06	++	EIF3B	8662	EIF3B	8662
9306	ILMN_1702501	t	t	840	4.871	1.11e-06	++	RPS6KA2	6196	RPS6KA2	6196
18631	ILMN_1810289	t	t	840	-4.871	1.11e-06	--	FER1L3	26509	MYOF	26509
5080	ILMN_1710216	t	t	840	-4.867	1.131e-06	--	AVEN	57099	AVEN	57099
18321	ILMN_1800311	t	t	840	4.867	1.134e-06	++	HSF2	3298	HSF2	3298
30966	ILMN_1804808	t	t	840	4.865	1.146e-06	++	LOC645143	645143	ZNF286A	57335
16917	ILMN_1794726	t	t	840	-4.861	1.167e-06	--	RNF167	26001	RNF167	26001
38080	ILMN_1751802	t	t	840	-4.86	1.175e-06	--	LOC650520	650520	NA	NA
37457	ILMN_2216157	t	t	840	4.856	1.195e-06	++	GNA12	2768	GNA12	2768
43278	ILMN_1676294	t	t	840	4.856	1.199e-06	++	BVES	11149	BVES	11149
17553	ILMN_3298824	t	t	840	4.856	1.2e-06	++	LOC728787	728787	NA	NA
41003	ILMN_1755926	t	t	840	4.854	1.207e-06	++	DBI	1622	DBI	1622
42096	ILMN_1770818	t	t	840	-4.854	1.209e-06	--	LOC642342	642342	FAM13A-AS1	285512
25838	ILMN_3272658	t	t	840	-4.853	1.215e-06	--	LOC100129509	100129509	NA	NA
7910	ILMN_1737402	t	t	840	-4.851	1.229e-06	--	FLJ20397	54919	NA	NA
13879	ILMN_1706404	t	t	840	-4.849	1.24e-06	-+	LOC646779	646779	KRT18	3875
6626	ILMN_1846776	t	t	840	-4.849	1.242e-06	--	HS.436879	NA	NA	NA
44880	ILMN_1778599	t	t	840	-4.847	1.254e-06	--	SP140	11262	SP140	11262
1420	ILMN_2250830	t	t	840	-4.846	1.259e-06	--	SPDYE1	285955	SPDYE1	285955
44982	ILMN_1783333	t	t	840	-4.845	1.264e-06	--	C16ORF61	56942	CMC2	56942
7624	ILMN_1661002	t	t	840	-4.845	1.265e-06	--	RFWD2	64326	COP1	64326
43655	ILMN_1728660	t	t	840	4.845	1.266e-06	++	PMPCB	9512	PMPCB	9512
16871	ILMN_1694027	t	t	840	4.845	1.269e-06	++	SESN3	143686	SESN3	143686
35737	ILMN_1798659	t	t	840	-4.844	1.273e-06	--	CCDC28A	25901	CCDC28A	25901
9602	ILMN_1667768	t	t	840	-4.844	1.275e-06	--	LOC729476	729476	NA	NA
46314	ILMN_3291778	t	t	840	4.844	1.275e-06	++	LOC441714	441714	ABCB10	23456
35173	ILMN_3311100	t	t	840	4.842	1.284e-06	++	MIRLET7A1	406881	MIRLET7A1	406881
9070	ILMN_1680805	t	t	840	-4.842	1.285e-06	--	IL28RA	163702	IFNLR1	163702
26128	ILMN_1715896	t	t	840	-4.842	1.285e-06	--	PMVK	10654	PMVK	10654
25903	ILMN_2260991	t	t	840	4.841	1.291e-06	++	TSPO	706	TSPO	706
7253	ILMN_1844692	t	t	840	4.841	1.292e-06	++	FOXO3	2309	FOXO3	2309
18384	ILMN_1822117	t	t	840	-4.841	1.293e-06	--	HS.50125	NA	NA	NA
41261	ILMN_1674108	t	t	840	-4.841	1.293e-06	--	LOC647645	647645	NA	NA
13288	ILMN_1758784	t	t	840	4.841	1.294e-06	++	ATP2C1	27032	ATP2C1	27032
21505	ILMN_1679424	t	t	840	-4.84	1.298e-06	--	LOC729012	729012	SKA2	348235
36578	ILMN_1907556	t	t	840	-4.84	1.298e-06	--	HS.452398	NA	CSRNP3	80034
29735	ILMN_1756439	t	t	840	-4.84	1.301e-06	--	SCRN1	9805	SCRN1	9805
34069	ILMN_1799026	t	t	840	4.839	1.308e-06	+-	PCDH18	54510	PCDH18	54510
21062	ILMN_2311674	t	t	840	4.838	1.309e-06	++	ADCY6	112	ADCY6	112
20507	ILMN_1683990	t	t	840	-4.838	1.31e-06	--	C1ORF89	79363	CPLANE2	79363
2456	ILMN_1801143	t	t	840	-4.838	1.311e-06	--	LOXHD1	125336	LOXHD1	125336
23879	ILMN_3281195	t	t	840	4.838	1.311e-06	+-	LOC440459	440459	SLC16A6	9120
18948	ILMN_1730347	t	t	840	4.836	1.327e-06	++	CCDC115	84317	CCDC115	84317
32504	ILMN_1854170	t	t	840	-4.835	1.328e-06	--	HS.521600	NA	NA	NA
18523	ILMN_3213098	t	t	840	4.835	1.329e-06	++	LOC652993	652993	NA	NA
20695	ILMN_1795404	t	t	840	-4.835	1.332e-06	--	SPOP	8405	SPOP	8405
18463	ILMN_1696424	t	t	840	4.833	1.343e-06	++	ZDHHC11	79844	NA	NA
43997	ILMN_1896187	t	t	840	-4.833	1.347e-06	--	HS.537890	NA	NA	NA
29849	ILMN_1714449	t	t	840	-4.832	1.348e-06	--	OR5D18	219438	OR5D18	219438
40335	ILMN_1665521	t	t	840	-4.833	1.348e-06	--	STAMBP	10617	STAMBP	10617
41411	ILMN_1659576	t	t	840	4.832	1.349e-06	+-	FPGS	2356	FPGS	2356
20356	ILMN_1671686	t	t	840	4.832	1.35e-06	++	EPB49	2039	DMTN	2039
19163	ILMN_1791916	t	t	840	-4.832	1.351e-06	-+	NR2E3	10002	NR2E3	10002
36371	ILMN_1792072	t	t	840	1983-04-01	1.366e-06	++	FUT4	2526	FUT4	2526
13284	ILMN_1662743	t	t	840	-4.83	1.367e-06	-+	POLR2J4	84820	NA	NA
37172	ILMN_1705049	t	t	840	-4.83	1.369e-06	--	TMEM67	91147	TMEM67	91147
32264	ILMN_2388539	t	t	840	4.829	1.373e-06	++	C17ORF101	79701	OGFOD3	79701
20910	ILMN_1728106	t	t	840	-4.828	1.381e-06	--	TNF	7124	TNF	7124
35939	ILMN_1753002	t	t	840	4.825	1.398e-06	++	RAB2B	84932	RAB2B	84932
39553	ILMN_1839665	t	t	840	-4.825	1.398e-06	--	HS.559665	NA	NA	NA
29902	ILMN_3243366	t	t	840	-4.825	1.4e-06	--	C2ORF55	343990	KIAA1211L	343990
9604	ILMN_2091347	t	t	840	4.825	1.402e-06	++	IDH1	3417	IDH1	3417
11428	ILMN_2342651	t	t	840	4.824	1.409e-06	+-	OR11H12	440153	OR11H12	440153
2157	ILMN_1745962	t	t	840	1982-04-01	1.435e-06	++	FBXO7	25793	FBXO7	25793
38760	ILMN_1652846	t	t	840	-4.82	1.436e-06	--	PCYT2	5833	PCYT2	5833
46568	ILMN_1671263	t	t	840	4.819	1.442e-06	++	CACNA1H	8912	CACNA1H	8912
18008	ILMN_1791873	t	t	840	4.819	1.443e-06	++	COG1	9382	COG1	9382
1326	ILMN_2222065	t	t	840	-4.818	1.45e-06	--	FZD1	8321	FZD1	8321
37196	ILMN_1721093	t	t	840	4.817	1.458e-06	++	TAF10	6881	TAF10	6881
29299	ILMN_1796962	t	t	840	4.817	1.46e-06	++	PPP3R1	5534	PPP3R1	5534
7805	ILMN_3182069	t	t	840	-4.816	1.463e-06	--	LOC100129697	100129697	NA	NA
2130	ILMN_1877068	t	t	840	4.812	1.494e-06	++	HS.12489	NA	NA	NA
45441	ILMN_2222101	t	t	840	-4.811	1.502e-06	--	N4BP2	55728	N4BP2	55728
37729	ILMN_3296690	t	t	840	4.809	1.518e-06	++	LOC100132116	100132116	NA	NA
12732	ILMN_1680353	t	t	840	4.808	1.524e-06	++	NSF	4905	NSF	4905
30088	ILMN_1815652	t	t	840	-4.807	1.53e-06	--	LOC651898	651898	NA	NA
20099	ILMN_1783881	t	t	840	-4.807	1.534e-06	--	ZIC5	85416	ZIC5	85416
19898	ILMN_1706248	t	t	840	-4.807	1.536e-06	--	LRRC37B	114659	LRRC37A6P	387646
40333	ILMN_1778105	t	t	840	4.806	1.537e-06	+-	GMCL1L	64396	GMCL2	64396
27603	ILMN_1782685	t	t	840	4.806	1.54e-06	++	LOC652672	652672	DDB1	1642
46968	ILMN_1724247	t	t	840	-4.806	1.54e-06	--	LOC130678	130678	NA	NA
11575	ILMN_2189406	t	t	840	4.801	1.577e-06	++	C15ORF38	348110	ARPIN	348110
35843	ILMN_1778144	t	t	840	4.801	1.578e-06	++	FLJ20489	55652	SLC48A1	55652
21644	ILMN_1655796	t	t	840	2022-08-04	1.589e-06	++	MARCH3	115123	MARCH3	115123
33732	ILMN_1771286	t	t	840	-4.799	1.597e-06	--	LOC653513	653513	PDE4DIP	9659
4294	ILMN_2163324	t	t	840	-4.798	1.604e-06	--	PGA3	643834	PGA3	643834
23238	ILMN_1848815	t	t	840	-4.796	1.615e-06	-+	HS.164409	NA	NA	NA
27481	ILMN_1720526	t	t	840	-4.795	1.626e-06	--	CENPN	55839	CENPN	55839
28735	ILMN_1902467	t	t	840	-4.795	1.629e-06	--	HS.542949	NA	NA	NA
8486	ILMN_1657722	t	t	840	-4.793	1.64e-06	--	RPS3A	6189	RPS3A	6189
44692	ILMN_1663538	t	t	840	4.793	1.64e-06	++	CLYBL	171425	CLYBL	171425
5266	ILMN_1714765	t	t	840	4.791	1.657e-06	++	LOC389599	389599	STRADB	55437
1131	ILMN_1781585	t	t	840	-4.79	1.668e-06	--	FKBP9L	360132	FKBP9P1	360132
24593	ILMN_1811437	t	t	840	-4.79	1.668e-06	--	C11ORF9	745	MYRF	745
2135	ILMN_1668984	t	t	840	1979-04-01	1.672e-06	++	SPNS3	201305	SPNS3	201305
5491	ILMN_1810652	t	t	840	-4.789	1.672e-06	--	LMBRD2	92255	LMBRD2	92255
18102	ILMN_1667222	t	t	840	-4.789	1.679e-06	--	MTX1	4580	MTX1	4580
37443	ILMN_1803824	t	t	840	4.788	1.681e-06	++	ZDHHC9	51114	ZDHHC9	51114
16270	ILMN_1701457	t	t	840	4.788	1.684e-06	++	FAHD1	81889	FAHD1	81889
42177	ILMN_1824151	t	t	840	-4.788	1.686e-06	--	HS.529633	NA	NA	NA
34297	ILMN_1675268	t	t	840	4.786	1.699e-06	++	LRP4	4038	LRP4	4038
32563	ILMN_1651715	t	t	840	-4.786	1.701e-06	--	RNF2	6045	RNF2	6045
37591	ILMN_2351548	t	t	840	-4.786	1.704e-06	-+	FAIM	55179	FAIM	55179
5132	ILMN_1675018	t	t	840	-4.785	1.707e-06	--	IQCF3	401067	IQCF4	100506840
22163	ILMN_1766165	t	t	840	4.785	1.71e-06	++	SNCA	6622	SNCA	6622
21079	ILMN_2331231	t	t	840	-4.785	1.713e-06	--	TNFRSF6B	8771	TNFRSF6B	8771
18193	ILMN_3203868	t	t	840	-4.783	1.726e-06	--	LOC649873	649873	PPIAP30	100192204
15077	ILMN_1913021	t	t	840	-4.783	1.731e-06	--	HS.542983	NA	NA	NA
28362	ILMN_3309299	t	t	840	1978-04-01	1.75e-06	++	MIR559	693144	MIR559	693144
42924	ILMN_1768031	t	t	840	-4.779	1.763e-06	--	DEDD2	162989	DEDD2	162989
20617	ILMN_3262156	t	t	840	-4.775	1.799e-06	-+	LOC100129174	100129174	NA	NA
22930	ILMN_1751645	t	t	840	-4.773	1.814e-06	--	OR3A4	390756	OR3A4P	390756
6545	ILMN_1707951	t	t	840	-4.771	1.833e-06	--	LOC649143	649143	NA	NA
41874	ILMN_1742677	t	t	840	1977-04-01	1.845e-06	++	HOXB13	10481	HOXB13	10481
15606	ILMN_1772731	t	t	840	4.769	1.85e-06	++	HAGH	3029	HAGH	3029
22297	ILMN_2414302	t	t	840	4.769	1.85e-06	++	FDXR	2232	FDXR	2232
26255	ILMN_1717078	t	t	840	4.769	1.851e-06	++	DNAJC16	23341	DNAJC16	23341
18241	ILMN_1738703	t	t	840	4.768	1.858e-06	++	RBMY1J	378951	RBMY1F	159163
19290	ILMN_1730745	t	t	840	-4.768	1.862e-06	--	CCDC73	493860	CCDC73	493860
43030	ILMN_3214395	t	t	840	-4.766	1.875e-06	-+	LOC728275	728275	NA	NA
27932	ILMN_1753523	t	t	840	-4.766	1.877e-06	-+	SDC3	9672	SDC3	9672
6635	ILMN_2372241	t	t	840	4.764	1.895e-06	++	C15ORF21	283651	HMGN2P46	283651
11008	ILMN_1732981	t	t	840	-4.764	1.901e-06	--	ZBTB32	27033	ZBTB32	27033
7648	ILMN_1750798	t	t	840	4.763	1.908e-06	++	LAD1	3898	NA	NA
11079	ILMN_1656145	t	t	840	-4.762	1.914e-06	--	GOT1	2805	GOT1	2805
39544	ILMN_1664367	t	t	840	-4.762	1.919e-06	--	COQ6	51004	COQ6	51004
11320	ILMN_2396813	t	t	840	4.761	1.927e-06	++	C19ORF62	29086	BABAM1	29086
3371	ILMN_2371440	t	t	840	-4.76	1.934e-06	-+	B3GAT1	27087	B3GAT1	27087
15837	ILMN_1771268	t	t	840	-4.76	1.935e-06	--	BICD2	23299	BICD2	23299
39465	ILMN_1753110	t	t	840	-4.76	1.938e-06	--	ZMYND11	10771	ZMYND11	10771
45937	ILMN_1660196	t	t	840	1976-04-01	1.938e-06	++	LOC643923	643923	NA	NA
16322	ILMN_2194158	t	t	840	-4.759	1.941e-06	--	ADAM29	11086	ADAM29	11086
15931	ILMN_1672336	t	t	840	4.758	1.953e-06	++	C3ORF60	25915	NA	NA
42697	ILMN_1763487	t	t	840	-4.757	1.961e-06	--	CTLA4	1493	CTLA4	1493
40366	ILMN_1706660	t	t	840	-4.756	1.971e-06	--	HYI	81888	HYI	81888
23720	ILMN_1734317	t	t	840	-4.755	1.987e-06	--	DPF2	5977	DPF2	5977
43468	ILMN_2076484	t	t	840	-4.754	1.994e-06	--	FAM126B	285172	FAM126B	285172
12018	ILMN_2106002	t	t	840	4.754	1.997e-06	++	ACBD7	414149	ACBD7	414149
22763	ILMN_1678612	t	t	840	-4.753	2.005e-06	--	ANXA6	309	ANXA6	309
40252	ILMN_2402629	t	t	840	4.753	2.008e-06	++	METTL9	51108	METTL9	51108
3267	ILMN_1751571	t	t	840	4.752	2.012e-06	++	RAD23A	5886	RAD23A	5886
34355	ILMN_1687857	t	t	840	4.752	2.013e-06	++	ST6GALNAC4	27090	ST6GALNAC4	27090
6730	ILMN_1711703	t	t	840	4.751	2.028e-06	++	C16ORF70	80262	C16orf70	80262
607	ILMN_1745223	t	t	840	-4.749	2.042e-06	--	CDC42EP4	23580	CDC42EP4	23580
7133	ILMN_1758392	t	t	840	-4.747	2.069e-06	--	ANKS1B	56899	ANKS1B	56899
1789	ILMN_1738027	t	t	840	-4.746	2.071e-06	--	BRCA1	672	BRCA1	672
30136	ILMN_1802315	t	t	840	4.745	2.088e-06	++	SPPL2B	56928	SPPL2B	56928
38206	ILMN_1743755	t	t	840	4.744	2.091e-06	++	LOC441150	441150	C6orf226	441150
39740	ILMN_1688580	t	t	840	4.744	2.099e-06	++	CAMP	820	CAMP	820
44599	ILMN_3278170	t	t	840	4.743	2.103e-06	++	LOC441455	441455	LOC441455	441455
6039	ILMN_1661355	t	t	840	-4.743	2.104e-06	-+	CHRND	1144	CHRND	1144
40213	ILMN_1773553	t	t	840	-4.742	2.112e-06	--	FLJ46906	441172	FLJ46906	441172
29427	ILMN_1748454	t	t	840	-4.741	2.127e-06	-+	DKFZP434M131	441452	SPATA31C1	441452
27208	ILMN_2310896	t	t	840	4.741	2.128e-06	++	NLRP3	114548	NLRP3	114548
2018	ILMN_1709026	t	t	840	1974-04-01	2.132e-06	++	C6ORF145	221749	PXDC1	221749
27069	ILMN_1890907	t	t	840	1974-04-01	2.136e-06	++	HS.566333	NA	NA	NA
9227	ILMN_1736054	t	t	840	-4.74	2.142e-06	--	SUB1	10923	SUB1	10923
24174	ILMN_1656676	t	t	840	-4.739	2.145e-06	--	ZYG11B	79699	ZYG11B	79699
23600	ILMN_1693303	t	t	840	-4.739	2.147e-06	--	TAS2R41	259287	TAS2R41	259287
30235	ILMN_1663068	t	t	840	4.739	2.148e-06	++	MGC33556	339541	ARMH1	339541
4399	ILMN_1711439	t	t	840	4.738	2.159e-06	++	EMILIN1	11117	EMILIN1	11117
20454	ILMN_1735180	t	t	840	4.738	2.162e-06	++	NCSTN	23385	NCSTN	23385
40628	ILMN_2346769	t	t	840	4.738	2.162e-06	++	FAM189B	10712	FAM189B	10712
480	ILMN_1747020	t	t	840	4.737	2.168e-06	++	SGK3	23678	SGK3	23678
24235	ILMN_2139061	t	t	840	-4.737	2.168e-06	--	COPS2	9318	COPS2	9318
26663	ILMN_1706262	t	t	840	4.736	2.179e-06	++	HAGHL	84264	HAGHL	84264
27206	ILMN_1718961	t	t	840	4.735	2.185e-06	++	BNIP3L	665	BNIP3L	665
38968	ILMN_1759341	t	t	840	4.734	2.197e-06	++	MAN2B1	4125	MAN2B1	4125
8595	ILMN_1807201	t	t	840	4.734	2.201e-06	++	FAM104A	84923	FAM104A	84923
39998	ILMN_3308713	t	t	840	-4.734	2.202e-06	--	MIR370	442915	MIR370	442915
30295	ILMN_2349366	t	t	840	-4.733	2.212e-06	--	PCDHGA2	56113	PCDHGA2	56113
9258	ILMN_1679646	t	t	840	4.731	2.231e-06	++	FTCD	10841	FTCD	10841
13144	ILMN_1686573	t	t	840	1973-04-01	2.242e-06	++	DEFB1	1672	DEFB1	1672
33761	ILMN_1736077	t	t	840	1973-04-01	2.243e-06	++	LIAS	11019	LIAS	11019
5526	ILMN_3310900	t	t	840	4.729	2.252e-06	++	MIR553	693138	MIR553	693138
31579	ILMN_1662895	t	t	840	-4.728	2.266e-06	--	C14ORF153	84334	ZNF555	148254
3979	ILMN_2366391	t	t	840	4.727	2.281e-06	++	PRDX1	5052	PRDX1	5052
924	ILMN_1800733	t	t	840	4.727	2.282e-06	++	MANBA	4126	MANBA	4126
39646	ILMN_1678504	t	t	840	4.726	2.292e-06	++	RHOT1	55288	RHOT1	55288
45372	ILMN_1724221	t	t	840	4.725	2.297e-06	+-	DNAJB5	25822	NA	NA
34545	ILMN_2157277	t	t	840	-4.725	2.298e-06	--	AKR1D1	6718	AKR1D1	6718
23140	ILMN_1764231	t	t	840	-4.723	2.323e-06	-+	LMO3	55885	LMO3	55885
32985	ILMN_3247713	t	t	840	4.723	2.323e-06	+-	ELFN1	392617	ELFN1	392617
37706	ILMN_2222008	t	t	840	-4.722	2.335e-06	--	KIFC1	3833	KIFC1	3833
17231	ILMN_1671509	t	t	840	1972-04-01	2.353e-06	++	CCL3	6348	CCL3	6348
40535	ILMN_1654049	t	t	840	-4.72	2.353e-06	--	LOC442560	442560	IGLON5	402665
25189	ILMN_1669523	t	t	840	-4.72	2.359e-06	--	FOS	2353	FOS	2353
24840	ILMN_3191192	t	t	840	-4.719	2.364e-06	--	LOC100128904	100128904	NA	NA
15562	ILMN_1676067	t	t	840	4.718	2.386e-06	++	SEMA3G	56920	SEMA3G	56920
18933	ILMN_1781638	t	t	840	4.716	2.401e-06	++	HDDC3	374659	HDDC3	374659
41993	ILMN_1723436	t	t	840	4.716	2.402e-06	++	PFKFB2	5208	PFKFB2	5208
28025	ILMN_1668743	t	t	840	4.716	2.408e-06	++	LOC728069	728069	RILPL2	196383
45843	ILMN_1652694	t	t	840	-4.715	2.413e-06	-+	FAM131B	9715	FAM131B	9715
21633	ILMN_1661667	t	t	840	4.715	2.418e-06	++	LOC652721	652721	NA	NA
4293	ILMN_1915076	t	t	840	4.713	2.435e-06	++	HS.355933	NA	NA	NA
31155	ILMN_1721084	t	t	840	4.713	2.446e-06	++	DEPDC5	9681	DEPDC5	9681
34552	ILMN_3227608	t	t	840	4.712	2.455e-06	++	LOC728558	728558	ENTPD1-AS1	728558
41964	ILMN_1771179	t	t	840	-4.712	2.457e-06	--	CYB561	1534	CYB561	1534
36234	ILMN_3272476	t	t	840	4.712	2.458e-06	++	LOC100130624	100130624	RPL15	6138
20750	ILMN_2107184	t	t	840	-4.711	2.462e-06	--	SNRK	54861	SNRK	54861
5140	ILMN_2408102	t	t	840	-4.711	2.469e-06	--	TFIP11	24144	TFIP11	24144
2043	ILMN_1679290	t	t	840	-4.708	2.5e-06	--	LTK	4058	LTK	4058
42225	ILMN_1726002	t	t	840	4.707	2.509e-06	++	LOC650528	650528	NA	NA
31194	ILMN_1684850	t	t	840	-4.707	2.514e-06	--	PRKAR2B	5577	PRKAR2B	5577
21497	ILMN_1790070	t	t	840	4.707	2.519e-06	++	C2ORF61	285051	STPG4	285051
30058	ILMN_1778831	t	t	840	4.706	2.521e-06	++	NTSR1	4923	NTSR1	4923
23077	ILMN_1899960	t	t	840	-4.706	2.524e-06	--	HS.240801	NA	NA	NA
35815	ILMN_1757644	t	t	840	4.705	2.535e-06	++	UBE2H	7328	UBE2H	7328
27734	ILMN_1724040	t	t	840	4.705	2.541e-06	++	ANKRD57	65124	SOWAHC	65124
4741	ILMN_1815054	t	t	840	-4.703	2.562e-06	--	GPR97	222487	ADGRG3	222487
6150	ILMN_2370872	t	t	840	4.703	2.566e-06	++	GRINA	2907	GRINA	2907
4101	ILMN_1908133	t	t	840	-4.702	2.573e-06	--	HS.548415	NA	NA	NA
31601	ILMN_2248863	t	t	840	-4.702	2.578e-06	--	ZBTB38	253461	ZBTB38	253461
33228	ILMN_1678805	t	t	840	-4.701	2.585e-06	--	POMT2	29954	POMT2	29954
33100	ILMN_1733581	t	t	840	4.701	2.588e-06	++	C16ORF35	8131	NA	NA
13599	ILMN_1657711	t	t	840	-4.701	2.591e-06	-+	LOC645868	645868	NA	NA
43967	ILMN_2366634	t	t	840	2022-07-04	2.597e-06	++	PKM2	5315	PKM	5315
15322	ILMN_1815124	t	t	840	-4.7	2.6e-06	--	LOC645317	645317	CHCHD2	51142
29908	ILMN_1783303	t	t	840	-4.7	2.607e-06	--	HSP90AB4P	664618	HSP90AB4P	664618
14288	ILMN_3206951	t	t	840	-4.7	2.608e-06	--	LOC100130990	100130990	ZNF812P	729648
36834	ILMN_1678841	t	t	840	-4.698	2.631e-06	--	UBD	10537	UBD	10537
6092	ILMN_2225887	t	t	840	4.697	2.635e-06	++	ATP5EP2	432369	ATP5F1EP2	432369
38673	ILMN_3205656	t	t	840	4.697	2.643e-06	++	LOC391075	391075	GAPDH	2597
36460	ILMN_1817651	t	t	840	-4.696	2.649e-06	-+	HS.50571	NA	NA	NA
35767	ILMN_1877332	t	t	840	4.696	2.652e-06	++	HS.564675	NA	NA	NA
39380	ILMN_3227977	t	t	840	4.696	2.656e-06	++	LOC729739	729739	NA	NA
15752	ILMN_2350122	t	t	840	-4.696	2.657e-06	--	TRIM13	10206	TRIM13	10206
5785	ILMN_1679796	t	t	840	4.695	2.662e-06	++	TOMM20	9804	TOMM20	9804
17172	ILMN_3249949	t	t	840	4.695	2.669e-06	++	C11ORF58	10944	C11orf58	10944
17232	ILMN_1734602	t	t	840	-4.695	2.672e-06	--	SRRM2	23524	SRRM2	23524
18393	ILMN_1852827	t	t	840	-4.694	2.675e-06	-+	HS.576373	NA	NA	NA
24770	ILMN_1716815	t	t	840	-4.694	2.681e-06	--	CEACAM1	634	CEACAM1	634
12242	ILMN_1760708	t	t	840	4.693	2.687e-06	++	CRYBB2	1415	CRYBB2	1415
28547	ILMN_1717168	t	t	840	-4.69	2.728e-06	-+	PCDHGA4	56111	PCDHGA4	56111
46667	ILMN_1849298	t	t	840	-4.69	2.729e-06	--	SH3TC2	79628	NA	NA
32620	ILMN_1815474	t	t	840	-4.689	2.744e-06	--	LOC649470	649470	ZNF812P	729648
8185	ILMN_1869316	t	t	840	-4.687	2.778e-06	--	HS.529542	NA	NA	NA
9569	ILMN_1915971	t	t	840	-4.686	2.792e-06	-+	HS.560407	NA	NA	NA
23090	ILMN_1775871	t	t	840	-4.685	2.795e-06	--	GPX5	2880	GPX5	2880
34897	ILMN_1727466	t	t	840	4.685	2.798e-06	++	KCNMB4	27345	KCNMB4	27345
10506	ILMN_2060413	t	t	840	4.685	2.801e-06	++	CD24	100133941	CD24	100133941
30346	ILMN_3300810	t	t	840	4.685	2.806e-06	+-	LOC729259	729259	NA	NA
8177	ILMN_1684956	t	t	840	4.684	2.81e-06	++	ARSD	414	ARSD	414
18209	ILMN_1661843	t	t	840	-4.684	2.817e-06	--	LOC389671	389671	NA	NA
44200	ILMN_3311080	t	t	840	4.682	2.838e-06	++	MIR490	574443	MIR490	574443
8373	ILMN_1771209	t	t	840	4.682	2.847e-06	++	OR2T8	343172	OR2T8	343172
39394	ILMN_1707066	t	t	840	-4.679	2.887e-06	--	MAGEE2	139599	MAGEE2	139599
32065	ILMN_1699496	t	t	840	-4.678	2.892e-06	--	PHF21A	51317	PHF21A	51317
43681	ILMN_1654385	t	t	840	4.675	2.939e-06	++	ASB13	79754	ASB13	79754
21909	ILMN_1704812	t	t	840	-4.673	2.97e-06	--	LOC654032	654032	NA	NA
34287	ILMN_3310136	t	t	840	4.672	2.976e-06	++	MIR605	693190	MIR605	693190
42503	ILMN_1681516	t	t	840	-4.672	2.988e-06	--	LOC339902	339902	NA	NA
2186	ILMN_3292320	t	t	840	4.671	2.996e-06	++	LOC642513	642513	KCTD9	54793
14116	ILMN_1696946	t	t	840	-4.67	3.007e-06	--	LOC654174	654174	NUS1	116150
22298	ILMN_1705331	t	t	840	-4.67	3.016e-06	-+	ZNHIT3	9326	NA	NA
20211	ILMN_1805255	t	t	840	-4.67	3.019e-06	--	RAB39	54734	RAB39A	54734
23367	ILMN_1906655	t	t	840	-4.669	3.028e-06	--	HS.254752	NA	NA	NA
18172	ILMN_1658310	t	t	840	-4.667	3.057e-06	-+	PCYT1A	5130	PCYT1A	5130
19278	ILMN_1913927	t	t	840	4.666	3.068e-06	++	HS.578390	NA	NA	NA
6920	ILMN_3207563	t	t	840	-4.666	3.076e-06	--	LOC100133067	100133067	NA	NA
14455	ILMN_3259148	t	t	840	-4.665	3.091e-06	--	LOC100129095	100129095	NA	NA
22285	ILMN_1745787	t	t	840	4.665	3.092e-06	++	POLL	27343	POLL	27343
24208	ILMN_1687792	t	t	840	-4.664	3.099e-06	-+	DKFZP761O2018	92293	NA	NA
23721	ILMN_1678490	t	t	840	4.664	3.106e-06	++	RILPL2	196383	RILPL2	196383
34752	ILMN_1877818	t	t	840	-4.662	3.139e-06	-+	HS.569298	NA	NA	NA
41427	ILMN_1802223	t	t	840	-4.661	3.146e-06	--	ATP2B2	491	ATP2B2	491
12635	ILMN_3285762	t	t	840	4.661	3.147e-06	++	LOC100131164	100131164	SLC4A1	6521
30819	ILMN_1906437	t	t	840	-4.659	3.171e-06	--	HS.569104	NA	LOC100240735	100240735
33540	ILMN_1666258	t	t	840	4.659	3.179e-06	++	AMFR	267	AMFR	267
18477	ILMN_1762871	t	t	840	-4.659	3.183e-06	--	RNASE13	440163	RNASE13	440163
15327	ILMN_1714710	t	t	840	-4.659	3.184e-06	--	CCDC120	90060	CCDC120	90060
32380	ILMN_1680675	t	t	840	4.657	3.202e-06	++	MRRF	92399	MRRF	92399
28732	ILMN_1911171	t	t	840	-4.657	3.207e-06	--	HS.577453	NA	NA	NA
19149	ILMN_2337618	t	t	840	-4.656	3.217e-06	--	GPRASP2	114928	GPRASP2	114928
31510	ILMN_1747506	t	t	840	-4.656	3.225e-06	--	DHX34	9704	DHX34	9704
7197	ILMN_3269995	t	t	840	-4.653	3.264e-06	--	LOC100129042	100129042	NA	NA
35308	ILMN_1669633	t	t	840	4.653	3.272e-06	++	ACP1	52	ACP1	52
7496	ILMN_3248462	t	t	840	4.653	3.274e-06	++	LOC100133301	100133301	FAM231BP	100133301
43396	ILMN_1688480	t	t	840	-4.651	3.302e-06	--	CCND1	595	CCND1	595
32484	ILMN_1671237	t	t	840	-4.651	3.303e-06	--	GNGT2	2793	GNGT2	2793
35626	ILMN_1684352	t	t	840	4.651	3.309e-06	++	TRIM45	80263	TRIM45	80263
37618	ILMN_3237473	t	t	840	-4.649	3.331e-06	--	LOC653510	653510	CBWD1	55871
39324	ILMN_1659437	t	t	840	-4.649	3.333e-06	--	TXNDC17	84817	TXNDC17	84817
37388	ILMN_1814661	t	t	840	-4.649	3.337e-06	--	PHLPP1	23239	PHLPP1	23239
31907	ILMN_1772064	t	t	840	4.649	3.338e-06	++	LOC54103	54103	NA	NA
10574	ILMN_3165245	t	t	840	-4.647	3.367e-06	--	ERCC-00044	NA	NA	NA
39881	ILMN_2245676	t	t	840	4.646	3.38e-06	++	BTF3	689	BTF3	689
17470	ILMN_3243343	t	t	840	-4.646	3.39e-06	-+	LOC100134274	100134274	NA	NA
16728	ILMN_1823582	t	t	840	4.646	3.392e-06	++	HS.539292	NA	NA	NA
6641	ILMN_1787324	t	t	840	-4.645	3.393e-06	--	C16ORF48	84080	ENKD1	84080
14775	ILMN_1674243	t	t	840	4.645	3.409e-06	++	TFRC	7037	TFRC	7037
11731	ILMN_1784756	t	t	840	-4.644	3.411e-06	--	ACOT7	11332	ACOT7	11332
23949	ILMN_3240966	t	t	840	-4.644	3.415e-06	--	LOC645135	645135	ZNF532	55205
13894	ILMN_2351611	t	t	840	4.643	3.429e-06	++	UBQLN1	29979	UBQLN1	29979
19062	ILMN_1801639	t	t	840	-4.643	3.429e-06	--	IARS	3376	IARS	3376
8897	ILMN_1812445	t	t	840	4.643	3.43e-06	++	PRPSAP2	5636	PRPSAP2	5636
37832	ILMN_3236637	t	t	840	4.642	3.45e-06	++	PIP4K2A	5305	PIP4K2A	5305
46941	ILMN_1657639	t	t	840	-4.641	3.459e-06	--	EDEM3	80267	EDEM3	80267
26664	ILMN_1781966	t	t	840	4.641	3.462e-06	++	OSBP2	23762	OSBP2	23762
34753	ILMN_1803945	t	t	840	-4.641	3.463e-06	--	HCP5	10866	HCP5	10866
19197	ILMN_1717674	t	t	840	4.641	3.464e-06	++	PEPD	5184	PEPD	5184
47294	ILMN_1663866	t	t	840	4.641	3.464e-06	++	TGFBI	7045	TGFBI	7045
46722	ILMN_3307266	t	t	840	-4.64	3.487e-06	-+	PSMC3IP	29893	PSMC3IP	29893
22606	ILMN_1699217	t	t	840	-4.639	3.493e-06	--	C1ORF96	126731	CCSAP	126731
29627	ILMN_1792736	t	t	840	4.639	3.497e-06	++	COL21A1	81578	COL21A1	81578
46177	ILMN_1706805	t	t	840	-4.639	3.497e-06	--	TRPM5	29850	TRPM5	29850
18493	ILMN_2367743	t	t	840	-4.638	3.515e-06	--	TUBG1	7283	TUBG1	7283
37589	ILMN_1712088	t	t	840	4.638	3.515e-06	++	CLYBL	171425	CLYBL	171425
22316	ILMN_1799744	t	t	840	4.638	3.517e-06	++	GALC	2581	GALC	2581
38256	ILMN_1849013	t	t	840	4.636	3.558e-06	++	HS.570988	NA	IL6ST	3572
7113	ILMN_1792396	t	t	840	-4.635	3.562e-06	--	LOC440233	440233	NA	NA
16748	ILMN_1830720	t	t	840	-4.635	3.562e-06	--	HS.576601	NA	NA	NA
38522	ILMN_1674051	t	t	840	-4.635	3.566e-06	--	CCHCR1	54535	CCHCR1	54535
17436	ILMN_2361104	t	t	840	-4.634	3.581e-06	--	ZMAT3	64393	ZMAT3	64393
3491	ILMN_3239361	t	t	840	-4.634	3.594e-06	--	LOC100133298	100133298	NA	NA
1629	ILMN_1747067	t	t	840	-4.632	3.623e-06	-+	NPAS1	4861	NPAS1	4861
34486	ILMN_1868404	t	t	840	-4.63	3.648e-06	--	HS.543510	NA	NA	NA
22987	ILMN_2189027	t	t	840	-4.63	3.654e-06	--	LIPG	9388	LIPG	9388
13140	ILMN_1758613	t	t	840	-4.63	3.656e-06	--	RAPGEFL1	51195	RAPGEFL1	51195
33501	ILMN_1716524	t	t	840	-4.63	3.662e-06	--	RAB7A	7879	RAB7A	7879
17668	ILMN_3204874	t	t	840	-4.629	3.667e-06	--	LOC100131009	100131009	NA	NA
10520	ILMN_2288175	t	t	840	4.629	3.67e-06	++	AGPAT3	56894	AGPAT3	56894
39627	ILMN_2147078	t	t	840	4.629	3.674e-06	++	PIWIL4	143689	PIWIL4	143689
44476	ILMN_1747016	t	t	840	-4.629	3.675e-06	--	CEP55	55165	CEP55	55165
40177	ILMN_1652977	t	t	840	-4.629	3.679e-06	--	LOC652191	652191	NA	NA
30806	ILMN_2135984	t	t	840	4.628	3.688e-06	++	MASTL	84930	MASTL	84930
3895	ILMN_1673518	t	t	840	4.628	3.689e-06	++	BRWD1	54014	BRWD1	54014
41334	ILMN_1692045	t	t	840	-4.628	3.695e-06	--	LOC643100	643100	NA	NA
10406	ILMN_1658608	t	t	840	4.626	3.731e-06	++	LOC642707	642707	NA	NA
30219	ILMN_1652507	t	t	840	4.623	3.782e-06	++	LOC646870	646870	NA	NA
27649	ILMN_1756404	t	t	840	-4.622	3.793e-06	-+	LOC648309	648309	NA	NA
26531	ILMN_1729509	t	t	840	4.622	3.801e-06	++	C1ORF43	25912	C1orf43	25912
42029	ILMN_3309960	t	t	840	4.621	3.81e-06	++	MIR363	574031	MIR363	574031
35618	ILMN_1835780	t	t	840	-4.621	3.812e-06	--	LOC730184	730184	NA	NA
7866	ILMN_1776173	t	t	840	4.621	3.824e-06	++	PSMD7	5713	PSMD7	5713
19701	ILMN_1812552	t	t	840	1962-04-01	3.829e-06	++	PHCA	55331	ACER3	55331
43833	ILMN_1663534	t	t	840	4.619	3.847e-06	++	LOC653081	653081	NA	NA
35601	ILMN_1655413	t	t	840	-4.618	3.867e-06	-+	LOC652857	652857	NA	NA
13442	ILMN_1721132	t	t	840	-4.618	3.869e-06	--	DKKL1	27120	DKKL1	27120
46393	ILMN_3249074	t	t	840	-4.617	3.885e-06	--	SEC1	653677	SEC1P	653677
14710	ILMN_1798975	t	t	840	-4.616	3.907e-06	--	EGFR	1956	EGFR	1956
7228	ILMN_1869119	t	t	840	-4.615	3.923e-06	--	HS.541845	NA	NA	NA
30998	ILMN_1659762	t	t	840	4.615	3.935e-06	++	BTF3	689	BTF3	689
13007	ILMN_1720274	t	t	840	-4.615	3.938e-06	--	C2ORF53	339779	PRR30	339779
12633	ILMN_1893033	t	t	840	-4.614	3.946e-06	-+	HS.544451	NA	NA	NA
24479	ILMN_1670000	t	t	840	4.613	3.971e-06	++	DCAF6	55827	DCAF6	55827
7243	ILMN_1798270	t	t	840	4.612	3.989e-06	++	C11ORF75	56935	SMCO4	56935
22672	ILMN_1688295	t	t	840	4.611	4.01e-06	++	ZNF219	51222	ZNF219	51222
26665	ILMN_1696119	t	t	840	-4.611	4.016e-06	-+	SRI	6717	SRI	6717
28460	ILMN_1700896	t	t	840	1961-04-01	4.022e-06	++	SAP30	8819	SAP30	8819
44700	ILMN_2111237	t	t	840	-4.608	4.059e-06	--	MN1	4330	MN1	4330
35592	ILMN_3207087	t	t	840	-4.608	4.067e-06	-+	LOC100131565	100131565	EIF4E	1977
13873	ILMN_1745041	t	t	840	-4.604	4.136e-06	--	TCF15	6939	TCF15	6939
13333	ILMN_1654518	t	t	840	-4.604	4.14e-06	--	LRCH4	4034	SAP25	100316904
25079	ILMN_1659017	t	t	840	4.604	4.151e-06	++	C11ORF74	119710	C11orf74	119710
4083	ILMN_1802139	t	t	840	-4.604	4.152e-06	-+	LOC653352	653352	NA	NA
26276	ILMN_1761717	t	t	840	-4.603	4.159e-06	--	SLCO6A1	133482	SLCO6A1	133482
23811	ILMN_1762802	t	t	840	4.603	4.167e-06	++	CNIH2	254263	CNIH2	254263
32258	ILMN_1697476	t	t	840	-4.601	4.196e-06	--	LOC643763	643763	UG0898H09	643763
40	ILMN_1681754	t	t	840	-4.601	4.211e-06	--	GGH	8836	GGH	8836
13325	ILMN_1795678	t	t	840	4.601	4.213e-06	++	POLR3C	10623	POLR3C	10623
37041	ILMN_1654031	t	t	840	-4.6	4.22e-06	--	TPTE2	93492	TPTE2	93492
23818	ILMN_1656427	t	t	840	2022-06-04	4.225e-06	++	C17ORF39	79018	GID4	79018
43249	ILMN_1652906	t	t	840	2022-06-04	4.229e-06	++	GBGT1	26301	GBGT1	26301
18230	ILMN_1758728	t	t	840	-4.599	4.251e-06	--	FANCG	2189	FANCG	2189
36332	ILMN_1677877	t	t	840	-4.597	4.276e-06	--	UBE2L3	7332	UBE2L3	7332
19361	ILMN_1786426	t	t	840	4.597	4.289e-06	++	TMEM149	79713	IGFLR1	79713
7677	ILMN_1776569	t	t	840	4.596	4.304e-06	++	FRMPD2L2	728603	FRMPD2B	728798
14807	ILMN_3237270	t	t	840	4.596	4.313e-06	++	LOC100133609	100133609	MARCH3	115123
47235	ILMN_1869146	t	t	840	-4.595	4.322e-06	--	HS.563438	NA	NA	NA
22062	ILMN_1718477	t	t	840	4.593	4.362e-06	++	UPK3A	7380	UPK3A	7380
16100	ILMN_2151368	t	t	840	-4.593	4.364e-06	--	NOL12	79159	NOL12	79159
32875	ILMN_1886026	t	t	840	-4.593	4.367e-06	-+	HS.144925	NA	NA	NA
45073	ILMN_2075714	t	t	840	4.592	4.392e-06	++	ZNF284	342909	ZNF284	342909
9199	ILMN_1708922	t	t	840	4.591	4.408e-06	++	ABL1	25	ABL1	25
42361	ILMN_3239775	t	t	840	-4.589	4.448e-06	--	ODZ4	26011	TENM4	26011
43985	ILMN_1692902	t	t	840	-4.589	4.449e-06	--	LOC646089	646089	TENM4	26011
18332	ILMN_3298065	t	t	840	4.589	4.451e-06	++	LOC729195	729195	NA	NA
20992	ILMN_1810214	t	t	840	-4.588	4.467e-06	--	JUND	3727	JUND	3727
41249	ILMN_1774722	t	t	840	4.588	4.476e-06	++	CGREF1	10669	CGREF1	10669
28968	ILMN_1702817	t	t	840	-4.588	4.48e-06	--	B3GNTL1	146712	B3GNTL1	146712
37590	ILMN_2368434	t	t	840	-4.588	4.485e-06	-+	CUX1	1523	CUX1	1523
8567	ILMN_1683575	t	t	840	4.587	4.494e-06	++	TMLHE	55217	TMLHE	55217
22805	ILMN_3235514	t	t	840	-4.587	4.501e-06	--	GPR183	1880	GPR183	1880
44548	ILMN_2087528	t	t	840	4.586	4.525e-06	++	CPSF3	51692	CPSF3	51692
39247	ILMN_1744059	t	t	840	4.585	4.532e-06	++	DCTN6	10671	DCTN6	10671
16915	ILMN_3251155	t	t	840	4.584	4.551e-06	++	PCBP2	5094	PCBP2	5094
34151	ILMN_1717163	t	t	840	4.584	4.553e-06	++	F13A1	2162	F13A1	2162
26264	ILMN_1732141	t	t	840	4.584	4.563e-06	++	PPP1R8	5511	PPP1R8	5511
27954	ILMN_1741148	t	t	840	4.582	4.609e-06	++	ALDOA	226	ALDOA	226
34574	ILMN_1789349	t	t	840	-4.581	4.627e-06	--	UBQLN4	56893	UBQLN4	56893
18825	ILMN_1726280	t	t	840	-4.58	4.644e-06	--	VPS13B	157680	VPS13B	157680
28303	ILMN_2404135	t	t	840	4.579	4.665e-06	++	RIOK3	8780	RIOK3	8780
38802	ILMN_1800855	t	t	840	-4.579	4.675e-06	--	PPTC7	160760	PPTC7	160760
29374	ILMN_1699082	t	t	840	4.578	4.695e-06	++	MAPKAPK5	8550	MAPKAPK5	8550
21164	ILMN_1799889	t	t	840	4.577	4.719e-06	++	ATP6V0D2	245972	ATP6V0D2	245972
17322	ILMN_1709085	t	t	840	-4.577	4.721e-06	--	GSG2	83903	HASPIN	83903
15399	ILMN_1697220	t	t	840	4.577	4.722e-06	++	NT5E	4907	NT5E	4907
31607	ILMN_2144426	t	t	840	-4.576	4.744e-06	--	HIST2H2AA3	8337	HIST2H2AA3	8337
22716	ILMN_1721035	t	t	840	4.575	4.756e-06	++	MS4A6A	64231	MS4A6A	64231
11279	ILMN_2057369	t	t	840	4.575	4.765e-06	++	ZNF396	252884	ZNF396	252884
2166	ILMN_1761363	t	t	840	4.572	4.836e-06	++	VAMP4	8674	VAMP4	8674
8920	ILMN_2163873	t	t	840	-4.571	4.853e-06	-+	FNDC1	84624	FNDC1	84624
36711	ILMN_1803686	t	t	840	-4.571	4.862e-06	--	ADA	100	ADA	100
21997	ILMN_1671152	t	t	840	-4.57	4.878e-06	--	LOC649801	649801	NA	NA
15334	ILMN_1679543	t	t	840	-4.569	4.895e-06	--	KPTN	11133	KPTN	11133
29974	ILMN_1703703	t	t	840	4.569	4.901e-06	++	LOC255649	255649	NA	NA
29501	ILMN_1879150	t	t	840	-4.569	4.905e-06	-+	HS.560132	NA	NA	NA
1061	ILMN_1776104	t	t	840	4.568	4.92e-06	++	NDUFS5	4725	NDUFS5	4725
4810	ILMN_1779875	t	t	840	4.567	4.937e-06	++	THY1	7070	THY1	7070
30949	ILMN_1660222	t	t	840	-4.567	4.946e-06	--	MTBP	27085	MTBP	27085
6628	ILMN_1779735	t	t	840	-4.566	4.965e-06	--	C7ORF59	389541	LAMTOR4	389541
31763	ILMN_2043845	t	t	840	4.566	4.974e-06	++	IMPACT	55364	IMPACT	55364
15996	ILMN_2347789	t	t	840	-4.563	5.047e-06	--	C4BPB	725	C4BPB	725
11625	ILMN_1706687	t	t	840	4.563	5.05e-06	++	KLHL5	51088	KLHL5	51088
31599	ILMN_1654473	t	t	840	4.561	5.089e-06	++	ZP1	22917	ZP1	22917
10530	ILMN_1665210	t	t	840	1956-04-01	5.118e-06	+-	LOC441426	441426	NA	NA
35779	ILMN_1779095	t	t	840	4.559	5.133e-06	++	CEBPE	1053	CEBPE	1053
16886	ILMN_1745021	t	t	840	4.559	5.143e-06	++	SLC30A1	7779	SLC30A1	7779
36346	ILMN_1719433	t	t	840	4.558	5.157e-06	++	CD1D	912	CD1D	912
41750	ILMN_1794539	t	t	840	-4.558	5.159e-06	--	KIF11	3832	KIF11	3832
41307	ILMN_1778767	t	t	840	4.558	5.163e-06	++	LOC649910	649910	NA	NA
3226	ILMN_1716797	t	t	840	4.557	5.18e-06	++	CD302	9936	CD302	9936
42488	ILMN_3244687	t	t	840	-4.557	5.197e-06	-+	LOC100134055	100134055	NA	NA
30772	ILMN_3233254	t	t	840	-4.556	5.204e-06	--	LOC100131811	100131811	NA	NA
40040	ILMN_1676077	t	t	840	4.556	5.205e-06	+-	FLJ42418	400941	LINC00487	400941
9531	ILMN_1738468	t	t	840	4.555	5.231e-06	++	KEL	3792	KEL	3792
992	ILMN_1827736	t	t	840	-4.555	5.24e-06	--	HS.296031	NA	PDK3	5165
28610	ILMN_2348243	t	t	840	4.555	5.241e-06	++	STRADA	92335	STRADA	92335
42033	ILMN_1670053	t	t	840	-4.555	5.244e-06	--	LOC644480	644480	NA	NA
30845	ILMN_1715113	t	t	840	-4.554	5.267e-06	--	HARS2	23438	HARS2	23438
1572	ILMN_1820437	t	t	840	-4.554	5.27e-06	--	HS.447944	NA	SSC5D	284297
28349	ILMN_1792172	t	t	840	-4.553	5.282e-06	--	DEFB126	81623	DEFB126	81623
6332	ILMN_2355462	t	t	840	4.553	5.285e-06	++	CYFIP1	23191	CYFIP1	23191
18748	ILMN_1902209	t	t	840	-4.553	5.289e-06	--	HS.560817	NA	NA	NA
39139	ILMN_1701873	t	t	840	4.551	5.346e-06	++	C9ORF50	375759	C9orf50	375759
28979	ILMN_3234384	t	t	840	-4.55	5.363e-06	--	LOC728953	728953	BUD23	114049
36597	ILMN_1744472	t	t	840	-4.549	5.388e-06	--	LOC652633	652633	LOC442132	442132
24723	ILMN_1748694	t	t	840	-4.549	5.394e-06	--	NHSL2	340527	NA	NA
25628	ILMN_1717052	t	t	840	4.548	5.42e-06	++	STARD10	10809	STARD10	10809
43787	ILMN_1805561	t	t	840	4.548	5.429e-06	++	SLC14A1	6563	SLC14A1	6563
33569	ILMN_1729487	t	t	840	4.547	5.437e-06	++	GMPR	2766	GMPR	2766
44020	ILMN_1704353	t	t	840	-4.546	5.456e-06	-+	IGSF3	3321	IGSF3	3321
34528	ILMN_1759636	t	t	840	-4.546	5.458e-06	--	LOC644144	644144	ARL17A	51326
7217	ILMN_1814077	t	t	840	4.546	5.471e-06	++	ZFPM2	23414	ZFPM2	23414
26269	ILMN_3243142	t	t	840	4.546	5.48e-06	++	KAT2B	8850	KAT2B	8850
17319	ILMN_1686807	t	t	840	4.543	5.553e-06	++	LOC648993	648993	NA	NA
34692	ILMN_2370976	t	t	840	-4.542	5.566e-06	--	FER1L3	26509	MYOF	26509
38131	ILMN_1730882	t	t	840	4.542	5.566e-06	++	FBF1	85302	FBF1	85302
43591	ILMN_3247728	t	t	840	4.542	5.569e-06	++	RNF115	27246	RNF115	27246
44694	ILMN_2399310	t	t	840	4.541	5.595e-06	+-	MLLT10	8028	MLLT10	8028
32149	ILMN_1711490	t	t	840	-4.541	5.61e-06	--	ARHGAP26	23092	ARHGAP26	23092
16478	ILMN_1709160	t	t	840	-4.539	5.657e-06	--	CXORF50	203429	FAM226A	203429
34012	ILMN_1736972	t	t	840	4.539	5.66e-06	++	GKAP1	80318	GKAP1	80318
19539	ILMN_1677880	t	t	840	-4.538	5.672e-06	--	LOC255275	255275	MYADML2	255275
27989	ILMN_3250614	t	t	840	4.538	5.673e-06	++	EIF2AK1	27102	EIF2AK1	27102
31399	ILMN_3242201	t	t	840	4.538	5.679e-06	++	LOC100134240	100134240	NA	NA
26938	ILMN_3232282	t	t	840	-4.538	5.687e-06	--	LOC100130445	100130445	NA	NA
35762	ILMN_2125374	t	t	840	4.536	5.722e-06	++	CMAS	55907	CMAS	55907
16318	ILMN_1731596	t	t	840	4.536	5.735e-06	++	AP3S2	10239	AP3S2	10239
30629	ILMN_1658176	t	t	840	-4.536	5.745e-06	--	ABCG1	9619	ABCG1	9619
18214	ILMN_1732189	t	t	840	4.533	5.805e-06	++	SYCE1	93426	SYCE1	93426
41201	ILMN_1669443	t	t	840	-4.533	5.809e-06	--	LOC642384	642384	NA	NA
2304	ILMN_1702799	t	t	840	-4.532	5.835e-06	--	LOC653735	653735	NA	NA
15411	ILMN_1651964	t	t	840	-4.532	5.845e-06	--	ABCC5	10057	ABCC5	10057
26879	ILMN_3298348	t	t	840	4.532	5.856e-06	++	TOP	649159	NA	NA
45577	ILMN_2329309	t	t	840	-4.531	5.868e-06	--	POGZ	23126	POGZ	23126
19008	ILMN_1666178	t	t	840	-4.531	5.87e-06	--	TP53I13	90313	TP53I13	90313
18015	ILMN_3262337	t	t	840	-4.531	5.873e-06	-+	LOC100130518	100130518	ZNF729	100287226
10703	ILMN_2409167	t	t	840	1953-04-01	5.907e-06	+-	ANXA2	302	ANXA2	302
29598	ILMN_1696810	t	t	840	-4.53	5.911e-06	-+	GPR182	11318	GPR182	11318
26465	ILMN_1749239	t	t	840	-4.529	5.921e-06	--	LRRFIP2	9209	LRRFIP2	9209
54	ILMN_1683023	t	t	840	4.529	5.931e-06	++	PDGFC	56034	PDGFC	56034
18895	ILMN_1896284	t	t	840	4.529	5.934e-06	++	HS.519022	NA	NA	NA
46699	ILMN_1806914	t	t	840	-4.528	5.952e-06	--	FATE1	89885	FATE1	89885
44410	ILMN_1746579	t	t	840	4.528	5.954e-06	++	UBE2O	63893	UBE2O	63893
44649	ILMN_1659209	t	t	840	-4.527	5.971e-06	--	LOC728012	728012	MCHR2-AS1	728012
41225	ILMN_2132309	t	t	840	4.527	5.996e-06	++	CETN1	1068	CETN1	1068
27527	ILMN_1681679	t	t	840	4.526	6e-06	++	TSPO	706	TSPO	706
45043	ILMN_1736831	t	t	840	4.526	6.006e-06	++	PRSS33	260429	PRSS33	260429
19458	ILMN_1718992	t	t	840	4.526	6.011e-06	++	LOC729399	729399	SEPHS1	22929
10190	ILMN_1773154	t	t	840	4.525	6.029e-06	++	NFKBIA	4792	NFKBIA	4792
15365	ILMN_1666306	t	t	840	4.524	6.057e-06	++	SRRD	402055	SRRD	402055
8996	ILMN_1774287	t	t	840	-4.524	6.068e-06	--	CFB	629	CFB	629
8700	ILMN_1751625	t	t	840	4.524	6.077e-06	++	MS4A3	932	MS4A3	932
26281	ILMN_1751444	t	t	840	-4.52	6.176e-06	--	NCAPG	64151	NCAPG	64151
3435	ILMN_2368728	t	t	840	-4.518	6.252e-06	-+	ACCN3	9311	ASIC3	9311
35372	ILMN_1801743	t	t	840	-4.517	6.265e-06	--	FCAMR	83953	FCAMR	83953
27794	ILMN_1827083	t	t	840	-4.516	6.301e-06	--	HS.547239	NA	NA	NA
45135	ILMN_1747911	t	t	840	-4.515	6.331e-06	--	CDC2	983	CDK1	983
36576	ILMN_2285951	t	t	840	-4.515	6.341e-06	--	PCDH11X	27328	PCDH11X	27328
40376	ILMN_1815552	t	t	840	4.514	6.351e-06	++	NTAN1	123803	NTAN1	123803
7510	ILMN_1738607	t	t	840	-4.514	6.361e-06	--	LOC646350	646350	RPL39	6170
5969	ILMN_1911717	t	t	840	4.514	6.362e-06	++	HS.445274	NA	NA	NA
45215	ILMN_1827283	t	t	840	4.514	6.368e-06	++	LOC730704	730704	NA	NA
28574	ILMN_2199284	t	t	840	-4.513	6.384e-06	--	ANAPC7	51434	ANAPC7	51434
17339	ILMN_1695376	t	t	840	-4.512	6.424e-06	-+	LOC649738	649738	NA	NA
9580	ILMN_1737988	t	t	840	4.511	6.466e-06	++	PRNP	5621	PRNP	5621
44295	ILMN_3189339	t	t	840	4.511	6.466e-06	++	LOC100130133	100130133	NA	NA
30793	ILMN_1718071	t	t	840	1951-04-01	6.471e-06	++	AGTPBP1	23287	AGTPBP1	23287
13215	ILMN_1715659	t	t	840	1951-04-01	6.477e-06	+-	HIPK4	147746	HIPK4	147746
868	ILMN_3240916	t	t	840	-4.51	6.479e-06	--	LOC100133997	100133997	NA	NA
20386	ILMN_3243652	t	t	840	-4.51	6.49e-06	-+	LOC728667	728667	DHRS2	10202
27029	ILMN_2284804	t	t	840	-4.509	6.501e-06	--	CIDEA	1149	CIDEA	1149
12896	ILMN_1655230	t	t	840	-4.508	6.529e-06	--	GPATC4	54865	NA	NA
28480	ILMN_2392472	t	t	840	-4.508	6.544e-06	--	CENPA	1058	CENPA	1058
5284	ILMN_3243431	t	t	840	-4.507	6.591e-06	--	EXOC6B	23233	EXOC6B	23233
29618	ILMN_1722024	t	t	840	-4.506	6.608e-06	--	ASB11	140456	ASB11	140456
37715	ILMN_1669479	t	t	840	-4.505	6.63e-06	--	MEST	4232	MEST	4232
25526	ILMN_1691341	t	t	840	4.505	6.644e-06	+-	IL7R	3575	NA	NA
33660	ILMN_1666924	t	t	840	4.504	6.673e-06	++	PINK1	65018	PINK1	65018
25335	ILMN_1719581	t	t	840	4.503	6.692e-06	++	MYOM3	127294	MYOM3	127294
27726	ILMN_3274006	t	t	840	-4.503	6.701e-06	--	LOC100128908	100128908	NA	NA
27641	ILMN_2086470	t	t	840	4.502	6.723e-06	++	PDGFRA	5156	PDGFRA	5156
11078	ILMN_1785574	t	t	840	4.502	6.736e-06	+-	HTRA2	27429	HTRA2	27429
22304	ILMN_1676842	t	t	840	4.501	6.767e-06	++	BTAF1	9044	BTAF1	9044
46890	ILMN_1903406	t	t	840	2022-05-04	6.783e-06	++	LOC645634	645634	NA	NA
12929	ILMN_1832155	t	t	840	2022-05-04	6.785e-06	++	HS.167721	NA	DCUN1D5	84259
14228	ILMN_1720285	t	t	840	2022-05-04	6.798e-06	++	ESD	2098	ESD	2098
36447	ILMN_2147251	t	t	840	-4.499	6.832e-06	--	MGC10997	84741	LINC00652	29075
30218	ILMN_3214985	t	t	840	-4.499	6.837e-06	--	LOC100132979	100132979	GOLGA8DP	100132979
5248	ILMN_3303072	t	t	840	4.498	6.852e-06	++	LOC730200	730200	NA	NA
42220	ILMN_1704675	t	t	840	-4.498	6.862e-06	--	IGSF1	3547	IGSF1	3547
24991	ILMN_1811539	t	t	840	-4.498	6.871e-06	-+	LOC644316	644316	FLJ43315	644316
21912	ILMN_1769636	t	t	840	4.498	6.872e-06	++	LOC554223	554223	NA	NA
12790	ILMN_1812571	t	t	840	-4.497	6.883e-06	--	RAB35	11021	RAB35	11021
35358	ILMN_1709728	t	t	840	-4.497	6.905e-06	--	SLC30A5	64924	SLC30A5	64924
42395	ILMN_2248589	t	t	840	4.495	6.946e-06	++	DHX40	79665	DHX40	79665
21052	ILMN_1773210	t	t	840	-4.493	7.015e-06	--	DRD1	1812	DRD1	1812
17101	ILMN_1655161	t	t	840	-4.493	7.019e-06	--	MORN1	79906	MORN1	79906
30585	ILMN_1753468	t	t	840	4.493	7.03e-06	++	CD63	967	CD63	967
46161	ILMN_1758626	t	t	840	-4.493	7.03e-06	--	IDS	3423	IDS	3423
792	ILMN_1696347	t	t	840	4.492	7.048e-06	+-	CTSC	1075	CTSC	1075
12990	ILMN_3308138	t	t	840	-4.492	7.063e-06	--	RNU4-2	26834	RNU4-2	26834
13954	ILMN_3241993	t	t	840	-4.492	7.067e-06	--	SNORA7A	619563	RPL32	6161
31870	ILMN_1721430	t	t	840	-4.491	7.076e-06	--	LOC387790	387790	NA	NA
30190	ILMN_3225586	t	t	840	1949-04-01	7.129e-06	++	LOC728732	728732	HNRNPA1	3178
30266	ILMN_1733970	t	t	840	4.489	7.169e-06	++	BAG1	573	BAG1	573
9346	ILMN_3236220	t	t	840	-4.488	7.175e-06	--	LPAR2	9170	LPAR2	9170
31174	ILMN_3194711	t	t	840	-4.488	7.194e-06	--	LOC100128998	100128998	C20orf181	100128998
34850	ILMN_1662325	t	t	840	-4.487	7.207e-06	--	RGPD4	285190	NA	NA
27044	ILMN_2108493	t	t	840	4.487	7.234e-06	+-	TMEM120B	144404	TMEM120B	144404
4655	ILMN_3219929	t	t	840	4.487	7.237e-06	++	LOC646934	646934	GOLGA8G	283768
5367	ILMN_1806349	t	t	840	4.486	7.262e-06	++	SLC6A8	6535	SLC6A8	6535
12234	ILMN_1754678	t	t	840	4.484	7.322e-06	++	LOC400682	400682	NA	NA
30334	ILMN_1671971	t	t	840	4.484	7.342e-06	++	LOC644743	644743	KRT8	3856
18897	ILMN_3306801	t	t	840	-4.483	7.344e-06	--	LOC730102	730102	CRYZL2P	730102
45142	ILMN_1881960	t	t	840	4.483	7.351e-06	++	HS.444785	NA	NA	NA
19462	ILMN_1780100	t	t	840	4.483	7.375e-06	+-	LOC645446	645446	NA	NA
42278	ILMN_3245571	t	t	840	4.482	7.402e-06	+-	LOC100134699	100134699	ISPD	729920
24149	ILMN_1740007	t	t	840	4.482	7.408e-06	++	TMPRSS11E	28983	TMPRSS11E	28983
35834	ILMN_2167617	t	t	840	4.482	7.408e-06	++	NACA	4666	NACA	4666
37229	ILMN_1900344	t	t	840	4.478	7.551e-06	++	HS.479551	NA	NA	NA
4997	ILMN_3243991	t	t	840	4.477	7.584e-06	+-	FAM71B	153745	FAM71B	153745
32408	ILMN_2113362	t	t	840	4.476	7.597e-06	++	ARL6IP1	23204	ARL6IP1	23204
44842	ILMN_2208777	t	t	840	4.475	7.624e-06	++	NHLH2	4808	NHLH2	4808
35139	ILMN_1745724	t	t	840	4.475	7.644e-06	+-	CAGE1	285782	CAGE1	285782
24896	ILMN_1740915	t	t	840	4.474	7.687e-06	++	SPATA3	130560	NA	NA
39725	ILMN_1667657	t	t	840	4.473	7.697e-06	++	TPP2	7174	TPP2	7174
22517	ILMN_1864685	t	t	840	-4.473	7.72e-06	--	HS.552087	NA	NA	NA
46819	ILMN_1694339	t	t	840	4.472	7.736e-06	++	TMEM89	440955	TMEM89	440955
14219	ILMN_2360710	t	t	840	4.471	7.773e-06	++	TPM1	7168	TPM1	7168
31725	ILMN_2091454	t	t	840	1947-04-01	7.819e-06	+-	HBM	3042	HBM	3042
32089	ILMN_1717594	t	t	840	-4.467	7.948e-06	--	DKFZP761E198	91056	AP5B1	91056
32062	ILMN_1704861	t	t	840	-4.466	7.979e-06	--	MYO1A	4640	MYO1A	4640
12370	ILMN_1661994	t	t	840	4.466	7.986e-06	++	ESRRG	2104	ESRRG	2104
7396	ILMN_2077008	t	t	840	4.465	8e-06	++	WDR38	401551	WDR38	401551
7545	ILMN_3254022	t	t	840	4.465	8.024e-06	++	LOC100130644	100130644	GIMD1	100507096
32248	ILMN_1702715	t	t	840	4.464	8.033e-06	++	MECP2	4204	MECP2	4204
23092	ILMN_1667068	t	t	840	4.464	8.047e-06	+-	ZC3HAV1	56829	ZC3HAV1	56829
21501	ILMN_2390974	t	t	840	4.463	8.095e-06	++	DNAJB2	3300	DNAJB2	3300
33545	ILMN_2165463	t	t	840	-4.462	8.104e-06	--	HAPLN4	404037	HAPLN4	404037
36718	ILMN_1695983	t	t	840	4.462	8.104e-06	++	DDX42	11325	DDX42	11325
12477	ILMN_1766054	t	t	840	-4.462	8.112e-06	--	ABCA1	19	ABCA1	19
13370	ILMN_1794485	t	t	840	-4.461	8.168e-06	--	HDAC7A	51564	HDAC7	51564
16285	ILMN_2123312	t	t	840	-4.461	8.168e-06	--	LRAP	64167	ERAP2	64167
18656	ILMN_1789504	t	t	840	-4.46	8.205e-06	--	PTPN9	5780	PTPN9	5780
46929	ILMN_1776188	t	t	840	-4.459	8.238e-06	--	MAP1LC3A	84557	MAP1LC3A	84557
46373	ILMN_1777638	t	t	840	-4.458	8.258e-06	--	OR2A2	442361	OR2A2	442361
15791	ILMN_1707469	t	t	840	-4.458	8.273e-06	--	BMP2KL	347359	BMP2K	55589
17014	ILMN_1781663	t	t	840	4.458	8.287e-06	++	LOC644624	644624	NA	NA
41782	ILMN_2349658	t	t	840	4.456	8.345e-06	++	TSPO	706	TSPO	706
36257	ILMN_2390338	t	t	840	4.456	8.361e-06	++	UBE2E3	10477	UBE2E3	10477
35845	ILMN_1758034	t	t	840	4.456	8.366e-06	++	ETFDH	2110	ETFDH	2110
44407	ILMN_1715045	t	t	840	4.455	8.379e-06	++	LOC649784	649784	NA	NA
12778	ILMN_1702691	t	t	840	4.454	8.421e-06	++	TNFAIP3	7128	TNFAIP3	7128
40374	ILMN_1807277	t	t	840	4.452	8.491e-06	++	IFI30	10437	IFI30	10437
1447	ILMN_3246869	t	t	840	-4.452	8.5e-06	--	SCARNA21	677763	SCARNA21	677763
5954	ILMN_3261514	t	t	840	-4.452	8.52e-06	-+	LOC100129203	100129203	NA	NA
42946	ILMN_3245865	t	t	840	-4.451	8.538e-06	-+	LOC100132932	100132932	FAM197Y9	100132932
33651	ILMN_3235027	t	t	840	4.451	8.552e-06	++	TAF1D	79101	TAF1D	79101
32136	ILMN_1724709	t	t	840	-4.45	8.574e-06	--	SIGLEC12	89858	SIGLEC12	89858
23545	ILMN_1765222	t	t	840	-4.45	8.6e-06	--	CARS2	79587	CARS2	79587
24213	ILMN_1693740	t	t	840	-4.45	8.601e-06	--	LOC647834	647834	DNAJC3-DT	100289274
1362	ILMN_1806790	t	t	840	-4.45	8.604e-06	--	ROBO1	6091	ROBO1	6091
22649	ILMN_3310800	t	t	840	4.449	8.611e-06	+-	MIR367	442912	MIR367	442912
34060	ILMN_1654118	t	t	840	4.449	8.638e-06	++	BCL2L1	598	BCL2L1	598
14435	ILMN_1814583	t	t	840	4.448	8.678e-06	++	CRISP3	10321	CRISP3	10321
11673	ILMN_1736814	t	t	840	4.448	8.685e-06	++	CLNS1A	1207	CLNS1A	1207
28105	ILMN_1880387	t	t	840	4.447	8.725e-06	+-	AAK1	22848	AAK1	22848
17079	ILMN_1727001	t	t	840	4.446	8.755e-06	++	DDX46	9879	DDX46	9879
29620	ILMN_2387680	t	t	840	-4.446	8.767e-06	--	VNN3	55350	NA	NA
26594	ILMN_1697952	t	t	840	-4.445	8.792e-06	--	OSBPL1A	114876	OSBPL1A	114876
37037	ILMN_1725870	t	t	840	-4.445	8.806e-06	--	UBE2U	148581	UBE2U	148581
45716	ILMN_1784554	t	t	840	-4.443	8.875e-06	--	LOC647389	647389	NA	NA
35512	ILMN_1709809	t	t	840	4.442	8.897e-06	+-	NHP2L1	4809	SNU13	4809
24771	ILMN_1726138	t	t	840	1944-04-01	8.992e-06	++	EI24	9538	EI24	9538
34616	ILMN_1783956	t	t	840	1944-04-01	8.998e-06	++	ATP8B4	79895	ATP8B4	79895
36736	ILMN_1676763	t	t	840	1944-04-01	9e-06	++	PIPSL	266971	PIPSL	266971
37789	ILMN_2058468	t	t	840	1944-04-01	9.004e-06	++	BACH2	60468	BACH2	60468
10368	ILMN_1755792	t	t	840	-4.438	9.067e-06	--	STK38L	23012	STK38L	23012
33213	ILMN_1753271	t	t	840	4.438	9.073e-06	++	B4GALNT3	283358	B4GALNT3	283358
26886	ILMN_1697629	t	t	840	-4.437	9.105e-06	--	PLA2G4B	8681	JMJD7-PLA2G4B	8681
21418	ILMN_1806937	t	t	840	4.437	9.135e-06	++	C19ORF62	29086	BABAM1	29086
10647	ILMN_1693009	t	t	840	-4.436	9.168e-06	--	FGL2	10875	FGL2	10875
3547	ILMN_1658773	t	t	840	-4.436	9.171e-06	--	PIGF	5281	PIGF	5281
6659	ILMN_1699160	t	t	840	4.435	9.191e-06	++	ITK	3702	ITK	3702
10109	ILMN_1753518	t	t	840	4.435	9.192e-06	++	LOC651524	651524	NA	NA
37853	ILMN_1810608	t	t	840	4.435	9.2e-06	++	PNPT1	87178	PNPT1	87178
29011	ILMN_1792931	t	t	840	-4.435	9.217e-06	--	LYSMD1	388695	LYSMD1	388695
41320	ILMN_1787885	t	t	840	4.435	9.217e-06	++	NUDT18	79873	NUDT18	79873
17263	ILMN_3256712	t	t	840	-4.434	9.243e-06	--	LOC100130828	100130828	NA	NA
19332	ILMN_1702217	t	t	840	-4.434	9.256e-06	--	NEUROD2	4761	NEUROD2	4761
29067	ILMN_1839956	t	t	840	-4.434	9.263e-06	--	HS.128292	NA	NA	NA
20043	ILMN_3238707	t	t	840	4.434	9.269e-06	+-	SNORA8	654320	SNORA8	654320
38866	ILMN_1772387	t	t	840	4.434	9.271e-06	++	TLR2	7097	TLR2	7097
33923	ILMN_1675335	t	t	840	-4.433	9.285e-06	--	FLJ44955	401278	NA	NA
11696	ILMN_1759486	t	t	840	-4.433	9.289e-06	-+	C13ORF35	400165	ATP11AUN	400165
19935	ILMN_1733851	t	t	840	-4.433	9.311e-06	--	DACT3	147906	DACT3	147906
13298	ILMN_1678745	t	t	840	-4.432	9.32e-06	-+	NUDCD1	84955	NUDCD1	84955
46753	ILMN_1743857	t	t	840	-4.432	9.338e-06	--	LOC402145	402145	NA	NA
17207	ILMN_2197577	t	t	840	-4.432	9.349e-06	--	SPRR2C	6702	SPRR2C	6702
11755	ILMN_1676336	t	t	840	1943-04-01	9.422e-06	++	AADACL1	57552	NCEH1	57552
40427	ILMN_1662038	t	t	840	-4.43	9.435e-06	-+	LARGE	9215	LARGE1	9215
16861	ILMN_1717262	t	t	840	-4.429	9.45e-06	--	PROCR	10544	PROCR	10544
43544	ILMN_3270473	t	t	840	4.427	9.55e-06	++	LOC100128918	100128918	C6orf132	647024
40159	ILMN_1659257	t	t	840	-4.427	9.567e-06	--	TNFRSF8	943	TNFRSF8	943
4902	ILMN_1707592	t	t	840	4.426	9.579e-06	++	RGN	9104	RGN	9104
25582	ILMN_1746788	t	t	840	4.426	9.586e-06	++	TRIM10	10107	TRIM10	10107
6874	ILMN_1805519	t	t	840	4.426	9.594e-06	++	CD24	100133941	CD24	100133941
21971	ILMN_1749376	t	t	840	-4.426	9.594e-06	-+	TMEM201	199953	TMEM201	199953
15345	ILMN_2144663	t	t	840	-4.426	9.607e-06	-+	GUCY2C	2984	GUCY2C	2984
29805	ILMN_1662328	t	t	840	-4.426	9.607e-06	--	CNNM3	26505	CNNM3	26505
15275	ILMN_1717434	t	t	840	-4.426	9.614e-06	--	DFNB31	25861	WHRN	25861
41052	ILMN_1707200	t	t	840	-4.424	9.694e-06	-+	B4GALNT2	124872	B4GALNT2	124872
36505	ILMN_1668134	t	t	840	4.423	9.714e-06	++	GSTM1	2944	GSTM1	2944
34602	ILMN_2140623	t	t	840	4.423	9.743e-06	++	FAM108A1	81926	ABHD17A	81926
41862	ILMN_1807249	t	t	840	-4.423	9.755e-06	--	KRT32	3882	KRT32	3882
17122	ILMN_1905075	t	t	840	4.422	9.774e-06	+-	HS.123474	NA	NA	NA
2322	ILMN_1696228	t	t	840	-4.422	9.775e-06	--	LOC647881	647881	NA	NA
13768	ILMN_1740587	t	t	840	4.421	9.802e-06	++	RPS11	6205	RPS11	6205
21742	ILMN_1652431	t	t	840	4.421	9.819e-06	++	CA1	759	CA1	759
817	ILMN_3286809	t	t	840	-4.421	9.822e-06	--	LOC100131139	100131139	DUXA	503835
10917	ILMN_1758066	t	t	840	1942-04-01	9.866e-06	++	DSCR8	84677	DSCR8	84677
3867	ILMN_1904682	t	t	840	-4.417	9.992e-06	--	HS.544232	NA	NA	NA
14370	ILMN_3309428	t	t	840	-4.417	1.002e-05	--	SNORD114-17	767595	SNORD114-17	767595
46714	ILMN_1890614	t	t	840	-4.417	1.002e-05	--	HS.193406	NA	FAM212B	55924
14824	ILMN_3235637	t	t	840	-4.416	1.007e-05	--	LOC100128288	100128288	LOC100128288	100128288
41715	ILMN_1783253	t	t	840	-4.415	1.011e-05	--	DDX12	440081	NA	NA
6066	ILMN_2282379	t	t	840	4.414	1.015e-05	++	TBX5	6910	TBX5	6910
27578	ILMN_3247514	t	t	840	4.414	1.017e-05	+-	LOC100134819	100134819	SPATA48	100130988
46283	ILMN_3292853	t	t	840	4.412	1.022e-05	++	LOC100131447	100131447	CDC14C	168448
45010	ILMN_1784626	t	t	840	-4.411	1.029e-05	--	CA7	766	CA7	766
21857	ILMN_1708016	t	t	840	1941-04-01	1.032e-05	++	C20ORF108	116151	FAM210B	116151
25225	ILMN_1806828	t	t	840	1941-04-01	1.034e-05	+-	MRI1	84245	MRI1	84245
22970	ILMN_1663948	t	t	840	-4.41	1.035e-05	--	FRMD4B	23150	NA	NA
12503	ILMN_1688595	t	t	840	-4.41	1.036e-05	-+	LOC644602	644602	NA	NA
34927	ILMN_2224918	t	t	840	-4.409	1.037e-05	--	CCDC129	223075	CCDC129	223075
37264	ILMN_2364305	t	t	840	4.408	1.044e-05	++	FECH	2235	FECH	2235
25956	ILMN_1688334	t	t	840	4.407	1.047e-05	++	KRTAP10-10	353333	KRTAP10-10	353333
40524	ILMN_1765791	t	t	840	-4.407	1.049e-05	--	C9ORF79	286234	SPATA31E1	286234
12875	ILMN_1752526	t	t	840	4.407	1.05e-05	++	RNF144B	255488	RNF144B	255488
3664	ILMN_1746888	t	t	840	4.403	1.067e-05	++	PCOLCE2	26577	PCOLCE2	26577
37360	ILMN_2355586	t	t	840	4.403	1.067e-05	++	ATRN	8455	ATRN	8455
8602	ILMN_1739400	t	t	840	4.403	1.069e-05	++	PAX2	5076	PAX2	5076
29899	ILMN_3237665	t	t	840	4.402	1.074e-05	++	COX7A2L	9167	COX7A2L	9167
20346	ILMN_1694057	t	t	840	4.401	1.075e-05	++	EIF3K	27335	EIF3K	27335
43834	ILMN_2367113	t	t	840	4.401	1.077e-05	++	CASP6	839	CASP6	839
18012	ILMN_1874302	t	t	840	2022-04-04	1.081e-05	++	HS.543828	NA	NA	NA
26175	ILMN_1655039	t	t	840	-4.4	1.083e-05	--	SLC27A4	10999	SLC27A4	10999
36118	ILMN_3281767	t	t	840	-4.4	1.083e-05	--	LOC649294	649294	NA	NA
9487	ILMN_3281039	t	t	840	-4.399	1.085e-05	--	LOC642909	642909	CTBP2	1488
3189	ILMN_1671844	t	t	840	4.399	1.089e-05	++	EYA4	2070	EYA4	2070
25576	ILMN_1800517	t	t	840	4.399	1.089e-05	++	ODF2L	57489	ODF2L	57489
23718	ILMN_1724352	t	t	840	-4.398	1.09e-05	--	SV2C	22987	SV2C	22987
45426	ILMN_1716969	t	t	840	4.398	1.091e-05	++	TTTY2	60439	TTTY2	60439
35920	ILMN_1724427	t	t	840	4.398	1.092e-05	++	OR6N2	81442	OR6N2	81442
26164	ILMN_1856081	t	t	840	4.398	1.093e-05	++	HS.552684	NA	NA	NA
10903	ILMN_1722070	t	t	840	-4.398	1.094e-05	--	APOC3	345	APOC3	345
9194	ILMN_2064237	t	t	840	-4.397	1.095e-05	--	C1ORF88	128344	PIFO	128344
12322	ILMN_1775268	t	t	840	-4.397	1.099e-05	--	HECW2	57520	HECW2	57520
39660	ILMN_1704682	t	t	840	-4.396	1.1e-05	--	APOL4	80832	APOL4	80832
45262	ILMN_1784566	t	t	840	4.396	1.101e-05	++	LOC646908	646908	NA	NA
41157	ILMN_2364852	t	t	840	-4.395	1.106e-05	--	BTN2A1	11120	BTN2A1	11120
4375	ILMN_1701314	t	t	840	-4.395	1.109e-05	--	LOC399900	399900	NA	NA
20790	ILMN_2414762	t	t	840	-4.395	1.109e-05	--	TLR10	81793	TLR10	81793
3551	ILMN_1725320	t	t	840	4.394	1.113e-05	+-	SIGLEC1	6614	SIGLEC1	6614
37718	ILMN_1809842	t	t	840	-4.394	1.113e-05	--	TNNC1	7134	TNNC1	7134
45240	ILMN_3310216	t	t	840	4.393	1.115e-05	++	MIR1911	100302222	MIR1911	100302222
3437	ILMN_2322458	t	t	840	4.393	1.116e-05	++	OPA1	4976	OPA1	4976
23971	ILMN_1773865	t	t	840	4.393	1.117e-05	++	HSPA5	3309	HSPA5	3309
29540	ILMN_1783707	t	t	840	-4.393	1.119e-05	-+	CYTSB	92521	SPECC1	92521
30574	ILMN_1739685	t	t	840	4.393	1.119e-05	+-	PRAMEF21	391001	PRAMEF20	645425
13480	ILMN_3298148	t	t	840	4.393	1.12e-05	++	LOC729549	729549	NA	NA
47229	ILMN_3240465	t	t	840	-4.391	1.128e-05	--	LOC646802	646802	CYP4F30P	100132708
23797	ILMN_3272500	t	t	840	-4.39	1.136e-05	--	IFI27L1	122509	IFI27L1	122509
45304	ILMN_1768721	t	t	840	4.389	1.14e-05	++	DPPA4	55211	DPPA4	55211
23080	ILMN_1761946	t	t	840	-4.389	1.141e-05	-+	PROM2	150696	PROM2	150696
41573	ILMN_1804601	t	t	840	-4.388	1.143e-05	--	LOC649923	649923	NA	NA
23199	ILMN_3310085	t	t	840	4.388	1.146e-05	++	HBII-52-45	100036566	SNORD115-45	100036566
1332	ILMN_2242998	t	t	840	4.386	1.153e-05	+-	ZNF682	91120	ZNF682	91120
39687	ILMN_1799198	t	t	840	-4.386	1.154e-05	--	OTUB2	78990	OTUB2	78990
39339	ILMN_1674116	t	t	840	-4.386	1.155e-05	--	FLJ37543	285668	C5orf64	285668
45424	ILMN_2160124	t	t	840	-4.386	1.155e-05	--	C4ORF15	79441	HAUS3	79441
25035	ILMN_3286204	t	t	840	-4.385	1.157e-05	-+	LOC646547	646547	NA	NA
21361	ILMN_1672846	t	t	840	-4.385	1.158e-05	--	LOC645396	645396	NA	NA
18089	ILMN_1663836	t	t	840	-4.385	1.159e-05	--	LOC648374	648374	NA	NA
16197	ILMN_1870303	t	t	840	-4.385	1.161e-05	--	HS.570838	NA	NA	NA
1712	ILMN_1692602	t	t	840	-4.384	1.166e-05	--	ZAN	7455	ZAN	7455
21082	ILMN_3280711	t	t	840	-4.383	1.169e-05	--	LOC342531	342531	NA	NA
39520	ILMN_1716149	t	t	840	4.383	1.169e-05	++	C21ORF74	54143	LINC00308	54143
10420	ILMN_1761858	t	t	840	4.383	1.172e-05	++	MID1	4281	MID1	4281
17360	ILMN_2072140	t	t	840	4.382	1.178e-05	++	BTF3L4	91408	BTF3L4	91408
20129	ILMN_1756715	t	t	840	4.381	1.18e-05	++	RUNDC3A	10900	RUNDC3A	10900
10332	ILMN_1709894	t	t	840	4.381	1.181e-05	++	CLPX	10845	CLPX	10845
32826	ILMN_1883432	t	t	840	-4.381	1.182e-05	--	HS.575075	NA	NA	NA
32577	ILMN_1778226	t	t	840	-4.381	1.184e-05	--	EXTL3	2137	EXTL3	2137
40344	ILMN_1712998	t	t	840	1938-04-01	1.189e-05	++	CORIN	10699	CORIN	10699
5920	ILMN_1758049	t	t	840	4.379	1.19e-05	++	NFIA	4774	NFIA	4774
11173	ILMN_1788394	t	t	840	-4.379	1.19e-05	-+	TTLL6	284076	TTLL6	284076
18263	ILMN_3310815	t	t	840	-4.378	1.196e-05	-+	MIR30C1	407031	MIR30C1	407031
28777	ILMN_1709305	t	t	840	-4.378	1.197e-05	--	LOC651059	651059	NA	NA
30969	ILMN_1802888	t	t	840	4.377	1.201e-05	++	ZNF185	7739	ZNF185	7739
40951	ILMN_2129831	t	t	840	4.377	1.203e-05	++	OR12D3	81797	OR12D3	81797
30723	ILMN_1893395	t	t	840	-4.377	1.204e-05	--	HS.158691	NA	NA	NA
23891	ILMN_3235964	t	t	840	-4.377	1.205e-05	--	HSPA7	3311	HSPA7	3311
32655	ILMN_1660436	t	t	840	-4.376	1.207e-05	--	HSPA1B	3304	HSPA1B	3304
13021	ILMN_1662340	t	t	840	4.376	1.208e-05	++	ZNF358	140467	ZNF358	140467
46270	ILMN_1699421	t	t	840	4.376	1.208e-05	++	ANXA10	11199	ANXA10	11199
29837	ILMN_1756424	t	t	840	-4.376	1.211e-05	-+	SNX21	90203	SNX21	90203
9396	ILMN_2273053	t	t	840	4.374	1.218e-05	++	IL15	3600	IL15	3600
23267	ILMN_1718436	t	t	840	4.374	1.219e-05	++	LOC653180	653180	UGT2B17	7367
42350	ILMN_2292187	t	t	840	4.374	1.22e-05	++	CHN2	1124	CHN2	1124
19651	ILMN_3222631	t	t	840	-4.373	1.224e-05	-+	LOC729433	729433	MLLT1	4298
16151	ILMN_1748707	t	t	840	4.372	1.229e-05	++	CRELD2	79174	CRELD2	79174
21030	ILMN_1704295	t	t	840	4.372	1.231e-05	++	LOC220594	220594	USP32P2	220594
6723	ILMN_2277492	t	t	840	-4.371	1.237e-05	--	AGL	178	AGL	178
29288	ILMN_1807044	t	t	840	1937-04-01	1.24e-05	++	UBAC1	10422	UBAC1	10422
34827	ILMN_1679262	t	t	840	-4.37	1.242e-05	-+	DPYSL3	1809	DPYSL3	1809
15521	ILMN_1689336	t	t	840	-4.37	1.243e-05	--	HOXA10	3206	HOXA10	3206
33297	ILMN_1794799	t	t	840	-4.37	1.244e-05	-+	LOC727815	727815	MPHOSPH8	54737
43225	ILMN_1667306	t	t	840	4.369	1.246e-05	++	RANBP10	57610	RANBP10	57610
44058	ILMN_1752159	t	t	840	4.369	1.248e-05	++	AHNAK	79026	AHNAK	79026
30816	ILMN_1789828	t	t	840	-4.369	1.249e-05	--	VPS13A	23230	VPS13A	23230
1941	ILMN_2199022	t	t	840	-4.368	1.251e-05	--	SAP30BP	29115	SAP30BP	29115
16689	ILMN_3275799	t	t	840	-4.368	1.251e-05	-+	LOC390298	390298	NA	NA
33102	ILMN_1742431	t	t	840	-4.368	1.251e-05	--	LOC651309	651309	NA	NA
6064	ILMN_1691165	t	t	840	-4.368	1.256e-05	--	CLSPN	63967	CLSPN	63967
31564	ILMN_2357386	t	t	840	-4.367	1.262e-05	--	FKTN	2218	FKTN	2218
25341	ILMN_1846768	t	t	840	-4.366	1.265e-05	--	HS.267120	NA	NA	NA
38726	ILMN_1668008	t	t	840	-4.364	1.279e-05	--	LOC643866	643866	CBLN3	643866
33591	ILMN_1700811	t	t	840	4.363	1.281e-05	++	UBFD1	56061	UBFD1	56061
41654	ILMN_2199409	t	t	840	4.363	1.281e-05	++	EFHB	151651	EFHB	151651
869	ILMN_1685736	t	t	840	4.363	1.285e-05	+-	LOC653596	653596	NA	NA
1053	ILMN_3184457	t	t	840	-4.362	1.288e-05	--	LOC100128270	100128270	CYP4F30P	100132708
26466	ILMN_1707051	t	t	840	-4.362	1.291e-05	--	NFATC1	4772	NFATC1	4772
20252	ILMN_1681542	t	t	840	-4.36	1.301e-05	--	HIST1H4E	8367	HIST1H4E	8367
46452	ILMN_1672526	t	t	840	-4.359	1.306e-05	--	LOC389834	389834	LOC389834	389834
14800	ILMN_1713764	t	t	840	4.358	1.31e-05	++	LOC440928	440928	NA	NA
970	ILMN_1679324	t	t	840	4.358	1.311e-05	++	EIF1B	10289	EIF1B	10289
277	ILMN_1664254	t	t	840	-4.358	1.313e-05	--	LOC642456	642456	NA	NA
6442	ILMN_1745469	t	t	840	-4.357	1.316e-05	--	SEC24B	10427	SEC24B	10427
15515	ILMN_1741599	t	t	840	4.357	1.316e-05	+-	MEMO1	51072	MEMO1	51072
13223	ILMN_1752075	t	t	840	-4.357	1.317e-05	--	MYBPC1	4604	MYBPC1	4604
38712	ILMN_1725108	t	t	840	-4.356	1.322e-05	--	SNX25	83891	SNX25	83891
9180	ILMN_1706176	t	t	840	4.355	1.332e-05	++	GNAT3	346562	GNAT3	346562
23050	ILMN_1776653	t	t	840	4.354	1.338e-05	++	SCML1	6322	SCML1	6322
2117	ILMN_1653142	t	t	840	4.353	1.34e-05	++	LOC651454	651454	NA	NA
29944	ILMN_1670371	t	t	840	-4.353	1.343e-05	--	LOC400509	400509	NA	NA
9290	ILMN_1754579	t	t	840	4.352	1.347e-05	++	SYNE2	23224	SYNE2	23224
11740	ILMN_1658869	t	t	840	-4.351	1.352e-05	--	LOC645401	645401	NA	NA
22016	ILMN_1831563	t	t	840	1935-04-01	1.359e-05	++	HS.576825	NA	NA	NA
28970	ILMN_1705922	t	t	840	-4.35	1.364e-05	--	BAIAP2	10458	BAIAP2	10458
26590	ILMN_1746552	t	t	840	4.349	1.365e-05	++	WDR17	116966	WDR17	116966
41469	ILMN_2225061	t	t	840	4.349	1.368e-05	++	TRIM71	131405	TRIM71	131405
43096	ILMN_1785286	t	t	840	-4.349	1.368e-05	--	SOCS5	9655	SOCS5	9655
23542	ILMN_1806754	t	t	840	-4.349	1.369e-05	--	GLDC	2731	GLDC	2731
22388	ILMN_1780659	t	t	840	-4.348	1.374e-05	-+	NUDT6	11162	NUDT6	11162
24414	ILMN_1732210	t	t	840	4.348	1.374e-05	++	COBRA1	25920	NA	NA
24133	ILMN_1805812	t	t	840	4.345	1.392e-05	++	TOR1A	1861	TOR1A	1861
9823	ILMN_2361311	t	t	840	4.345	1.393e-05	+-	ZNF107	51427	ZNF107	51427
1533	ILMN_1677815	t	t	840	4.345	1.394e-05	++	KCNH6	81033	KCNH6	81033
26568	ILMN_1790471	t	t	840	4.345	1.394e-05	++	CICE	152302	CIDECP	152302
9662	ILMN_1779702	t	t	840	-4.344	1.398e-05	--	FLJ20712	55025	NA	NA
28527	ILMN_1662786	t	t	840	4.344	1.402e-05	++	LOC643692	643692	NA	NA
42235	ILMN_2151281	t	t	840	-4.342	1.414e-05	--	GABARAPL1	23710	GABARAPL1	23710
38894	ILMN_1693985	t	t	840	-4.341	1.416e-05	-+	JPH1	56704	JPH1	56704
44330	ILMN_1871162	t	t	840	4.338	1.436e-05	++	HS.151172	NA	NA	NA
26784	ILMN_3292970	t	t	840	-4.338	1.439e-05	-+	LOC100131085	100131085	RPL7	6129
23046	ILMN_2051900	t	t	840	-4.338	1.44e-05	--	EID2B	126272	EID2B	126272
1812	ILMN_2217574	t	t	840	4.337	1.442e-05	++	FABP5L3	220832	FABP5P3	220832
33602	ILMN_1786838	t	t	840	-4.337	1.443e-05	-+	LOC285500	285500	NA	NA
17106	ILMN_3294335	t	t	840	4.337	1.444e-05	++	LOC646294	646294	RPS2	6187
41859	ILMN_2189037	t	t	840	-4.336	1.452e-05	--	WDR52	55779	CFAP44	55779
46898	ILMN_1893335	t	t	840	-4.335	1.459e-05	--	HS.128557	NA	NA	NA
7327	ILMN_1683883	t	t	840	4.334	1.461e-05	++	ACY1	95	ACY1	95
17388	ILMN_1805992	t	t	840	4.334	1.462e-05	++	KIAA1598	57698	SHTN1	57698
30427	ILMN_2148290	t	t	840	-4.334	1.464e-05	--	PDCD7	10081	PDCD7	10081
7033	ILMN_1876466	t	t	840	4.334	1.465e-05	++	HS.557039	NA	NA	NA
9111	ILMN_3242008	t	t	840	-4.333	1.468e-05	--	DEM1	64789	EXO5	64789
20003	ILMN_3239704	t	t	840	-4.333	1.471e-05	--	SNORA11B	100124539	SNORA11B	100124539
24347	ILMN_1737163	t	t	840	4.333	1.471e-05	++	SH3BGRL3	83442	SH3BGRL3	83442
41284	ILMN_1697123	t	t	840	-4.333	1.471e-05	--	LOC441126	441126	NA	NA
32391	ILMN_1657600	t	t	840	-4.333	1.473e-05	-+	NCAPH	23397	NCAPH	23397
46770	ILMN_1802523	t	t	840	-4.331	1.482e-05	--	HS3ST5	222537	HS3ST5	222537
7725	ILMN_1903086	t	t	840	-4.33	1.49e-05	--	LOC730926	730926	NA	NA
22025	ILMN_1806710	t	t	840	1933-04-01	1.49e-05	++	ESPN	83715	ESPN	83715
45616	ILMN_1768226	t	t	840	-4.329	1.496e-05	--	ARMCX6	54470	ARMCX6	54470
24879	ILMN_1802628	t	t	840	4.329	1.498e-05	+-	PPAPDC2	403313	PLPP6	403313
39349	ILMN_2394571	t	t	840	4.329	1.5e-05	++	FBXW11	23291	FBXW11	23291
33979	ILMN_2165975	t	t	840	4.328	1.502e-05	++	CES3	23491	CES3	23491
15524	ILMN_1746561	t	t	840	4.326	1.515e-05	++	BCL2L2	599	BCL2L2	599
14309	ILMN_1677859	t	t	840	-4.326	1.518e-05	--	CCDC105	126402	CCDC105	126402
20137	ILMN_1756814	t	t	840	4.326	1.521e-05	++	PTPRE	5791	PTPRE	5791
27719	ILMN_1744382	t	t	840	-4.326	1.521e-05	--	LOC649009	649009	NA	NA
30342	ILMN_1689114	t	t	840	4.323	1.536e-05	++	SFTPA2B	6436	SFTPA1	653509
16799	ILMN_1673363	t	t	840	-4.323	1.541e-05	--	CD97	976	ADGRE5	976
46471	ILMN_1705834	t	t	840	-4.323	1.541e-05	-+	TTBK2	146057	TTBK2	146057
39639	ILMN_1786469	t	t	840	4.322	1.545e-05	++	FBXO22	26263	FBXO22	26263
21110	ILMN_1784036	t	t	840	-4.322	1.546e-05	--	CDH15	1013	CDH15	1013
18576	ILMN_1762993	t	t	840	-4.322	1.549e-05	--	PIGV	55650	PIGV	55650
1181	ILMN_1659820	t	t	840	4.321	1.55e-05	+-	OLA1	29789	OLA1	29789
12300	ILMN_1720724	t	t	840	-4.321	1.551e-05	--	IFT122	55764	IFT122	55764
6103	ILMN_1791093	t	t	840	4.321	1.552e-05	++	PPHLN1	51535	PPHLN1	51535
27316	ILMN_1755076	t	t	840	4.321	1.552e-05	+-	LOC645662	645662	FLJ25758	497049
38385	ILMN_1651282	t	t	840	4.321	1.553e-05	++	COL17A1	1308	COL17A1	1308
45812	ILMN_1889669	t	t	840	-4.321	1.553e-05	--	HS.579243	NA	C17orf107	100130311
26022	ILMN_3198837	t	t	840	-4.32	1.557e-05	--	LOC100132813	100132813	NA	NA
26479	ILMN_1702635	t	t	840	-4.32	1.56e-05	-+	KLHDC10	23008	KLHDC10	23008
15300	ILMN_2397750	t	t	840	-4.319	1.565e-05	--	IVNS1ABP	10625	IVNS1ABP	10625
23006	ILMN_3293685	t	t	840	4.319	1.565e-05	++	LOC286444	286444	RPS2	6187
11168	ILMN_2071028	t	t	840	4.318	1.573e-05	++	C3ORF24	115795	FANCD2OS	115795
4808	ILMN_1782754	t	t	840	-4.318	1.574e-05	--	PAGE4	9506	PAGE4	9506
3757	ILMN_1776777	t	t	840	-4.318	1.577e-05	--	ADAR	103	ADAR	103
19423	ILMN_2299843	t	t	840	4.317	1.582e-05	++	ATP5S	27109	ATP5S	27109
2699	ILMN_1663234	t	t	840	-4.317	1.585e-05	--	KATNAL1	84056	KATNAL1	84056
46101	ILMN_3236627	t	t	840	-4.316	1.587e-05	--	LOC100134773	100134773	GTF2I	2969
9921	ILMN_2119421	t	t	840	4.316	1.589e-05	++	LOC143543	143543	RBMX	27316
18749	ILMN_1702983	t	t	840	4.316	1.591e-05	++	LOC652679	652679	NA	NA
9192	ILMN_1741092	t	t	840	4.316	1.592e-05	++	LOC728080	728080	NA	NA
39833	ILMN_2366330	t	t	840	4.314	1.605e-05	++	FERMT3	83706	FERMT3	83706
3766	ILMN_1811735	t	t	840	4.314	1.606e-05	++	C8ORF22	492307	PPDPFL	492307
32018	ILMN_1817438	t	t	840	-4.313	1.608e-05	--	HS.66072	NA	NA	NA
46659	ILMN_2105960	t	t	840	-4.313	1.608e-05	--	KIF12	113220	KIF12	113220
4257	ILMN_1677747	t	t	840	4.313	1.61e-05	+-	TMPO	7112	TMPO	7112
41598	ILMN_1715753	t	t	840	-4.313	1.61e-05	--	KRTAP9-5	85279	KRTAP9-9	81870
15540	ILMN_2357334	t	t	840	4.313	1.611e-05	++	CPN2	1370	CPN2	1370
4277	ILMN_1670725	t	t	840	-4.312	1.615e-05	--	SYT16	83851	SYT16	83851
37615	ILMN_1831590	t	t	840	4.312	1.616e-05	++	HS.582437	NA	NA	NA
31801	ILMN_1802392	t	t	840	-4.312	1.618e-05	-+	RAD51L1	5890	RAD51B	5890
10398	ILMN_3286131	t	t	840	-4.312	1.619e-05	--	LOC728211	728211	NA	NA
23807	ILMN_2362439	t	t	840	-4.312	1.619e-05	--	C19ORF12	83636	C19orf12	83636
31619	ILMN_1787923	t	t	840	4.312	1.619e-05	++	PNPLA2	57104	PNPLA2	57104
4019	ILMN_1655941	t	t	840	4.312	1.62e-05	++	DKFZP434N035	84222	TMEM191A	84222
46376	ILMN_3243370	t	t	840	1931-04-01	1.63e-05	++	LOC100133293	100133293	NA	NA
5353	ILMN_1651199	t	t	840	-4.31	1.632e-05	--	LOC643334	643334	NA	NA
43916	ILMN_1753426	t	t	840	-4.31	1.632e-05	--	KIAA0556	23247	KIAA0556	23247
8028	ILMN_2379520	t	t	840	4.309	1.636e-05	++	HAGH	3029	HAGH	3029
44818	ILMN_1793954	t	t	840	-4.31	1.636e-05	--	LOC652322	652322	NA	NA
7234	ILMN_1674434	t	t	840	-4.309	1.641e-05	--	LOC644361	644361	NA	NA
9416	ILMN_1701515	t	t	840	-4.309	1.641e-05	--	LOC439945	439945	IL9R	3581
23585	ILMN_3241626	t	t	840	-4.308	1.645e-05	--	QRFPR	84109	QRFPR	84109
40331	ILMN_1803036	t	t	840	4.308	1.646e-05	++	TARBP1	6894	TARBP1	6894
44203	ILMN_1779778	t	t	840	-4.308	1.646e-05	--	PRR19	284338	PRR19	284338
14927	ILMN_1658800	t	t	840	-4.308	1.649e-05	--	BRPF3	27154	BRPF3	27154
7916	ILMN_1699046	t	t	840	-4.307	1.654e-05	--	LOC652043	652043	NA	NA
45959	ILMN_1656297	t	t	840	4.307	1.655e-05	++	C21ORF57	54059	YBEY	54059
34094	ILMN_3253787	t	t	840	-4.307	1.656e-05	--	LOC100128274	100128274	LOC100131257	100131257
13520	ILMN_3282529	t	t	840	4.306	1.659e-05	+-	LOC100132863	100132863	HMGB1	3146
15342	ILMN_1710027	t	t	840	4.306	1.661e-05	++	PNMT	5409	PNMT	5409
35398	ILMN_1665285	t	t	840	-4.306	1.662e-05	--	LOC730262	730262	PPIAL4D	645142
45998	ILMN_2237428	t	t	840	-4.303	1.685e-05	--	SCD5	79966	SCD5	79966
643	ILMN_1730698	t	t	840	-4.303	1.687e-05	--	ODF2	4957	ODF2	4957
27495	ILMN_1878007	t	t	840	-4.303	1.687e-05	--	FUT9	10690	FUT9	10690
30848	ILMN_2063586	t	t	840	4.303	1.688e-05	++	CLIC4	25932	CLIC4	25932
14382	ILMN_3248304	t	t	840	-4.302	1.689e-05	--	LIPM	340654	LIPM	340654
16603	ILMN_1790252	t	t	840	4.302	1.691e-05	++	KRT36	8689	KRT36	8689
29294	ILMN_1711111	t	t	840	4.302	1.694e-05	++	SLC9A10	285335	SLC9C1	285335
32758	ILMN_2179967	t	t	840	-4.302	1.695e-05	-+	FLJ45974	401337	LINC01446	401337
8782	ILMN_1707173	t	t	840	-4.301	1.698e-05	-+	HIST3H3	8290	HIST3H3	8290
21363	ILMN_1803911	t	t	840	4.301	1.698e-05	++	IIP45	60672	NA	NA
24585	ILMN_1761322	t	t	840	-4.301	1.698e-05	--	FHOD3	80206	FHOD3	80206
26143	ILMN_3257178	t	t	840	-4.301	1.699e-05	-+	LOC100129503	100129503	NA	NA
39933	ILMN_1727917	t	t	840	-4.301	1.702e-05	-+	C6ORF188	254228	CALHM5	254228
9324	ILMN_1732767	t	t	840	2022-03-04	1.71e-05	++	PSMD9	5715	PSMD9	5715
14142	ILMN_1807007	t	t	840	4.299	1.715e-05	+-	FLJ46361	375940	NA	NA
10314	ILMN_1670748	t	t	840	4.299	1.719e-05	++	GALNT7	51809	GALNT7	51809
46783	ILMN_1781943	t	t	840	-4.297	1.731e-05	-+	FAM83D	81610	FAM83D	81610
44943	ILMN_1718382	t	t	840	-4.296	1.735e-05	-+	LOC388915	388915	NA	NA
38777	ILMN_1784005	t	t	840	4.296	1.742e-05	++	LOC644615	644615	RAB13	5872
35585	ILMN_3235772	t	t	840	-4.295	1.748e-05	--	OR1D5	8386	OR1D5	8386
642	ILMN_2191436	t	t	840	-4.295	1.749e-05	--	POLA1	5422	POLA1	5422
389	ILMN_1689318	t	t	840	-4.294	1.753e-05	--	NUAK1	9891	NUAK1	9891
9821	ILMN_3238291	t	t	840	-4.294	1.753e-05	--	LOC100131975	100131975	NA	NA
14906	ILMN_1684445	t	t	840	-4.294	1.754e-05	--	FCRL5	83416	FCRL5	83416
7398	ILMN_2135709	t	t	840	-4.293	1.762e-05	--	C8ORF47	203111	ERICH5	203111
46349	ILMN_1682332	t	t	840	4.293	1.763e-05	++	GYPC	2995	GYPC	2995
39568	ILMN_1767310	t	t	840	4.293	1.765e-05	++	CXORF20	139105	BEND2	139105
28089	ILMN_1667180	t	t	840	4.292	1.767e-05	++	LOC728160	728160	UGT2B15	7366
16593	ILMN_1782050	t	t	840	4.292	1.77e-05	++	CEBPD	1052	CEBPD	1052
1793	ILMN_1686750	t	t	840	-4.292	1.771e-05	--	MGEA5	10724	MGEA5	10724
5659	ILMN_2323465	t	t	840	-4.292	1.772e-05	--	OTX2	5015	OTX2	5015
17539	ILMN_3274646	t	t	840	4.292	1.772e-05	++	LOC100131973	100131973	NA	NA
18329	ILMN_1699844	t	t	840	4.292	1.772e-05	++	SCRN3	79634	SCRN3	79634
10226	ILMN_1739751	t	t	840	-4.29	1.789e-05	--	SLC26A11	284129	SLC26A11	284129
16462	ILMN_1718166	t	t	840	-4.289	1.797e-05	--	LOC441759	441759	NA	NA
2438	ILMN_1790461	t	t	840	-4.288	1.802e-05	--	C6ORF125	84300	UQCC2	84300
9320	ILMN_1769092	t	t	840	-4.288	1.805e-05	--	FAM176B	55194	EVA1B	55194
27423	ILMN_3272977	t	t	840	4.287	1.81e-05	++	LOC100128140	100128140	RPS4X	6191
24231	ILMN_1693388	t	t	840	-4.287	1.815e-05	--	NOXO1	124056	NOXO1	124056
15725	ILMN_1822439	t	t	840	4.286	1.818e-05	++	HS.201996	NA	NA	NA
21479	ILMN_1724544	t	t	840	-4.285	1.824e-05	--	PPP4R1	9989	PPP4R1	9989
38147	ILMN_2282729	t	t	840	4.285	1.824e-05	++	PDE5A	8654	PDE5A	8654
47316	ILMN_3264112	t	t	840	-4.285	1.826e-05	--	LOC100129362	100129362	LOC388692	388692
15609	ILMN_1803855	t	t	840	-4.284	1.836e-05	-+	FAIM2	23017	FAIM2	23017
25610	ILMN_1786429	t	t	840	4.283	1.841e-05	++	P2RY5	10161	LPAR6	10161
28151	ILMN_2245292	t	t	840	-4.283	1.845e-05	--	TGIF1	7050	TGIF1	7050
31714	ILMN_1704154	t	t	840	4.282	1.852e-05	++	TNFRSF19	55504	TNFRSF19	55504
23740	ILMN_1712939	t	t	840	4.282	1.853e-05	++	LOC652483	652483	NA	NA
19459	ILMN_1805342	t	t	840	4.281	1.857e-05	++	LOC652634	652634	FEM1A	55527
33047	ILMN_1772727	t	t	840	-4.281	1.859e-05	--	GPR75	10936	GPR75	10936
9107	ILMN_2211724	t	t	840	-4.281	1.861e-05	--	C21ORF24	400866	FOXK1	221937
4945	ILMN_1811098	t	t	840	-4.281	1.862e-05	--	ZNF645	158506	CBLL2	158506
8870	ILMN_1663997	t	t	840	-4.28	1.866e-05	--	WNT8A	7478	WNT8A	7478
38819	ILMN_1755714	t	t	840	-4.28	1.866e-05	--	LOC653437	653437	AQP12B	653437
33891	ILMN_1715546	t	t	840	2028-04-01	1.867e-05	+-	LOC441191	441191	RNF216P1	441191
1665	ILMN_1747386	t	t	840	2028-04-01	1.868e-05	++	GLIS3	169792	GLIS3	169792
11651	ILMN_3248717	t	t	840	-4.28	1.871e-05	-+	LOC100133404	100133404	NA	NA
39143	ILMN_2262749	t	t	840	-4.279	1.878e-05	--	SOCS5	9655	SOCS5	9655
33144	ILMN_1708303	t	t	840	-4.278	1.885e-05	--	CYP4F22	126410	CYP4F22	126410
46252	ILMN_1692597	t	t	840	4.278	1.887e-05	++	LOC652489	652489	SUMO2	6613
24515	ILMN_1713788	t	t	840	-4.278	1.889e-05	-+	LOC647582	647582	NA	NA
33138	ILMN_1713249	t	t	840	-4.277	1.893e-05	--	PHF19	26147	PHF19	26147
39880	ILMN_1767546	t	t	840	-4.277	1.893e-05	-+	LOC647520	647520	NA	NA
22701	ILMN_1686968	t	t	840	4.277	1.897e-05	++	ZNF362	149076	ZNF362	149076
44256	ILMN_2053334	t	t	840	4.277	1.898e-05	+-	LRRTM3	347731	LRRTM3	347731
22211	ILMN_1802708	t	t	840	-4.276	1.905e-05	--	BTN3A1	11119	BTN3A1	11119
16720	ILMN_1754507	t	t	840	-4.276	1.907e-05	--	IRF4	3662	IRF4	3662
6867	ILMN_1678310	t	t	840	4.275	1.913e-05	++	TXNRD3IT1	645840	TXNRD3	114112
8535	ILMN_1702835	t	t	840	4.275	1.913e-05	++	SH3BGRL	6451	SH3BGRL	6451
30787	ILMN_2385416	t	t	840	-4.275	1.916e-05	--	GPX5	2880	GPX5	2880
26333	ILMN_1879480	t	t	840	-4.273	1.925e-05	--	HS.13291	NA	CCNG2	901
8716	ILMN_1712657	t	t	840	-4.273	1.926e-05	--	FALZ	2186	BPTF	2186
9055	ILMN_1729915	t	t	840	-4.273	1.927e-05	--	PILRA	29992	PILRA	29992
27226	ILMN_1716687	t	t	840	4.272	1.935e-05	++	TPM1	7168	TPM1	7168
11263	ILMN_1760509	t	t	840	-4.272	1.937e-05	--	EOMES	8320	EOMES	8320
6559	ILMN_3229606	t	t	840	-4.272	1.94e-05	--	LOC729406	729406	PPP1R14B	26472
43412	ILMN_3310870	t	t	840	-4.272	1.94e-05	--	MIR577	693162	MIR577	693162
35978	ILMN_3242833	t	t	840	4.271	1.943e-05	++	LOC730375	730375	NA	NA
41897	ILMN_1859843	t	t	840	-4.27	1.952e-05	--	HS.535592	NA	NA	NA
37170	ILMN_2043360	t	t	840	2027-04-01	1.958e-05	++	KIAA1143	57456	KIAA1143	57456
33999	ILMN_2366334	t	t	840	4.269	1.961e-05	++	FERMT3	83706	FERMT3	83706
27042	ILMN_3183936	t	t	840	4.269	1.962e-05	+-	LOC100130127	100130127	NRBF2	29982
28233	ILMN_1746658	t	t	840	-4.268	1.969e-05	-+	RORB	6096	RORB	6096
40319	ILMN_2386982	t	t	840	-4.268	1.976e-05	-+	PRKCZ	5590	PRKCZ	5590
25496	ILMN_2381257	t	t	840	4.266	1.986e-05	++	DSC2	1824	DSC2	1824
32494	ILMN_1727862	t	t	840	4.266	1.989e-05	++	HPS4	89781	HPS4	89781
15344	ILMN_1703891	t	t	840	-4.266	1.994e-05	--	TBC1D9	23158	TBC1D9	23158
17538	ILMN_3310406	t	t	840	4.263	2.014e-05	+-	MIR449C	100313923	MIR449C	100313923
20007	ILMN_1739759	t	t	840	-4.263	2.018e-05	--	DKK3	27122	DKK3	27122
9986	ILMN_1720850	t	t	840	-4.262	2.029e-05	--	BAZ2B	29994	BAZ2B	29994
10258	ILMN_2191681	t	t	840	-4.262	2.029e-05	--	CHCHD2	51142	CHCHD2	51142
14267	ILMN_2363231	t	t	840	4.262	2.029e-05	+-	SMAP1	60682	SMAP1	60682
46766	ILMN_1684339	t	t	840	-4.261	2.032e-05	-+	LRIT1	26103	LRIT1	26103
31069	ILMN_3226663	t	t	840	-4.261	2.033e-05	--	MGC26356	642280	ZNF876P	642280
30202	ILMN_1914579	t	t	840	-4.261	2.034e-05	--	HS.562118	NA	NA	NA
35469	ILMN_1667230	t	t	840	4.261	2.034e-05	++	C21ORF59	56683	CFAP298	56683
11586	ILMN_1913413	t	t	840	4.261	2.035e-05	++	HS.444133	NA	NA	NA
30375	ILMN_1670829	t	t	840	-4.261	2.035e-05	--	ASB17	127247	ASB17	127247
11557	ILMN_1716583	t	t	840	-4.261	2.036e-05	--	NME7	29922	NME7	29922
24627	ILMN_3251260	t	t	840	-4.261	2.036e-05	--	CYP4F3	4051	CYP4F3	4051
20849	ILMN_1709287	t	t	840	4.259	2.049e-05	++	LOC651575	651575	DALRD3	55152
34022	ILMN_1755818	t	t	840	-4.259	2.05e-05	--	BGLAP	632	BGLAP	632
26544	ILMN_3202863	t	t	840	4.258	2.066e-05	++	LOC389662	389662	2010-09-01	151011
24799	ILMN_2073289	t	t	840	-4.258	2.067e-05	--	MTSS1	9788	MTSS1	9788
25234	ILMN_1687873	t	t	840	-4.257	2.07e-05	--	KLC4	89953	KLC4	89953
36185	ILMN_3266186	t	t	840	4.256	2.082e-05	++	HDAC7	51564	HDAC7	51564
23680	ILMN_1801357	t	t	840	4.256	2.085e-05	++	HTR2C	3358	HTR2C	3358
38349	ILMN_1914949	t	t	840	4.255	2.086e-05	++	HS.570535	NA	NA	NA
[truncated: 45,324 more rows]

## Sheet: BD_MetaAnalysis
MarkerName	Allele1	Allele2	Weight	Zscore	P.value	Direction	OriginalGeneSymbol	OriginalEntrezID	UpdatedGeneSymbol	UpdatedEntrezID
7050	ILMN_1773059	t	t	840	10.044	9.77e-24	++	GPR124	25960	ADGRA2	25960
25047	ILMN_1718607	t	t	840	9.911	3.729e-23	++	TSPAN4	7106	TSPAN4	7106
23061	ILMN_1709817	t	t	840	-9.755	1.749e-22	--	SLC35A5	55032	SLC35A5	55032
16616	ILMN_1661755	t	t	840	1942-09-01	4.505e-21	++	FAM129B	64855	FAM129B	64855
44595	ILMN_1778444	t	t	840	9.245	2.345e-20	++	FKBP5	2289	FKBP5	2289
13275	ILMN_1678728	t	t	840	-8.834	1.013e-18	--	FOXA2	3170	FOXA2	3170
6461	ILMN_1751868	t	t	840	8.823	1.119e-18	++	TCTEX1D1	200132	TCTEX1D1	200132
6748	ILMN_1780601	t	t	840	8.728	2.6e-18	++	EMR1	2015	ADGRE1	2015
7782	ILMN_1676563	t	t	840	8.664	4.571e-18	++	HTRA1	5654	HTRA1	5654
33238	ILMN_1668721	t	t	840	8.547	1.264e-17	++	CCND3	896	CCND3	896
45325	ILMN_1773963	t	t	840	8.528	1.484e-17	++	GNA15	2769	GNA15	2769
13020	ILMN_1662340	t	t	840	8.326	8.396e-17	++	ZNF358	140467	ZNF358	140467
2609	ILMN_1745994	t	t	840	8.277	1.262e-16	++	GAS7	8522	GAS7	8522
43040	ILMN_1693192	t	t	840	8.229	1.892e-16	++	PI3	5266	PI3	5266
46754	ILMN_1701655	t	t	840	8.155	3.489e-16	++	SLC24A6	80024	SLC8B1	80024
40296	ILMN_1800697	t	t	840	8.149	3.676e-16	++	LDB2	9079	LDB2	9079
30058	ILMN_1778831	t	t	840	2022-01-08	5.49e-16	++	NTSR1	4923	NTSR1	4923
45777	ILMN_1793476	t	t	840	7.885	3.15e-15	++	PRKCDBP	112464	CAVIN3	112464
28059	ILMN_2127605	t	t	840	7.838	4.591e-15	++	LRP3	4037	LRP3	4037
26336	ILMN_3299326	t	t	840	7.833	4.747e-15	++	LOC730045	730045	NA	NA
41981	ILMN_1685703	t	t	840	7.774	7.575e-15	++	ACOX2	8309	ACOX2	8309
600	ILMN_1718565	t	t	840	-7.742	9.814e-15	--	CDKN1C	1028	CDKN1C	1028
10802	ILMN_2340027	t	t	840	7.724	1.13e-14	++	TSPAN4	7106	TSPAN4	7106
11706	ILMN_2412490	t	t	840	7.694	1.43e-14	++	ANXA13	312	ANXA13	312
36875	ILMN_1865935	t	t	840	-7.572	3.67e-14	--	HS.565857	NA	NA	NA
46568	ILMN_1671263	t	t	840	7.564	3.909e-14	++	CACNA1H	8912	CACNA1H	8912
36417	ILMN_1848214	t	t	840	-7.563	3.935e-14	--	HS.571599	NA	NA	NA
27225	ILMN_3309404	t	t	840	-7.515	5.7e-14	--	MIR503	574506	MIR503	574506
12070	ILMN_2408576	t	t	840	7.461	8.567e-14	++	FAM129B	64855	FAM129B	64855
7931	ILMN_2355168	t	t	840	7.401	1.349e-13	++	MGST1	4257	MGST1	4257
42150	ILMN_2203896	t	t	840	-7.366	1.762e-13	--	SMAD7	4092	SMAD7	4092
30412	ILMN_1656368	t	t	840	7.357	1.875e-13	++	ALDH4A1	8659	ALDH4A1	8659
28680	ILMN_1730734	t	t	840	7.355	1.902e-13	++	TMEM205	374882	TMEM205	374882
12704	ILMN_2207291	t	t	840	-7.268	3.636e-13	--	IFNG	3458	IFNG	3458
10799	ILMN_2390853	t	t	840	7.249	4.199e-13	++	CTSH	1512	CTSH	1512
13850	ILMN_1698934	t	t	840	7.233	4.717e-13	++	CMTM7	112616	CMTM7	112616
43146	ILMN_1682547	t	t	840	-7.221	5.143e-13	--	ANKRD2	26287	ANKRD2	26287
28951	ILMN_1695763	t	t	840	7.193	6.361e-13	++	PDIA5	10954	PDIA5	10954
8208	ILMN_1764813	t	t	840	-7.174	7.283e-13	--	B3GALTL	145173	B3GLCT	145173
31753	ILMN_1729237	t	t	840	7.167	7.666e-13	++	CYB5R1	51706	CYB5R1	51706
10956	ILMN_1712888	t	t	840	-7.133	9.81e-13	--	HSPH1	10808	HSPH1	10808
22962	ILMN_1671891	t	t	840	7.128	1.017e-12	++	PID1	55022	PID1	55022
45215	ILMN_1827283	t	t	840	7.087	1.368e-12	++	LOC730704	730704	NA	NA
46776	ILMN_2320330	t	t	840	7.081	1.435e-12	++	MAL	4118	MAL	4118
12756	ILMN_1697268	t	t	840	7.079	1.453e-12	++	EMILIN2	84034	EMILIN2	84034
10190	ILMN_1773154	t	t	840	7.042	1.894e-12	++	NFKBIA	4792	NFKBIA	4792
34837	ILMN_2114720	t	t	840	7.028	2.092e-12	++	SLPI	6590	SLPI	6590
27660	ILMN_1724266	t	t	840	-7.017	2.263e-12	--	LYPD2	137797	LYPD2	137797
17801	ILMN_2203271	t	t	840	7.003	2.512e-12	++	FPR3	2359	FPR3	2359
35747	ILMN_2096031	t	t	840	7.002	2.522e-12	++	LOC283392	283392	TRHDE-AS1	283392
13436	ILMN_1720566	t	t	840	-6.986	2.821e-12	--	LOC651986	651986	NA	NA
26941	ILMN_1780368	t	t	840	-6.986	2.829e-12	--	GPR18	2841	GPR18	2841
5779	ILMN_1768035	t	t	840	-6.986	2.838e-12	--	MMP12	4321	MMP12	4321
13101	ILMN_1796560	t	t	840	6.976	3.044e-12	++	PFKFB2	5208	PFKFB2	5208
30147	ILMN_2088437	t	t	840	-6.971	3.158e-12	--	CX3CR1	1524	CX3CR1	1524
42530	ILMN_1661599	t	t	840	6.966	3.259e-12	++	DDIT4	54541	DDIT4	54541
35987	ILMN_1693394	t	t	840	6.954	3.557e-12	++	BCKDK	10295	BCKDK	10295
40785	ILMN_2206344	t	t	840	6.918	4.576e-12	++	NDST2	8509	NDST2	8509
27979	ILMN_2190126	t	t	840	6.908	4.93e-12	++	TTC23L	153657	TTC23L	153657
4966	ILMN_1663119	t	t	840	6.899	5.253e-12	++	DSC2	1824	DSC2	1824
29501	ILMN_1879150	t	t	840	-6.893	5.448e-12	--	HS.560132	NA	NA	NA
43187	ILMN_3299520	t	t	840	-6.893	5.454e-12	--	PRKCB	5579	PRKCB	5579
7213	ILMN_1698732	t	t	840	-6.888	5.666e-12	--	PALLD	23022	PALLD	23022
5106	ILMN_2359945	t	t	840	6.876	6.143e-12	++	CES1	1066	CES1	1066
45413	ILMN_1807719	t	t	840	6.871	6.363e-12	++	CTNS	1497	CTNS	1497
8447	ILMN_1719256	t	t	840	-6.86	6.878e-12	--	CKS1B	1163	CKS1B	1163
7239	ILMN_1657893	t	t	840	6.859	6.942e-12	++	TXNRD2	10587	TXNRD2	10587
16896	ILMN_1670899	t	t	840	6.843	7.753e-12	++	FBN2	2201	FBN2	2201
36570	ILMN_1809292	t	t	840	6.826	8.736e-12	++	IMMP2L	83943	IMMP2L	83943
33509	ILMN_1717877	t	t	840	-6.819	9.145e-12	--	IVNS1ABP	10625	IVNS1ABP	10625
40557	ILMN_1676411	t	t	840	-6.765	1.337e-11	--	PMS2L2	5380	PMS2P2	5380
35443	ILMN_1700584	t	t	840	-6.756	1.423e-11	--	IER2	9592	IER2	9592
35173	ILMN_3311100	t	t	840	6.746	1.52e-11	++	MIRLET7A1	406881	MIRLET7A1	406881
43944	ILMN_2384056	t	t	840	6.733	1.657e-11	++	GPER	2852	GPER1	2852
27502	ILMN_2300664	t	t	840	6.733	1.663e-11	++	CACNA1I	8911	CACNA1I	8911
44967	ILMN_1808707	t	t	840	1973-06-01	1.699e-11	++	FSCN1	6624	FSCN1	6624
43031	ILMN_1851912	t	t	840	6.719	1.83e-11	++	HS.385477	NA	NA	NA
31820	ILMN_1694539	t	t	840	2022-07-06	2.08e-11	++	MAP3K6	9064	MAP3K6	9064
33421	ILMN_1798256	t	t	840	6.686	2.301e-11	++	UPP1	7378	UPP1	7378
37699	ILMN_2300970	t	t	840	6.685	2.306e-11	++	ETFB	2109	ETFB	2109
16430	ILMN_2372915	t	t	840	6.681	2.367e-11	++	P2RY2	5029	P2RY2	5029
22016	ILMN_1831563	t	t	840	6.673	2.511e-11	++	HS.576825	NA	NA	NA
46401	ILMN_3181695	t	t	840	-6.66	2.733e-11	--	LOC100130178	100130178	LSM3	27258
4910	ILMN_3247390	t	t	840	-6.65	2.924e-11	--	LOC100132347	100132347	GTPBP6	8225
19250	ILMN_2399036	t	t	840	6.622	3.554e-11	++	SEPN1	57190	SELENON	57190
30271	ILMN_1659856	t	t	840	6.618	3.652e-11	++	FAM167B	84734	FAM167B	84734
6486	ILMN_2185984	t	t	840	6.594	4.278e-11	++	SASH1	23328	SASH1	23328
16868	ILMN_1661269	t	t	840	-6.583	4.597e-11	--	LOC652379	652379	NA	NA
31469	ILMN_1719986	t	t	840	6.575	4.879e-11	++	PIK3IP1	113791	PIK3IP1	113791
29903	ILMN_3236428	t	t	840	6.574	4.888e-11	++	TMEM170B	100113407	TMEM170B	100113407
7197	ILMN_3269995	t	t	840	-6.571	5.003e-11	--	LOC100129042	100129042	NA	NA
20192	ILMN_3308901	t	t	840	6.557	5.491e-11	++	MIR1252	100302136	MIR1252	100302136
41166	ILMN_2233783	t	t	840	-6.545	5.942e-11	--	CD38	952	CD38	952
13781	ILMN_1778575	t	t	840	6.544	5.977e-11	++	WNT7A	7476	WNT7A	7476
6298	ILMN_1663944	t	t	840	-6.526	6.747e-11	--	KNDC1	85442	NA	NA
27564	ILMN_2246956	t	t	840	6.518	7.106e-11	++	BCL2	596	BCL2	596
8549	ILMN_1718769	t	t	840	6.478	9.309e-11	++	ITSN1	6453	ITSN1	6453
46778	ILMN_1734542	t	t	840	6.477	9.383e-11	++	OVGP1	5016	OVGP1	5016
17571	ILMN_1771680	t	t	840	6.476	9.418e-11	++	ATP4B	496	ATP4B	496
32558	ILMN_1793859	t	t	840	6.475	9.471e-11	++	ALDH2	217	ALDH2	217
18895	ILMN_1896284	t	t	840	6.474	9.523e-11	++	HS.519022	NA	NA	NA
45458	ILMN_1752451	t	t	840	6.469	9.88e-11	++	CTSH	1512	CTSH	1512
4746	ILMN_1772329	t	t	840	6.462	1.035e-10	++	LRRFIP2	9209	LRRFIP2	9209
20542	ILMN_1802205	t	t	840	-6.462	1.036e-10	--	RHOB	388	RHOB	388
6635	ILMN_2372241	t	t	840	6.453	1.094e-10	++	C15ORF21	283651	HMGN2P46	283651
34226	ILMN_1693494	t	t	840	6.445	1.156e-10	++	CMTM1	113540	CMTM1	113540
45078	ILMN_3178585	t	t	840	-6.44	1.197e-10	--	LOC100128104	100128104	ACAN	176
27527	ILMN_1681679	t	t	840	1943-06-01	1.278e-10	++	TSPO	706	TSPO	706
22615	ILMN_1661695	t	t	840	6.424	1.329e-10	++	IRAK3	11213	IRAK3	11213
4561	ILMN_1755638	t	t	840	6.418	1.384e-10	++	TAF7L	54457	TAF7L	54457
69	ILMN_1705550	t	t	840	-6.409	1.463e-10	--	FOXD4L2	100036519	FOXD4	2298
13281	ILMN_1692517	t	t	840	6.396	1.592e-10	++	LOC653381	653381	SORD	6652
36846	ILMN_1784709	t	t	840	6.383	1.734e-10	++	GNPDA1	10007	GNPDA1	10007
37591	ILMN_2351548	t	t	840	-6.379	1.785e-10	--	FAIM	55179	FAIM	55179
10789	ILMN_2413236	t	t	840	6.376	1.823e-10	++	MAGEB1	4112	MAGEB1	4112
23971	ILMN_1773865	t	t	840	6.354	2.101e-10	++	HSPA5	3309	HSPA5	3309
40449	ILMN_1343295	t	t	840	6.348	2.185e-10	++	GAPDH	2597	GAPDH	2597
29106	ILMN_1767590	t	t	840	-6.344	2.245e-10	--	LOC653178	653178	NA	NA
41373	ILMN_1692072	t	t	840	6.342	2.263e-10	++	LOC728006	728006	CENPBD1	92806
24432	ILMN_1669447	t	t	840	-6.34	2.304e-10	--	PYHIN1	149628	PYHIN1	149628
9417	ILMN_1803194	t	t	840	6.333	2.402e-10	++	GALK1	2584	GALK1	2584
22793	ILMN_1712751	t	t	840	6.326	2.513e-10	++	HADHA	3030	HADHA	3030
38866	ILMN_1772387	t	t	840	6.322	2.577e-10	++	TLR2	7097	TLR2	7097
27221	ILMN_1699443	t	t	840	-6.319	2.628e-10	--	LOC653652	653652	NA	NA
13352	ILMN_1770678	t	t	840	-6.316	2.681e-10	--	CBX2	84733	CBX2	84733
46609	ILMN_1762294	t	t	840	6.313	2.737e-10	++	ADAMTSL4	54507	ADAMTSL4	54507
8954	ILMN_1758323	t	t	840	6.313	2.742e-10	++	ACPP	55	ACPP	55
26906	ILMN_1698186	t	t	840	-6.311	2.778e-10	--	IFNA2	3440	IFNA2	3440
14642	ILMN_1703617	t	t	840	-6.31	2.785e-10	--	AHSA1	10598	AHSA1	10598
10193	ILMN_1693338	t	t	840	1931-06-01	2.796e-10	++	CYP1B1	1545	CYP1B1	1545
37443	ILMN_1803824	t	t	840	6.307	2.839e-10	++	ZDHHC9	51114	ZDHHC9	51114
34265	ILMN_1840934	t	t	840	-6.299	2.996e-10	--	HS.22302	NA	NA	NA
7750	ILMN_1771622	t	t	840	6.296	3.058e-10	++	DRD1IP	50632	CALY	50632
43457	ILMN_3175662	t	t	840	6.289	3.196e-10	++	LOC100130107	100130107	NA	NA
4494	ILMN_2097164	t	t	840	6.281	3.371e-10	++	ENKUR	219670	ENKUR	219670
44963	ILMN_2237746	t	t	840	-6.276	3.481e-10	--	ING3	54556	ING3	54556
25499	ILMN_2401057	t	t	840	6.274	3.516e-10	++	CANX	821	CANX	821
12904	ILMN_1658265	t	t	840	-6.268	3.653e-10	--	GPR135	64582	NA	NA
7661	ILMN_1712400	t	t	840	6.268	3.657e-10	++	SERPINB6	5269	SERPINB6	5269
44779	ILMN_1730731	t	t	840	6.255	3.964e-10	++	ERLIN1	10613	ERLIN1	10613
36711	ILMN_1803686	t	t	840	-6.252	4.057e-10	--	ADA	100	ADA	100
4104	ILMN_2336595	t	t	840	6.246	4.217e-10	++	ACSS2	55902	ACSS2	55902
11428	ILMN_2342651	t	t	840	6.238	4.418e-10	+-	OR11H12	440153	OR11H12	440153
34616	ILMN_1783956	t	t	840	2023-06-01	4.662e-10	++	ATP8B4	79895	ATP8B4	79895
20514	ILMN_1770451	t	t	840	6.229	4.683e-10	++	KLF16	83855	KLF16	83855
24197	ILMN_1712673	t	t	840	6.226	4.775e-10	++	SASH1	23328	SASH1	23328
2339	ILMN_1683215	t	t	840	-6.224	4.856e-10	--	ZBED3	84327	ZBED3	84327
44848	ILMN_2169089	t	t	840	-6.222	4.901e-10	--	C18ORF54	162681	C18orf54	162681
2767	ILMN_1738095	t	t	840	6.214	5.154e-10	++	PER2	8864	PER2	8864
32700	ILMN_1770466	t	t	840	-6.209	5.332e-10	--	ATP5G3	518	ATP5MC3	518
13100	ILMN_1745788	t	t	840	-6.206	5.43e-10	--	CX3CR1	1524	CX3CR1	1524
24954	ILMN_1730928	t	t	840	6.205	5.463e-10	++	CDK5R1	8851	CDK5R1	8851
9574	ILMN_2211780	t	t	840	-6.201	5.593e-10	--	SLC25A4	291	SLC25A4	291
39412	ILMN_1720231	t	t	840	-6.201	5.609e-10	--	TNNT3	7140	TNNT3	7140
21753	ILMN_1765610	t	t	840	6.198	5.718e-10	+-	AQP7P2	389756	AQP7	364
33774	ILMN_1699854	t	t	840	6.183	6.309e-10	++	GRIN3B	116444	GRIN3B	116444
2180	ILMN_2342240	t	t	840	-6.18	6.393e-10	--	MGAT2	4247	MGAT2	4247
22993	ILMN_1805541	t	t	840	6.179	6.466e-10	++	LOC652712	652712	NA	NA
22599	ILMN_1807206	t	t	840	6.175	6.616e-10	++	DHRS1	115817	DHRS1	115817
3055	ILMN_1724367	t	t	840	6.165	7.057e-10	++	NDUFB1	4707	NDUFB1	4707
45388	ILMN_2151168	t	t	840	6.162	7.172e-10	+-	SLC30A6	55676	SLC30A6	55676
4391	ILMN_1761945	t	t	840	-6.161	7.227e-10	--	FGFBP2	83888	FGFBP2	83888
25496	ILMN_2381257	t	t	840	6.153	7.616e-10	++	DSC2	1824	DSC2	1824
27055	ILMN_3307102	t	t	840	-6.153	7.623e-10	--	LOC389607	389607	NA	NA
32100	ILMN_1773352	t	t	840	-6.152	7.675e-10	--	CCL5	6352	CCL5	6352
33414	ILMN_2274306	t	t	840	-6.133	8.644e-10	--	NRP2	8828	NRP2	8828
29705	ILMN_1847047	t	t	840	6.124	9.132e-10	++	HS.395787	NA	NA	NA
20785	ILMN_1666169	t	t	840	-6.123	9.176e-10	--	NBR2	10230	NBR2	10230
42177	ILMN_1824151	t	t	840	-6.114	9.697e-10	--	HS.529633	NA	NA	NA
2426	ILMN_1687301	t	t	840	6.103	1.038e-09	++	VCAN	1462	VCAN	1462
42200	ILMN_1713105	t	t	840	-6.094	1.102e-09	--	LOC652435	652435	NA	NA
24167	ILMN_3235907	t	t	840	6.086	1.157e-09	++	LOC442459	442459	XRCC6P5	442459
32323	ILMN_1913060	t	t	840	-6.082	1.188e-09	--	HS.197143	NA	CMKLR1	1240
11740	ILMN_1658869	t	t	840	-6.078	1.214e-09	--	LOC645401	645401	NA	NA
31626	ILMN_1680132	t	t	840	-6.074	1.244e-09	--	CADM1	23705	CADM1	23705
33272	ILMN_1672879	t	t	840	2022-07-06	1.282e-09	++	MPST	4357	MPST	4357
31675	ILMN_1780465	t	t	840	6.068	1.291e-09	++	CLEC5A	23601	CLEC5A	23601
1629	ILMN_1747067	t	t	840	-6.065	1.318e-09	-+	NPAS1	4861	NPAS1	4861
42869	ILMN_1801119	t	t	840	6.059	1.368e-09	++	BCL2	596	BCL2	596
43650	ILMN_2384122	t	t	840	-6.059	1.369e-09	--	GPR56	9289	ADGRG1	9289
46891	ILMN_1774733	t	t	840	6.056	1.399e-09	++	SOCS1	8651	SOCS1	8651
14577	ILMN_3185707	t	t	840	6.046	1.484e-09	++	HEATR7A	727957	MROH1	727957
47092	ILMN_1761903	t	t	840	6.039	1.553e-09	++	KCNS1	3787	KCNS1	3787
38113	ILMN_1722974	t	t	840	6.037	1.574e-09	++	LOC643718	643718	NA	NA
16207	ILMN_3241541	t	t	840	6.034	1.596e-09	++	LOC100134328	100134328	NA	NA
34069	ILMN_1799026	t	t	840	6.025	1.687e-09	+-	PCDH18	54510	PCDH18	54510
41307	ILMN_1778767	t	t	840	6.016	1.786e-09	++	LOC649910	649910	NA	NA
9227	ILMN_1736054	t	t	840	-6.013	1.822e-09	--	SUB1	10923	SUB1	10923
43630	ILMN_1698166	t	t	840	-6.002	1.954e-09	--	C21ORF91	54149	C21orf91	54149
20168	ILMN_3176875	t	t	840	5.999	1.987e-09	++	LOC100127884	100127884	NA	NA
4411	ILMN_3248480	t	t	840	5.999	1.988e-09	++	LOC401480	401480	NA	NA
9834	ILMN_1846306	t	t	840	5.998	1.995e-09	++	HS.363526	NA	NA	NA
183	ILMN_3248556	t	t	840	-5.997	2.005e-09	--	C15ORF62	643338	C15orf62	643338
2277	ILMN_1784749	t	t	840	5.996	2.025e-09	++	GAS6	2621	GAS6	2621
28991	ILMN_1701402	t	t	840	-5.994	2.046e-09	--	IKBIP	121457	IKBIP	121457
19541	ILMN_1779558	t	t	840	5.992	2.078e-09	++	GAS6	2621	GAS6	2621
37070	ILMN_1792078	t	t	840	-5.988	2.121e-09	--	RNF114	55905	RNF114	55905
27337	ILMN_1786612	t	t	840	-5.985	2.166e-09	--	PSME2	5721	PSME2	5721
38456	ILMN_1670719	t	t	840	-5.975	2.294e-09	--	TPD52L1	7164	TPD52L1	7164
13082	ILMN_1911721	t	t	840	5.972	2.348e-09	++	HS.224794	NA	NA	NA
40973	ILMN_2163819	t	t	840	-5.968	2.4e-09	--	KIF21B	23046	KIF21B	23046
39145	ILMN_3239312	t	t	840	5.966	2.435e-09	++	LOC100133718	100133718	NA	NA
30190	ILMN_3225586	t	t	840	5.953	2.632e-09	++	LOC728732	728732	HNRNPA1	3178
27791	ILMN_1841019	t	t	840	1995-05-01	2.678e-09	++	HS.97408	NA	LINC00347	338864
13044	ILMN_3238740	t	t	840	5.949	2.699e-09	++	CENPBD1	92806	CENPBD1	92806
37904	ILMN_1798947	t	t	840	5.948	2.722e-09	++	FLJ11795	79722	ANKRD55	79722
5702	ILMN_1699574	t	t	840	5.927	3.076e-09	++	NRP1	8829	NRP1	8829
39395	ILMN_2204876	t	t	840	5.927	3.077e-09	++	FLVCR2	55640	FLVCR2	55640
37717	ILMN_2220518	t	t	840	-5.927	3.083e-09	--	HBXIP	10542	LAMTOR5	10542
1693	ILMN_1891922	t	t	840	5.919	3.232e-09	++	HS.564338	NA	NA	NA
39635	ILMN_1654398	t	t	840	5.916	3.291e-09	++	RGL1	23179	RGL1	23179
14289	ILMN_1672326	t	t	840	5.913	3.363e-09	++	PCDHA2	56146	PCDHA2	56146
1991	ILMN_1784608	t	t	840	-5.911	3.404e-09	--	CLEC2B	9976	CLEC2B	9976
37782	ILMN_3310020	t	t	840	-5.906	3.51e-09	--	MIR548A3	693127	MIR548A3	693127
1815	ILMN_3307154	t	t	840	5.898	3.678e-09	+-	C8ORF49	606553	NA	NA
34701	ILMN_3289484	t	t	840	-5.894	3.76e-09	--	LOC100132843	100132843	NA	NA
17996	ILMN_2395981	t	t	840	-5.893	3.795e-09	--	PYHIN1	149628	PYHIN1	149628
31249	ILMN_2178587	t	t	840	5.879	4.125e-09	++	ANKRD6	22881	ANKRD6	22881
16593	ILMN_1782050	t	t	840	5.872	4.296e-09	++	CEBPD	1052	CEBPD	1052
29803	ILMN_1769299	t	t	840	5.872	4.298e-09	++	MTMR11	10903	MTMR11	10903
34694	ILMN_1714335	t	t	840	-5.871	4.321e-09	--	RDH10	157506	RDH10	157506
42026	ILMN_2072178	t	t	840	1986-05-01	4.621e-09	++	ECHDC3	79746	ECHDC3	79746
29580	ILMN_1816582	t	t	840	-5.859	4.662e-09	--	HS.117869	NA	NA	NA
44376	ILMN_1778917	t	t	840	5.859	4.668e-09	++	CDK7	1022	CDK7	1022
22672	ILMN_1688295	t	t	840	5.857	4.726e-09	++	ZNF219	51222	ZNF219	51222
38330	ILMN_3212980	t	t	840	-5.855	4.764e-09	--	LOC647013	647013	KCTD9	54793
24483	ILMN_1731912	t	t	840	-5.853	4.84e-09	--	FLJ90231	112937	GLB1L3	112937
1181	ILMN_1659820	t	t	840	5.846	5.021e-09	+-	OLA1	29789	OLA1	29789
10240	ILMN_1738552	t	t	840	5.837	5.327e-09	++	SLC1A3	6507	SLC1A3	6507
21618	ILMN_1666976	t	t	840	5.832	5.469e-09	++	PLD3	23646	PLD3	23646
11355	ILMN_2252495	t	t	840	-5.832	5.493e-09	--	UBE2L6	9246	UBE2L6	9246
26858	ILMN_1784130	t	t	840	5.824	5.734e-09	++	LOC647054	647054	GOLGA6L5P	374650
11575	ILMN_2189406	t	t	840	5.824	5.742e-09	++	C15ORF38	348110	ARPIN	348110
15077	ILMN_1913021	t	t	840	-5.82	5.877e-09	--	HS.542983	NA	NA	NA
19124	ILMN_1717029	t	t	840	-5.817	5.987e-09	--	FLJ33590	285093	NA	NA
41247	ILMN_2305407	t	t	840	5.814	6.091e-09	++	ZBTB16	7704	ZBTB16	7704
28188	ILMN_1762308	t	t	840	5.813	6.131e-09	++	LOC654191	654191	SNX29	92017
23913	ILMN_1730628	t	t	840	5.813	6.147e-09	++	RNASE2	6036	RNASE2	6036
40866	ILMN_3306922	t	t	840	5.811	6.196e-09	++	LOC732447	732447	NA	NA
46793	ILMN_1897635	t	t	840	1981-05-01	6.234e-09	++	HS.544353	NA	NA	NA
40141	ILMN_1784287	t	t	840	-5.806	6.414e-09	--	TGFBR3	7049	TGFBR3	7049
8870	ILMN_1663997	t	t	840	-5.804	6.472e-09	--	WNT8A	7478	WNT8A	7478
3333	ILMN_1737426	t	t	840	-5.802	6.536e-09	--	PCMTD1	115294	PCMTD1	115294
24194	ILMN_1795026	t	t	840	5.796	6.812e-09	++	FAM189B	10712	FAM189B	10712
18355	ILMN_2211235	t	t	840	5.795	6.834e-09	+-	TEX101	83639	TEX101	83639
35146	ILMN_1811367	t	t	840	-5.794	6.881e-09	--	MAT2B	27430	MAT2B	27430
28698	ILMN_2327860	t	t	840	5.793	6.912e-09	++	MAL	4118	MAL	4118
29493	ILMN_1788203	t	t	840	-5.791	7.003e-09	--	HEY1	23462	HEY1	23462
12887	ILMN_1657810	t	t	840	5.791	7.008e-09	++	PPM1M	132160	PPM1M	132160
24301	ILMN_1730710	t	t	840	5.787	7.146e-09	++	ADORA3	140	ADORA3	140
26059	ILMN_1715612	t	t	840	5.787	7.155e-09	++	OTOP2	92736	OTOP2	92736
42762	ILMN_1801040	t	t	840	-5.782	7.404e-09	--	SPN	6693	SPN	6693
33766	ILMN_1743175	t	t	840	5.778	7.548e-09	++	PTPRT	11122	PTPRT	11122
16085	ILMN_3292585	t	t	840	-5.777	7.621e-09	--	LOC441711	441711	RNF145	153830
14496	ILMN_1769282	t	t	840	-5.773	7.802e-09	--	FRMD6	122786	FRMD6	122786
669	ILMN_1665167	t	t	840	-5.773	7.81e-09	--	RORA	6095	RORA	6095
16306	ILMN_1760335	t	t	840	-5.772	7.83e-09	--	ADPRHL1	113622	ADPRHL1	113622
28272	ILMN_1789733	t	t	840	1977-05-01	7.947e-09	++	CLIP3	25999	CLIP3	25999
21335	ILMN_1709310	t	t	840	5.768	8.038e-09	++	YDD19	11049	NA	NA
35469	ILMN_1667230	t	t	840	5.764	8.203e-09	++	C21ORF59	56683	CFAP298	56683
46594	ILMN_1731507	t	t	840	-5.76	8.39e-09	--	A2BP1	54715	RBFOX1	54715
20770	ILMN_1797875	t	t	840	-5.759	8.47e-09	--	ALOX5AP	241	ALOX5AP	241
31423	ILMN_2399392	t	t	840	5.757	8.559e-09	++	SIL1	64374	SIL1	64374
9918	ILMN_1740949	t	t	840	-5.756	8.623e-09	--	LRRC19	64922	LRRC19	64922
1923	ILMN_1714197	t	t	840	5.753	8.763e-09	++	ACSS2	55902	ACSS2	55902
38880	ILMN_1714253	t	t	840	5.752	8.808e-09	++	AGRP	181	AGRP	181
21476	ILMN_1810689	t	t	840	-5.75	8.934e-09	--	POTE2	445582	POTEE	445582
7554	ILMN_1702911	t	t	840	-5.746	9.165e-09	--	PKIG	11142	PKIG	11142
19600	ILMN_1862900	t	t	840	5.745	9.169e-09	++	HS.566763	NA	NA	NA
41150	ILMN_1788184	t	t	840	-5.744	9.263e-09	--	CIDEA	1149	CIDEA	1149
35193	ILMN_1749755	t	t	840	-5.742	9.333e-09	--	LOC284428	284428	MBD3L5	284428
4997	ILMN_3243991	t	t	840	5.742	9.366e-09	++	FAM71B	153745	FAM71B	153745
4891	ILMN_3275590	t	t	840	-5.741	9.386e-09	--	LOC647302	647302	LSM3	27258
30931	ILMN_1698243	t	t	840	5.737	9.611e-09	++	C1ORF85	112770	GLMP	112770
16262	ILMN_1780582	t	t	840	-5.736	9.676e-09	--	CD83	9308	CD83	9308
26257	ILMN_1731729	t	t	840	5.736	9.7e-09	+-	OCLN	4950	OCLN	100506658
19278	ILMN_1913927	t	t	840	5.733	9.851e-09	++	HS.578390	NA	NA	NA
44057	ILMN_1913678	t	t	840	1973-05-01	1.004e-08	++	HS.407903	NA	IRAK3	11213
3009	ILMN_1744383	t	t	840	-5.727	1.022e-08	--	KRTAP5-4	387267	KRTAP5-4	387267
19848	ILMN_2185576	t	t	840	-5.725	1.033e-08	--	LOC653866	653866	GTF2H2C_2	730394
30292	ILMN_1854938	t	t	840	-5.724	1.039e-08	--	HS.566524	NA	NA	NA
6045	ILMN_3197097	t	t	840	-5.724	1.041e-08	--	TSTD1	100131187	TSTD1	100131187
10267	ILMN_1739521	t	t	840	5.723	1.045e-08	++	NLGN1	22871	NLGN1	22871
33164	ILMN_1664516	t	t	840	-5.717	1.086e-08	--	CENPF	1063	CENPF	1063
15644	ILMN_1771113	t	t	840	-5.714	1.104e-08	--	DLX4	1748	DLX4	1748
28490	ILMN_1756204	t	t	840	5.714	1.105e-08	++	RPS6KA4	8986	RPS6KA4	8986
24627	ILMN_3251260	t	t	840	-5.711	1.121e-08	--	CYP4F3	4051	CYP4F3	4051
5265	ILMN_1776842	t	t	840	5.709	1.138e-08	+-	DKFZP451A211	400169	NA	NA
15300	ILMN_2397750	t	t	840	-5.706	1.155e-08	--	IVNS1ABP	10625	IVNS1ABP	10625
13228	ILMN_1792276	t	t	840	5.702	1.185e-08	++	CCDC149	91050	NA	NA
24951	ILMN_1686531	t	t	840	5.697	1.217e-08	++	GGT1	2678	GGT1	2678
5663	ILMN_2256295	t	t	840	-5.692	1.255e-08	--	GNLY	10578	GNLY	10578
16132	ILMN_1784630	t	t	840	5.692	1.256e-08	++	KBTBD11	9920	KBTBD11	9920
14695	ILMN_2223561	t	t	840	-5.688	1.282e-08	--	CRHBP	1393	CRHBP	1393
40243	ILMN_2229242	t	t	840	-5.686	1.297e-08	--	LSM3	27258	LSM3	27258
43030	ILMN_3214395	t	t	840	-5.679	1.351e-08	-+	LOC728275	728275	NA	NA
22047	ILMN_1719870	t	t	840	-5.674	1.395e-08	--	FAM72D	728833	FAM72D	728833
640	ILMN_1739541	t	t	840	-5.672	1.408e-08	--	NMI	9111	NMI	9111
12254	ILMN_1766159	t	t	840	5.667	1.454e-08	++	MIER2	54531	MIER2	54531
18470	ILMN_3265365	t	t	840	-5.666	1.459e-08	--	CEP78	84131	CEP78	84131
13397	ILMN_1728262	t	t	840	-5.664	1.476e-08	--	SAA2	6289	SAA2	6289
44962	ILMN_1778897	t	t	840	-5.661	1.503e-08	--	TBC1D21	161514	TBC1D21	161514
46931	ILMN_1756992	t	t	840	1966-05-01	1.51e-08	++	MUC1	4582	MUC1	4582
43154	ILMN_1749478	t	t	840	5.657	1.54e-08	++	TCEAL3	85012	TCEAL3	85012
32412	ILMN_1682428	t	t	840	-5.654	1.569e-08	--	C1ORF59	113802	HENMT1	113802
39878	ILMN_1786545	t	t	840	5.654	1.57e-08	++	LOC642370	642370	NA	NA
11696	ILMN_1759486	t	t	840	-5.653	1.575e-08	--	C13ORF35	400165	ATP11AUN	400165
33080	ILMN_1671766	t	t	840	5.653	1.575e-08	++	F12	2161	F12	2161
10650	ILMN_1854957	t	t	840	-5.644	1.661e-08	--	LOC731641	731641	NA	NA
35514	ILMN_2353732	t	t	840	-5.643	1.675e-08	--	CD8A	925	CD8A	925
28733	ILMN_1697694	t	t	840	5.642	1.677e-08	++	ATP6AP1	537	ATP6AP1	537
18061	ILMN_1815169	t	t	840	-5.642	1.679e-08	--	MCM5	4174	MCM5	4174
24515	ILMN_1713788	t	t	840	-5.641	1.694e-08	--	LOC647582	647582	NA	NA
44026	ILMN_2275455	t	t	840	-5.638	1.721e-08	--	RNF6	6049	RNF6	6049
20381	ILMN_2119945	t	t	840	-5.634	1.758e-08	--	NDUFB3	4709	NDUFB3	4709
31801	ILMN_1802392	t	t	840	-5.634	1.763e-08	-+	RAD51L1	5890	RAD51B	5890
11279	ILMN_2057369	t	t	840	5.633	1.773e-08	++	ZNF396	252884	ZNF396	252884
30295	ILMN_2349366	t	t	840	-5.632	1.78e-08	--	PCDHGA2	56113	PCDHGA2	56113
46024	ILMN_1795865	t	t	840	-5.628	1.821e-08	--	FGFRL1	53834	FGFRL1	53834
41985	ILMN_1775224	t	t	840	5.627	1.832e-08	++	NOS3	4846	NOS3	4846
13374	ILMN_1900123	t	t	840	5.627	1.833e-08	++	HS.130590	NA	NA	NA
28656	ILMN_2194108	t	t	840	5.625	1.85e-08	++	RBMY1J	378951	RBMY1F	159163
10647	ILMN_1693009	t	t	840	-5.623	1.881e-08	--	FGL2	10875	FGL2	10875
20593	ILMN_1802691	t	t	840	-5.619	1.92e-08	--	WDR52	55779	CFAP44	55779
12692	ILMN_1806868	t	t	840	-5.613	1.984e-08	-+	LOC652710	652710	CACNA1C	775
23304	ILMN_1756657	t	t	840	5.611	2.015e-08	++	TRIM7	81786	TRIM7	81786
47236	ILMN_1778488	t	t	840	5.608	2.046e-08	++	WDR41	55255	WDR41	55255
8975	ILMN_1756920	t	t	840	5.607	2.054e-08	++	ADAM15	8751	ADAM15	8751
45659	ILMN_1675413	t	t	840	5.602	2.118e-08	++	ENPP7	339221	ENPP7	339221
3443	ILMN_1775016	t	t	840	5.602	2.122e-08	++	MPZL2	10205	MPZL2	10205
46686	ILMN_1756326	t	t	840	-5.6	2.138e-08	--	CKS2	1164	CKS2	1164
21077	ILMN_1739126	t	t	840	-5.593	2.227e-08	--	TMEM213	155006	TMEM213	155006
38227	ILMN_1775734	t	t	840	-5.591	2.263e-08	--	SH2D3C	10044	SH2D3C	10044
15027	ILMN_1667298	t	t	840	5.584	2.345e-08	++	LOC201229	201229	LYRM9	201229
9202	ILMN_1811387	t	t	840	5.583	2.363e-08	++	TFF3	7033	TFF3	7033
46380	ILMN_1679962	t	t	840	-5.583	2.365e-08	--	GPR31	2853	GPR31	2853
44096	ILMN_1808299	t	t	840	-5.579	2.425e-08	--	IQSEC1	9922	IQSEC1	9922
46327	ILMN_1758825	t	t	840	-5.565	2.618e-08	--	ABLIM2	84448	ABLIM2	84448
10859	ILMN_1660544	t	t	840	5.561	2.69e-08	++	ARRDC4	91947	ARRDC4	91947
7965	ILMN_1711894	t	t	840	5.557	2.748e-08	++	MYB	4602	MYB	4602
37229	ILMN_1900344	t	t	840	5.555	2.782e-08	++	HS.479551	NA	NA	NA
5573	ILMN_2243308	t	t	840	5.554	2.795e-08	++	ACVR1B	91	ACVR1B	91
34640	ILMN_2073184	t	t	840	-5.551	2.842e-08	--	S1PR5	53637	S1PR5	53637
38712	ILMN_1725108	t	t	840	-5.55	2.85e-08	--	SNX25	83891	SNX25	83891
27734	ILMN_1724040	t	t	840	1955-05-01	2.856e-08	++	ANKRD57	65124	SOWAHC	65124
2617	ILMN_1697418	t	t	840	5.545	2.938e-08	++	RBM9	23543	RBFOX2	23543
7090	ILMN_1711030	t	t	840	1954-05-01	3.031e-08	++	OPLAH	26873	OPLAH	26873
6762	ILMN_2278335	t	t	840	-5.537	3.073e-08	--	AKR1B15	441282	AKR1B15	441282
46406	ILMN_1766613	t	t	840	5.536	3.087e-08	++	ZNF121	7675	ZNF121	7675
34920	ILMN_1662879	t	t	840	-5.535	3.114e-08	--	UBE2MP1	606551	UBE2MP1	606551
5050	ILMN_3246845	t	t	840	-5.533	3.147e-08	--	LOC100133770	100133770	VPS35	55737
20656	ILMN_1710136	t	t	840	5.528	3.248e-08	++	HDHD1A	8226	PUDP	8226
22456	ILMN_1742025	t	t	840	5.527	3.266e-08	++	OLFM1	10439	OLFM1	10439
25886	ILMN_1819256	t	t	840	5.525	3.304e-08	++	HS.108226	NA	NA	NA
34772	ILMN_1668333	t	t	840	-5.518	3.435e-08	--	TMEM148	197196	LINC00311	197196
27831	ILMN_1805111	t	t	840	5.518	3.438e-08	++	BRWD1	54014	BRWD1	54014
14702	ILMN_1722622	t	t	840	5.517	3.441e-08	++	CD163	9332	CD163	9332
15856	ILMN_1669831	t	t	840	5.511	3.566e-08	++	C6ORF192	116843	SLC18B1	116843
6439	ILMN_2391245	t	t	840	-5.51	3.581e-08	--	PABPC5	140886	PABPC5	140886
9783	ILMN_2328363	t	t	840	5.509	3.613e-08	++	CMTM1	113540	CMTM1	113540
24144	ILMN_1800261	t	t	840	-5.508	3.62e-08	--	TUBA1B	10376	TUBA1B	10376
5526	ILMN_3310900	t	t	840	5.502	3.745e-08	++	MIR553	693138	MIR553	693138
25668	ILMN_1904786	t	t	840	-5.501	3.779e-08	--	GAL3ST3	89792	GAL3ST3	89792
4133	ILMN_2199389	t	t	840	5.499	3.816e-08	++	VIPR1	7433	VIPR1	7433
23096	ILMN_1660095	t	t	840	5.499	3.819e-08	++	LOC645983	645983	NA	NA
13879	ILMN_1706404	t	t	840	-5.498	3.841e-08	--	LOC646779	646779	KRT18	3875
35427	ILMN_3246484	t	t	840	-5.497	3.858e-08	--	LOC285194	285194	TUSC7	285194
5299	ILMN_1713088	t	t	840	5.496	3.891e-08	++	MSI2	124540	MSI2	124540
32797	ILMN_3187210	t	t	840	-5.493	3.953e-08	--	LOC100129186	100129186	NA	NA
36119	ILMN_2363621	t	t	840	-5.488	4.065e-08	--	RBBP8	5932	RBBP8	5932
4679	ILMN_1769013	t	t	840	5.487	4.08e-08	++	ASGR1	432	ASGR1	432
45882	ILMN_3246850	t	t	840	-5.486	4.104e-08	--	LOC648729	648729	RPS15A	6210
12665	ILMN_1722982	t	t	840	-5.481	4.221e-08	--	LOC652677	652677	NAIP	4671
949	ILMN_1775048	t	t	840	5.481	4.222e-08	++	DIRAS1	148252	DIRAS1	148252
25747	ILMN_1664136	t	t	840	5.481	4.239e-08	++	LOC644074	644074	NA	NA
42426	ILMN_1805623	t	t	840	5.476	4.34e-08	++	SNIP	80725	SRCIN1	80725
9396	ILMN_2273053	t	t	840	5.476	4.341e-08	++	IL15	3600	IL15	3600
32761	ILMN_1721818	t	t	840	5.471	4.48e-08	++	CLDN10	9071	CLDN10	9071
43076	ILMN_1811102	t	t	840	5.471	4.487e-08	++	LRSAM1	90678	LRSAM1	90678
8075	ILMN_3211028	t	t	840	5.469	4.529e-08	+-	LOC100132229	100132229	LOC100129307	100129307
27857	ILMN_1748685	t	t	840	5.468	4.547e-08	++	TRIM31	11074	TRIM31	11074
6628	ILMN_1779735	t	t	840	-5.467	4.581e-08	--	C7ORF59	389541	LAMTOR4	389541
8009	ILMN_1670485	t	t	840	-5.464	4.647e-08	--	LOC645812	645812	NA	NA
22249	ILMN_1760890	t	t	840	5.464	4.648e-08	++	SEPN1	57190	SELENON	57190
13461	ILMN_1856634	t	t	840	5.459	4.775e-08	++	HS.379253	NA	NFIA	4774
6641	ILMN_1677511	t	t	840	-5.458	4.813e-08	--	PTGS2	5743	PTGS2	5743
1964	ILMN_1679401	t	t	840	5.457	4.849e-08	++	TRPM4	54795	TRPM4	54795
7011	ILMN_1778523	t	t	840	5.455	4.894e-08	++	KLF9	687	KLF9	687
26209	ILMN_1747850	t	t	840	5.455	4.902e-08	++	CRIM2	375616	NA	NA
21114	ILMN_1803745	t	t	840	5.453	4.949e-08	++	SUOX	6821	SUOX	6821
1239	ILMN_1684887	t	t	840	5.452	4.971e-08	++	SAMSN1	64092	SAMSN1	64092
39803	ILMN_1793351	t	t	840	1945-05-01	5.034e-08	++	LOC643842	643842	NA	NA
18148	ILMN_1766736	t	t	840	1945-05-01	5.039e-08	++	BPI	671	BPI	671
23369	ILMN_1758687	t	t	840	1945-05-01	5.048e-08	++	DDX39	10212	NA	NA
44887	ILMN_1701293	t	t	840	-5.449	5.059e-08	--	COX7A2	1347	COX7A2	1347
5080	ILMN_1710216	t	t	840	-5.448	5.094e-08	--	AVEN	57099	AVEN	57099
28362	ILMN_3309299	t	t	840	5.446	5.147e-08	++	MIR559	693144	MIR559	693144
19571	ILMN_1859524	t	t	840	-5.443	5.246e-08	--	HS.574667	NA	NA	NA
32258	ILMN_1697476	t	t	840	-5.442	5.257e-08	--	LOC643763	643763	UG0898H09	643763
26060	ILMN_2405991	t	t	840	5.436	5.435e-08	++	TRAF7	84231	TRAF7	84231
7729	ILMN_1683806	t	t	840	-5.434	5.496e-08	--	MRC1L1	414308	NA	NA
11280	ILMN_1749304	t	t	840	-5.433	5.539e-08	--	LOC643389	643389	NA	NA
2097	ILMN_1797130	t	t	840	-5.433	5.541e-08	-+	BAI1	575	ADGRB1	575
28098	ILMN_1651940	t	t	840	-5.426	5.771e-08	--	OR6C76	390326	OR6C76	390326
41232	ILMN_2070792	t	t	840	5.425	5.789e-08	++	ACSM5	54988	ACSM5	54988
6370	ILMN_1664823	t	t	840	5.424	5.832e-08	++	TAOK3	51347	NA	NA
23230	ILMN_1676042	t	t	840	1942-05-01	5.954e-08	++	ALOX15	246	NA	NA
7756	ILMN_1666305	t	t	840	-5.419	5.995e-08	--	CDKN3	1033	CDKN3	1033
19290	ILMN_1730745	t	t	840	-5.417	6.046e-08	--	CCDC73	493860	CCDC73	493860
41210	ILMN_1678690	t	t	840	5.417	6.062e-08	++	UPB1	51733	UPB1	51733
26504	ILMN_1768482	t	t	840	-5.417	6.07e-08	--	CD8A	925	CD8A	925
32263	ILMN_1690653	t	t	840	-5.416	6.109e-08	--	CDK2AP2	10263	CDK2AP2	10263
22139	ILMN_1696316	t	t	840	5.409	6.321e-08	++	CPT1A	1374	CPT1A	1374
8085	ILMN_1768933	t	t	840	5.403	6.541e-08	++	LOC650678	650678	NA	NA
40073	ILMN_3209750	t	t	840	5.403	6.559e-08	++	LOC400558	400558	NA	NA
40915	ILMN_3239734	t	t	840	5.403	6.566e-08	++	LOC100134822	100134822	LINC01061	401149
12384	ILMN_1761486	t	t	840	-5.402	6.595e-08	--	C13ORF34	79866	BORA	79866
2845	ILMN_1793686	t	t	840	-5.398	6.75e-08	--	LOC399815	399815	LOC399815	399815
24707	ILMN_1696831	t	t	840	-5.395	6.835e-08	--	LOC648553	648553	NA	NA
22921	ILMN_1658660	t	t	840	-5.393	6.926e-08	--	ACTC1	70	ACTC1	70
25309	ILMN_2049727	t	t	840	-5.389	7.066e-08	--	C20ORF111	51526	OSER1	51526
2663	ILMN_3236613	t	t	840	-5.385	7.246e-08	--	AREGB	727738	AREG	374
14243	ILMN_1707077	t	t	840	5.385	7.249e-08	++	SORT1	6272	SORT1	6272
18492	ILMN_1670821	t	t	840	-5.383	7.315e-08	--	CYORF15A	246126	TXLNGY	246126
9596	ILMN_3243223	t	t	840	5.381	7.422e-08	++	FLJ41562	401136	TMPRSS11BNL	401136
40772	ILMN_1784099	t	t	840	-5.379	7.498e-08	--	VPS13A	23230	VPS13A	23230
33874	ILMN_1797828	t	t	840	5.379	7.507e-08	++	DDRGK1	65992	DDRGK1	65992
9518	ILMN_3244501	t	t	840	5.376	7.615e-08	++	ZSCAN23	222696	ZSCAN23	222696
2771	ILMN_1790917	t	t	840	5.375	7.652e-08	++	HOM-TES-103	25900	IFFO1	25900
38143	ILMN_1766346	t	t	840	5.375	7.663e-08	++	ZNF512B	57473	ZNF512B	57473
25502	ILMN_1701173	t	t	840	5.374	7.7e-08	++	KCNK6	9424	KCNK6	9424
32190	ILMN_1705685	t	t	840	1937-05-01	7.885e-08	++	MEIS1	4211	MEIS1	4211
3156	ILMN_1760858	t	t	840	-5.369	7.931e-08	--	RAB8A	4218	RAB8A	4218
32884	ILMN_1714945	t	t	840	5.365	8.075e-08	++	ITPKC	80271	ITPKC	80271
13215	ILMN_1715659	t	t	840	5.365	8.112e-08	++	HIPK4	147746	HIPK4	147746
23879	ILMN_3281195	t	t	840	5.362	8.214e-08	+-	LOC440459	440459	SLC16A6	9120
9849	ILMN_1744725	t	t	840	-5.361	8.286e-08	--	BTBD6	90135	BTBD6	90135
31260	ILMN_1676632	t	t	840	5.357	8.459e-08	++	DISC1	27185	DISC1	27185
41664	ILMN_1755649	t	t	840	5.357	8.469e-08	++	SLC16A5	9121	SLC16A5	9121
21657	ILMN_1779742	t	t	840	5.355	8.553e-08	++	GABRD	2563	GABRD	2563
7496	ILMN_3248462	t	t	840	5.355	8.556e-08	++	LOC100133301	100133301	FAM231BP	100133301
46240	ILMN_2404385	t	t	840	5.351	8.737e-08	++	REPIN1	29803	REPIN1	29803
6312	ILMN_1814787	t	t	840	5.349	8.828e-08	++	ICA1	3382	ICA1	3382
21642	ILMN_1685112	t	t	840	5.348	8.876e-08	++	TACO1	51204	TACO1	51204
1682	ILMN_2352097	t	t	840	-5.346	8.991e-08	--	GPR56	9289	ADGRG1	9289
12200	ILMN_1803881	t	t	840	-5.344	9.088e-08	--	GDF7	151449	GDF7	151449
34607	ILMN_3291352	t	t	840	-5.343	9.139e-08	--	LOC643778	643778	BMPR1A	657
40679	ILMN_1840806	t	t	840	5.338	9.378e-08	++	HS.309493	NA	NA	NA
2572	ILMN_3236244	t	t	840	-5.336	9.518e-08	--	C1ORF174	339448	C1orf174	339448
2304	ILMN_1702799	t	t	840	-5.335	9.529e-08	-+	LOC653735	653735	NA	NA
39745	ILMN_3268932	t	t	840	-5.334	9.586e-08	--	LOC100129060	100129060	NA	NA
47095	ILMN_1698291	t	t	840	-5.334	9.593e-08	--	LOC388885	388885	NA	NA
42644	ILMN_1654946	t	t	840	5.333	9.639e-08	++	ZSCAN18	65982	ZSCAN18	65982
27529	ILMN_1718258	t	t	840	-5.331	9.75e-08	--	LOC652585	652585	NA	NA
11129	ILMN_2401258	t	t	840	1933-05-01	9.801e-08	++	FAM13A	10144	FAM13A	10144
5921	ILMN_2397347	t	t	840	1933-05-01	9.843e-08	++	SEMG1	6406	SEMG1	6406
1544	ILMN_2058946	t	t	840	5.327	9.992e-08	++	DEFB32	400830	DEFB132	400830
1164	ILMN_2153825	t	t	840	5.326	1.003e-07	++	MEIG1	644890	MEIG1	644890
29255	ILMN_1735534	t	t	840	-5.326	1.007e-07	--	PKD1L2	114780	PKD1L2	114780
1501	ILMN_1769601	t	t	840	-5.323	1.022e-07	--	MGC16169	93627	TBCK	93627
10420	ILMN_1761858	t	t	840	5.322	1.026e-07	++	MID1	4281	MID1	4281
2135	ILMN_1668984	t	t	840	1932-05-01	1.036e-07	++	SPNS3	201305	SPNS3	201305
11734	ILMN_2117330	t	t	840	-5.319	1.044e-07	--	NDUFB2	4708	NDUFB2	4708
45357	ILMN_1736190	t	t	840	-5.313	1.076e-07	--	CYP4F3	4051	NA	NA
27044	ILMN_2108493	t	t	840	5.313	1.079e-07	++	TMEM120B	144404	TMEM120B	144404
39578	ILMN_1658486	t	t	840	-5.312	1.084e-07	--	MRPL54	116541	MRPL54	116541
10620	ILMN_3189652	t	t	840	-5.312	1.085e-07	--	LOC100128588	100128588	NA	NA
8259	ILMN_1654690	t	t	840	5.312	1.086e-07	++	CECR5	27440	HDHD5	27440
8762	ILMN_1712989	t	t	840	5.311	1.093e-07	++	LOC649984	649984	NA	NA
34057	ILMN_3248352	t	t	840	-5.307	1.116e-07	--	CCDC88C	440193	CCDC88C	440193
32796	ILMN_1813568	t	t	840	-5.307	1.117e-07	--	TRPV1	7442	TRPV1	7442
16215	ILMN_1848474	t	t	840	-5.305	1.124e-07	-+	HS.335002	NA	NA	NA
2287	ILMN_1714165	t	t	840	5.305	1.125e-07	++	ST3GAL2	6483	ST3GAL2	6483
12897	ILMN_1672287	t	t	840	-5.305	1.125e-07	--	MYNN	55892	MYNN	55892
9929	ILMN_3282245	t	t	840	-5.3	1.156e-07	--	LOC100131909	100131909	NA	NA
23749	ILMN_1805330	t	t	840	2022-03-05	1.161e-07	++	KLHL26	55295	KLHL26	55295
37388	ILMN_1814661	t	t	840	-5.299	1.161e-07	--	PHLPP1	23239	PHLPP1	23239
28161	ILMN_1783244	t	t	840	5.299	1.162e-07	++	TNFRSF19	55504	TNFRSF19	55504
46490	ILMN_1658504	t	t	840	5.299	1.167e-07	++	CHKA	1119	CHKA	1119
41464	ILMN_1668397	t	t	840	-5.298	1.169e-07	--	LOC641858	641858	NA	NA
22178	ILMN_2413898	t	t	840	-5.297	1.178e-07	--	MCM10	55388	MCM10	55388
26665	ILMN_1696119	t	t	840	-5.296	1.183e-07	-+	SRI	6717	SRI	6717
104	ILMN_1725121	t	t	840	-5.295	1.188e-07	--	XPO1	7514	XPO1	7514
27276	ILMN_2387214	t	t	840	5.292	1.209e-07	++	PALM	5064	PALM	5064
18689	ILMN_1695590	t	t	840	-5.29	1.223e-07	--	ADRB2	154	ADRB2	154
30055	ILMN_1784863	t	t	840	5.286	1.251e-07	++	CD36	948	CD36	948
27880	ILMN_1753164	t	t	840	5.283	1.269e-07	++	IPO8	10526	IPO8	10526
38847	ILMN_2294411	t	t	840	-5.282	1.277e-07	--	CTDP1	9150	CTDP1	9150
17059	ILMN_1795298	t	t	840	5.281	1.284e-07	++	GPER	2852	GPER1	2852
22131	ILMN_2180064	t	t	840	5.281	1.288e-07	++	OR1G1	8390	OR1G1	8390
38165	ILMN_3246155	t	t	840	5.278	1.309e-07	++	LOC100134387	100134387	DHX40	79665
41196	ILMN_3201138	t	t	840	-5.275	1.327e-07	--	LOC100131463	100131463	TOMM20	9804
643	ILMN_1730698	t	t	840	-5.272	1.347e-07	--	ODF2	4957	ODF2	4957
28700	ILMN_1807662	t	t	840	-5.272	1.35e-07	--	IGF2R	3482	IGF2R	3482
6723	ILMN_2277492	t	t	840	-5.272	1.353e-07	--	AGL	178	AGL	178
38717	ILMN_1714669	t	t	840	5.271	1.356e-07	+-	BRUNOL4	56853	NA	NA
24271	ILMN_2075643	t	t	840	-5.27	1.368e-07	--	ANKRD29	147463	ANKRD29	147463
30933	ILMN_3308535	t	t	840	5.269	1.371e-07	++	MIR1289-2	100302134	MIR1289-2	100302134
45686	ILMN_1800975	t	t	840	-5.269	1.371e-07	--	PSME3	10197	PSME3	10197
8811	ILMN_1729599	t	t	840	-5.269	1.374e-07	--	GDPD1	284161	GDPD1	284161
25197	ILMN_1683969	t	t	840	5.268	1.378e-07	++	FKBP1A	2280	FKBP1A	2280
12075	ILMN_1745772	t	t	840	-5.263	1.418e-07	--	ASCC3	10973	ASCC3	10973
27149	ILMN_2193717	t	t	840	5.261	1.429e-07	+-	RAB42	115273	RAB42	115273
10570	ILMN_1802904	t	t	840	-5.261	1.431e-07	--	TREML3	340206	NA	NA
2889	ILMN_3247182	t	t	840	-5.256	1.472e-07	--	FAM179A	165186	TOGARAM2	165186
34339	ILMN_1712314	t	t	840	-5.254	1.487e-07	--	DUSP9	1852	DUSP9	1852
24730	ILMN_3248282	t	t	840	-5.254	1.488e-07	--	LOC100134539	100134539	NA	NA
39115	ILMN_2179726	t	t	840	5.254	1.488e-07	++	C16ORF93	90835	CCDC189	90835
26672	ILMN_1691194	t	t	840	-5.251	1.509e-07	--	FLJ36032	284485	NA	NA
11825	ILMN_1707137	t	t	840	5.251	1.515e-07	+-	C17ORF97	400566	C17orf97	400566
15562	ILMN_1676067	t	t	840	2025-05-01	1.524e-07	++	SEMA3G	56920	SEMA3G	56920
27076	ILMN_3232061	t	t	840	5.248	1.536e-07	++	LOC440125	440125	HNRNPA1L2	144983
46177	ILMN_1706805	t	t	840	-5.248	1.538e-07	--	TRPM5	29850	TRPM5	29850
21870	ILMN_3249651	t	t	840	-5.248	1.54e-07	--	ZDHHC8P	150244	ZDHHC8P1	150244
42291	ILMN_1753683	t	t	840	5.247	1.544e-07	++	SOCS7	30837	SOCS7	30837
43096	ILMN_1785286	t	t	840	-5.246	1.556e-07	--	SOCS5	9655	SOCS5	9655
32827	ILMN_3277199	t	t	840	-5.244	1.57e-07	-+	LOC727945	727945	EYS	346007
38103	ILMN_1656436	t	t	840	-5.243	1.58e-07	--	RBMS1	5937	NA	NA
18048	ILMN_1770675	t	t	840	-5.243	1.582e-07	--	GLP2R	9340	GLP2R	9340
8486	ILMN_1657722	t	t	840	-5.242	1.588e-07	--	RPS3A	6189	RPS3A	6189
30338	ILMN_1785646	t	t	840	5.242	1.588e-07	++	PMP22	5376	PMP22	5376
45092	ILMN_1716471	t	t	840	5.241	1.595e-07	++	LCE1F	353137	LCE1F	353137
43715	ILMN_1742026	t	t	840	-5.239	1.617e-07	--	PYHIN1	149628	PYHIN1	149628
22168	ILMN_1797738	t	t	840	-5.238	1.62e-07	--	RCCD1	91433	RCCD1	91433
10040	ILMN_1785345	t	t	840	5.236	1.641e-07	++	GPR84	53831	GPR84	53831
46117	ILMN_1800739	t	t	840	5.235	1.649e-07	++	SPINT2	10653	SPINT2	10653
18598	ILMN_3303305	t	t	840	2023-05-01	1.699e-07	++	LOC728813	728813	DUSP8	1850
3851	ILMN_2083469	t	t	840	5.226	1.737e-07	++	IRS2	8660	IRS2	8660
3766	ILMN_1811735	t	t	840	5.222	1.772e-07	++	C8ORF22	492307	PPDPFL	492307
25141	ILMN_1809099	t	t	840	-5.222	1.773e-07	--	IL33	90865	IL33	90865
13877	ILMN_3213750	t	t	840	5.221	1.779e-07	++	LOC646572	646572	CHCHD3	54927
39286	ILMN_2209748	t	t	840	-5.221	1.779e-07	--	DERL1	79139	DERL1	79139
16395	ILMN_1780566	t	t	840	5.217	1.816e-07	++	LOC643684	643684	NA	NA
22372	ILMN_1694840	t	t	840	-5.215	1.841e-07	--	MATN2	4147	MATN2	4147
40812	ILMN_2382998	t	t	840	5.214	1.849e-07	++	ZCCHC16	340595	RTL4	340595
41322	ILMN_1728071	t	t	840	-5.214	1.851e-07	--	KRAS	3845	KRAS	3845
39811	ILMN_1752793	t	t	840	-5.213	1.857e-07	--	SAP18	10284	SAP18	10284
21452	ILMN_3185161	t	t	840	-5.213	1.858e-07	--	CEP78	84131	CEP78	84131
35501	ILMN_3237296	t	t	840	5.212	1.867e-07	++	LOC144742	144742	LINC00934	144742
9306	ILMN_1702501	t	t	840	5.211	1.876e-07	++	RPS6KA2	6196	RPS6KA2	6196
22704	ILMN_1655414	t	t	840	-5.21	1.893e-07	--	TNFSF14	8740	TNFSF14	8740
43181	ILMN_1753737	t	t	840	-5.205	1.943e-07	--	ASB14	142686	ASB14	142686
944	ILMN_1719185	t	t	840	5.204	1.952e-07	++	THRAP5	10025	NA	NA
41328	ILMN_2094061	t	t	840	5.204	1.953e-07	++	IMPA2	3613	IMPA2	3613
23281	ILMN_1815102	t	t	840	5.198	2.013e-07	++	LCAT	3931	LCAT	3931
15714	ILMN_3247050	t	t	840	5.196	2.04e-07	++	LOC100132101	100132101	NA	NA
34602	ILMN_2140623	t	t	840	5.192	2.078e-07	++	FAM108A1	81926	ABHD17A	81926
38080	ILMN_1751802	t	t	840	-5.191	2.093e-07	-+	LOC650520	650520	NA	NA
19565	ILMN_1761788	t	t	840	-5.191	2.095e-07	-+	MOXD1	26002	MOXD1	26002
18296	ILMN_1736796	t	t	840	-5.188	2.125e-07	--	RB1CC1	9821	RB1CC1	9821
9481	ILMN_1724897	t	t	840	5.186	2.144e-07	++	C14ORF93	60686	C14orf93	60686
9924	ILMN_2295698	t	t	840	-5.184	2.172e-07	--	AFG3L1	172	AFG3L1P	172
45843	ILMN_1652694	t	t	840	-5.183	2.188e-07	-+	FAM131B	9715	FAM131B	9715
21068	ILMN_1701681	t	t	840	-5.183	2.189e-07	--	SEC11C	90701	SEC11C	90701
12006	ILMN_3194147	t	t	840	5.182	2.19e-07	++	FAM75A6	389730	SPATA31A7	26165
9352	ILMN_1713561	t	t	840	5.181	2.204e-07	++	C20ORF103	24141	LAMP5	24141
46100	ILMN_3242156	t	t	840	-5.18	2.218e-07	--	KIR3DS1	3813	KIR3DS1	3813
30723	ILMN_1893395	t	t	840	-5.178	2.239e-07	--	HS.158691	NA	NA	NA
23634	ILMN_1794782	t	t	840	-5.177	2.251e-07	--	ABCG1	9619	ABCG1	9619
26614	ILMN_3249197	t	t	840	-5.175	2.283e-07	--	LOC100133588	100133588	NA	NA
20454	ILMN_1735180	t	t	840	5.174	2.286e-07	++	NCSTN	23385	NCSTN	23385
3670	ILMN_1699723	t	t	840	5.174	2.295e-07	++	RARB	5915	RARB	5915
9064	ILMN_1667785	t	t	840	-5.172	2.318e-07	--	LOC401876	401876	NA	NA
20467	ILMN_1841361	t	t	840	2017-05-01	2.34e-07	++	HS.577646	NA	NA	NA
30772	ILMN_3233254	t	t	840	-5.169	2.357e-07	--	LOC100131811	100131811	NA	NA
39390	ILMN_1798977	t	t	840	-5.169	2.358e-07	--	GPR97	222487	ADGRG3	222487
33363	ILMN_3246694	t	t	840	-5.168	2.36e-07	--	LOC647262	647262	KRTAP21-1	337977
10152	ILMN_1812688	t	t	840	5.167	2.377e-07	++	C2ORF18	54978	SLC35F6	54978
8603	ILMN_3240981	t	t	840	-5.166	2.389e-07	--	LOC100134587	100134587	RPL21	6144
7013	ILMN_1795963	t	t	840	5.166	2.398e-07	++	OKL38	29948	OSGIN1	29948
40034	ILMN_3216382	t	t	840	5.163	2.432e-07	++	LOC100133224	100133224	MIR3928	100500901
25102	ILMN_2197365	t	t	840	-5.163	2.433e-07	--	RGS2	5997	RGS2	5997
39862	ILMN_3295419	t	t	840	-5.147	2.647e-07	--	LOC644363	644363	THAP12	5612
2951	ILMN_1702231	t	t	840	5.145	2.679e-07	++	C1ORF54	79630	C1orf54	79630
4293	ILMN_1915076	t	t	840	5.144	2.696e-07	++	HS.355933	NA	NA	NA
24252	ILMN_1742705	t	t	840	5.142	2.717e-07	++	SLC39A11	201266	SLC39A11	201266
35800	ILMN_1755234	t	t	840	5.139	2.756e-07	++	SSH3	54961	SSH3	54961
19950	ILMN_1790197	t	t	840	5.138	2.783e-07	++	FLJ20674	54621	VSIG10	54621
5522	ILMN_2228976	t	t	840	-5.137	2.792e-07	--	EIF1AY	9086	EIF1AY	9086
18626	ILMN_3247118	t	t	840	5.137	2.797e-07	++	LOC100134582	100134582	NA	NA
32985	ILMN_3247713	t	t	840	5.135	2.819e-07	+-	ELFN1	392617	ELFN1	392617
27468	ILMN_1751109	t	t	840	-5.135	2.829e-07	--	LOC652802	652802	NA	NA
28342	ILMN_3247633	t	t	840	5.134	2.841e-07	++	LOC100134379	100134379	BPI	671
40899	ILMN_3255720	t	t	840	-5.132	2.866e-07	--	LOC100128869	100128869	NA	NA
10503	ILMN_1667561	t	t	840	-5.13	2.891e-07	--	IFRD1	3475	IFRD1	3475
19624	ILMN_1693287	t	t	840	-5.126	2.954e-07	--	POMP	51371	POMP	51371
12916	ILMN_1739967	t	t	840	-5.126	2.962e-07	--	TBK1	29110	TBK1	29110
21110	ILMN_1784036	t	t	840	-5.126	2.967e-07	--	CDH15	1013	CDH15	1013
35983	ILMN_2270443	t	t	840	5.125	2.976e-07	++	LIMK2	3985	LIMK2	3985
37306	ILMN_2237474	t	t	840	-5.124	2.997e-07	-+	TBC1D8B	54885	TBC1D8B	54885
16137	ILMN_1789464	t	t	840	5.122	3.026e-07	++	SERINC5	256987	SERINC5	256987
469	ILMN_3219806	t	t	840	5.122	3.029e-07	++	LOC643384	643384	UNC93B1	81622
23150	ILMN_1888349	t	t	840	5.121	3.046e-07	++	HS.521720	NA	FLJ42969	441374
11827	ILMN_2309449	t	t	840	-5.12	3.063e-07	--	RBBP6	5930	RBBP6	5930
4459	ILMN_1697491	t	t	840	-5.119	3.074e-07	--	FLJ14213	79899	PRR5L	79899
25926	ILMN_1667260	t	t	840	5.118	3.091e-07	++	MAPK3	5595	MAPK3	5595
27568	ILMN_1712705	t	t	840	5.117	3.11e-07	++	RAB40C	57799	RAB40C	57799
634	ILMN_1788638	t	t	840	-5.113	3.172e-07	--	FAM75A3	727830	SPATA31A3	727830
37448	ILMN_2136737	t	t	840	-5.112	3.195e-07	--	OR5M10	390167	OR5M10	390167
43991	ILMN_3294623	t	t	840	2022-11-05	3.221e-07	++	LOC131185	131185	RAD23B	5887
30626	ILMN_1707286	t	t	840	5.109	3.244e-07	++	FLJ22662	79887	PLBD1	79887
20503	ILMN_1709803	t	t	840	-5.108	3.254e-07	--	LOC644386	644386	ZKSCAN3	80317
8069	ILMN_1702389	t	t	840	5.104	3.32e-07	++	ZC3H3	23144	ZC3H3	23144
44309	ILMN_2399503	t	t	840	-5.104	3.324e-07	--	UBN1	29855	UBN1	29855
29976	ILMN_1704858	t	t	840	5.098	3.431e-07	++	LOC645535	645535	FAM90A25P	389633
37673	ILMN_1730612	t	t	840	5.097	3.459e-07	++	DBNDD2	55861	DBNDD2	55861
17284	ILMN_3291685	t	t	840	5.094	3.509e-07	++	LOC644563	644563	NA	NA
7189	ILMN_3187508	t	t	840	5.091	3.567e-07	++	KRT18P13	392371	KRT18P55	284085
8107	ILMN_3286845	t	t	840	5.087	3.633e-07	++	LOC100131254	100131254	NA	NA
26470	ILMN_1687169	t	t	840	5.084	3.69e-07	++	LOC653265	653265	NA	NA
35729	ILMN_3219905	t	t	840	-5.083	3.709e-07	--	LOC653436	653436	NA	NA
28610	ILMN_2348243	t	t	840	5.083	3.715e-07	++	STRADA	92335	STRADA	92335
34310	ILMN_1741632	t	t	840	5.082	3.729e-07	++	RAB3IL1	5866	RAB3IL1	5866
47233	ILMN_3240893	t	t	840	-5.08	3.777e-07	--	SLMO2	51012	PRELID3B	51012
21101	ILMN_1773119	t	t	840	-5.079	3.792e-07	--	CCNF	899	CCNF	899
4206	ILMN_1769201	t	t	840	5.076	3.849e-07	++	ELF3	1999	ELF3	1999
44871	ILMN_1803560	t	t	840	-5.076	3.856e-07	--	LAT2	7462	LAT2	7462
23667	ILMN_3287459	t	t	840	5.074	3.897e-07	++	LOC401730	401730	IPMK	253430
7134	ILMN_1730709	t	t	840	-5.073	3.913e-07	--	BSG	682	BSG	682
18029	ILMN_1794965	t	t	840	5.073	3.914e-07	++	ABCA4	24	ABCA4	24
39857	ILMN_1726906	t	t	840	5.073	3.915e-07	++	AKT1S1	84335	AKT1S1	84335
27618	ILMN_1777260	t	t	840	-5.072	3.943e-07	--	ATXN7L1	222255	ATXN7L1	222255
28772	ILMN_1815184	t	t	840	-5.071	3.951e-07	--	ASPM	259266	ASPM	259266
27877	ILMN_3199585	t	t	840	-5.069	3.99e-07	--	LOC100133015	100133015	NA	NA
42348	ILMN_1738346	t	t	840	-5.065	4.081e-07	--	EFHA1	221154	MICU2	221154
12761	ILMN_1741971	t	t	840	-5.063	4.123e-07	--	KIAA1161	57462	MYORG	57462
22276	ILMN_1711049	t	t	840	-5.062	4.151e-07	--	CACNA2D2	9254	CACNA2D2	9254
42048	ILMN_1769031	t	t	840	-5.061	4.178e-07	--	FRAP1	2475	MTOR	2475
21502	ILMN_3268832	t	t	840	-5.06	4.183e-07	-+	LOC100129231	100129231	NA	NA
555	ILMN_1812281	t	t	840	5.059	4.22e-07	++	ARG1	383	ARG1	383
21557	ILMN_1811064	t	t	840	5.056	4.277e-07	++	MTMR10	54893	NA	NA
36817	ILMN_1787196	t	t	840	5.054	4.325e-07	++	LYZL1	84569	LYZL1	84569
11256	ILMN_1764573	t	t	840	5.054	4.329e-07	++	XIST	7503	XIST	7503
47156	ILMN_2189701	t	t	840	5.054	4.336e-07	++	CYLC1	1538	CYLC1	1538
46826	ILMN_1781952	t	t	840	5.053	4.343e-07	++	MGST1	4257	MGST1	4257
18381	ILMN_2371055	t	t	840	5.052	4.361e-07	++	EFNA1	1942	EFNA1	1942
2746	ILMN_1912354	t	t	840	5.051	4.384e-07	++	LOC728709	728709	NA	NA
26282	ILMN_1674817	t	t	840	5.047	4.494e-07	++	C1ORF115	79762	C1orf115	79762
33974	ILMN_1797950	t	t	840	-5.046	4.52e-07	--	EXTL2	2135	EXTL2	2135
37206	ILMN_1706635	t	t	840	5.046	4.523e-07	++	ELANE	1991	ELANE	1991
22708	ILMN_3309599	t	t	840	-5.045	4.527e-07	-+	MIR211	406993	MIR211	406993
20641	ILMN_1705183	t	t	840	5.044	4.557e-07	++	MPO	4353	MPO	4353
31817	ILMN_1847029	t	t	840	-5.037	4.74e-07	--	HS.553290	NA	NA	NA
21839	ILMN_1786936	t	t	840	5.036	4.75e-07	++	LOC647971	647971	NA	NA
36907	ILMN_1804444	t	t	840	-5.035	4.789e-07	--	PDIA2	64714	PDIA2	64714
9310	ILMN_1799030	t	t	840	-5.03	4.9e-07	--	CMTM2	146225	CMTM2	146225
20958	ILMN_1783443	t	t	840	5.029	4.928e-07	++	ALOX15	246	ALOX15	246
14036	ILMN_1801307	t	t	840	-5.029	4.934e-07	--	TNFSF10	8743	TNFSF10	8743
32759	ILMN_2205963	t	t	840	5.025	5.037e-07	++	C10ORF54	64115	VSIR	64115
12018	ILMN_2106002	t	t	840	5.024	5.068e-07	++	ACBD7	414149	ACBD7	414149
5210	ILMN_1677404	t	t	840	-5.023	5.086e-07	--	RAP2A	5911	RAP2A	5911
480	ILMN_1747020	t	t	840	5.023	5.096e-07	++	SGK3	23678	SGK3	23678
17351	ILMN_1813670	t	t	840	5.021	5.151e-07	++	SLC25A2	83884	SLC25A2	83884
22992	ILMN_1725139	t	t	840	5.021	5.151e-07	+-	CA9	768	CA9	768
32860	ILMN_2172202	t	t	840	-5.016	5.271e-07	--	NUDT15	55270	NUDT15	55270
11625	ILMN_1706687	t	t	840	5.016	5.272e-07	++	KLHL5	51088	KLHL5	51088
20453	ILMN_1770228	t	t	840	5.016	5.277e-07	+-	KRT34	3885	KRT34	3885
12051	ILMN_1677920	t	t	840	5.014	5.33e-07	++	LTF	4057	LTF	4057
19238	ILMN_1683544	t	t	840	-5.014	5.336e-07	-+	ZDHHC4	55146	NA	NA
6639	ILMN_1679809	t	t	840	5.012	5.387e-07	++	GSTP1	2950	GSTP1	2950
26079	ILMN_1898022	t	t	840	5.012	5.398e-07	++	HS.142570	NA	NA	NA
12281	ILMN_2388142	t	t	840	2022-01-05	5.445e-07	++	CD99L2	83692	CD99L2	83692
24870	ILMN_1815190	t	t	840	5.008	5.509e-07	++	METTL1	4234	METTL1	4234
41507	ILMN_1763823	t	t	840	5.007	5.515e-07	++	LOC651612	651612	NA	NA
28464	ILMN_1692464	t	t	840	-5.006	5.544e-07	--	FLJ20699	55020	TTC38	55020
12855	ILMN_1880341	t	t	840	-5.004	5.624e-07	--	HS.187816	NA	LINC01546	100129464
22996	ILMN_1686989	t	t	840	-5.004	5.628e-07	--	INSIG1	3638	INSIG1	3638
23550	ILMN_1805773	t	t	840	-5.002	5.671e-07	--	ART4	420	ART4	420
6360	ILMN_1693905	t	t	840	-5.001	5.69e-07	--	HAT1	8520	HAT1	8520
15343	ILMN_1711069	t	t	840	-5.001	5.695e-07	--	YPEL5	51646	YPEL5	51646
39127	ILMN_1752510	t	t	840	5.001	5.699e-07	++	FAM13A	10144	FAM13A	10144
32826	ILMN_1883432	t	t	840	-5	5.745e-07	--	HS.575075	NA	NA	NA
12831	ILMN_1673099	t	t	840	-4.998	5.798e-07	--	PTPN20B	26095	PTPN20	26095
11391	ILMN_1781996	t	t	840	4.997	5.815e-07	++	NUDT16	131870	NUDT16	131870
28011	ILMN_1672650	t	t	840	4.993	5.93e-07	++	PKM2	5315	PKM	5315
13223	ILMN_1752075	t	t	840	-4.993	5.944e-07	--	MYBPC1	4604	MYBPC1	4604
1880	ILMN_1804935	t	t	840	-4.993	5.954e-07	--	VNN3	55350	NA	NA
29266	ILMN_1893608	t	t	840	4.993	5.956e-07	++	HS.161330	NA	NA	NA
27453	ILMN_1692049	t	t	840	1999-04-01	6.052e-07	+-	SLC7A6OS	84138	SLC7A6OS	84138
31008	ILMN_1780756	t	t	840	-4.987	6.146e-07	--	RBM23	55147	RBM23	55147
40836	ILMN_1700169	t	t	840	-4.986	6.153e-07	--	C15ORF44	81556	INTS14	81556
43351	ILMN_2147424	t	t	840	4.986	6.156e-07	++	SERPINB10	5273	SERPINB10	5273
45895	ILMN_3238521	t	t	840	4.985	6.184e-07	+-	LOC100133952	100133952	NA	NA
31325	ILMN_1696699	t	t	840	4.985	6.185e-07	++	FAM184A	79632	FAM184A	79632
4915	ILMN_2185845	t	t	840	4.984	6.232e-07	++	BRSK1	84446	BRSK1	84446
26622	ILMN_1870717	t	t	840	4.982	6.301e-07	++	HS.550254	NA	NA	NA
26896	ILMN_1840316	t	t	840	1998-04-01	6.358e-07	++	HS.105791	NA	NA	NA
30156	ILMN_1752668	t	t	840	-4.98	6.367e-07	--	DAAM2	23500	DAAM2	23500
29098	ILMN_3241021	t	t	840	-4.978	6.426e-07	--	RNY4	6086	RNY4	6086
3418	ILMN_1885603	t	t	840	-4.969	6.728e-07	--	HS.518926	NA	NA	NA
4923	ILMN_1704286	t	t	840	4.967	6.817e-07	++	FXYD5	53827	FXYD5	53827
35212	ILMN_1658885	t	t	840	4.966	6.826e-07	++	DAGLB	221955	DAGLB	221955
19998	ILMN_1807925	t	t	840	-4.965	6.862e-07	--	GNG2	54331	GNG2	54331
21803	ILMN_1773388	t	t	840	-4.965	6.875e-07	--	C13ORF18	80183	RUBCNL	80183
12304	ILMN_2414254	t	t	840	4.962	6.971e-07	++	ZNF302	55900	ZNF302	55900
27742	ILMN_1740633	t	t	840	-4.961	7.02e-07	--	PRF1	5551	PRF1	5551
39584	ILMN_3204682	t	t	840	4.959	7.072e-07	++	LOC646548	646548	ADAM20P1	317760
26088	ILMN_1693650	t	t	840	4.958	7.104e-07	++	FES	2242	FES	2242
24585	ILMN_1761322	t	t	840	-4.958	7.134e-07	--	FHOD3	80206	FHOD3	80206
36799	ILMN_1701195	t	t	840	4.957	7.172e-07	++	PLA2G7	7941	PLA2G7	7941
39646	ILMN_1678504	t	t	840	4.956	7.19e-07	++	RHOT1	55288	RHOT1	55288
15139	ILMN_2319588	t	t	840	-4.954	7.275e-07	-+	OSGIN1	29948	OSGIN1	29948
2789	ILMN_1674640	t	t	840	-4.953	7.293e-07	--	CXCR6	10663	CXCR6	10663
5079	ILMN_1799589	t	t	840	4.953	7.309e-07	++	NOXA1	10811	NOXA1	10811
24854	ILMN_3270661	t	t	840	-4.953	7.316e-07	-+	LOC100127920	100127920	NA	NA
13839	ILMN_2369403	t	t	840	4.953	7.322e-07	+-	PALM2	114299	PALM2	114299
35845	ILMN_1758034	t	t	840	4.951	7.394e-07	++	ETFDH	2110	ETFDH	2110
33388	ILMN_1795228	t	t	840	-4.95	7.41e-07	--	ZFAND5	7763	ZFAND5	7763
11424	ILMN_1783142	t	t	840	-4.948	7.491e-07	--	RPS4Y1	6192	RPS4Y1	6192
37678	ILMN_1794514	t	t	840	-4.947	7.531e-07	--	KSR2	283455	KSR2	283455
30198	ILMN_1773238	t	t	840	-4.946	7.565e-07	--	XCR1	2829	XCR1	2829
43857	ILMN_1760265	t	t	840	4.945	7.599e-07	++	CYP4Z2P	163720	NA	NA
41114	ILMN_1715273	t	t	840	-4.945	7.632e-07	--	PICALM	8301	PICALM	8301
9055	ILMN_1729915	t	t	840	-4.94	7.826e-07	--	PILRA	29992	PILRA	29992
28485	ILMN_1772959	t	t	840	-4.939	7.835e-07	--	PDCD7	10081	PDCD7	10081
46526	ILMN_2277725	t	t	840	-4.938	7.88e-07	--	CDKL5	6792	CDKL5	6792
6793	ILMN_3295235	t	t	840	-4.938	7.908e-07	--	LOC389493	389493	NUPR2	389493
20466	ILMN_2375160	t	t	840	4.937	7.914e-07	++	PHF7	51533	PHF7	51533
34072	ILMN_3241768	t	t	840	4.937	7.948e-07	+-	LOC100133348	100133348	NA	NA
15113	ILMN_1784753	t	t	840	-4.937	7.951e-07	--	PAIP2	51247	PAIP2	51247
3632	ILMN_2322375	t	t	840	-4.934	8.076e-07	--	MAFF	23764	MAFF	23764
26230	ILMN_1811426	t	t	840	4.933	8.081e-07	++	TMTC1	83857	TMTC1	83857
43618	ILMN_1763455	t	t	840	1993-04-01	8.244e-07	++	VSTM1	284415	VSTM1	284415
22311	ILMN_2379599	t	t	840	4.929	8.247e-07	++	CD163	9332	CD163	9332
23400	ILMN_1697460	t	t	840	4.927	8.338e-07	++	REEP6	92840	REEP6	92840
35679	ILMN_1656501	t	t	840	-4.925	8.433e-07	--	DUSP5	1847	DUSP5	1847
45732	ILMN_1736527	t	t	840	-4.922	8.554e-07	--	TFCP2L1	29842	TFCP2L1	29842
2454	ILMN_1669323	t	t	840	4.919	8.686e-07	++	BACE2	25825	BACE2	25825
10494	ILMN_1795227	t	t	840	-4.916	8.824e-07	--	DNCL1	8655	DYNLL1	8655
16355	ILMN_2164478	t	t	840	4.915	8.859e-07	++	TTTY5	83863	TTTY5	83863
2460	ILMN_1713934	t	t	840	-4.915	8.901e-07	--	LITAF	9516	LITAF	9516
15692	ILMN_1782352	t	t	840	4.913	8.953e-07	++	VENTX	27287	VENTX	27287
10989	ILMN_3256742	t	t	840	-4.913	8.99e-07	--	LOC100129902	100129902	RPS29	6235
11836	ILMN_1779040	t	t	840	4.911	9.055e-07	++	INO80B	83444	INO80B	83444
9161	ILMN_2360730	t	t	840	1991-04-01	9.103e-07	++	CAV2	858	CAV2	858
19728	ILMN_1807994	t	t	840	-4.907	9.247e-07	--	PCNP	57092	PCNP	57092
37603	ILMN_1672124	t	t	840	4.907	9.262e-07	++	C4ORF18	51313	FAM198B	51313
31917	ILMN_1686906	t	t	840	-4.907	9.27e-07	--	TP53INP2	58476	TP53INP2	58476
11394	ILMN_1715674	t	t	840	-4.905	9.325e-07	--	ITPK1	3705	ITPK1	3705
27730	ILMN_3245093	t	t	840	4.904	9.391e-07	++	LOC100131986	100131986	FIRRE	286467
24107	ILMN_1900734	t	t	840	-4.9	9.594e-07	--	HS.580797	NA	NA	NA
28085	ILMN_1675025	t	t	840	2022-09-04	9.601e-07	++	H2BFM	286436	H2BFM	286436
39291	ILMN_1737819	t	t	840	-4.9	9.601e-07	--	C7ORF16	10842	PPP1R17	10842
41032	ILMN_2257607	t	t	840	4.899	9.638e-07	++	STARD13	90627	STARD13	90627
7495	ILMN_1663793	t	t	840	-4.898	9.691e-07	-+	MIST	116449	CLNK	116449
38154	ILMN_1677153	t	t	840	-4.897	9.725e-07	--	OPN1LW	5956	OPN1LW	5956
5645	ILMN_1664756	t	t	840	-4.896	9.793e-07	--	KPNA4	3840	KPNA4	3840
41334	ILMN_1692045	t	t	840	-4.895	9.83e-07	--	LOC643100	643100	NA	NA
45716	ILMN_1784554	t	t	840	-4.894	9.87e-07	--	LOC647389	647389	NA	NA
37431	ILMN_1763989	t	t	840	-4.894	9.888e-07	--	SEC63	11231	SEC63	11231
1925	ILMN_1797776	t	t	840	-4.893	9.942e-07	--	PRSS23	11098	PRSS23	11098
33031	ILMN_1788251	t	t	840	-4.89	1.007e-06	--	SNN	8303	SNN	8303
15811	ILMN_1673638	t	t	840	-4.889	1.015e-06	--	RPS3A	6189	RPS3A	6189
16829	ILMN_1655702	t	t	840	-4.887	1.023e-06	--	ABHD5	51099	ABHD5	51099
21089	ILMN_1654722	t	t	840	-4.883	1.043e-06	--	MPV17L	255027	MPV17L	255027
17484	ILMN_1652297	t	t	840	4.883	1.047e-06	++	LOC642468	642468	LINC02275	100506085
20750	ILMN_2107184	t	t	840	-4.882	1.051e-06	--	SNRK	54861	SNRK	54861
31988	ILMN_2380740	t	t	840	-4.881	1.056e-06	--	MTO1	25821	MTO1	25821
35779	ILMN_1779095	t	t	840	4.879	1.065e-06	++	CEBPE	1053	CEBPE	1053
37891	ILMN_1719696	t	t	840	4.878	1.073e-06	++	PLD1	5337	PLD1	5337
22848	ILMN_1765332	t	t	840	4.877	1.077e-06	++	TIMM10	26519	TIMM10	26519
44660	ILMN_1717737	t	t	840	4.877	1.077e-06	+-	FKBP7	51661	FKBP7	51661
8845	ILMN_1678882	t	t	840	-4.876	1.085e-06	--	KIR2DL1	3802	KIR2DL1	3802
27881	ILMN_1690352	t	t	840	-4.874	1.091e-06	--	ADO	84890	ADO	84890
42521	ILMN_1677829	t	t	840	4.872	1.104e-06	++	SLC9A6	10479	SLC9A6	10479
26351	ILMN_1788017	t	t	840	-4.871	1.11e-06	--	HSH2D	84941	HSH2D	84941
17205	ILMN_1777853	t	t	840	4.871	1.111e-06	++	MBOAT2	129642	MBOAT2	129642
14951	ILMN_1779890	t	t	840	1987-04-01	1.116e-06	++	OTOA	146183	OTOA	146183
17319	ILMN_1686807	t	t	840	4.869	1.121e-06	+-	LOC648993	648993	NA	NA
5112	ILMN_3239014	t	t	840	4.867	1.131e-06	++	LOC100134598	100134598	NA	NA
11284	ILMN_1767662	t	t	840	4.864	1.148e-06	++	LASS6	253782	CERS6	253782
16950	ILMN_3237755	t	t	840	4.863	1.153e-06	++	SSPO	23145	SSPO	23145
36762	ILMN_1858486	t	t	840	4.861	1.166e-06	+-	HS.579370	NA	NA	NA
31704	ILMN_2059797	t	t	840	4.861	1.171e-06	++	NOL3	8996	NOL3	8996
43680	ILMN_3247665	t	t	840	-4.858	1.183e-06	-+	LOC100134560	100134560	NA	NA
6566	ILMN_3279987	t	t	840	4.856	1.196e-06	++	LOC442232	442232	RPL17	6139
4987	ILMN_1772155	t	t	840	4.854	1.208e-06	+-	ZNF536	9745	ZNF536	9745
29620	ILMN_2387680	t	t	840	-4.854	1.208e-06	--	VNN3	55350	NA	NA
8440	ILMN_3247341	t	t	840	-4.853	1.219e-06	--	LOC100134739	100134739	NA	NA
33297	ILMN_1794799	t	t	840	-4.851	1.229e-06	-+	LOC727815	727815	MPHOSPH8	54737
9364	ILMN_3307648	t	t	840	1985-04-01	1.234e-06	++	CS	1431	CS	1431
39777	ILMN_1721116	t	t	840	-4.85	1.234e-06	--	USP10	9100	USP10	9100
43400	ILMN_2121207	t	t	840	4.849	1.238e-06	++	FAM125A	93343	MVB12A	93343
28421	ILMN_1783204	t	t	840	-4.848	1.247e-06	--	CNTN4	152330	NA	NA
25725	ILMN_3242900	t	t	840	-4.846	1.263e-06	--	HIST2H2AA4	723790	HIST2H2AA3	8337
13239	ILMN_1739345	t	t	840	-4.845	1.266e-06	--	C11ORF48	79081	LBHD1	79081
23926	ILMN_3310960	t	t	840	4.844	1.272e-06	+-	MIR1290	100302276	MIR1290	100302276
42806	ILMN_3305365	t	t	840	4.843	1.276e-06	++	LOC729530	729530	CNOT6L	246175
22649	ILMN_3310800	t	t	840	4.843	1.278e-06	++	MIR367	442912	MIR367	442912
23720	ILMN_1734317	t	t	840	-4.843	1.278e-06	--	DPF2	5977	DPF2	5977
38263	ILMN_1691736	t	t	840	-4.843	1.281e-06	--	ST6GALNAC6	30815	ST6GALNAC6	30815
10286	ILMN_1914714	t	t	840	4.841	1.293e-06	++	HS.98777	NA	NA	NA
30219	ILMN_1652507	t	t	840	1984-04-01	1.296e-06	++	LOC646870	646870	NA	NA
23513	ILMN_2352380	t	t	840	1984-04-01	1.301e-06	++	TRPM2	7226	TRPM2	7226
9516	ILMN_1663598	t	t	840	-4.838	1.309e-06	--	LOC729754	729754	LINC00266-1	140849
3937	ILMN_1710989	t	t	840	4.837	1.318e-06	++	LOC653061	653061	GOLGA8S	653061
42235	ILMN_2151281	t	t	840	-4.837	1.319e-06	--	GABARAPL1	23710	GABARAPL1	23710
36409	ILMN_1729827	t	t	840	-4.836	1.322e-06	--	KIAA1530	57654	UVSSA	57654
42758	ILMN_2409879	t	t	840	4.836	1.323e-06	++	C5ORF45	51149	MRNIP	51149
23138	ILMN_1806037	t	t	840	-4.834	1.339e-06	--	TK1	7083	TK1	7083
32201	ILMN_3196687	t	t	840	4.833	1.348e-06	++	C20ORF56	140828	LINC00261	140828
32818	ILMN_1833142	t	t	840	4.832	1.353e-06	+-	HS.551324	NA	NA	NA
11067	ILMN_2038778	t	t	840	4.829	1.372e-06	++	GAPDH	2597	GAPDH	2597
34783	ILMN_3248777	t	t	840	-4.829	1.373e-06	-+	LOC650860	650860	GGT3P	2679
9689	ILMN_1752006	t	t	840	-4.828	1.377e-06	--	COX18	285521	COX18	285521
6268	ILMN_1717690	t	t	840	4.827	1.383e-06	++	LOC650826	650826	LIPT2	387787
42492	ILMN_2414268	t	t	840	-4.825	1.401e-06	--	COLEC11	78989	COLEC11	78989
36373	ILMN_3246747	t	t	840	-4.824	1.407e-06	--	LOC100132292	100132292	NA	NA
11272	ILMN_1757355	t	t	840	-4.824	1.409e-06	--	FBXO4	26272	FBXO4	26272
13486	ILMN_1711928	t	t	840	4.824	1.409e-06	++	FLJ20920	80221	ACSF2	80221
26596	ILMN_1742379	t	t	840	4.824	1.41e-06	++	IFT122	55764	IFT122	55764
13298	ILMN_1678745	t	t	840	-4.823	1.411e-06	-+	NUDCD1	84955	NUDCD1	84955
35797	ILMN_1713550	t	t	840	-4.823	1.412e-06	--	LGR6	59352	LGR6	59352
42113	ILMN_2355953	t	t	840	4.823	1.415e-06	++	LILRB4	11006	LILRB4	11006
17778	ILMN_3247639	t	t	840	4.823	1.416e-06	++	C14ORF64	388011	LINC01550	388011
41848	ILMN_1700925	t	t	840	4.819	1.443e-06	++	LOC653238	653238	NA	NA
20617	ILMN_3262156	t	t	840	-4.813	1.485e-06	--	LOC100129174	100129174	NA	NA
43708	ILMN_1707710	t	t	840	4.813	1.486e-06	++	SLC6A13	6540	SLC6A13	6540
35022	ILMN_1829330	t	t	840	4.813	1.487e-06	++	HS.492066	NA	NA	NA
32239	ILMN_2296037	t	t	840	-4.811	1.504e-06	--	PTPN2	5771	PTPN2	5771
44295	ILMN_3189339	t	t	840	4.811	1.504e-06	++	LOC100130133	100130133	NA	NA
29404	ILMN_1708151	t	t	840	-4.801	1.578e-06	--	LAGE3	8270	LAGE3	8270
18435	ILMN_2359742	t	t	840	4.799	1.591e-06	++	CTSB	1508	CTSB	1508
43273	ILMN_3232303	t	t	840	-4.799	1.596e-06	--	ZNF66	7617	NA	NA
4597	ILMN_1677032	t	t	840	-4.798	1.601e-06	--	DSP	1832	DSP	1832
20667	ILMN_1788462	t	t	840	-4.796	1.618e-06	--	AMD1	262	AMD1	262
25196	ILMN_3238417	t	t	840	-4.795	1.629e-06	--	LOC100133662	100133662	RPS4Y1	6192
16175	ILMN_2085862	t	t	840	4.794	1.636e-06	++	SLC15A3	51296	SLC15A3	51296
39284	ILMN_1763044	t	t	840	-4.794	1.638e-06	--	LOC645393	645393	NA	NA
6706	ILMN_1702503	t	t	840	4.791	1.659e-06	++	ALDH3A1	218	ALDH3A1	218
24909	ILMN_1675258	t	t	840	1979-04-01	1.665e-06	++	LOC441268	441268	NA	NA
15908	ILMN_1777794	t	t	840	4.789	1.673e-06	++	PRKCSH	5589	PRKCSH	5589
41203	ILMN_1699076	t	t	840	4.788	1.688e-06	++	LOC285442	285442	NA	NA
33294	ILMN_1722634	t	t	840	4.787	1.691e-06	++	NUCB1	4924	NUCB1	4924
746	ILMN_1653420	t	t	840	4.787	1.692e-06	++	LOC648278	648278	BTBD18	643376
1766	ILMN_1716991	t	t	840	4.786	1.702e-06	++	FLJ32810	143872	ARHGAP42	143872
42852	ILMN_1844496	t	t	840	-4.785	1.706e-06	--	HS.132448	NA	NA	NA
21210	ILMN_1663627	t	t	840	-4.784	1.717e-06	--	ELMO1	9844	ELMO1	9844
29325	ILMN_3308773	t	t	840	4.783	1.729e-06	++	MIR1249	100302149	MIR1249	100302149
42036	ILMN_2165473	t	t	840	-4.782	1.735e-06	--	MID1IP1	58526	MID1IP1	58526
1375	ILMN_1716676	t	t	840	-4.781	1.748e-06	-+	LOC652501	652501	NA	NA
4553	ILMN_1769997	t	t	840	4.779	1.758e-06	++	NFATC1	4772	NFATC1	4772
14553	ILMN_1702383	t	t	840	4.779	1.763e-06	++	CNGB1	1258	CNGB1	1258
15609	ILMN_1803855	t	t	840	-4.779	1.763e-06	-+	FAIM2	23017	FAIM2	23017
26465	ILMN_1749239	t	t	840	-4.778	1.771e-06	-+	LRRFIP2	9209	LRRFIP2	9209
28210	ILMN_1674650	t	t	840	4.778	1.774e-06	++	C9ORF95	54981	NMRK1	54981
36122	ILMN_1872106	t	t	840	-4.776	1.79e-06	--	HS.9123	NA	NA	NA
12541	ILMN_1763419	t	t	840	-4.775	1.799e-06	--	TOP1	7150	TOP1	7150
20339	ILMN_3244011	t	t	840	4.773	1.816e-06	++	LOC729597	729597	NA	NA
22298	ILMN_1705331	t	t	840	-4.772	1.827e-06	--	ZNHIT3	9326	NA	NA
47294	ILMN_1663866	t	t	840	4.771	1.83e-06	++	TGFBI	7045	TGFBI	7045
16451	ILMN_1654074	t	t	840	-4.771	1.833e-06	--	ITGA3	3675	ITGA3	3675
7814	ILMN_1665603	t	t	840	4.771	1.835e-06	++	LOC654115	654115	NA	NA
16948	ILMN_2409520	t	t	840	1977-04-01	1.842e-06	++	KCNQ1	3784	KCNQ1	3784
40307	ILMN_1812273	t	t	840	4.769	1.853e-06	++	EHMT1	79813	EHMT1	79813
30346	ILMN_3300810	t	t	840	4.768	1.86e-06	+-	LOC729259	729259	NA	NA
22773	ILMN_2256907	t	t	840	4.768	1.864e-06	++	MAPK10	5602	MAPK10	5602
31090	ILMN_1730084	t	t	840	4.765	1.89e-06	++	COMT	1312	COMT	1312
10042	ILMN_1701112	t	t	840	-4.765	1.891e-06	--	LOC440944	440944	NA	NA
42807	ILMN_1808731	t	t	840	4.765	1.891e-06	++	LBX2	85474	LBX2	85474
32956	ILMN_1908488	t	t	840	4.765	1.892e-06	+-	HS.570189	NA	NA	NA
45514	ILMN_1795762	t	t	840	-4.764	1.9e-06	--	PLEK	5341	PLEK	5341
37806	ILMN_1748923	t	t	840	-4.761	1.926e-06	--	SMC2	10592	SMC2	10592
47145	ILMN_1747943	t	t	840	1976-04-01	1.935e-06	++	ZNF695	57116	ZNF695	57116
12229	ILMN_1752728	t	t	840	1976-04-01	1.937e-06	++	FUCA1	2517	FUCA1	2517
14366	ILMN_1660965	t	t	840	4.758	1.953e-06	++	PRR22	163154	PRR22	163154
30639	ILMN_1693821	t	t	840	4.756	1.971e-06	++	LOC647704	647704	NA	NA
30553	ILMN_1660727	t	t	840	-4.755	1.989e-06	--	ENPP5	59084	ENPP5	59084
955	ILMN_1652472	t	t	840	4.754	1.99e-06	++	BRAF	673	BRAF	673
42129	ILMN_1665884	t	t	840	-4.754	1.992e-06	--	REP15	387849	REP15	387849
23856	ILMN_2226304	t	t	840	4.754	1.998e-06	++	ANKRD50	57182	ANKRD50	57182
36578	ILMN_1907556	t	t	840	-4.751	2.025e-06	--	HS.452398	NA	CSRNP3	80034
31204	ILMN_3251014	t	t	840	4.751	2.027e-06	++	STELLAR	400206	NA	NA
6332	ILMN_2355462	t	t	840	4.751	2.028e-06	++	CYFIP1	23191	CYFIP1	23191
19149	ILMN_2337618	t	t	840	-4.75	2.035e-06	--	GPRASP2	114928	GPRASP2	114928
3864	ILMN_2396410	t	t	840	4.749	2.049e-06	++	CS	1431	CS	1431
37002	ILMN_1706706	t	t	840	4.748	2.049e-06	++	WDR68	10238	DCAF7	10238
42625	ILMN_3201115	t	t	840	4.749	2.049e-06	++	LOC440043	440043	PGAM1	5223
11970	ILMN_1763333	t	t	840	4.748	2.056e-06	++	TBX6	6911	NA	NA
39382	ILMN_1810937	t	t	840	4.745	2.085e-06	++	MPZ	4359	MPZ	4359
27045	ILMN_3309734	t	t	840	4.744	2.094e-06	++	MIR580	693165	MIR580	693165
39362	ILMN_1703049	t	t	840	-4.744	2.096e-06	--	AKAP7	9465	AKAP7	9465
20418	ILMN_1791217	t	t	840	-4.741	2.129e-06	--	FAM40A	85369	STRIP1	85369
46396	ILMN_1763408	t	t	840	-4.74	2.139e-06	--	CCBL2	56267	RBMXL1	494115
4779	ILMN_1810486	t	t	840	1974-04-01	2.14e-06	++	RAB34	83871	RAB34	83871
44891	ILMN_1740171	t	t	840	-4.737	2.164e-06	--	DUSP11	8446	DUSP11	8446
23886	ILMN_1716895	t	t	840	-4.737	2.167e-06	--	RPA3	6119	RPA3	6119
1665	ILMN_1747386	t	t	840	4.736	2.178e-06	+-	GLIS3	169792	GLIS3	169792
13974	ILMN_1821127	t	t	840	4.735	2.192e-06	++	HS.560344	NA	NA	NA
46214	ILMN_1899461	t	t	840	-4.735	2.192e-06	--	HS.156470	NA	NA	NA
29864	ILMN_1773886	t	t	840	-4.733	2.217e-06	--	MED21	9412	MED21	9412
18825	ILMN_1726280	t	t	840	-4.732	2.218e-06	--	VPS13B	157680	VPS13B	157680
19947	ILMN_3274677	t	t	840	-4.732	2.222e-06	--	LOC644384	644384	HLA-F-AS1	285830
12926	ILMN_2278265	t	t	840	4.732	2.228e-06	++	PAOX	196743	PAOX	196743
1704	ILMN_1736002	t	t	840	-4.73	2.244e-06	--	COPS5	10987	COPS5	10987
29125	ILMN_1688312	t	t	840	1973-04-01	2.249e-06	+-	PSPHL	8781	PSPH	5723
18583	ILMN_1690420	t	t	840	-4.73	2.25e-06	--	GFI1	2672	GFI1	2672
31606	ILMN_1784532	t	t	840	-4.73	2.251e-06	--	COL22A1	169044	COL22A1	169044
22997	ILMN_1761527	t	t	840	4.729	2.252e-06	++	FAM131C	348487	FAM131C	348487
25683	ILMN_1723412	t	t	840	-4.729	2.253e-06	--	ASCL2	430	ASCL2	430
3719	ILMN_3188638	t	t	840	-4.729	2.254e-06	--	CTAGE4	340311	CTAGE6	340307
7016	ILMN_1796353	t	t	840	4.729	2.261e-06	++	LOC401220	401220	NA	NA
9835	ILMN_2410038	t	t	840	-4.728	2.265e-06	--	FAM111A	63901	FAM111A	63901
31256	ILMN_1805132	t	t	840	4.728	2.271e-06	++	PCDH19	57526	PCDH19	57526
45994	ILMN_1763127	t	t	840	4.727	2.283e-06	++	CCBP2	1238	ACKR2	1238
24532	ILMN_1664464	t	t	840	-4.726	2.284e-06	--	PTGDS	5730	PTGDS	5730
27182	ILMN_1790556	t	t	840	-4.726	2.294e-06	--	IL1F10	84639	IL1F10	84639
38322	ILMN_1861380	t	t	840	-4.724	2.312e-06	--	HS.123547	NA	NA	NA
36530	ILMN_1666827	t	t	840	4.724	2.314e-06	++	C4ORF41	60684	TRAPPC11	60684
16743	ILMN_3194755	t	t	840	-4.723	2.319e-06	--	LOC100128737	100128737	NA	NA
18098	ILMN_1675546	t	t	840	4.723	2.322e-06	++	KRTAP27-1	643812	KRTAP27-1	643812
13282	ILMN_1719762	t	t	840	4.723	2.328e-06	+-	C8ORF80	389643	NUGGC	389643
23002	ILMN_1789394	t	t	840	4.721	2.346e-06	++	CATSPER1	117144	CATSPER1	117144
45853	ILMN_3181347	t	t	840	-4.721	2.351e-06	--	LOC100129827	100129827	MRVI1-AS1	100129827
18850	ILMN_2054297	t	t	840	-4.72	2.356e-06	--	PTGS2	5743	PTGS2	5743
39042	ILMN_1691195	t	t	840	4.718	2.38e-06	++	LOC651044	651044	NA	NA
41993	ILMN_1723436	t	t	840	4.718	2.383e-06	++	PFKFB2	5208	PFKFB2	5208
44333	ILMN_1709370	t	t	840	-4.717	2.392e-06	--	LOC651617	651617	NA	NA
26800	ILMN_2320888	t	t	840	4.715	2.412e-06	++	CXCR4	7852	CXCR4	7852
33319	ILMN_1779934	t	t	840	-4.714	2.427e-06	-+	CDH23	64072	CDH23	64072
23651	ILMN_1665821	t	t	840	-4.713	2.441e-06	--	LOC643509	643509	DHFR	1719
36582	ILMN_2059886	t	t	840	-4.711	2.459e-06	--	TTC38	55020	TTC38	55020
44680	ILMN_1658083	t	t	840	-4.71	2.471e-06	--	ABT1	29777	ABT1	29777
17615	ILMN_2328972	t	t	840	4.709	2.486e-06	++	DNMT3B	1789	DNMT3B	1789
42488	ILMN_3244687	t	t	840	-4.709	2.49e-06	-+	LOC100134055	100134055	NA	NA
42506	ILMN_2127416	t	t	840	4.708	2.508e-06	++	GSR	2936	GSR	2936
9403	ILMN_1656921	t	t	840	-4.706	2.522e-06	--	LOC402634	402634	NA	NA
19438	ILMN_2154322	t	t	840	-4.705	2.539e-06	--	SEMA3E	9723	SEMA3E	9723
8753	ILMN_1662953	t	t	840	-4.704	2.552e-06	-+	LOC651825	651825	NA	NA
38537	ILMN_1699113	t	t	840	4.703	2.566e-06	++	LOC286411	286411	LINC00632	286411
44339	ILMN_2191331	t	t	840	-4.703	2.568e-06	--	RPS4Y2	140032	RPS4Y2	140032
20487	ILMN_1832334	t	t	840	-4.702	2.571e-06	--	HS.521794	NA	NA	NA
41870	ILMN_1731233	t	t	840	-4.702	2.576e-06	--	GZMH	2999	GZMH	2999
32934	ILMN_2123450	t	t	840	4.702	2.582e-06	++	FLJ43093	401258	NA	NA
26663	ILMN_1706262	t	t	840	4.701	2.591e-06	++	HAGHL	84264	HAGHL	84264
36026	ILMN_1810584	t	t	840	4.698	2.63e-06	++	IL1R1	3554	IL1R1	3554
15748	ILMN_3246630	t	t	840	-4.695	2.661e-06	--	LOC100134214	100134214	DIEXF	27042
35846	ILMN_1706118	t	t	840	4.694	2.676e-06	++	HN1L	90861	JPT2	90861
5612	ILMN_3289721	t	t	840	4.693	2.69e-06	++	LOC399988	399988	HSPA8	3312
45304	ILMN_1768721	t	t	840	4.693	2.69e-06	++	DPPA4	55211	DPPA4	55211
13040	ILMN_1764613	t	t	840	4.693	2.691e-06	++	OR52E8	390079	OR52E8	390079
23248	ILMN_1806056	t	t	840	4.692	2.702e-06	++	CEACAM8	1088	CEACAM8	1088
4729	ILMN_3253126	t	t	840	4.692	2.706e-06	++	FLJ41484	650669	GAS6-AS1	650669
34026	ILMN_3246065	t	t	840	4.692	2.708e-06	++	CCDC151	115948	CCDC151	115948
30145	ILMN_3239060	t	t	840	1969-04-01	2.729e-06	++	KRBA1	84626	KRBA1	84626
25254	ILMN_3244314	t	t	840	4.689	2.739e-06	++	LOC100132048	100132048	LINC00965	349196
4755	ILMN_2046896	t	t	840	4.689	2.745e-06	++	ESRRAP2	144832	ESRRA	2101
30060	ILMN_1772163	t	t	840	-4.689	2.748e-06	--	PRKY	5616	PRKY	5616
15926	ILMN_1875833	t	t	840	-4.689	2.751e-06	--	HS.565170	NA	NA	NA
17145	ILMN_1836870	t	t	840	-4.687	2.767e-06	--	HS.550799	NA	NA	NA
25284	ILMN_1712708	t	t	840	4.687	2.768e-06	++	TRIM47	91107	TRIM47	91107
44199	ILMN_1797522	t	t	840	4.686	2.784e-06	++	DUSP3	1845	DUSP3	1845
6488	ILMN_1783247	t	t	840	4.686	2.791e-06	++	C10ORF11	83938	LRMDA	83938
41961	ILMN_1784046	t	t	840	4.685	2.798e-06	++	DLEU2	8847	DLEU2	8847
26259	ILMN_1735093	t	t	840	-4.684	2.807e-06	--	TIMELESS	8914	TIMELESS	8914
42701	ILMN_3266833	t	t	840	-4.683	2.822e-06	-+	FLJ32575	150197	LINC00896	150197
31343	ILMN_1656846	t	t	840	4.683	2.824e-06	++	GBA2	57704	NA	NA
20651	ILMN_1692015	t	t	840	4.682	2.834e-06	++	LOC652111	652111	TRIM16	10626
3091	ILMN_2363106	t	t	840	-4.68	2.864e-06	--	RBM23	55147	RBM23	55147
11263	ILMN_1760509	t	t	840	-4.68	2.869e-06	--	EOMES	8320	EOMES	8320
1772	ILMN_3245526	t	t	840	1968-04-01	2.873e-06	++	LOC100133975	100133975	NA	NA
43441	ILMN_1689720	t	t	840	-4.68	2.875e-06	--	PPP2R3B	28227	PPP2R3B	28227
13356	ILMN_1661650	t	t	840	-4.678	2.892e-06	--	SMEK2	57223	PPP4R3B	57223
5515	ILMN_2399363	t	t	840	4.677	2.918e-06	++	CLEC4A	50856	CLEC4A	50856
26814	ILMN_1748178	t	t	840	4.676	2.919e-06	++	KY	339855	KY	339855
43773	ILMN_1755537	t	t	840	-4.676	2.925e-06	--	EIF1AY	9086	EIF1AY	9086
41889	ILMN_1748277	t	t	840	4.676	2.93e-06	++	LOC253573	253573	LINC02052	253573
40205	ILMN_1695687	t	t	840	4.675	2.944e-06	++	SALL4	57167	SALL4	57167
10086	ILMN_3235768	t	t	840	4.674	2.955e-06	++	PSMB11	122706	PSMB11	122706
2375	ILMN_1691772	t	t	840	4.673	2.966e-06	++	ZSCAN29	146050	ZSCAN29	146050
12558	ILMN_1656310	t	t	840	4.673	2.969e-06	++	INDO	3620	IDO1	3620
32380	ILMN_1680675	t	t	840	4.672	2.976e-06	++	MRRF	92399	MRRF	92399
18032	ILMN_3245550	t	t	840	-4.671	2.994e-06	--	TSIX	9383	TSIX	9383
24275	ILMN_2174369	t	t	840	-4.671	2.998e-06	--	ELOVL5	60481	ELOVL5	60481
14368	ILMN_3207996	t	t	840	-4.67	3.019e-06	-+	LOC650177	650177	NA	NA
42586	ILMN_2155272	t	t	840	-4.669	3.02e-06	--	PIF1	80119	PIF1	80119
33983	ILMN_3310658	t	t	840	4.669	3.032e-06	++	MIR943	100126332	MIR943	100126332
40544	ILMN_1719303	t	t	840	4.668	3.035e-06	++	P4HB	5034	P4HB	5034
11622	ILMN_1656066	t	t	840	4.666	3.074e-06	++	TNPO2	30000	TNPO2	30000
26975	ILMN_2338038	t	t	840	4.664	3.097e-06	++	AK3L1	205	AK4	205
38736	ILMN_1724016	t	t	840	-4.664	3.107e-06	--	C15ORF44	81556	INTS14	81556
41598	ILMN_1715753	t	t	840	-4.663	3.111e-06	--	KRTAP9-5	85279	KRTAP9-9	81870
18887	ILMN_2316236	t	t	840	-4.663	3.115e-06	--	HOPX	84525	HOPX	84525
38019	ILMN_1787370	t	t	840	4.663	3.115e-06	++	C2ORF56	55471	NDUFAF7	55471
10668	ILMN_1794074	t	t	840	4.663	3.123e-06	++	MXI1	4601	MXI1	4601
37611	ILMN_1751398	t	t	840	4.661	3.146e-06	++	PPP2R2B	5521	PPP2R2B	5521
23473	ILMN_1738220	t	t	840	4.659	3.171e-06	++	TREML3	340206	TREML3P	340206
10748	ILMN_1677484	t	t	840	4.659	3.179e-06	++	SNAPC4	6621	SNAPC4	6621
8063	ILMN_1700147	t	t	840	-4.658	3.194e-06	--	VPREB3	29802	VPREB3	29802
14125	ILMN_1719202	t	t	840	4.658	3.198e-06	++	ZNF174	7727	ZNF174	7727
36679	ILMN_2075927	t	t	840	-4.657	3.211e-06	--	STK40	83931	STK40	83931
35243	ILMN_2079786	t	t	840	-4.656	3.22e-06	--	NUAK1	9891	NUAK1	9891
30695	ILMN_1739587	t	t	840	-4.656	3.222e-06	--	UTY	7404	UTY	7404
16584	ILMN_1724489	t	t	840	-4.654	3.253e-06	--	RFC4	5984	RFC4	5984
2312	ILMN_1703761	t	t	840	-4.654	3.259e-06	--	LOC644215	644215	NA	NA
42083	ILMN_2270053	t	t	840	-4.653	3.27e-06	--	F11R	50848	NUAK2	81788
46582	ILMN_2221066	t	t	840	-4.652	3.286e-06	--	VDAC2	7417	VDAC2	7417
12084	ILMN_1700047	t	t	840	4.652	3.295e-06	++	ALAS1	211	ALAS1	211
2947	ILMN_2193706	t	t	840	4.651	3.3e-06	++	HRK	8739	HRK	8739
20391	ILMN_1738406	t	t	840	1965-04-01	3.314e-06	++	SLC2A9	56606	SLC2A9	56606
27599	ILMN_1767303	t	t	840	1965-04-01	3.32e-06	++	LOC400965	400965	NA	NA
42033	ILMN_1670053	t	t	840	-4.65	3.324e-06	--	LOC644480	644480	NA	NA
30681	ILMN_1678729	t	t	840	4.649	3.328e-06	++	SIL1	64374	SIL1	64374
31104	ILMN_1777905	t	t	840	4.649	3.338e-06	++	LOC388630	388630	NA	NA
14485	ILMN_1792607	t	t	840	-4.648	3.353e-06	--	OBP2A	29991	OBP2A	29991
14035	ILMN_2401779	t	t	840	4.648	3.355e-06	++	FAM102A	399665	FAM102A	399665
7474	ILMN_1653910	t	t	840	-4.644	3.414e-06	--	LOC650496	650496	HSP90AA6P	441051
17206	ILMN_1694305	t	t	840	4.644	3.424e-06	++	SMS	6611	SMS	6611
14809	ILMN_1773381	t	t	840	4.643	3.435e-06	++	LOC652215	652215	NA	NA
38436	ILMN_1654689	t	t	840	4.642	3.447e-06	+-	ZNF197	10168	ZNF197	10168
18262	ILMN_1733259	t	t	840	4.642	3.453e-06	++	ADORA3	140	TMIGD3	57413
39376	ILMN_2308582	t	t	840	4.641	3.465e-06	++	CYB5R3	1727	CYB5R3	1727
28249	ILMN_3248586	t	t	840	-4.641	3.474e-06	-+	LOC100133144	100133144	UBE2Q2P2	100134869
13086	ILMN_1685690	t	t	840	-4.64	3.481e-06	--	JARID1D	8284	KDM5D	8284
36648	ILMN_1675584	t	t	840	4.639	3.496e-06	+-	HTRA4	203100	HTRA4	203100
21720	ILMN_1730039	t	t	840	-4.638	3.521e-06	--	IGSF21	84966	IGSF21	84966
47291	ILMN_3183838	t	t	840	4.637	3.53e-06	++	FAM25A	643161	FAM25A	643161
23639	ILMN_3264481	t	t	840	-4.637	3.54e-06	-+	LOC100128578	100128578	NA	NA
8581	ILMN_1769155	t	t	840	4.636	3.553e-06	++	CYP2C8	1558	CYP2C8	1558
23807	ILMN_2362439	t	t	840	-4.633	3.6e-06	--	C19ORF12	83636	C19orf12	83636
27348	ILMN_2264634	t	t	840	-4.633	3.6e-06	--	UTY	7404	UTY	7404
5954	ILMN_3261514	t	t	840	-4.633	3.61e-06	--	LOC100129203	100129203	NA	NA
6283	ILMN_1897914	t	t	840	4.633	3.612e-06	++	HS.580960	NA	NA	NA
23642	ILMN_3213176	t	t	840	4.632	3.622e-06	+-	LOC728263	728263	TSSC2	650368
37716	ILMN_1661616	t	t	840	-4.631	3.631e-06	--	FSHR	2492	FSHR	2492
30977	ILMN_1776125	t	t	840	-4.631	3.643e-06	--	TRK1	7206	NA	NA
32484	ILMN_1671237	t	t	840	-4.627	3.712e-06	--	GNGT2	2793	GNGT2	2793
20969	ILMN_1709740	t	t	840	4.627	3.716e-06	++	TXNDC16	57544	TXNDC16	57544
20008	ILMN_1793241	t	t	840	4.626	3.723e-06	++	SRD5A1	6715	SRD5A1	6715
8227	ILMN_1812070	t	t	840	-4.624	3.768e-06	--	ABCB1	5243	ABCB1	5243
3371	ILMN_2371440	t	t	840	-4.623	3.776e-06	-+	B3GAT1	27087	B3GAT1	27087
29576	ILMN_1669005	t	t	840	-4.623	3.777e-06	--	CD8B	926	CD8B	926
28988	ILMN_1800632	t	t	840	-4.623	3.783e-06	--	C7ORF20	51608	NA	NA
32329	ILMN_3276676	t	t	840	4.622	3.799e-06	++	LOC392382	392382	NA	NA
32125	ILMN_1814541	t	t	840	4.622	3.804e-06	++	LOC645322	645322	NA	NA
1532	ILMN_1707308	t	t	840	4.621	3.817e-06	++	IKBKG	8517	IKBKG	8517
14054	ILMN_1701613	t	t	840	-4.621	3.824e-06	--	RARRES3	5920	RARRES3	5920
38845	ILMN_2138765	t	t	840	1962-04-01	3.838e-06	++	PLIN2	123	PLIN2	123
39639	ILMN_1786469	t	t	840	1962-04-01	3.845e-06	++	FBXO22	26263	FBXO22	26263
33732	ILMN_1771286	t	t	840	-4.619	3.852e-06	--	LOC653513	653513	PDE4DIP	9659
44418	ILMN_1801122	t	t	840	4.619	3.853e-06	++	LOC401317	401317	NA	NA
22062	ILMN_1718477	t	t	840	4.618	3.869e-06	++	UPK3A	7380	UPK3A	7380
33451	ILMN_1677237	t	t	840	-4.618	3.869e-06	--	CHCHD9	645345	CHCHD2	51142
4089	ILMN_1845875	t	t	840	-4.617	3.892e-06	--	HS.539444	NA	NA	NA
30816	ILMN_1789828	t	t	840	-4.616	3.906e-06	--	VPS13A	23230	VPS13A	23230
11627	ILMN_2346573	t	t	840	-4.615	3.932e-06	--	PSME3	10197	PSME3	10197
31379	ILMN_3288966	t	t	840	-4.614	3.941e-06	--	LOC401561	401561	NA	NA
2425	ILMN_1875354	t	t	840	4.614	3.952e-06	++	HS.405877	NA	LOC100507599	100507599
25128	ILMN_1724504	t	t	840	4.613	3.976e-06	++	SETD3	84193	SETD3	84193
40372	ILMN_1672729	t	t	840	4.613	3.976e-06	++	LOC390714	390714	NA	NA
46407	ILMN_3273209	t	t	840	-4.613	3.976e-06	--	FLJ10489	379034	NA	NA
9788	ILMN_1798700	t	t	840	-4.613	3.978e-06	--	CHRNA1	1134	CHRNA1	1134
35277	ILMN_1823606	t	t	840	-4.611	4.006e-06	--	HS.544321	NA	NA	NA
13284	ILMN_1662743	t	t	840	-4.61	4.024e-06	-+	POLR2J4	84820	NA	NA
31122	ILMN_1840742	t	t	840	4.606	4.096e-06	++	HS.581533	NA	NA	NA
26080	ILMN_2193175	t	t	840	4.606	4.113e-06	++	C3ORF1	51300	TIMMDC1	51300
11755	ILMN_1676336	t	t	840	4.605	4.121e-06	++	AADACL1	57552	NCEH1	57552
27845	ILMN_2358069	t	t	840	-4.605	4.124e-06	--	MAD1L1	8379	MAD1L1	8379
24867	ILMN_1743130	t	t	840	4.605	4.126e-06	++	PTGFRN	5738	PTGFRN	5738
19506	ILMN_1780308	t	t	840	-4.605	4.131e-06	--	LOC729533	729533	NA	NA
14309	ILMN_1677859	t	t	840	-4.604	4.138e-06	--	CCDC105	126402	CCDC105	126402
6473	ILMN_1761669	t	t	840	-4.603	4.157e-06	--	CYP2F1	1572	CYP2F1	1572
25751	ILMN_1809760	t	t	840	4.601	4.199e-06	++	KLHL1	57626	KLHL1	57626
5063	ILMN_1712601	t	t	840	-4.601	4.214e-06	--	LOC652715	652715	NA	NA
11516	ILMN_1765878	t	t	840	-4.6	4.218e-06	--	LOC392563	392563	NA	NA
9461	ILMN_1863284	t	t	840	-4.6	4.221e-06	--	HS.130916	NA	NA	NA
21815	ILMN_1801710	t	t	840	-4.599	4.236e-06	--	APBB1IP	54518	APBB1IP	54518
14967	ILMN_1721354	t	t	840	4.598	4.256e-06	++	KRT6B	3854	KRT6B	3854
41098	ILMN_1880513	t	t	840	-4.598	4.266e-06	--	HS.302412	NA	NA	NA
36215	ILMN_1719097	t	t	840	-4.597	4.294e-06	--	C18ORF8	29919	RMC1	29919
34752	ILMN_1877818	t	t	840	-4.596	4.3e-06	--	HS.569298	NA	NA	NA
29378	ILMN_1685109	t	t	840	4.595	4.329e-06	++	POLR3D	661	POLR3D	661
26281	ILMN_1751444	t	t	840	-4.594	4.34e-06	--	NCAPG	64151	NCAPG	64151
19651	ILMN_3222631	t	t	840	-4.594	4.344e-06	--	LOC729433	729433	MLLT1	4298
36898	ILMN_1755111	t	t	840	-4.594	4.352e-06	--	C6ORF199	221264	AK9	221264
141	ILMN_1746465	t	t	840	4.593	4.365e-06	++	FJX1	24147	FJX1	24147
35785	ILMN_2324421	t	t	840	4.592	4.381e-06	++	TXNRD1	7296	TXNRD1	7296
31147	ILMN_1688242	t	t	840	4.592	4.395e-06	++	C6	729	C6	729
10917	ILMN_1758066	t	t	840	4.591	4.414e-06	++	DSCR8	84677	DSCR8	84677
45185	ILMN_2292517	t	t	840	-4.59	4.423e-06	--	TXNDC5	81567	BLOC1S5	63915
9247	ILMN_1673466	t	t	840	-4.588	4.47e-06	--	OR1A1	8383	OR1A1	8383
24097	ILMN_3261292	t	t	840	4.588	4.481e-06	++	EBF4	57593	EBF4	57593
13431	ILMN_1706600	t	t	840	-4.587	4.494e-06	--	LOC648200	648200	NA	NA
1567	ILMN_2391169	t	t	840	-4.587	4.5e-06	--	SLC26A1	10861	SLC26A1	10861
32939	ILMN_3240594	t	t	840	-4.586	4.517e-06	-+	RNU4ATAC	100151683	RNU4ATAC	100151683
2956	ILMN_1810855	t	t	840	4.585	4.546e-06	+-	C15ORF58	390637	GDPGP1	390637
13129	ILMN_3283772	t	t	840	4.584	4.557e-06	++	LOC644237	644237	GAPDH	2597
11841	ILMN_3239193	t	t	840	-4.584	4.563e-06	-+	DNAJB3	414061	DNAJB3	414061
44381	ILMN_1743352	t	t	840	-4.584	4.57e-06	--	TBCC	6903	TBCC	6903
46941	ILMN_1657639	t	t	840	-4.583	4.589e-06	--	EDEM3	80267	EDEM3	80267
33110	ILMN_1744968	t	t	840	4.582	4.612e-06	++	KCNAB1	7881	KCNAB1	7881
11597	ILMN_3285265	t	t	840	4.582	4.613e-06	++	LOC653712	653712	LOC653712	653712
12143	ILMN_3243924	t	t	840	4.582	4.613e-06	++	P2RX6	9127	P2RX6	9127
18107	ILMN_1807114	t	t	840	4.581	4.617e-06	++	LOC255620	255620	UNC93B1	81622
37030	ILMN_1814770	t	t	840	4.581	4.629e-06	++	CPNE4	131034	CPNE4	131034
3598	ILMN_1653711	t	t	840	4.581	4.635e-06	++	FZD2	2535	FZD2	2535
26246	ILMN_3309179	t	t	840	-4.579	4.682e-06	--	MIRLET7C	406885	MIRLET7C	406885
13053	ILMN_1696317	t	t	840	4.579	4.683e-06	++	CACNA2D4	93589	CACNA2D4	93589
20102	ILMN_1804597	t	t	840	-4.578	4.686e-06	--	C2ORF37	80067	DCAF17	80067
3840	ILMN_3254848	t	t	840	4.577	4.713e-06	++	KRT18P40	390904	KRT18P55	284085
23547	ILMN_1907221	t	t	840	-4.576	4.73e-06	--	HS.564657	NA	NA	NA
18982	ILMN_1716563	t	t	840	-4.576	4.748e-06	--	PRKCB1	5579	PRKCB	5579
31836	ILMN_2175727	t	t	840	-4.574	4.779e-06	--	ZNF550	162972	ZNF550	162972
27932	ILMN_1753523	t	t	840	-4.574	4.789e-06	-+	SDC3	9672	SDC3	9672
42350	ILMN_2292187	t	t	840	4.574	4.795e-06	++	CHN2	1124	CHN2	1124
12326	ILMN_3246497	t	t	840	-4.571	4.847e-06	--	LOC642406	642406	NA	NA
30026	ILMN_3266851	t	t	840	4.571	4.864e-06	++	LOC100128905	100128905	LINC01960	100128905
29950	ILMN_1657409	t	t	840	-4.569	4.9e-06	--	SERHL	94009	SERHL	94009
8143	ILMN_2398184	t	t	840	4.567	4.94e-06	++	NCAM1	4684	NCAM1	4684
12473	ILMN_2046073	t	t	840	-4.567	4.941e-06	-+	LCT	3938	LCT	3938
107	ILMN_3241212	t	t	840	-4.567	4.948e-06	--	LOC732419	732419	ATAD3B	83858
6039	ILMN_1661355	t	t	840	-4.567	4.951e-06	-+	CHRND	1144	CHRND	1144
44844	ILMN_1734190	t	t	840	4.566	4.977e-06	++	TCEAL3	85012	TCEAL3	85012
22595	ILMN_1800130	t	t	840	4.564	5.015e-06	++	ETNK2	55224	ETNK2	55224
13912	ILMN_3248525	t	t	840	-4.563	5.032e-06	--	DEFB115	245929	DEFB115	245929
37606	ILMN_1790692	t	t	840	-4.562	5.064e-06	--	GNLY	10578	GNLY	10578
43933	ILMN_1679241	t	t	840	4.562	5.072e-06	+-	C8ORF42	157695	TDRP	157695
42087	ILMN_1700037	t	t	840	-4.562	5.073e-06	-+	GRB14	2888	GRB14	2888
3535	ILMN_2102330	t	t	840	4.561	5.095e-06	++	COL8A2	1296	COL8A2	1296
28034	ILMN_1752914	t	t	840	1956-04-01	5.105e-06	++	CDGAP	57514	ARHGAP31	57514
19613	ILMN_1669788	t	t	840	4.559	5.152e-06	++	NUDT14	256281	NUDT14	256281
44130	ILMN_1768870	t	t	840	-4.557	5.198e-06	--	CAPZA2	830	CAPZA2	830
6288	ILMN_1772218	t	t	840	-4.557	5.199e-06	--	HLA-DPA1	3113	HLA-DPA1	3113
23908	ILMN_1721700	t	t	840	-4.556	5.221e-06	--	LOC642269	642269	NA	NA
23364	ILMN_3177532	t	t	840	4.555	5.251e-06	++	CECR4	100130717	HDHD5-AS1	100130717
35234	ILMN_1656111	t	t	840	-4.554	5.253e-06	--	MYLIP	29116	MYLIP	29116
4003	ILMN_1731957	t	t	840	4.554	5.263e-06	++	LOC442474	442474	NA	NA
28519	ILMN_1727704	t	t	840	4.553	5.285e-06	++	LRRC29	26231	LRRC29	26231
33326	ILMN_2145116	t	t	840	4.553	5.293e-06	++	TMEM173	340061	TMEM173	340061
39816	ILMN_1743784	t	t	840	-4.552	5.305e-06	--	SHMT1	6470	SHMT1	6470
27646	ILMN_1720484	t	t	840	4.551	5.342e-06	++	CRTAP	10491	CRTAP	10491
2084	ILMN_1762275	t	t	840	-4.55	5.373e-06	--	CSE1L	1434	NA	NA
21997	ILMN_1671152	t	t	840	-4.549	5.382e-06	--	LOC649801	649801	NA	NA
30182	ILMN_2365176	t	t	840	4.549	5.383e-06	++	ALDH8A1	64577	ALDH8A1	64577
46844	ILMN_1673982	t	t	840	-4.546	5.47e-06	--	C11ORF40	143501	C11orf40	143501
47036	ILMN_2158594	t	t	840	-4.546	5.474e-06	--	C10ORF28	27291	R3HCC1L	27291
31482	ILMN_1741684	t	t	840	4.545	5.493e-06	++	SMPD1	6609	SMPD1	6609
6705	ILMN_1736026	t	t	840	4.545	5.5e-06	++	MMP8	4317	MMP8	4317
14593	ILMN_1776147	t	t	840	-4.545	5.502e-06	--	C21ORF59	56683	CFAP298	56683
20670	ILMN_3234241	t	t	840	4.544	5.507e-06	++	LOC646801	646801	PANK3	79646
4277	ILMN_1670725	t	t	840	-4.544	5.523e-06	--	SYT16	83851	SYT16	83851
2074	ILMN_2072296	t	t	840	-4.543	5.541e-06	--	CKS2	1164	CKS2	1164
11818	ILMN_1813338	t	t	840	-4.543	5.541e-06	--	LAG3	3902	LAG3	3902
21587	ILMN_1809959	t	t	840	-4.543	5.544e-06	--	AADAT	51166	AADAT	51166
18462	ILMN_1781654	t	t	840	4.541	5.597e-06	++	C10ORF93	255352	NA	NA
31170	ILMN_2147114	t	t	840	4.539	5.661e-06	+-	PSPH	5723	PSPH	5723
29104	ILMN_1733722	t	t	840	4.534	5.789e-06	++	PAGE3	139793	NA	NA
32712	ILMN_1749026	t	t	840	4.532	5.839e-06	++	LCT	3938	LCT	3938
36649	ILMN_2195821	t	t	840	-4.532	5.855e-06	--	C5ORF41	153222	CREBRF	153222
5673	ILMN_1756506	t	t	840	-4.529	5.922e-06	--	CYORF15B	84663	TXLNGY	246126
3214	ILMN_3204134	t	t	840	4.529	5.939e-06	++	LOC441493	441493	NA	NA
36860	ILMN_1792660	t	t	840	4.528	5.944e-06	+-	CAMSAP1L1	23271	CAMSAP2	23271
40040	ILMN_1676077	t	t	840	4.528	5.963e-06	++	FLJ42418	400941	LINC00487	400941
24595	ILMN_1695048	t	t	840	-4.527	5.985e-06	-+	LOC643809	643809	NA	NA
10839	ILMN_1875332	t	t	840	4.526	6.006e-06	++	HS.545527	NA	NA	NA
8618	ILMN_1755514	t	t	840	4.526	6.013e-06	++	LOC653071	653071	LOC389834	389834
28354	ILMN_2101928	t	t	840	-4.526	6.018e-06	--	HNRPH1	3187	HNRNPH1	3187
8940	ILMN_2401987	t	t	840	4.524	6.075e-06	++	DLEC1	9940	DLEC1	9940
30008	ILMN_1730295	t	t	840	4.523	6.086e-06	++	SIGLEC8	27181	SIGLEC8	27181
19473	ILMN_3245748	t	t	840	-4.523	6.089e-06	-+	LOC100131704	100131704	NCOR1	9611
29983	ILMN_1687277	t	t	840	-4.523	6.101e-06	--	IRGM	345611	IRGM	345611
1263	ILMN_3296811	t	t	840	-4.522	6.132e-06	--	LOC100131416	100131416	NA	NA
37074	ILMN_2324162	t	t	840	4.521	6.15e-06	++	SLC45A1	50651	SLC45A1	50651
43032	ILMN_1756578	t	t	840	1952-04-01	6.178e-06	++	CHRNA6	8973	CHRNA6	8973
12463	ILMN_2055271	t	t	840	1952-04-01	6.185e-06	++	A1BG	1	NA	NA
8180	ILMN_3230388	t	t	840	4.519	6.2e-06	+-	LOC100130855	100130855	NA	NA
9221	ILMN_3285314	t	t	840	4.519	6.202e-06	++	LOC649873	649873	NA	NA
13405	ILMN_1791328	t	t	840	-4.517	6.269e-06	--	STK39	27347	STK39	27347
21893	ILMN_2348268	t	t	840	4.515	6.324e-06	++	IFFO1	25900	IFFO1	25900
36085	ILMN_1772981	t	t	840	4.515	6.345e-06	++	EPN1	29924	EPN1	29924
2509	ILMN_1756130	t	t	840	4.514	6.359e-06	+-	LOC647856	647856	NA	NA
10590	ILMN_2275711	t	t	840	-4.514	6.372e-06	--	PCDH8	5100	PCDH8	5100
11826	ILMN_1715131	t	t	840	4.512	6.427e-06	++	CCR7	1236	CCR7	1236
20638	ILMN_1791902	t	t	840	1951-04-01	6.47e-06	++	RARA	5914	RARA	5914
41336	ILMN_1811960	t	t	840	-4.508	6.542e-06	--	LOC647710	647710	NA	NA
30390	ILMN_1802743	t	t	840	4.508	6.549e-06	++	MLL2	8085	KMT2D	8085
21221	ILMN_1916313	t	t	840	-4.507	6.576e-06	--	HS.128689	NA	NA	NA
24937	ILMN_1758811	t	t	840	-4.505	6.624e-06	--	IMPA1	3612	IMPA1	3612
23530	ILMN_1909473	t	t	840	-4.505	6.627e-06	--	LOC730684	730684	NA	NA
32636	ILMN_1692223	t	t	840	4.504	6.659e-06	++	LCN2	3934	LCN2	3934
41625	ILMN_1747673	t	t	840	4.504	6.664e-06	+-	RASL10A	10633	RASL10A	10633
34145	ILMN_1750510	t	t	840	-4.504	6.671e-06	--	OR9G9	504191	OR9G9	504191
21643	ILMN_1692635	t	t	840	4.504	6.673e-06	+-	LOC647591	647591	NA	NA
12341	ILMN_3238058	t	t	840	4.502	6.728e-06	++	LOC151162	151162	NA	NA
4516	ILMN_1785380	t	t	840	2022-05-04	6.803e-06	++	SLC1A2	6506	SLC1A2	6506
39005	ILMN_2317730	t	t	840	-4.499	6.826e-06	--	ELMO2	63916	ELMO2	63916
8725	ILMN_1691483	t	t	840	-4.499	6.835e-06	-+	CLU	1191	CLU	1191
18508	ILMN_1788387	t	t	840	4.496	6.934e-06	++	UGCGL2	55757	UGGT2	55757
14455	ILMN_3259148	t	t	840	-4.494	7.006e-06	--	LOC100129095	100129095	NA	NA
2875	ILMN_3230517	t	t	840	-4.493	7.012e-06	--	LOC100131514	100131514	NA	NA
46917	ILMN_1863230	t	t	840	4.493	7.034e-06	++	HS.342412	NA	NA	NA
7746	ILMN_2151579	t	t	840	-4.492	7.04e-06	--	HMGN1	3150	HMGN1	3150
22820	ILMN_3310401	t	t	840	-4.492	7.048e-06	--	MIR24-1	407012	MIR24-1	407012
9296	ILMN_2052924	t	t	840	4.492	7.054e-06	++	IL33	90865	IL33	90865
5388	ILMN_2196550	t	t	840	-4.49	7.135e-06	--	C13ORF18	80183	RUBCNL	80183
34897	ILMN_1727466	t	t	840	4.489	7.146e-06	++	KCNMB4	27345	KCNMB4	27345
32450	ILMN_2409220	t	t	840	-4.488	7.176e-06	--	HMMR	3161	HMMR	3161
8913	ILMN_3250446	t	t	840	4.488	7.195e-06	++	ZNF626	199777	ZNF626	199777
700	ILMN_1699087	t	t	840	-4.485	7.293e-06	--	LOC643690	643690	NA	NA
8967	ILMN_1768282	t	t	840	4.485	7.301e-06	++	SNX21	90203	SNX21	90203
7938	ILMN_1872568	t	t	840	4.484	7.327e-06	++	HS.173957	NA	NA	NA
30088	ILMN_1815652	t	t	840	-4.483	7.347e-06	--	LOC651898	651898	NA	NA
27316	ILMN_1755076	t	t	840	4.483	7.352e-06	+-	LOC645662	645662	FLJ25758	497049
41862	ILMN_1807249	t	t	840	-4.482	7.386e-06	--	KRT32	3882	KRT32	3882
37513	ILMN_1668533	t	t	840	4.482	7.391e-06	++	UROC1	131669	UROC1	131669
11566	ILMN_2068522	t	t	840	-4.481	7.423e-06	--	FAM197Y2	252946	FAM197Y2	252946
28084	ILMN_3308856	t	t	840	4.481	7.423e-06	++	MIR520H	574493	MIR520G	574484
44904	ILMN_1679987	t	t	840	-4.48	7.453e-06	--	AKAP14	158798	AKAP14	158798
14549	ILMN_1704571	t	t	840	-4.478	7.522e-06	--	FAM53B	9679	FAM53B	9679
37509	ILMN_1661809	t	t	840	-4.478	7.531e-06	--	PRRG4	79056	PRRG4	79056
10979	ILMN_2315694	t	t	840	4.476	7.588e-06	++	STRADA	92335	STRADA	92335
33741	ILMN_1677756	t	t	840	4.473	7.712e-06	++	UBE2D2	7322	UBE2D2	7322
33081	ILMN_2201347	t	t	840	4.472	7.733e-06	++	ZDHHC3	51304	ZDHHC3	51304
45249	ILMN_2291455	t	t	840	4.472	7.76e-06	++	FAM102A	399665	FAM102A	399665
535	ILMN_1695588	t	t	840	-4.471	7.782e-06	--	HNRPC	3183	HNRNPC	3183
37342	ILMN_1651916	t	t	840	-4.47	7.806e-06	--	OCLN	4950	OCLN	100506658
42962	ILMN_1724194	t	t	840	1947-04-01	7.815e-06	++	NPEPL1	79716	NPEPL1	79716
12234	ILMN_1754678	t	t	840	4.468	7.898e-06	++	LOC400682	400682	NA	NA
23134	ILMN_3294016	t	t	840	4.467	7.922e-06	++	LOC642635	642635	NA	NA
6545	ILMN_1707951	t	t	840	-4.466	7.963e-06	--	LOC649143	649143	NA	NA
44491	ILMN_1794692	t	t	840	4.466	7.983e-06	++	DNMT3B	1789	DNMT3B	1789
11300	ILMN_1658114	t	t	840	-4.465	8.011e-06	--	HOM-TES-103	25900	IFFO1	25900
7568	ILMN_1755635	t	t	840	4.464	8.036e-06	+-	FLJ33534	285150	NA	NA
32758	ILMN_2179967	t	t	840	-4.463	8.069e-06	--	FLJ45974	401337	LINC01446	401337
5749	ILMN_1747238	t	t	840	4.462	8.104e-06	++	LOC644231	644231	WHAMM	123720
38629	ILMN_1690844	t	t	840	-4.462	8.12e-06	--	LOC387820	387820	DNAJB6	10049
35360	ILMN_1779847	t	t	840	-4.461	8.151e-06	--	DNAH14	127602	DNAH14	127602
46101	ILMN_3236627	t	t	840	-4.461	8.152e-06	--	LOC100134773	100134773	GTF2I	2969
12432	ILMN_1811945	t	t	840	-4.461	8.161e-06	--	LOC652141	652141	NA	NA
10847	ILMN_1741143	t	t	840	1946-04-01	8.215e-06	++	TXK	7294	TXK	7294
32695	ILMN_1779501	t	t	840	-4.459	8.241e-06	--	MC5R	4161	MC5R	4161
17700	ILMN_3286444	t	t	840	4.458	8.257e-06	++	LOC100131044	100131044	NPM1	4869
16672	ILMN_1813690	t	t	840	4.456	8.344e-06	++	HTR1A	3350	HTR1A	3350
1774	ILMN_3248896	t	t	840	-4.456	8.347e-06	--	LOC729135	729135	NA	NA
22956	ILMN_1747771	t	t	840	-4.455	8.389e-06	--	LOC730744	730744	MAEA	10296
7225	ILMN_1701009	t	t	840	-4.453	8.486e-06	--	EFNA2	1943	EFNA2	1943
16919	ILMN_2342638	t	t	840	4.451	8.536e-06	++	ASGR2	433	ASGR2	433
40420	ILMN_2401457	t	t	840	1945-04-01	8.573e-06	++	SLC7A3	84889	SLC7A3	84889
12242	ILMN_1760708	t	t	840	1945-04-01	8.574e-06	++	CRYBB2	1415	CRYBB2	1415
12114	ILMN_1750079	t	t	840	-4.45	8.6e-06	--	PURB	5814	PURB	5814
39703	ILMN_1810441	t	t	840	1945-04-01	8.602e-06	++	TRIM3	10612	TRIM3	10612
31738	ILMN_1696528	t	t	840	-4.449	8.633e-06	-+	TAS2R13	50838	TAS2R13	50838
37822	ILMN_1656170	t	t	840	4.448	8.661e-06	++	MARLIN1	152789	NA	NA
8666	ILMN_1678939	t	t	840	-4.448	8.666e-06	--	VNN2	8875	VNN2	8875
36685	ILMN_1664434	t	t	840	-4.448	8.667e-06	--	TCF3	6929	TCF3	6929
39520	ILMN_1716149	t	t	840	4.447	8.709e-06	++	C21ORF74	54143	LINC00308	54143
14195	ILMN_1693822	t	t	840	-4.446	8.731e-06	-+	LOC402562	402562	HNRNPA1	3178
1111	ILMN_3232828	t	t	840	-4.446	8.736e-06	--	LOC728620	728620	PLPP5	84513
22754	ILMN_1672720	t	t	840	4.446	8.756e-06	++	PRSS12	8492	PRSS12	8492
26631	ILMN_1800634	t	t	840	4.446	8.766e-06	++	NME4	4833	NME4	4833
34814	ILMN_3255569	t	t	840	4.446	8.767e-06	++	LOC100129303	100129303	NA	NA
12576	ILMN_3248260	t	t	840	4.444	8.838e-06	++	LOC100132377	100132377	NA	NA
15674	ILMN_2327812	t	t	840	4.443	8.873e-06	++	IL5RA	3568	IL5RA	3568
37361	ILMN_2258816	t	t	840	-4.442	8.909e-06	--	SAMD3	154075	SAMD3	154075
39834	ILMN_1755737	t	t	840	4.442	8.922e-06	++	TRABD	80305	TRABD	80305
41465	ILMN_1777318	t	t	840	4.442	8.933e-06	++	C9ORF64	84267	C9orf64	84267
5514	ILMN_1780141	t	t	840	-4.439	9.024e-06	--	TMEM66	51669	SARAF	51669
27994	ILMN_1667233	t	t	840	-4.439	9.05e-06	--	MCART2	147407	SLC25A52	147407
18015	ILMN_3262337	t	t	840	-4.438	9.081e-06	-+	LOC100130518	100130518	ZNF729	100287226
6667	ILMN_2389054	t	t	840	-4.438	9.087e-06	--	CLDN18	51208	CLDN18	51208
34648	ILMN_3275206	t	t	840	4.437	9.108e-06	++	LOC100132240	100132240	NA	NA
17339	ILMN_1695376	t	t	840	-4.437	9.115e-06	-+	LOC649738	649738	NA	NA
21206	ILMN_1665086	t	t	840	-4.437	9.131e-06	-+	LOC642338	642338	NA	NA
8820	ILMN_1728887	t	t	840	4.437	9.133e-06	++	PAK4	10298	PAK4	10298
45401	ILMN_1709626	t	t	840	-4.436	9.152e-06	--	FAM14B	122509	IFI27L1	122509
26932	ILMN_2057409	t	t	840	-4.436	9.172e-06	--	LOC388503	388503	C3P1	388503
45460	ILMN_1666625	t	t	840	-4.435	9.189e-06	--	KIF17	57576	KIF17	57576
24938	ILMN_2113126	t	t	840	4.435	9.195e-06	++	RNASE3	6037	RNASE3	6037
38040	ILMN_3208233	t	t	840	4.434	9.232e-06	++	LOC100131735	100131735	NA	NA
46035	ILMN_1794818	t	t	840	-4.434	9.26e-06	--	LHX8	431707	LHX8	431707
20869	ILMN_3250606	t	t	840	4.434	9.266e-06	++	LOC402269	402269	NA	NA
11781	ILMN_1806023	t	t	840	-4.432	9.321e-06	--	JUN	3725	JUN	3725
33713	ILMN_1712803	t	t	840	-4.431	9.358e-06	--	CCNB1	891	CCNB1	891
44818	ILMN_1793954	t	t	840	-4.431	9.359e-06	--	LOC652322	652322	NA	NA
24777	ILMN_1760950	t	t	840	4.429	9.468e-06	++	SLC23A1	9963	SLC23A1	9963
32351	ILMN_2060635	t	t	840	4.429	9.472e-06	++	TDGF3	6998	TDGF1P3	6998
31373	ILMN_1706513	t	t	840	-4.429	9.484e-06	--	LOC644196	644196	NA	NA
11173	ILMN_1788394	t	t	840	-4.428	9.524e-06	--	TTLL6	284076	TTLL6	284076
13034	ILMN_3259509	t	t	840	4.426	9.62e-06	++	FLJ22675	254439	C11orf86	254439
27708	ILMN_1688569	t	t	840	4.425	9.662e-06	++	KCNQ1	3784	NA	NA
43250	ILMN_1652906	t	t	840	4.425	9.662e-06	++	GBGT1	26301	GBGT1	26301
6508	ILMN_1797164	t	t	840	-4.424	9.682e-06	--	MYH15	22989	MYH15	22989
31722	ILMN_3227213	t	t	840	-4.424	9.687e-06	-+	LOC728940	728940	NA	NA
9376	ILMN_2342762	t	t	840	4.424	9.696e-06	++	KCNAB2	8514	KCNAB2	8514
41290	ILMN_2132809	t	t	840	4.424	9.699e-06	++	ARHGEF10	9639	ARHGEF10	9639
14491	ILMN_2393450	t	t	840	4.423	9.722e-06	++	C14ORF173	64423	INF2	64423
34573	ILMN_1737396	t	t	840	-4.423	9.722e-06	--	PSMD14	10213	PSMD14	10213
41077	ILMN_2337241	t	t	840	-4.422	9.778e-06	--	RPS15A	6210	RPS15A	6210
11309	ILMN_3287093	t	t	840	-4.422	9.794e-06	--	LOC646819	646819	RPS15A	6210
29720	ILMN_1691062	t	t	840	-4.422	9.798e-06	--	LOC642198	642198	NA	NA
5546	ILMN_3276713	t	t	840	1942-04-01	9.866e-06	++	LOC100131094	100131094	DPP9-AS1	100131094
14788	ILMN_1831404	t	t	840	1942-04-01	9.866e-06	++	HS.552336	NA	NA	NA
29622	ILMN_1878778	t	t	840	1942-04-01	9.872e-06	++	HS.543899	NA	NA	NA
25587	ILMN_1757867	t	t	840	-4.419	9.895e-06	--	MTM	326343	MT1DP	326343
35897	ILMN_1839369	t	t	840	-4.419	9.908e-06	--	HS.582526	NA	NA	NA
12243	ILMN_3191764	t	t	840	-4.418	9.964e-06	--	FLJ30594	150622	LINC01105	150622
44107	ILMN_1764577	t	t	840	4.418	9.979e-06	++	MFNG	4242	MFNG	4242
41599	ILMN_1660871	t	t	840	4.418	9.983e-06	++	NEK6	10783	NEK6	10783
36314	ILMN_2099315	t	t	840	4.417	1e-05	++	TRPM8	79054	TRPM8	79054
33191	ILMN_1759448	t	t	840	-4.415	1.011e-05	--	CPZ	8532	CPZ	8532
14067	ILMN_1813206	t	t	840	4.414	1.013e-05	++	CP	1356	CP	1356
25405	ILMN_1727618	t	t	840	-4.414	1.013e-05	--	C8ORF38	137682	NDUFAF6	137682
30291	ILMN_1663532	t	t	840	-4.414	1.014e-05	--	RIC8B	55188	RIC8B	55188
26430	ILMN_1816603	t	t	840	4.413	1.017e-05	++	HS.31961	NA	NA	NA
2980	ILMN_2301725	t	t	840	4.413	1.02e-05	++	PDE8B	8622	PDE8B	8622
35627	ILMN_1809491	t	t	840	4.413	1.022e-05	++	CCDC144NL	339184	CCDC144NL	339184
37619	ILMN_3237473	t	t	840	-4.412	1.023e-05	--	LOC653510	653510	CBWD1	55871
5390	ILMN_2330861	t	t	840	-4.412	1.024e-05	--	SMC4	10051	SMC4	10051
31172	ILMN_1804593	t	t	840	4.412	1.024e-05	++	HEPACAM2	253012	HEPACAM2	253012
25674	ILMN_3242412	t	t	840	4.411	1.027e-05	++	CALHM1	255022	CALHM1	255022
4096	ILMN_3185020	t	t	840	-4.411	1.031e-05	-+	LOC100128809	100128809	NA	NA
12441	ILMN_1690839	t	t	840	1941-04-01	1.032e-05	++	PPAPDC3	84814	PLPP7	84814
18128	ILMN_2168079	t	t	840	1941-04-01	1.032e-05	++	C11ORF76	220070	NA	NA
15284	ILMN_1793655	t	t	840	1941-04-01	1.034e-05	+-	RANBP2L1	84220	RGPD5	84220
14285	ILMN_1679455	t	t	840	-4.41	1.036e-05	--	LOC645333	645333	NA	NA
25383	ILMN_1694966	t	t	840	4.409	1.039e-05	++	ASGR2	433	ASGR2	433
28871	ILMN_1889852	t	t	840	-4.408	1.041e-05	--	HS.574958	NA	NA	NA
41108	ILMN_3235949	t	t	840	-4.407	1.048e-05	--	HIST1H3E	8353	HIST1H3E	8353
44890	ILMN_2373982	t	t	840	4.407	1.048e-05	++	PICK1	9463	PICK1	9463
722	ILMN_1693669	t	t	840	4.406	1.052e-05	++	WDR79	55135	WRAP53	55135
38011	ILMN_2366714	t	t	840	-4.406	1.052e-05	--	UCRC	29796	UQCR10	29796
30638	ILMN_1768637	t	t	840	4.406	1.054e-05	++	TNNI3	7137	TNNI3	7137
27871	ILMN_2062271	t	t	840	4.404	1.063e-05	++	CDK5R1	8851	CDK5R1	8851
32717	ILMN_3261111	t	t	840	-4.404	1.063e-05	-+	IP6K3	117283	IP6K3	117283
38576	ILMN_1854620	t	t	840	4.404	1.064e-05	++	HS.333045	NA	NA	NA
1893	ILMN_1917315	t	t	840	-4.403	1.069e-05	--	HS.155579	NA	NA	NA
15225	ILMN_1664233	t	t	840	-4.401	1.075e-05	--	LOC644590	644590	TMC6	11322
868	ILMN_3240916	t	t	840	-4.401	1.077e-05	-+	LOC100133997	100133997	NA	NA
1159	ILMN_1750974	t	t	840	-4.401	1.077e-05	--	S100A9	6280	S100A9	6280
32248	ILMN_1702715	t	t	840	4.401	1.079e-05	+-	MECP2	4204	MECP2	4204
12950	ILMN_1892782	t	t	840	-4.4	1.081e-05	-+	CD1D	912	NA	NA
19941	ILMN_3308843	t	t	840	-4.399	1.088e-05	--	MIR548I2	100302277	MIR548I3	100302186
18088	ILMN_1727965	t	t	840	-4.398	1.09e-05	--	ALDH3B1	221	ALDH3B1	221
39052	ILMN_1772092	t	t	840	-4.397	1.095e-05	--	LOC152586	152586	NA	NA
33582	ILMN_2342437	t	t	840	4.397	1.096e-05	++	KLHL5	51088	KLHL5	51088
40664	ILMN_1769787	t	t	840	4.397	1.097e-05	++	SELO	83642	SELENOO	83642
10530	ILMN_1665210	t	t	840	4.396	1.104e-05	+-	LOC441426	441426	NA	NA
42539	ILMN_1726169	t	t	840	-4.395	1.106e-05	--	EDF1	8721	EDF1	8721
43681	ILMN_1654385	t	t	840	4.395	1.108e-05	++	ASB13	79754	ASB13	79754
38301	ILMN_1798620	t	t	840	4.394	1.114e-05	++	PQLC1	80148	PQLC1	80148
6730	ILMN_1711703	t	t	840	4.393	1.117e-05	++	C16ORF70	80262	C16orf70	80262
23092	ILMN_1667068	t	t	840	4.393	1.118e-05	++	ZC3HAV1	56829	ZC3HAV1	56829
39401	ILMN_1678150	t	t	840	-4.393	1.12e-05	--	OR6S1	341799	OR6S1	341799
1367	ILMN_3298220	t	t	840	4.392	1.121e-05	++	LRRC9	341883	NA	NA
34153	ILMN_2313926	t	t	840	-4.392	1.121e-05	--	CDC42SE2	56990	CDC42SE2	56990
33117	ILMN_3201485	t	t	840	-4.392	1.125e-05	--	LOC644988	644988	ABHD17A	81926
46373	ILMN_1777638	t	t	840	-4.391	1.127e-05	--	OR2A2	442361	OR2A2	442361
26463	ILMN_1674385	t	t	840	-4.391	1.13e-05	--	YWHAQ	10971	YWHAQ	10971
15880	ILMN_1675086	t	t	840	1939-04-01	1.133e-05	++	UNC13C	440279	NA	NA
18065	ILMN_1724376	t	t	840	-4.39	1.134e-05	--	C2ORF30	27248	ERLEC1	27248
39732	ILMN_2396269	t	t	840	-4.388	1.142e-05	--	CDH24	64403	CDH24	64403
26752	ILMN_1703072	t	t	840	-4.387	1.148e-05	--	CREB3	10488	CREB3	10488
17470	ILMN_3243343	t	t	840	-4.387	1.149e-05	--	LOC100134274	100134274	NA	NA
23822	ILMN_1791511	t	t	840	4.387	1.151e-05	++	TMEM176A	55365	TMEM176A	55365
19866	ILMN_1735745	t	t	840	4.386	1.153e-05	++	OSTN	344901	OSTN	344901
29954	ILMN_2380999	t	t	840	-4.386	1.153e-05	--	RECQL	5965	RECQL	5965
32249	ILMN_1795718	t	t	840	4.386	1.153e-05	++	LOC647353	647353	NA	NA
14018	ILMN_1663081	t	t	840	-4.386	1.154e-05	--	LOC440925	440925	LINC01124	440925
17633	ILMN_3245959	t	t	840	-4.385	1.162e-05	-+	LOC100133661	100133661	NA	NA
43967	ILMN_2366634	t	t	840	4.384	1.165e-05	++	PKM2	5315	PKM	5315
31807	ILMN_3249415	t	t	840	4.384	1.166e-05	++	LOC643670	643670	NA	NA
26271	ILMN_1667582	t	t	840	4.384	1.168e-05	++	LOC646895	646895	ZNF678	339500
34844	ILMN_1720771	t	t	840	-4.383	1.169e-05	--	STX11	8676	STX11	8676
34276	ILMN_1680424	t	t	840	4.383	1.172e-05	++	CTSG	1511	CTSG	1511
21971	ILMN_1749376	t	t	840	-4.382	1.176e-05	--	TMEM201	199953	TMEM201	199953
19100	ILMN_1759117	t	t	840	4.381	1.181e-05	++	XK	7504	XK	7504
34268	ILMN_1912078	t	t	840	4.381	1.181e-05	+-	HS.566881	NA	NA	NA
37125	ILMN_1752321	t	t	840	-4.381	1.181e-05	--	SFMBT1	51460	SFMBT1	51460
25663	ILMN_2313349	t	t	840	-4.379	1.192e-05	--	SSX3	10214	SSX3	10214
3487	ILMN_1755974	t	t	840	4.378	1.195e-05	++	ALDOC	230	ALDOC	230
7133	ILMN_1758392	t	t	840	-4.378	1.196e-05	--	ANKS1B	56899	ANKS1B	56899
15949	ILMN_1782748	t	t	840	-4.378	1.199e-05	--	FMNL1	752	FMNL1	752
22944	ILMN_1699469	t	t	840	4.378	1.2e-05	++	KCNIP4	80333	KCNIP4	80333
45375	ILMN_1690644	t	t	840	-4.378	1.2e-05	--	LOC652605	652605	MRPL45	84311
15851	ILMN_2119937	t	t	840	-4.377	1.206e-05	--	NDUFB3	4709	NDUFB3	4709
42824	ILMN_2078466	t	t	840	4.376	1.209e-05	+-	DZIP1L	199221	DZIP1L	199221
6215	ILMN_1679437	t	t	840	4.376	1.21e-05	+-	LOC646861	646861	NA	NA
20976	ILMN_1791297	t	t	840	4.376	1.21e-05	++	LOC729732	729732	NA	NA
43688	ILMN_2124951	t	t	840	4.376	1.21e-05	++	RBMX	27316	RBMX	27316
20600	ILMN_2083243	t	t	840	-4.374	1.218e-05	--	MNAT1	4331	MNAT1	4331
10379	ILMN_1793846	t	t	840	-4.373	1.227e-05	--	BZW1	9689	BZW1	9689
22832	ILMN_3259761	t	t	840	-4.372	1.231e-05	-+	LOC100128913	100128913	NA	NA
34174	ILMN_1705064	t	t	840	-4.372	1.231e-05	--	NDEL1	81565	NDEL1	81565
45299	ILMN_1742967	t	t	840	4.371	1.236e-05	+-	LOC441177	441177	LINC00602	441177
39379	ILMN_1668535	t	t	840	4.371	1.237e-05	++	JOSD1	9929	JOSD1	9929
44476	ILMN_1747016	t	t	840	-4.371	1.239e-05	--	CEP55	55165	CEP55	55165
17274	ILMN_1903568	t	t	840	1937-04-01	1.245e-05	++	HS.294603	NA	NA	NA
14893	ILMN_2309549	t	t	840	4.369	1.248e-05	++	AMZ2	51321	AMZ2	51321
10832	ILMN_1664565	t	t	840	-4.369	1.25e-05	-+	PROZ	8858	PROZ	8858
22771	ILMN_1715879	t	t	840	-4.368	1.255e-05	--	CRYBB1	1414	CRYBB1	1414
16543	ILMN_1685767	t	t	840	-4.368	1.256e-05	-+	FAM3B	54097	FAM3B	54097
43802	ILMN_3190337	t	t	840	-4.367	1.26e-05	-+	LOC100128750	100128750	NA	NA
29126	ILMN_1670493	t	t	840	-4.367	1.261e-05	-+	VCX2	51480	VCX	26609
20099	ILMN_1783881	t	t	840	-4.366	1.264e-05	--	ZIC5	85416	ZIC5	85416
4084	ILMN_2241953	t	t	840	-4.366	1.266e-05	--	PILRA	29992	PILRA	29992
9552	ILMN_1904052	t	t	840	4.366	1.266e-05	++	CCDC122	160857	CCDC122	160857
25165	ILMN_1735042	t	t	840	-4.365	1.269e-05	--	OR4N4	283694	OR4N4	283694
21159	ILMN_2359211	t	t	840	4.365	1.271e-05	++	AP2A1	160	AP2A1	160
37121	ILMN_2157717	t	t	840	-4.365	1.271e-05	-+	MYF6	4618	MYF6	4618
19525	ILMN_1786423	t	t	840	4.365	1.273e-05	++	LOC400927	400927	NA	NA
45760	ILMN_1696510	t	t	840	-4.364	1.275e-05	--	GPR89C	728932	GPR89B	51463
15397	ILMN_1768754	t	t	840	-4.364	1.277e-05	--	PILRB	29990	PILRB	29990
27605	ILMN_1820053	t	t	840	4.364	1.278e-05	++	HS.573552	NA	NA	NA
44200	ILMN_3311080	t	t	840	4.363	1.283e-05	++	MIR490	574443	MIR490	574443
7231	ILMN_1815759	t	t	840	-4.359	1.306e-05	-+	CTDP1	9150	CTDP1	9150
9926	ILMN_3223843	t	t	840	-4.359	1.308e-05	--	LOC90499	90499	FAM95A	90499
37646	ILMN_1656409	t	t	840	-4.357	1.317e-05	--	STON1-GTF2A1L	286749	STON1	11037
16024	ILMN_1800160	t	t	840	4.357	1.32e-05	++	NR0B1	190	NR0B1	190
40705	ILMN_3212016	t	t	840	-4.354	1.338e-05	--	LOC100133304	100133304	SEMA4D	10507
4083	ILMN_1802139	t	t	840	-4.353	1.34e-05	--	LOC653352	653352	NA	NA
108	ILMN_3234884	t	t	840	-4.353	1.344e-05	--	KIF22	3835	KIF22	3835
25657	ILMN_1680056	t	t	840	-4.352	1.346e-05	--	LOC727787	727787	NA	NA
38256	ILMN_1849013	t	t	840	4.352	1.347e-05	++	HS.570988	NA	IL6ST	3572
27513	ILMN_3216744	t	t	840	-4.35	1.359e-05	-+	LOC100132894	100132894	LINC00908	284276
3898	ILMN_1885233	t	t	840	4.349	1.37e-05	+-	HS.561307	NA	NA	NA
38147	ILMN_1672320	t	t	840	4.348	1.372e-05	++	LOC441907	441907	NA	NA
37919	ILMN_2368585	t	t	840	4.348	1.373e-05	++	GGT1	2678	GGT1	2678
23267	ILMN_1718436	t	t	840	4.348	1.374e-05	+-	LOC653180	653180	UGT2B17	7367
34348	ILMN_2346451	t	t	840	-4.348	1.377e-05	--	ACTR3B	57180	ACTR3B	57180
24755	ILMN_1751773	t	t	840	4.347	1.379e-05	++	POLD3	10714	POLD3	10714
41892	ILMN_1802190	t	t	840	4.346	1.384e-05	++	FOXJ1	2302	FOXJ1	2302
30196	ILMN_1903347	t	t	840	4.346	1.385e-05	++	HS.515967	NA	NA	NA
22823	ILMN_1899183	t	t	840	-4.345	1.395e-05	--	HS.209583	NA	NA	NA
43998	ILMN_1664828	t	t	840	-4.343	1.404e-05	--	APOBEC3H	164668	APOBEC3H	164668
42171	ILMN_2373515	t	t	840	-4.342	1.415e-05	--	HSP90AA1	3320	HSP90AA1	3320
11642	ILMN_1804419	t	t	840	-4.34	1.427e-05	--	LRMP	4033	LRMP	4033
28241	ILMN_1876539	t	t	840	-4.339	1.432e-05	-+	LOC732316	732316	NA	NA
32507	ILMN_1742790	t	t	840	-4.338	1.435e-05	--	LOC645246	645246	NA	NA
7564	ILMN_1655987	t	t	840	4.338	1.437e-05	++	STAB1	23166	STAB1	23166
41411	ILMN_1659576	t	t	840	4.338	1.437e-05	+-	FPGS	2356	FPGS	2356
15799	ILMN_1763080	t	t	840	4.336	1.452e-05	++	QARS	5859	QARS	5859
4014	ILMN_1731851	t	t	840	4.335	1.456e-05	++	OXA1L	5018	OXA1L	5018
47184	ILMN_1729144	t	t	840	-4.335	1.457e-05	--	EBAG9	9166	EBAG9	9166
28198	ILMN_1783996	t	t	840	4.335	1.459e-05	++	DEM1	64789	EXO5	64789
26264	ILMN_1732141	t	t	840	4.334	1.462e-05	++	PPP1R8	5511	PPP1R8	5511
5353	ILMN_1651199	t	t	840	-4.334	1.463e-05	--	LOC643334	643334	NA	NA
39761	ILMN_1729217	t	t	840	4.334	1.464e-05	++	FAM131A	131408	FAM131A	131408
39429	ILMN_1656185	t	t	840	4.333	1.47e-05	++	DEF8	54849	DEF8	54849
1875	ILMN_1651429	t	t	840	4.331	1.487e-05	++	SELM	140606	SELENOM	140606
3267	ILMN_3178043	t	t	840	4.331	1.487e-05	++	BEND7	222389	BEND7	222389
41997	ILMN_1779324	t	t	840	-4.331	1.487e-05	--	GZMA	3001	GZMA	3001
2955	ILMN_1701006	t	t	840	1933-04-01	1.49e-05	++	HEXIM2	124790	HEXIM2	124790
16087	ILMN_1793040	t	t	840	1933-04-01	1.492e-05	++	ADAMTSL5	339366	ADAMTSL5	339366
12760	ILMN_2234310	t	t	840	4.329	1.496e-05	++	GLTPD1	80772	CPTP	80772
26390	ILMN_1680436	t	t	840	4.329	1.496e-05	++	CSHL1	1444	CSH1	1442
36348	ILMN_1743104	t	t	840	-4.329	1.499e-05	--	RBM4B	83759	RBM4B	83759
2535	ILMN_1747546	t	t	840	-4.329	1.5e-05	--	TSPAN1	10103	TSPAN1	10103
19429	ILMN_3296870	t	t	840	4.329	1.501e-05	++	LOC391142	391142	NA	NA
23048	ILMN_1800611	t	t	840	-4.328	1.502e-05	--	CEP72	55722	CEP72	55722
45229	ILMN_1673815	t	t	840	-4.328	1.506e-05	-+	ARHGAP11A	9824	ARHGAP11A	9824
30149	ILMN_1731181	t	t	840	4.327	1.51e-05	++	TEX2	55852	TEX2	55852
44288	ILMN_3247110	t	t	840	4.327	1.513e-05	++	LOC100132858	100132858	FAM157A	728262
8623	ILMN_1784238	t	t	840	-4.326	1.516e-05	--	SEC22B	9554	SEC22B	9554
35242	ILMN_1769606	t	t	840	4.325	1.522e-05	++	PIWIL4	143689	PIWIL4	143689
38411	ILMN_1886900	t	t	840	4.325	1.525e-05	++	HS.543795	NA	NA	NA
46054	ILMN_1761511	t	t	840	4.325	1.528e-05	++	APOH	350	APOH	350
41606	ILMN_1720908	t	t	840	4.323	1.54e-05	++	TSPAN4	7106	TSPAN4	7106
16720	ILMN_1754507	t	t	840	-4.322	1.547e-05	--	IRF4	3662	IRF4	3662
10935	ILMN_1900671	t	t	840	4.321	1.55e-05	+-	HS.577758	NA	NA	NA
15755	ILMN_2168758	t	t	840	4.321	1.555e-05	++	RNF11	26994	RNF11	26994
46520	ILMN_1689420	t	t	840	1932-04-01	1.564e-05	++	LOC441795	441795	NA	NA
27761	ILMN_2162328	t	t	840	-4.319	1.571e-05	--	PTS	5805	PTS	5805
15931	ILMN_1672336	t	t	840	4.318	1.576e-05	++	C3ORF60	25915	NA	NA
7894	ILMN_2350301	t	t	840	-4.316	1.586e-05	--	PRB1	5542	PRB1	5542
19669	ILMN_3247587	t	t	840	4.316	1.589e-05	++	SLC48A1	55652	SLC48A1	55652
44908	ILMN_2114645	t	t	840	4.314	1.602e-05	++	SIAH3	283514	SIAH3	283514
1683	ILMN_1801889	t	t	840	4.313	1.609e-05	++	MYO16	23026	MYO16	23026
12150	ILMN_2041046	t	t	840	-4.313	1.609e-05	--	CKS1B	1163	CKS1B	1163
28076	ILMN_1769112	t	t	840	4.313	1.611e-05	++	C2ORF58	285154	CYP1B1-AS1	285154
36117	ILMN_1653578	t	t	840	-4.312	1.615e-05	--	XYLT1	64131	XYLT1	64131
19319	ILMN_1894057	t	t	840	4.312	1.619e-05	++	HS.311208	NA	SRRM2-AS1	100128788
2707	ILMN_1702241	t	t	840	4.311	1.623e-05	++	FLJ45445	399844	LINC01002	399844
26388	ILMN_1702780	t	t	840	-4.311	1.623e-05	--	LOC391276	391276	THUMPD1	55623
7154	ILMN_1763000	t	t	840	4.311	1.624e-05	++	ADAP2	55803	ADAP2	55803
45902	ILMN_1656545	t	t	840	-4.311	1.624e-05	--	LOC652793	652793	NA	NA
14370	ILMN_3309428	t	t	840	-4.309	1.637e-05	--	SNORD114-17	767595	SNORD114-17	767595
9070	ILMN_1680805	t	t	840	-4.309	1.64e-05	--	IL28RA	163702	IFNLR1	163702
5460	ILMN_1726913	t	t	840	4.309	1.641e-05	++	RBPJ	3516	RBPJ	3516
16882	ILMN_1651987	t	t	840	-4.308	1.647e-05	--	C6ORF129	154467	CCDC167	154467
15227	ILMN_3231439	t	t	840	-4.306	1.664e-05	--	LOC100132707	100132707	PAXIP1-AS2	100132707
12513	ILMN_3241462	t	t	840	-4.305	1.673e-05	--	LOC730754	730754	RPS18	6222
25043	ILMN_1718770	t	t	840	-4.304	1.674e-05	--	FLJ36070	284358	MAMSTR	284358
34846	ILMN_1672445	t	t	840	4.304	1.674e-05	++	LOC401354	401354	LOC100287834	100287834
20308	ILMN_3292784	t	t	840	4.304	1.678e-05	++	LOC494141	494141	LOC494141	494141
15521	ILMN_1689336	t	t	840	-4.304	1.679e-05	--	HOXA10	3206	HOXA10	3206
8688	ILMN_1792495	t	t	840	4.302	1.693e-05	++	AHNAK	79026	AHNAK	79026
44106	ILMN_1666121	t	t	840	-4.301	1.697e-05	--	FKBP9	11328	FKBP9	11328
1236	ILMN_1659158	t	t	840	-4.301	1.699e-05	--	SAMD3	154075	SAMD3	154075
23310	ILMN_1677628	t	t	840	4.301	1.699e-05	+-	ZNF268	10795	ZNF268	10795
43770	ILMN_1695972	t	t	840	4.301	1.7e-05	+-	CCDC89	220388	CCDC89	220388
17454	ILMN_1759023	t	t	840	4.301	1.702e-05	++	WFS1	7466	WFS1	7466
27988	ILMN_3250614	t	t	840	4.301	1.702e-05	++	EIF2AK1	27102	EIF2AK1	27102
28778	ILMN_1789696	t	t	840	2022-03-04	1.707e-05	++	GPR21	2844	GPR21	2844
39600	ILMN_3249553	t	t	840	2022-03-04	1.71e-05	++	LOC100130508	100130508	ARRDC3-AS1	100129716
24061	ILMN_3244592	t	t	840	2022-03-04	1.711e-05	++	SNORA68	26780	SNORA68	26780
32458	ILMN_3194480	t	t	840	-4.299	1.713e-05	-+	DUB4	391622	USP17L6P	391622
21425	ILMN_1785202	t	t	840	-4.299	1.715e-05	--	STAT4	6775	STAT4	6775
19773	ILMN_2386790	t	t	840	-4.298	1.721e-05	--	KLRC3	3823	KLRC3	3823
46252	ILMN_1692597	t	t	840	4.298	1.722e-05	++	LOC652489	652489	SUMO2	6613
39622	ILMN_1660241	t	t	840	4.297	1.733e-05	++	LOC641801	641801	NA	NA
26550	ILMN_1789807	t	t	840	-4.297	1.735e-05	--	FLJ25439	153657	NA	NA
27783	ILMN_3243349	t	t	840	4.296	1.737e-05	++	LOC100134035	100134035	NA	NA
24428	ILMN_1806946	t	t	840	-4.296	1.738e-05	--	UBTF	7343	UBTF	7343
24574	ILMN_1765446	t	t	840	-4.295	1.748e-05	--	EMP3	2014	EMP3	2014
15612	ILMN_1766698	t	t	840	-4.295	1.749e-05	-+	OR5T1	390155	OR5T1	390155
40684	ILMN_1756006	t	t	840	-4.294	1.753e-05	--	ATG2A	23130	ATG2A	23130
2974	ILMN_2148819	t	t	840	-4.294	1.755e-05	--	TUBA1A	7846	TUBA1A	7846
14488	ILMN_1770502	t	t	840	-4.293	1.759e-05	--	DQX1	165545	DQX1	165545
41548	ILMN_2179063	t	t	840	4.293	1.762e-05	++	DDHD2	23259	DDHD2	23259
21909	ILMN_1704812	t	t	840	-4.292	1.768e-05	-+	LOC654032	654032	NA	NA
22307	ILMN_1782329	t	t	840	4.292	1.768e-05	+-	HIST1H4L	8368	HIST1H4L	8368
29623	ILMN_1677635	t	t	840	4.292	1.768e-05	++	TUBA4	80086	TUBA4B	80086
38782	ILMN_2325056	t	t	840	4.292	1.768e-05	++	SLC29A4	222962	SLC29A4	222962
13704	ILMN_1708092	t	t	840	-4.292	1.774e-05	--	LOC732343	732343	NA	NA
15655	ILMN_2362545	t	t	840	-4.29	1.784e-05	--	ZWINT	11130	ZWINT	11130
23628	ILMN_1806635	t	t	840	2029-04-01	1.784e-05	++	C1ORF140	400804	C1orf140	400804
25639	ILMN_3225938	t	t	840	-4.29	1.784e-05	--	LOC729402	729402	RPL21	6144
1134	ILMN_3293676	t	t	840	-4.288	1.801e-05	--	LOC100131387	100131387	RPL39	6170
23292	ILMN_1802252	t	t	840	4.287	1.808e-05	++	GAPDH	2597	GAPDH	2597
45504	ILMN_3305988	t	t	840	-4.287	1.808e-05	-+	LOC729977	729977	NA	NA
36676	ILMN_2208903	t	t	840	-4.286	1.817e-05	--	CD52	1043	CD52	1043
22270	ILMN_2321064	t	t	840	-4.285	1.824e-05	--	BAX	581	BAX	581
35105	ILMN_1713803	t	t	840	4.285	1.826e-05	++	C17ORF97	400566	C17orf97	400566
9248	ILMN_2148527	t	t	840	-4.285	1.83e-05	--	H19	283120	H19	283120
11296	ILMN_1696160	t	t	840	4.284	1.832e-05	++	TRQ1	7228	NA	NA
43544	ILMN_3270473	t	t	840	4.284	1.835e-05	++	LOC100128918	100128918	C6orf132	647024
19958	ILMN_1712522	t	t	840	4.283	1.841e-05	++	CEACAM6	4680	CEACAM6	4680
16619	ILMN_1723141	t	t	840	-4.283	1.843e-05	--	OTUD1	220213	OTUD1	220213
15809	ILMN_3242011	t	t	840	-4.283	1.847e-05	--	MOBKL1B	55233	MOB1A	55233
912	ILMN_3237385	t	t	840	-4.282	1.849e-05	--	NRBF2	29982	NRBF2	29982
15716	ILMN_1660108	t	t	840	-4.282	1.851e-05	--	LOC283202	283202	ZNF705B	100132396
37924	ILMN_1712715	t	t	840	-4.28	1.868e-05	-+	LOC653419	653419	ANAPC11	51529
18702	ILMN_1726704	t	t	840	2028-04-01	1.869e-05	++	RSC1A1	6248	RSC1A1	6248
39505	ILMN_2402341	t	t	840	2028-04-01	1.87e-05	++	MAPK3	5595	MAPK3	5595
28508	ILMN_1661572	t	t	840	-4.279	1.876e-05	--	APOBEC3D	140564	NA	NA
18372	ILMN_2070102	t	t	840	4.279	1.879e-05	++	SLC5A2	6524	SLC5A2	6524
17325	ILMN_3231433	t	t	840	4.278	1.882e-05	++	LOC100128283	100128283	NA	NA
40030	ILMN_1702899	t	t	840	4.278	1.888e-05	++	PLEKHA7	144100	PLEKHA7	144100
29052	ILMN_1785252	t	t	840	4.278	1.889e-05	++	SLC26A6	65010	SLC26A6	65010
22354	ILMN_1725642	t	t	840	4.276	1.903e-05	++	SUMO3	6612	SUMO3	6612
34749	ILMN_3242586	t	t	840	4.276	1.906e-05	++	RHOU	58480	RHOU	58480
25414	ILMN_3225471	t	t	840	4.275	1.913e-05	++	LOC728650	728650	NA	NA
39155	ILMN_1804656	t	t	840	-4.275	1.913e-05	--	C12ORF62	84987	COX14	84987
32831	ILMN_2408938	t	t	840	4.275	1.914e-05	++	LRRC20	55222	LRRC20	55222
37188	ILMN_2204754	t	t	840	-4.274	1.922e-05	--	TMX4	56255	TMX4	56255
37303	ILMN_2230672	t	t	840	-4.274	1.924e-05	--	MRPL18	29074	MRPL18	29074
5768	ILMN_2214997	t	t	840	-4.273	1.928e-05	--	LRRFIP1	9208	LRRFIP1	9208
3377	ILMN_1666882	t	t	840	4.273	1.931e-05	++	DACH1	1602	DACH1	1602
28186	ILMN_1796710	t	t	840	-4.272	1.941e-05	--	PHC1	1911	PHC1	1911
7093	ILMN_1678183	t	t	840	-4.271	1.945e-05	--	CDRT1	374286	CDRT1	374286
10220	ILMN_1806103	t	t	840	4.271	1.949e-05	+-	LOC727849	727849	GOLGA2P10	80154
36528	ILMN_3243320	t	t	840	2027-04-01	1.951e-05	+-	LOC100133419	100133419	SBDSP1	155370
7872	ILMN_1771260	t	t	840	4.269	1.96e-05	++	B3GNT4	79369	B3GNT4	79369
25937	ILMN_1750879	t	t	840	4.269	1.965e-05	+-	LOC653293	653293	NA	NA
45728	ILMN_1788729	t	t	840	-4.269	1.966e-05	--	TCF23	150921	TCF23	150921
46643	ILMN_3226579	t	t	840	-4.268	1.968e-05	--	LOC728599	728599	CIAPIN1	57019
9667	ILMN_1846985	t	t	840	4.268	1.969e-05	++	HS.577948	NA	NA	NA
29180	ILMN_1825182	t	t	840	-4.268	1.971e-05	-+	HS.563827	NA	NA	NA
29936	ILMN_3259553	t	t	840	4.268	1.974e-05	++	LOC100129708	100129708	IPO7	10527
39192	ILMN_1714539	t	t	840	4.267	1.977e-05	+-	LOC652882	652882	NA	NA
24303	ILMN_1772446	t	t	840	-4.267	1.979e-05	-+	C12ORF34	84915	FAM222A	84915
14927	ILMN_1658800	t	t	840	-4.266	1.99e-05	--	BRPF3	27154	BRPF3	27154
21653	ILMN_1677746	t	t	840	4.265	1.998e-05	++	CABP1	9478	CABP1	9478
19268	ILMN_1658801	t	t	840	-4.265	1.999e-05	--	LOC651868	651868	NA	NA
19726	ILMN_2049672	t	t	840	4.265	2.001e-05	++	TMEM16C	63982	ANO3	63982
29713	ILMN_1717579	t	t	840	4.264	2.007e-05	++	C17ORF64	124773	C17orf64	124773
29868	ILMN_1710735	t	t	840	4.264	2.007e-05	++	ZNF451	26036	ZNF451	26036
37953	ILMN_1703955	t	t	840	4.263	2.016e-05	++	FBXO32	114907	FBXO32	114907
27210	ILMN_1699139	t	t	840	-4.263	2.021e-05	-+	CYP19A1	1588	CYP19A1	1588
35758	ILMN_1808356	t	t	840	4.261	2.034e-05	++	FAM3A	60343	FAM3A	60343
6602	ILMN_1781104	t	t	840	2026-04-01	2.04e-05	++	MAP2K7	5609	MAP2K7	5609
12135	ILMN_1776515	t	t	840	2026-04-01	2.046e-05	++	MPPE1	65258	MPPE1	65258
38691	ILMN_1793017	t	t	840	-4.259	2.05e-05	--	DGKQ	1609	DGKQ	1609
42313	ILMN_2389080	t	t	840	-4.259	2.05e-05	--	IL4	3565	IL4	3565
12732	ILMN_1680353	t	t	840	4.259	2.051e-05	++	NSF	4905	NSF	4905
8453	ILMN_1716547	t	t	840	4.259	2.054e-05	++	NAGK	55577	NAGK	55577
25463	ILMN_1709851	t	t	840	-4.258	2.064e-05	--	TCEA1	6917	TCEA1	6917
12909	ILMN_1796431	t	t	840	4.258	2.065e-05	++	GPR101	83550	GPR101	83550
33873	ILMN_1712532	t	t	840	4.257	2.074e-05	++	CARD9	64170	CARD9	64170
40630	ILMN_1726845	t	t	840	4.256	2.077e-05	++	LOC121981	121981	NA	NA
35625	ILMN_1904242	t	t	840	4.256	2.085e-05	++	HS.114286	NA	NA	NA
38549	ILMN_1823078	t	t	840	4.254	2.098e-05	++	HS.270303	NA	NA	NA
27824	ILMN_2268156	t	t	840	4.254	2.103e-05	++	LFNG	3955	LFNG	3955
32904	ILMN_1758963	t	t	840	-4.253	2.112e-05	--	NADK	65220	NADK	65220
5824	ILMN_1661373	t	t	840	4.252	2.117e-05	++	AGPAT3	56894	AGPAT3	56894
15442	ILMN_2371911	t	t	840	4.251	2.127e-05	++	MUC1	4582	MUC1	4582
28584	ILMN_1715301	t	t	840	4.251	2.132e-05	++	FXYD2	486	FXYD2	486
13663	ILMN_1654792	t	t	840	4.249	2.145e-05	++	C8ORF15	439940	NA	NA
40596	ILMN_1775036	t	t	840	4.248	2.154e-05	++	SEC22A	26984	SEC22A	26984
41275	ILMN_3244025	t	t	840	-4.248	2.155e-05	--	LOC401650	401650	DUX4L1	22947
37106	ILMN_1661076	t	t	840	4.248	2.159e-05	++	WFDC10B	280664	WFDC10B	280664
29525	ILMN_1675927	t	t	840	4.248	2.161e-05	++	NEBL	10529	NEBL	10529
37615	ILMN_1831590	t	t	840	4.247	2.169e-05	+-	HS.582437	NA	NA	NA
4837	ILMN_2300186	t	t	840	-4.246	2.176e-05	--	DYNLL1	8655	DYNLL1	8655
28179	ILMN_3220265	t	t	840	4.246	2.176e-05	+-	LOC100132553	100132553	CP	1356
22081	ILMN_2168933	t	t	840	-4.246	2.18e-05	-+	TNIP2	79155	TNIP2	79155
44042	ILMN_1906851	t	t	840	-4.245	2.185e-05	--	HS.367995	NA	NA	NA
29379	ILMN_1749521	t	t	840	4.245	2.187e-05	++	SLC35E3	55508	SLC35E3	55508
36818	ILMN_1770209	t	t	840	-4.245	2.188e-05	--	LY6G5C	80741	NA	NA
37901	ILMN_1655093	t	t	840	-4.245	2.189e-05	--	LOC727773	727773	ING5	84289
40833	ILMN_1670302	t	t	840	4.244	2.193e-05	++	HK3	3101	HK3	3101
2967	ILMN_1812850	t	t	840	-4.244	2.195e-05	-+	OR1L3	26735	OR1L3	26735
17539	ILMN_3274646	t	t	840	4.244	2.195e-05	++	LOC100131973	100131973	NA	NA
20189	ILMN_1733997	t	t	840	-4.243	2.205e-05	--	SIRPB1	10326	NA	NA
37590	ILMN_2368434	t	t	840	-4.242	2.212e-05	--	CUX1	1523	CUX1	1523
8766	ILMN_1664701	t	t	840	-4.242	2.216e-05	--	FLJ14816	84931	LINC01101	84931
46621	ILMN_1783717	t	t	840	-4.241	2.229e-05	-+	DUXAP3	503632	NA	NA
32654	ILMN_3309659	t	t	840	2024-04-01	2.232e-05	+-	MIR181A2	406954	MIR181A2	406954
39394	ILMN_1707066	t	t	840	-4.24	2.238e-05	-+	MAGEE2	139599	MAGEE2	139599
27812	ILMN_1680003	t	t	840	-4.239	2.243e-05	-+	TNFSF12	8742	TNFSF12	8742
16765	ILMN_2183519	t	t	840	4.239	2.247e-05	++	C10ORF91	170393	C10orf91	170393
9340	ILMN_1733248	t	t	840	4.238	2.258e-05	++	NRBP2	340371	NRBP2	340371
2033	ILMN_3269944	t	t	840	4.238	2.259e-05	++	LOC100130536	100130536	LOC100507547	100507547
26311	ILMN_3284069	t	t	840	-4.237	2.268e-05	-+	LOC728129	728129	LRRC3C	100505591
27445	ILMN_1730816	t	t	840	4.236	2.278e-05	++	GPR162	27239	GPR162	27239
27311	ILMN_1658602	t	t	840	4.235	2.284e-05	++	ASAH2B	653308	ASAH2	56624
39544	ILMN_1664367	t	t	840	-4.235	2.287e-05	-+	COQ6	51004	COQ6	51004
14286	ILMN_1883589	t	t	840	4.234	2.293e-05	++	HS.563805	NA	NA	NA
17340	ILMN_1697504	t	t	840	4.234	2.294e-05	++	LOC647859	647859	NA	NA
40345	ILMN_1726856	t	t	840	4.233	2.303e-05	++	FLJ35429	285830	NA	NA
30136	ILMN_1802315	t	t	840	4.232	2.32e-05	+-	SPPL2B	56928	SPPL2B	56928
14837	ILMN_2094332	t	t	840	-4.231	2.322e-05	--	CYORF15B	84663	TXLNGY	246126
18191	ILMN_1705759	t	t	840	4.231	2.327e-05	++	LOC649456	649456	NA	NA
18633	ILMN_3238116	t	t	840	-4.231	2.327e-05	-+	LOC200030	200030	NBPF11	200030
38299	ILMN_1752520	t	t	840	-4.231	2.327e-05	--	SLFN11	91607	SLFN11	91607
47196	ILMN_1718060	t	t	840	4.231	2.328e-05	++	OTUD7A	161725	OTUD7A	161725
35139	ILMN_1745724	t	t	840	4.231	2.33e-05	+-	CAGE1	285782	CAGE1	285782
12329	ILMN_1812581	t	t	840	2023-04-01	2.336e-05	++	RNF14	9604	RNF14	9604
16891	ILMN_3243419	t	t	840	-4.23	2.34e-05	--	LOC100130715	100130715	NA	NA
41057	ILMN_1765876	t	t	840	4.229	2.347e-05	++	ARHGAP24	83478	ARHGAP24	83478
4366	ILMN_1678252	t	t	840	4.228	2.356e-05	++	HDLBP	3069	HDLBP	3069
17238	ILMN_1785476	t	t	840	-4.228	2.359e-05	-+	C20ORF165	128497	SPATA25	128497
43969	ILMN_3278070	t	t	840	-4.226	2.38e-05	--	LOC100131336	100131336	KPNA4	3840
10473	ILMN_1684982	t	t	840	4.225	2.39e-05	++	PDK4	5166	PDK4	5166
10887	ILMN_2181191	t	t	840	-4.225	2.392e-05	--	TPI1	7167	TPI1	7167
33244	ILMN_3307602	t	t	840	4.224	2.395e-05	++	EPHA10	284656	EPHA10	284656
34661	ILMN_1662735	t	t	840	4.224	2.395e-05	++	OR5K2	402135	OR5K2	402135
32851	ILMN_1758497	t	t	840	-4.224	2.4e-05	-+	TTYH1	57348	TTYH1	57348
13793	ILMN_1779171	t	t	840	4.224	2.403e-05	++	SGSM2	9905	SGSM2	9905
29310	ILMN_2237601	t	t	840	-4.222	2.425e-05	-+	KCNMB2	10242	KCNMB2	10242
1418	ILMN_1800654	t	t	840	4.222	2.426e-05	+-	MCM7	4176	MCM7	4176
35548	ILMN_2163206	t	t	840	-4.221	2.434e-05	-+	CCDC110	256309	CCDC110	256309
18781	ILMN_1786601	t	t	840	-4.22	2.445e-05	--	PLAGL2	5326	PLAGL2	5326
11990	ILMN_1687544	t	t	840	2022-04-01	2.447e-05	+-	ZNF567	163081	ZNF567	163081
10544	ILMN_1658684	t	t	840	4.219	2.457e-05	++	ATP9B	374868	ATP9B	374868
24699	ILMN_1663646	t	t	840	4.218	2.467e-05	++	DMXL1	1657	DMXL1	1657
24055	ILMN_2143155	t	t	840	-4.217	2.473e-05	--	KIF11	3832	KIF11	3832
1241	ILMN_1753498	t	t	840	4.217	2.476e-05	++	COASY	80347	COASY	80347
26548	ILMN_3310266	t	t	840	-4.216	2.489e-05	--	MIR548O	100313829	MIR548O	100313829
45986	ILMN_1680624	t	t	840	4.216	2.49e-05	++	CREG1	8804	CREG1	8804
8055	ILMN_1744995	t	t	840	4.216	2.491e-05	++	RGSL1	353299	RGSL1	353299
44523	ILMN_3279531	t	t	840	-4.214	2.506e-05	--	LOC100132656	100132656	FKBP4	2288
2019	ILMN_1709026	t	t	840	4.214	2.514e-05	++	C6ORF145	221749	PXDC1	221749
19714	ILMN_1857295	t	t	840	4.213	2.514e-05	+-	HS.565887	NA	NA	NA
35700	ILMN_1695946	t	t	840	-4.213	2.524e-05	--	TRNP1	388610	TRNP1	388610
6590	ILMN_1822327	t	t	840	4.211	2.538e-05	+-	HS.566279	NA	NA	NA
42676	ILMN_1798177	t	t	840	-4.211	2.538e-05	--	CHURC1	91612	CHURC1	91612
3519	ILMN_1799099	t	t	840	4.211	2.544e-05	++	TEKT3	64518	TEKT3	64518
25050	ILMN_1897864	t	t	840	4.211	2.547e-05	++	HS.260074	NA	CYP19A1	1588
8825	ILMN_1680925	t	t	840	-4.21	2.55e-05	--	SLC9A3R1	9368	SLC9A3R1	9368
45470	ILMN_3237139	t	t	840	-4.209	2.563e-05	--	MBOAT4	619373	MBOAT4	619373
42130	ILMN_1701169	t	t	840	-4.208	2.574e-05	--	HP1BP3	50809	HP1BP3	50809
21445	ILMN_1737805	t	t	840	4.208	2.58e-05	++	TPCN1	53373	TPCN1	53373
44472	ILMN_1793549	t	t	840	-4.207	2.583e-05	--	PTPN4	5775	PTPN4	5775
23380	ILMN_3279881	t	t	840	4.207	2.586e-05	++	LOC100131311	100131311	NA	NA
42477	ILMN_2086981	t	t	840	-4.207	2.589e-05	--	POU3F1	5453	POU3F1	5453
43080	ILMN_1746578	t	t	840	4.207	2.589e-05	++	SLC23A2	9962	SLC23A2	9962
43068	ILMN_3247552	t	t	840	4.206	2.604e-05	++	KNCN	148930	KNCN	148930
29918	ILMN_2386100	t	t	840	-4.204	2.617e-05	--	BUB3	9184	BUB3	9184
4452	ILMN_1807767	t	t	840	-4.204	2.628e-05	--	KIAA0182	23199	GSE1	23199
36746	ILMN_1714599	t	t	840	4.203	2.639e-05	++	CAMLG	819	CAMLG	819
35853	ILMN_1730811	t	t	840	-4.203	2.64e-05	--	PLN	5350	PLN	5350
9192	ILMN_1741092	t	t	840	4.202	2.641e-05	++	LOC728080	728080	NA	NA
12009	ILMN_1716382	t	t	840	-4.202	2.644e-05	--	LOC387882	387882	C12orf75	387882
6212	ILMN_1660097	t	t	840	-4.2	2.665e-05	--	HTR2C	3358	HTR2C	3358
28552	ILMN_3202231	t	t	840	-4.2	2.67e-05	--	LOC100132833	100132833	SNTG2	54221
38723	ILMN_3284177	t	t	840	-4.199	2.679e-05	--	LOC100132425	100132425	SNRPG	6637
34527	ILMN_2361920	t	t	840	-4.199	2.681e-05	--	SGK2	10110	SGK2	10110
26667	ILMN_1753507	t	t	840	-4.198	2.689e-05	--	FRMPD3	84443	NA	NA
20386	ILMN_3243652	t	t	840	-4.197	2.702e-05	--	LOC728667	728667	DHRS2	10202
44256	ILMN_2053334	t	t	840	4.197	2.706e-05	++	LRRTM3	347731	LRRTM3	347731
23332	ILMN_1678066	t	t	840	4.196	2.715e-05	+-	YY1AP1	55249	YY1AP1	55249
288	ILMN_3309970	t	t	840	4.196	2.717e-05	++	MIR554	693139	MIR554	693139
27999	ILMN_2279645	t	t	840	-4.196	2.717e-05	--	BCL2L14	79370	NA	NA
18748	ILMN_1902209	t	t	840	-4.195	2.723e-05	--	HS.560817	NA	NA	NA
23385	ILMN_2043615	t	t	840	4.195	2.723e-05	++	C17ORF90	339229	OXLD1	339229
81	ILMN_1769301	t	t	840	4.195	2.725e-05	++	LOC642797	642797	NA	NA
3713	ILMN_1691557	t	t	840	4.195	2.731e-05	++	C3ORF60	25915	NDUFAF3	25915
15882	ILMN_2367418	t	t	840	4.194	2.747e-05	++	OSCAR	126014	OSCAR	126014
23940	ILMN_1662168	t	t	840	4.193	2.751e-05	++	SP3	6670	SP3	6670
10947	ILMN_2335754	t	t	840	-4.193	2.753e-05	--	CD1E	913	CD1E	913
13584	ILMN_1690566	t	t	840	4.193	2.754e-05	++	RASSF4	83937	RASSF4	83937
11079	ILMN_1656145	t	t	840	-4.192	2.761e-05	--	GOT1	2805	GOT1	2805
26820	ILMN_1791588	t	t	840	4.192	2.762e-05	++	NCAM1	4684	NA	NA
22822	ILMN_2337941	t	t	840	-4.192	2.763e-05	--	COPS8	10920	COPS8	10920
25404	ILMN_1665435	t	t	840	-4.19	2.791e-05	-+	GPER	2852	GPER1	2852
17875	ILMN_2235531	t	t	840	2019-04-01	2.793e-05	++	FRMPD2L1	728798	NA	NA
27428	ILMN_1673566	t	t	840	4.188	2.81e-05	+-	ADAMTS1	9510	ADAMTS1	9510
10445	ILMN_1714223	t	t	840	-4.188	2.814e-05	--	LETM2	137994	LETM2	137994
18886	ILMN_1694479	t	t	840	4.188	2.816e-05	++	WDR18	57418	WDR18	57418
42061	ILMN_1775529	t	t	840	-4.187	2.823e-05	--	KLK11	11012	KLK11	11012
30953	ILMN_1775103	t	t	840	4.187	2.827e-05	++	CNTNAP3B	389734	NA	NA
40248	ILMN_1782530	t	t	840	-4.187	2.829e-05	-+	PTP4A3	11156	NA	NA
6207	ILMN_3204997	t	t	840	4.186	2.838e-05	++	LOC441167	441167	NA	NA
24843	ILMN_1659766	t	t	840	4.185	2.845e-05	++	BAG3	9531	BAG3	9531
46212	ILMN_1724306	t	t	840	4.183	2.872e-05	++	CACNG1	786	CACNG1	786
10290	ILMN_1656672	t	t	840	-4.183	2.874e-05	--	LOC650076	650076	MYLK	4638
764	ILMN_1805922	t	t	840	4.183	2.876e-05	++	EBPL	84650	EBPL	84650
39499	ILMN_1900888	t	t	840	4.182	2.891e-05	++	HS.539721	NA	NA	NA
20493	ILMN_1679826	t	t	840	-4.182	2.892e-05	--	CST7	8530	CST7	8530
40180	ILMN_1813167	t	t	840	4.182	2.894e-05	++	LOC646905	646905	NA	NA
25354	ILMN_1700366	t	t	840	-4.181	2.898e-05	--	LOC652153	652153	NA	NA
41788	ILMN_2148459	t	t	840	-4.181	2.901e-05	--	B2M	567	B2M	567
19915	ILMN_3308657	t	t	840	4.181	2.908e-05	++	MIR518F	574472	MIR518F	574472
43141	ILMN_1708714	t	t	840	2018-04-01	2.917e-05	++	C1ORF215	149421	STMN1	3925
22789	ILMN_2391141	t	t	840	-4.18	2.919e-05	--	UBE3A	7337	UBE3A	7337
34952	ILMN_1719988	t	t	840	-4.179	2.928e-05	--	HAL	3034	HAL	3034
26955	ILMN_1811039	t	t	840	-4.179	2.929e-05	--	GPR151	134391	GPR151	134391
21052	ILMN_1773210	t	t	840	-4.178	2.939e-05	--	DRD1	1812	DRD1	1812
41261	ILMN_1674108	t	t	840	-4.178	2.944e-05	-+	LOC647645	647645	NA	NA
7740	ILMN_1750321	t	t	840	-4.178	2.945e-05	--	LBA1	9881	TRANK1	9881
27160	ILMN_1666165	t	t	840	4.177	2.95e-05	++	LOC643714	643714	CASC16	643714
7706	ILMN_1725105	t	t	840	-4.177	2.953e-05	--	EEF1E1	9521	EEF1E1	9521
38742	ILMN_2198270	t	t	840	4.177	2.957e-05	++	C20ORF106	200232	FAM209A	200232
30630	ILMN_1737205	t	t	840	-4.175	2.979e-05	--	MCM4	4173	MCM4	4173
45135	ILMN_1747911	t	t	840	-4.175	2.981e-05	--	CDC2	983	CDK1	983
258	ILMN_1781257	t	t	840	4.174	2.997e-05	++	LOC728193	728193	ERVMER34-1	100288413
44824	ILMN_1703006	t	t	840	4.171	3.03e-05	++	MTCH1	23787	MTCH1	23787
11822	ILMN_3247129	t	t	840	4.171	3.031e-05	++	LOC100133777	100133777	SNORD114-18	767596
5713	ILMN_1713807	t	t	840	2017-04-01	3.04e-05	++	MAN1C1	57134	MAN1C1	57134
13378	ILMN_1915670	t	t	840	2017-04-01	3.041e-05	++	HS.545887	NA	NA	NA
2362	ILMN_1653678	t	t	840	2017-04-01	3.045e-05	++	DTX4	23220	DTX4	23220
44147	ILMN_3243375	t	t	840	-4.169	3.066e-05	--	PCGEM1	64002	PCGEM1	64002
9139	ILMN_3249682	t	t	840	4.168	3.076e-05	++	SYCE2	256126	SYCE2	256126
40535	ILMN_1654049	t	t	840	-4.167	3.085e-05	-+	LOC442560	442560	IGLON5	402665
4259	ILMN_1787212	t	t	840	4.167	3.089e-05	++	CDKN1A	1026	CDKN1A	1026
21450	ILMN_2106818	t	t	840	-4.167	3.091e-05	--	MBIP	51562	MBIP	51562
1892	ILMN_1695341	t	t	840	4.166	3.094e-05	++	KCNK10	54207	KCNK10	54207
42029	ILMN_3309960	t	t	840	4.165	3.111e-05	++	MIR363	574031	MIR363	574031
2892	ILMN_3284673	t	t	840	-4.164	3.121e-05	--	LOC121906	121906	PSMA6	5687
35993	ILMN_1682034	t	t	840	-4.164	3.121e-05	--	HEY2	23493	HEY2	23493
26848	ILMN_2180682	t	t	840	-4.164	3.123e-05	--	MTPN	136319	MTPN	136319
1127	ILMN_2122420	t	t	840	4.163	3.144e-05	++	HMGCL	3155	HMGCL	3155
42818	ILMN_1748767	t	t	840	-4.162	3.161e-05	--	LOC730740	730740	H3F3A	3020
31203	ILMN_1874446	t	t	840	4.161	3.168e-05	++	HS.561960	NA	NA	NA
33033	ILMN_1678170	t	t	840	-4.161	3.168e-05	--	MME	4311	MME	4311
42803	ILMN_1724324	t	t	840	2016-04-01	3.185e-05	++	PLD3	23646	PLD3	23646
42178	ILMN_1682567	t	t	840	2016-04-01	3.186e-05	++	CCDC106	29903	CCDC106	29903
43063	ILMN_1755004	t	t	840	-4.16	3.187e-05	--	SNORD27	9301	SNORD27	9301
11393	ILMN_1777660	t	t	840	4.159	3.196e-05	++	RNF144	9781	RNF144A	9781
35947	ILMN_1771376	t	t	840	4.159	3.196e-05	++	PEA15	8682	PEA15	8682
25341	ILMN_1846768	t	t	840	-4.159	3.197e-05	-+	HS.267120	NA	NA	NA
36120	ILMN_1707748	t	t	840	4.159	3.2e-05	++	PIM3	415116	PIM3	415116
45837	ILMN_2309180	t	t	840	4.159	3.201e-05	++	SMARCD3	6604	SMARCD3	6604
33371	ILMN_1705892	t	t	840	-4.158	3.204e-05	--	SH2D1A	4068	SH2D1A	4068
24470	ILMN_1686097	t	t	840	-4.158	3.213e-05	--	TOP2A	7153	TOP2A	7153
20045	ILMN_1651903	t	t	840	-4.156	3.242e-05	--	LOC645669	645669	MBD3L2	125997
10574	ILMN_3165245	t	t	840	-4.155	3.251e-05	-+	ERCC-00044	NA	NA	NA
20775	ILMN_1781468	t	t	840	4.154	3.265e-05	++	SMAP2	64744	SMAP2	64744
36398	ILMN_2253759	t	t	840	4.154	3.265e-05	++	IL18BP	10068	IL18BP	10068
18310	ILMN_1656636	t	t	840	4.154	3.267e-05	++	LOC390427	390427	NA	NA
16493	ILMN_2057479	t	t	840	-4.153	3.275e-05	--	EGFL6	25975	EGFL6	25975
6081	ILMN_1704133	t	t	840	4.153	3.279e-05	+-	LOC651158	651158	NA	NA
21621	ILMN_1698330	t	t	840	4.153	3.28e-05	+-	NIT1	4817	NIT1	4817
4367	ILMN_1855746	t	t	840	4.153	3.281e-05	+-	HS.154336	NA	NA	NA
10950	ILMN_3255028	t	t	840	-4.153	3.287e-05	--	LOC100130539	100130539	NA	NA
16601	ILMN_2343618	t	t	840	-4.152	3.292e-05	--	SAMD3	154075	SAMD3	154075
12131	ILMN_1800416	t	t	840	-4.152	3.294e-05	--	LOC645411	645411	NA	NA
4945	ILMN_1811098	t	t	840	-4.152	3.296e-05	--	ZNF645	158506	CBLL2	158506
14047	ILMN_1774208	t	t	840	4.151	3.312e-05	++	B3GAT2	135152	B3GAT2	135152
36318	ILMN_3248008	t	t	840	2015-04-01	3.331e-05	++	LOC442308	442308	TUBB	203068
21633	ILMN_1661667	t	t	840	4.148	3.352e-05	++	LOC652721	652721	NA	NA
33932	ILMN_1651336	t	t	840	4.148	3.352e-05	++	MLYCD	23417	MLYCD	23417
4787	ILMN_1680144	t	t	840	-4.147	3.365e-05	--	HLA-DQA2	3118	NA	NA
18661	ILMN_2140380	t	t	840	4.147	3.373e-05	++	ZBTB12	221527	ZBTB12	221527
24323	ILMN_3258546	t	t	840	-4.147	3.373e-05	--	LOC100129365	100129365	NA	NA
2161	ILMN_1901113	t	t	840	-4.146	3.385e-05	-+	HS.444348	NA	NA	NA
39380	ILMN_3227977	t	t	840	4.145	3.399e-05	++	LOC729739	729739	NA	NA
16438	ILMN_1783337	t	t	840	4.145	3.4e-05	++	DECR2	26063	DECR2	26063
42352	ILMN_1673802	t	t	840	4.145	3.402e-05	++	LOC644963	644963	NA	NA
8176	ILMN_1791531	t	t	840	-4.144	3.406e-05	-+	FA2H	79152	FA2H	79152
12854	ILMN_3287871	t	t	840	4.144	3.411e-05	++	LOC100131107	100131107	LOC100131107	100131107
13308	ILMN_1713995	t	t	840	4.144	3.415e-05	++	SCNN1A	6337	SCNN1A	6337
29462	ILMN_3250798	t	t	840	4.143	3.431e-05	++	C11ORF58	10944	C11orf58	10944
22076	ILMN_1691425	t	t	840	-4.142	3.443e-05	--	LDOC1L	84247	RTL6	84247
43675	ILMN_2069196	t	t	840	-4.141	3.459e-05	--	CAPZA3	93661	CAPZA3	93661
2607	ILMN_1662141	t	t	840	-4.141	3.463e-05	-+	LOC648603	648603	ACAA2	10449
9821	ILMN_3238291	t	t	840	-4.14	3.475e-05	-+	LOC100131975	100131975	NA	NA
13560	ILMN_1712177	t	t	840	-4.14	3.476e-05	-+	LOC401934	401934	RNF223	401934
45731	ILMN_3230880	t	t	840	4.139	3.491e-05	++	BEND7	222389	BEND7	222389
44985	ILMN_2064355	t	t	840	4.139	3.493e-05	+-	MCF2L2	23101	MCF2L2	23101
10760	ILMN_1687035	t	t	840	4.138	3.499e-05	++	ADAMTSL4	54507	ADAMTSL4	54507
43718	ILMN_2197128	t	t	840	-4.138	3.501e-05	--	OSR1	130497	OSR1	130497
8444	ILMN_3246159	t	t	840	4.138	3.506e-05	++	LOC100133918	100133918	NCOR1P1	149934
43234	ILMN_1728403	t	t	840	-4.138	3.507e-05	--	C21ORF119	84996	URB1-AS1	84996
31080	ILMN_3246590	t	t	840	-4.138	3.509e-05	--	LOC100130525	100130525	EXOC3L1	283849
7677	ILMN_1776569	t	t	840	4.137	3.516e-05	++	FRMPD2L2	728603	FRMPD2B	728798
8258	ILMN_1668249	t	t	840	4.136	3.53e-05	++	LMF1	64788	LMF1	64788
38802	ILMN_1800855	t	t	840	-4.136	3.532e-05	--	PPTC7	160760	PPTC7	160760
20058	ILMN_1735155	t	t	840	4.136	3.533e-05	++	GLB1	2720	GLB1	2720
23112	ILMN_3289016	t	t	840	-4.136	3.533e-05	--	LOC646446	646446	NA	NA
13055	ILMN_1703459	t	t	840	4.134	3.559e-05	++	WNT9B	7484	WNT9B	7484
25792	ILMN_3237319	t	t	840	-4.134	3.567e-05	--	LOC678655	678655	CD27-AS1	678655
41264	ILMN_2385566	t	t	840	-4.133	3.573e-05	--	PHYH	5264	PHYH	5264
20241	ILMN_1806149	t	t	840	-4.133	3.582e-05	--	C16ORF74	404550	C16orf74	404550
6137	ILMN_1803412	t	t	840	4.133	3.583e-05	++	LARGE	9215	LARGE1	9215
44856	ILMN_3240586	t	t	840	4.133	3.584e-05	++	PLD6	201164	PLD6	201164
35791	ILMN_1793033	t	t	840	4.132	3.598e-05	++	RBM28	55131	RBM28	55131
1228	ILMN_1718852	t	t	840	4.132	3.599e-05	++	PLCL1	5334	PLCL1	5334
14042	ILMN_1766888	t	t	840	4.132	3.599e-05	++	EVX1	2128	EVX1	2128
24467	ILMN_1760374	t	t	840	-4.132	3.599e-05	--	CD8A	925	CD8A	925
924	ILMN_1800733	t	t	840	4.132	3.604e-05	++	MANBA	4126	MANBA	4126
42686	ILMN_2269392	t	t	840	4.132	3.604e-05	++	RFX3	5991	RFX3	5991
16705	ILMN_2285713	t	t	840	-4.131	3.607e-05	--	TDP1	55775	TDP1	55775
4086	ILMN_1830606	t	t	840	4.131	3.608e-05	++	HS.522428	NA	NA	NA
37706	ILMN_2222008	t	t	840	-4.131	3.608e-05	--	KIFC1	3833	KIFC1	3833
5513	ILMN_3187799	t	t	840	-4.131	3.611e-05	--	LOC100130465	100130465	NA	NA
25986	ILMN_2189933	t	t	840	-4.13	3.629e-05	--	RPL36AL	6166	RPL36AL	6166
28816	ILMN_1760029	t	t	840	2013-04-01	3.634e-05	++	HOXC12	3228	HOXC12	3228
26398	ILMN_1680037	t	t	840	4.129	3.642e-05	++	FAM65A	79567	RIPOR1	79567
44741	ILMN_1868623	t	t	840	4.128	3.663e-05	++	HS.545243	NA	NA	NA
15741	ILMN_1783566	t	t	840	4.127	3.673e-05	++	LMAN1L	79748	LMAN1L	79748
42208	ILMN_1765438	t	t	840	4.127	3.68e-05	++	C6ORF184	221261	NA	NA
14924	ILMN_1760727	t	t	840	4.126	3.684e-05	++	ANG	283	ANG	283
40628	ILMN_2346769	t	t	840	4.126	3.698e-05	++	FAM189B	10712	FAM189B	10712
21483	ILMN_1748444	t	t	840	4.124	3.722e-05	++	LOC644086	644086	NA	NA
45706	ILMN_3225843	t	t	840	4.123	3.732e-05	++	LOC729298	729298	NA	NA
24936	ILMN_1697880	t	t	840	4.123	3.736e-05	++	PLD2	5338	PLD2	5338
25903	ILMN_2260991	t	t	840	4.122	3.749e-05	++	TSPO	706	TSPO	706
22858	ILMN_1711883	t	t	840	-4.122	3.754e-05	--	HTR3D	200909	HTR3D	200909
40523	ILMN_2117323	t	t	840	-4.122	3.754e-05	--	PIK3C2B	5287	PIK3C2B	5287
21683	ILMN_1906948	t	t	840	4.122	3.757e-05	++	HS.543844	NA	NA	NA
9219	ILMN_1689836	t	t	840	-4.122	3.763e-05	--	C5AR1	728	C5AR1	728
36116	ILMN_3296783	t	t	840	-4.121	3.768e-05	--	LOC644387	644387	MPZL1	9019
34664	ILMN_1756522	t	t	840	-4.118	3.828e-05	-+	LCE3A	353142	LCE3A	353142
34047	ILMN_3205258	t	t	840	4.117	3.836e-05	++	LOC100131172	100131172	NA	NA
35502	ILMN_1659352	t	t	840	4.117	3.837e-05	++	KCNK13	56659	KCNK13	56659
29293	ILMN_1749379	t	t	840	4.117	3.839e-05	++	GALNT9	50614	GALNT9	50614
1613	ILMN_1790315	t	t	840	4.117	3.841e-05	++	C7ORF63	79846	CFAP69	79846
1786	ILMN_1658016	t	t	840	-4.116	3.857e-05	--	ZNF831	128611	ZNF831	128611
45392	ILMN_3310683	t	t	840	-4.113	3.911e-05	-+	MIR548A1	693125	MIR548A1	693125
17966	ILMN_1694168	t	t	840	4.113	3.912e-05	+-	FLJ39080	441355	MIR2052HG	441355
33231	ILMN_1663916	t	t	840	-4.112	3.919e-05	--	ARHGAP9	64333	ARHGAP9	64333
4909	ILMN_1736078	t	t	840	4.112	3.929e-05	++	THBS4	7060	THBS4	7060
20833	ILMN_1715931	t	t	840	4.111	3.942e-05	++	ISCA1	81689	ISCA1	81689
33973	ILMN_1691436	t	t	840	2022-11-04	3.956e-05	++	BLVRA	644	BLVRA	644
30103	ILMN_1680973	t	t	840	2022-11-04	3.959e-05	+-	FOXF1	2294	FOXF1	2294
32224	ILMN_1809002	t	t	840	2022-11-04	3.96e-05	++	NFASC	23114	NA	NA
29598	ILMN_1696810	t	t	840	-4.109	3.971e-05	--	GPR182	11318	GPR182	11318
36319	ILMN_1795756	t	t	840	4.109	3.976e-05	++	CNKSR2	22866	CNKSR2	22866
21580	ILMN_1805828	t	t	840	-4.109	3.978e-05	--	VRK1	7443	VRK1	7443
11646	ILMN_1702329	t	t	840	-4.108	3.983e-05	--	DRP2	1821	DRP2	1821
14297	ILMN_1765032	t	t	840	4.108	3.984e-05	++	LOC440993	440993	NA	NA
36918	ILMN_1812702	t	t	840	-4.108	3.988e-05	-+	SIX1	6495	SIX1	6495
45517	ILMN_1653861	t	t	840	4.108	3.989e-05	++	SCMH1	22955	SCMH1	22955
11557	ILMN_1716583	t	t	840	-4.108	3.999e-05	--	NME7	29922	NME7	29922
24384	ILMN_1751195	t	t	840	-4.108	3.999e-05	--	LOC653438	653438	ABHD17A	81926
28178	ILMN_1731948	t	t	840	4.107	4.004e-05	++	PCK1	5105	PCK1	5105
15703	ILMN_3190972	t	t	840	4.107	4.01e-05	++	LOC100130291	100130291	DSTNP2	171220
35253	ILMN_3279964	t	t	840	4.106	4.021e-05	++	LOC388925	388925	PSMC1	5700
27211	ILMN_1746716	t	t	840	-4.106	4.024e-05	--	LOC643035	643035	NA	NA
37036	ILMN_1705689	t	t	840	-4.106	4.025e-05	-+	ADAM12	8038	ADAM12	8038
16352	ILMN_1817180	t	t	840	4.106	4.029e-05	++	HS.543148	NA	NA	NA
8046	ILMN_2292576	t	t	840	-4.106	4.033e-05	--	TMEM151A	256472	TMEM151A	256472
22370	ILMN_2357260	t	t	840	4.106	4.033e-05	++	CPSF4	10898	CPSF4	10898
1988	ILMN_1734290	t	t	840	4.105	4.039e-05	++	MAPRE3	22924	MAPRE3	22924
42057	ILMN_1677603	t	t	840	-4.105	4.039e-05	-+	C1S	716	C1S	716
3037	ILMN_1802106	t	t	840	-4.105	4.042e-05	--	APOBEC3G	60489	APOBEC3G	60489
26744	ILMN_1653292	t	t	840	4.105	4.052e-05	++	PFKFB4	5210	PFKFB4	5210
8300	ILMN_1712975	t	t	840	4.104	4.057e-05	++	YIF1A	10897	YIF1A	10897
113	ILMN_1751757	t	t	840	-4.104	4.058e-05	-+	CES3	23491	CES3	23491
11380	ILMN_2329927	t	t	840	-4.104	4.067e-05	--	ABCG1	9619	ABCG1	9619
41975	ILMN_1706057	t	t	840	4.103	4.074e-05	++	CS	1431	CS	1431
33008	ILMN_1693270	t	t	840	4.103	4.077e-05	++	SUSD2	56241	SUSD2	56241
21079	ILMN_2331231	t	t	840	-4.103	4.085e-05	-+	TNFRSF6B	8771	TNFRSF6B	8771
11616	ILMN_3210416	t	t	840	-4.102	4.094e-05	--	LOC100133234	100133234	SBF1P1	100133234
46164	ILMN_1885849	t	t	840	2022-01-04	4.138e-05	++	HS.369226	NA	NA	NA
11914	ILMN_2350823	t	t	840	2022-01-04	4.14e-05	++	KCNIP3	30818	KCNIP3	30818
8986	ILMN_2198239	t	t	840	4.099	4.145e-05	++	HGD	3081	HGD	3081
43807	ILMN_1806408	t	t	840	4.098	4.16e-05	++	ACADVL	37	ACADVL	37
18488	ILMN_3244014	t	t	840	4.098	4.164e-05	++	LOC100131967	100131967	NA	NA
20342	ILMN_1894367	t	t	840	-4.098	4.164e-05	--	HS.381884	NA	LOC401463	401463
32832	ILMN_3300744	t	t	840	-4.098	4.164e-05	--	LOC728666	728666	PRELID1	27166
28317	ILMN_2139943	t	t	840	-4.097	4.181e-05	--	RPS3A	6189	RPS3A	6189
24149	ILMN_1740007	t	t	840	4.097	4.187e-05	++	TMPRSS11E	28983	TMPRSS11E	28983
20303	ILMN_1663562	t	t	840	4.095	4.213e-05	++	OR2A1	346528	OR2A1	346528
34823	ILMN_2058841	t	t	840	4.095	4.215e-05	++	LILRA6	79168	LILRA6	79168
34917	ILMN_3299365	t	t	840	4.095	4.23e-05	++	LOC729406	729406	PPP1R14B	26472
34087	ILMN_3191913	t	t	840	-4.094	4.237e-05	--	LOC100130846	100130846	NA	NA
20417	ILMN_1777998	t	t	840	-4.094	4.246e-05	--	ARHGAP25	9938	ARHGAP25	9938
42825	ILMN_3249093	t	t	840	-4.093	4.253e-05	--	LOC100132802	100132802	KRTAP3-1	83896
43074	ILMN_2363634	t	t	840	-4.093	4.255e-05	--	ADHFE1	137872	ADHFE1	137872
23728	ILMN_3248932	t	t	840	4.093	4.259e-05	++	KCNV2	169522	KCNV2	169522
8996	ILMN_1774287	t	t	840	-4.093	4.26e-05	--	CFB	629	CFB	629
6925	ILMN_2339006	t	t	840	4.093	4.265e-05	++	KIAA0564	23078	VWA8	23078
19135	ILMN_1792587	t	t	840	-4.092	4.276e-05	--	VPS4B	9525	VPS4B	9525
33703	ILMN_1651717	t	t	840	4.092	4.28e-05	++	ADAMTS20	80070	ADAMTS20	80070
11001	ILMN_1689798	t	t	840	-4.091	4.302e-05	--	LOC643817	643817	NA	NA
33853	ILMN_1797147	t	t	840	-4.09	4.31e-05	-+	LOC653249	653249	NA	NA
43046	ILMN_2382657	t	t	840	-4.09	4.314e-05	--	ARHGAP9	64333	ARHGAP9	64333
42353	ILMN_3293734	t	t	840	4.089	4.335e-05	++	LOC100131552	100131552	NA	NA
5469	ILMN_1793451	t	t	840	-4.087	4.362e-05	--	KIR2DL5B	553128	KIR2DL5A	57292
7490	ILMN_1708098	t	t	840	4.086	4.386e-05	++	LIX1L	128077	LIX1L	128077
31272	ILMN_2100689	t	t	840	-4.086	4.39e-05	--	MAP2K4	6416	MAP2K4	6416
37869	ILMN_1701267	t	t	840	4.086	4.393e-05	++	LOC283755	283755	NA	NA
30791	ILMN_3250273	t	t	840	4.086	4.394e-05	++	TMOD2	29767	TMOD2	29767
19113	ILMN_1651769	t	t	840	-4.084	4.417e-05	--	ZFYVE16	9765	ZFYVE16	9765
911	ILMN_1730794	t	t	840	4.084	4.423e-05	++	SERTAD4	56256	SERTAD4	56256
37616	ILMN_1758599	t	t	840	4.083	4.452e-05	++	FAM163A	148753	FAM163A	148753
40697	ILMN_2209671	t	t	840	4.083	4.454e-05	++	DCDC5	196296	NA	NA
3162	ILMN_3235404	t	t	840	-4.082	4.465e-05	--	SNORA57	692158	SNORA57	692158
35549	ILMN_1804498	t	t	840	4.082	4.466e-05	++	C7ORF27	221927	BRAT1	221927
32461	ILMN_1718830	t	t	840	-4.081	4.479e-05	--	NARG2	79664	ICE2	79664
19966	ILMN_2376258	t	t	840	-4.081	4.483e-05	-+	SMARCA1	6594	SMARCA1	6594
24237	ILMN_1715902	t	t	840	-4.081	4.485e-05	--	DUX4C	554045	NA	NA
7023	ILMN_3195138	t	t	840	-4.08	4.5e-05	--	LOC100130236	100130236	NA	NA
45937	ILMN_1660196	t	t	840	2022-08-04	4.505e-05	++	LOC643923	643923	NA	NA
15121	ILMN_1739416	t	t	840	4.079	4.531e-05	+-	NKX1-1	54729	NA	NA
39194	ILMN_3243657	t	t	840	-4.078	4.537e-05	--	LOC283804	283804	ADAM6	8755
1333	ILMN_1723467	t	t	840	-4.078	4.538e-05	--	ITGB1	3688	ITGB1	3688
37704	ILMN_1659013	t	t	840	-4.078	4.55e-05	--	NANOG	79923	NA	NA
28345	ILMN_1710146	t	t	840	-4.078	4.551e-05	--	LOC649978	649978	NA	NA
29001	ILMN_1682565	t	t	840	-4.077	4.571e-05	--	LOC647079	647079	NA	NA
32703	ILMN_1660323	t	t	840	-4.077	4.571e-05	-+	LOC731999	731999	PDXDC1	23042
7813	ILMN_1768772	t	t	840	-4.076	4.585e-05	--	DEGS2	123099	DEGS2	123099
19502	ILMN_1709795	t	t	840	-4.076	4.588e-05	--	RAC2	5880	RAC2	5880
8937	ILMN_1811286	t	t	840	4.075	4.609e-05	++	LOC652082	652082	NA	NA
24840	ILMN_3191192	t	t	840	-4.074	4.625e-05	-+	LOC100128904	100128904	NA	NA
42193	ILMN_2048119	t	t	840	4.072	4.662e-05	+-	TBX19	9095	TBX19	9095
21641	ILMN_2334350	t	t	840	4.072	4.665e-05	++	BTBD3	22903	BTBD3	22903
16797	ILMN_1835562	t	t	840	4.072	4.668e-05	++	HS.191701	NA	NA	NA
19027	ILMN_3243788	t	t	840	-4.071	4.676e-05	--	TMEM146	257062	CATSPERD	257062
22554	ILMN_1786004	t	t	840	-4.07	4.697e-05	--	ZCCHC16	340595	RTL4	340595
3587	ILMN_1716276	t	t	840	-4.068	4.737e-05	--	CCL4L2	388372	CCL4	6351
11729	ILMN_1679960	t	t	840	-4.068	4.743e-05	--	LCE1A	353131	LCE1A	353131
15184	ILMN_3189188	t	t	840	4.067	4.753e-05	++	LOC100130109	100130109	SNRPE	6635
26610	ILMN_1709247	t	t	840	4.067	4.755e-05	++	PPP2R1B	5519	PPP2R1B	5519
10490	ILMN_1739164	t	t	840	-4.067	4.768e-05	--	CDC14A	8556	CDC14A	8556
10545	ILMN_1774134	t	t	840	4.066	4.774e-05	++	BRD4	23476	BRD4	23476
36788	ILMN_3201500	t	t	840	-4.066	4.774e-05	-+	LOC646851	646851	FAM227A	646851
44184	ILMN_1654365	t	t	840	-4.066	4.775e-05	-+	LOC440742	440742	NA	NA
24830	ILMN_1686362	t	t	840	-4.066	4.778e-05	--	CRYBA4	1413	CRYBA4	1413
11020	ILMN_1746206	t	t	840	4.066	4.78e-05	++	AZI1	22994	CEP131	22994
40063	ILMN_1770247	t	t	840	-4.066	4.784e-05	--	HOXA10	3206	HOXA10	3206
26620	ILMN_1726578	t	t	840	4.065	4.796e-05	++	ZNF93	81931	ZNF93	81931
45660	ILMN_1717123	t	t	840	4.065	4.802e-05	++	LOC647435	647435	NA	NA
6334	ILMN_1773809	t	t	840	4.065	4.807e-05	++	FOXP4	116113	FOXP4	116113
19924	ILMN_2407389	t	t	840	-4.065	4.809e-05	-+	GPNMB	10457	GPNMB	10457
21162	ILMN_3261982	t	t	840	-4.065	4.809e-05	-+	LOC100130467	100130467	NA	NA
39324	ILMN_1659437	t	t	840	-4.065	4.81e-05	-+	TXNDC17	84817	TXNDC17	84817
2932	ILMN_1808587	t	t	840	4.064	4.814e-05	++	ZFHX3	463	ZFHX3	463
2825	ILMN_1757303	t	t	840	-4.064	4.816e-05	--	PCDHA8	56140	PCDHA8	56140
21907	ILMN_1658396	t	t	840	4.064	4.82e-05	++	SPEF2	79925	SPEF2	79925
2450	ILMN_1676515	t	t	840	4.063	4.836e-05	++	IMPDH1	3614	IMPDH1	3614
43419	ILMN_3182942	t	t	840	-4.063	4.841e-05	--	LOC100129958	100129958	NA	NA
17225	ILMN_2090059	t	t	840	-4.062	4.858e-05	--	ZFY	7544	ZFY	7544
9851	ILMN_1695079	t	t	840	4.061	4.882e-05	++	ZNF101	94039	ZNF101	94039
45848	ILMN_2075476	t	t	840	-4.061	4.882e-05	-+	GIPC2	54810	GIPC2	54810
41153	ILMN_1779031	t	t	840	-4.061	4.891e-05	--	ZPLD1	131368	ZPLD1	131368
19816	ILMN_1789690	t	t	840	2022-06-04	4.897e-05	+-	LOC642244	642244	FOXI3	344167
34855	ILMN_1728779	t	t	840	-4.06	4.916e-05	--	NGLY1	55768	NGLY1	55768
6601	ILMN_1681249	t	t	840	-4.059	4.923e-05	--	KIF21A	55605	KIF21A	55605
18332	ILMN_3298065	t	t	840	4.059	4.924e-05	++	LOC729195	729195	NA	NA
40766	ILMN_1770329	t	t	840	-4.059	4.938e-05	--	RABGGTA	5875	RABGGTA	5875
39771	ILMN_2052135	t	t	840	-4.058	4.939e-05	--	LOH3CR2A	29931	LINC00312	29931
45043	ILMN_1736831	t	t	840	4.058	4.941e-05	++	PRSS33	260429	PRSS33	260429
37873	ILMN_3178461	t	t	840	-4.058	4.947e-05	--	C21ORF136	100126693	NA	NA
7696	ILMN_1717252	t	t	840	-4.058	4.95e-05	--	FBXL21	26223	FBXL21	26223
41514	ILMN_1750062	t	t	840	4.057	4.962e-05	++	PPARGC1A	10891	PPARGC1A	10891
17024	ILMN_3186782	t	t	840	4.057	4.975e-05	++	LOC100128653	100128653	LOC100128653	100128653
18749	ILMN_1702983	t	t	840	4.057	4.976e-05	+-	LOC652679	652679	NA	NA
9372	ILMN_3310171	t	t	840	4.056	4.983e-05	++	MIR210	406992	MIR210	406992
20769	ILMN_1846543	t	t	840	4.056	4.996e-05	++	HS.538370	NA	NA	NA
44959	ILMN_1676670	t	t	840	4.056	4.996e-05	++	TMED8	283578	TMED8	283578
15427	ILMN_3236408	t	t	840	4.055	5.008e-05	++	SCARNA5	677775	SCARNA5	677775
3736	ILMN_2099277	t	t	840	4.055	5.01e-05	++	HTRA4	203100	HTRA4	203100
336	ILMN_3282764	t	t	840	-4.054	5.038e-05	--	LOC152225	152225	LINC02085	152225
5446	ILMN_2411282	t	t	840	4.054	5.038e-05	++	QSOX1	5768	QSOX1	5768
223	ILMN_1697857	t	t	840	-4.053	5.053e-05	--	LOC644715	644715	NA	NA
13599	ILMN_1657711	t	t	840	-4.053	5.055e-05	-+	LOC645868	645868	NA	NA
23432	ILMN_1706960	t	t	840	4.053	5.055e-05	++	KIAA1217	56243	KIAA1217	56243
23780	ILMN_1652280	t	t	840	4.052	5.069e-05	++	FBXO32	114907	FBXO32	114907
33737	ILMN_3177974	t	t	840	-4.052	5.07e-05	--	LOC100127974	100127974	NA	NA
12223	ILMN_1773743	t	t	840	4.052	5.073e-05	++	LOC643435	643435	NA	NA
39512	ILMN_1672843	t	t	840	-4.052	5.079e-05	--	FBXO8	26269	FBXO8	26269
990	ILMN_2172600	t	t	840	-4.052	5.08e-05	-+	ZNF345	25850	ZNF345	25850
14299	ILMN_1803094	t	t	840	-4.051	5.092e-05	--	PDGFD	80310	PDGFD	80310
36815	ILMN_2394193	t	t	840	-4.051	5.106e-05	--	C14ORF138	79609	VCPKMT	79609
46052	ILMN_1741200	t	t	840	-4.05	5.115e-05	--	RFX5	5993	RFX5	5993
17566	ILMN_1846002	t	t	840	4.049	5.152e-05	++	HS.563552	NA	NA	NA
25993	ILMN_1849134	t	t	840	-4.048	5.16e-05	--	HS.545586	NA	NA	NA
38523	ILMN_1779185	t	t	840	4.048	5.167e-05	++	CYTSA	23384	SPECC1L	23384
19485	ILMN_1735979	t	t	840	4.046	5.2e-05	++	BCKDHA	593	BCKDHA	593
33480	ILMN_1688642	t	t	840	4.046	5.212e-05	++	LAMC3	10319	LAMC3	10319
25335	ILMN_1719581	t	t	840	4.046	5.218e-05	++	MYOM3	127294	MYOM3	127294
7725	ILMN_1903086	t	t	840	-4.046	5.221e-05	-+	LOC730926	730926	NA	NA
11207	ILMN_1895006	t	t	840	4.045	5.222e-05	++	HS.545893	NA	NA	NA
5886	ILMN_1741455	t	t	840	4.045	5.237e-05	+-	USP30	84749	USP30	84749
14023	ILMN_3166728	t	t	840	-4.044	5.246e-05	--	ERCC-00165	NA	NA	NA
[truncated: 45,324 more rows]
