# Supplementary material for: Patients with schizophrenia and bipolar disorder display a similar global gene expression signature in whole blood that reflects elevated proportion of immature neutrophil cells with association to lipid changes
Source: Transl Psychiatry. 2023 May 5;13:147. doi: 10.1038/s41398-023-02442-1 (PMC10163263; doi:10.1038/s41398-023-02442-1)
Supplement: Supplementary file 3 — Differential expression analysis [file 41398_2023_2442_MOESM3_ESM.xlsx]

## Sheet: SCZ_HC
ProbeID	OriginalGeneSymbol	OriginalEntrezID	UpdatedGeneSymbol	UpdatedEntrezID	ProbeType	Status	logFC	AveExpr	t	P.Value	adj.P.Val	B
ILMN_1664464	PTGDS	5730	PTGDS	5730	S	regular	-0.477395380741608	6.86602223568793	-6.60870106365126	7.73956456752314e-11	3.66259414028898e-06	14.2189959278803
ILMN_2249018	LOC389816	389816	LRRC26	389816	I	regular	-0.345735999787056	6.04876926340998	-6.44603129568025	2.15209583077634e-10	5.09218154999145e-06	13.2448924660015
ILMN_2114720	SLPI	6590	SLPI	6590	S	regular	0.450960000768844	6.57701789058766	5.85543887287431	7.34838510323859e-09	0.000115915876080187	9.89031938387298
ILMN_2147424	SERPINB10	5273	SERPINB10	5273	S	regular	0.142893592234203	4.6613696523708	5.61150784803951	2.9020634884312e-08	0.000343335876157575	8.5895873809143
ILMN_3247633	LOC100134379	100134379	BPI	671	S	regular	0.261109494558174	4.88520922504067	5.28488335722107	1.68736396350552e-07	0.00138146998522952	6.92708039343991
ILMN_1669321	MATK	4145	MATK	4145	I	regular	-0.132875266362305	4.64041023956899	-5.26306881741766	1.89173910523055e-07	0.00138146998522952	6.81930564841773
ILMN_2116877	OLFM4	10562	OLFM4	10562	S	regular	0.716538263182006	5.87617648880874	5.24830403242959	2.04346510081918e-07	0.00138146998522952	6.74659321656782
ILMN_1766736	BPI	671	BPI	671	S	regular	0.493383909986598	6.36351374887775	5.21386467842222	2.44458833375724e-07	0.00144606567147992	6.57772088456213
ILMN_1706635	ELANE	1991	ELANE	1991	S	regular	0.609171937039952	6.93917496379417	5.11786464210209	4.00725839537827e-07	0.00210706098938318	6.1124077076955
ILMN_1768469	TCN1	6947	TCN1	6947	S	regular	0.399037470809265	7.49186047094647	5.0857338599151	4.71974091365985e-07	0.00223352299257125	5.95845585208986
ILMN_1718565	CDKN1C	1028	CDKN1C	1028	S	regular	-0.317790657260651	6.31071880322764	-5.03507856640582	6.09788341473032e-07	0.00262336488032075	5.71756992405876
ILMN_1712522	CEACAM6	4680	CEACAM6	4680	S	regular	0.522363095394589	5.86316255927613	4.96761623155896	8.54795472221547e-07	0.00337095717766169	5.40023452412295
ILMN_1815124	LOC645317	645317	CHCHD2	51142	S	regular	-0.120706647114417	11.5788533202437	-4.88262773112492	1.30082510466091e-06	0.00473530357137447	5.00612453079604
ILMN_1751020	PACSIN1	29993	PACSIN1	29993	S	regular	-0.225337544030833	6.17861220311636	-4.84738809942312	1.54537541656597e-06	0.00522370005986797	4.84456877893809
ILMN_1688580	CAMP	820	CAMP	820	S	regular	0.449800307150596	9.56297956679516	4.79634396753125	1.97957705496723e-06	0.00580393781196809	4.61249365901463
ILMN_1779071	FEZ1	9638	FEZ1	9638	I	regular	-0.306165195877254	6.28832940463663	-4.78575219005651	2.08335703612534e-06	0.00580393781196809	4.56462491958692
ILMN_1744240	WDR67	93594	TBC1D31	93594	S	regular	-0.147828860254745	7.40519134872643	-4.76858194906249	2.2628085352664e-06	0.00580393781196809	4.48723539089366
ILMN_1763842	PTRH1	138428	PTRH1	138428	S	regular	-0.160781817204755	6.19819127035345	-4.76215762084362	2.33370193421789e-06	0.00580393781196809	4.4583465620728
ILMN_1723035	OLR1	4973	OLR1	4973	S	regular	0.363039390928212	5.29822310201093	4.75221105480224	2.4476968355131e-06	0.00580393781196809	4.41369081551943
ILMN_1705183	MPO	4353	MPO	4353	S	regular	0.380893590788421	5.85762981882279	4.75176745895478	2.45290358259962e-06	0.00580393781196809	4.41170129717731
ILMN_1680424	CTSG	1511	CTSG	1511	S	regular	0.471189038535055	5.95806294019653	4.65030740844823	3.97009313416482e-06	0.00894651035181343	3.96122417378858
ILMN_1806056	CEACAM8	1088	CEACAM8	1088	S	regular	0.588440470904801	6.40704024212064	4.63149602007185	4.33655162686143e-06	0.00915124916726833	3.87870414363314
ILMN_1693262	LOC653600	653600	NA	NA	S	regular	0.803272442433743	8.74687132734086	4.62609147845759	4.44770472808511e-06	0.00915124916726833	3.85505404256892
ILMN_1791912	SIDT2	51092	SIDT2	51092	S	regular	-0.149152868628367	10.1512385798882	-4.61608599907152	4.66074387429896e-06	0.00919001593181041	3.81133878674632
ILMN_1778668	TAGLN	6876	TAGLN	6876	A	regular	-0.232859767587897	7.67637884730288	-4.60630798440031	4.87838296440045e-06	0.0092343886809729	3.76870320169134
ILMN_1724266	LYPD2	137797	LYPD2	137797	S	regular	-0.251376826622795	5.43026733466087	-4.57307651443583	5.69333723771027e-06	0.0103625306961601	3.62443704359753
ILMN_2313730	RHOC	389	RHOC	389	A	regular	-0.154404899152823	9.48184079081961	-4.56043994423282	6.03627228154965e-06	0.0104924398260759	3.56983612186996
ILMN_1693192	PI3	5266	PI3	5266	S	regular	0.400219101298246	10.5889409592865	4.55436339027178	6.20815069057592e-06	0.0104924398260759	3.54363072189544
ILMN_1701237	SH2D1B	117157	SH2D1B	117157	S	regular	-0.297048994609289	7.1380262017969	-4.47002730005195	9.13575070252977e-06	0.0149079700170971	3.18332362499764
ILMN_1812433	HP	3240	HP	3240	S	regular	0.342529146999758	5.62770487164541	4.4557222873608	9.74843154100843e-06	0.01499394751482	3.12283796457433
ILMN_1656501	DUSP5	1847	DUSP5	1847	S	regular	-0.163220555098398	7.34708987328652	-4.45406005324362	9.82212397691228e-06	0.01499394751482	3.11582141880699
ILMN_1791328	STK39	27347	STK39	27347	S	regular	-0.140942187230072	8.33181641604512	-4.42717788541699	1.10905590450907e-05	0.0164012039278383	3.00269051940242
ILMN_1803686	ADA	100	ADA	100	S	regular	-0.146804986639264	8.40575292139293	-4.40073520517856	1.24902274090482e-05	0.0179113645963147	2.89203965700774
ILMN_1713124	AKR1C3	8644	AKR1C3	8644	S	regular	-0.305343555564502	7.98702429109986	-4.34775852008105	1.58190294603926e-05	0.0220177626810047	2.67223968315525
ILMN_1742001	CD160	11126	CD160	11126	S	regular	-0.312070192752248	7.9843988973968	-4.33023667087805	1.70954976123677e-05	0.023114578100288	2.60009542396122
ILMN_1741917	OSCAR	126014	OSCAR	126014	A	regular	0.177590433566424	8.39963257103461	4.31677169807527	1.81426563155159e-05	0.023849025689421	2.54484215834968
ILMN_1673305	RHOC	389	RHOC	389	S	regular	-0.156619490492359	8.3358561300606	-4.28383718429942	2.09681864366455e-05	0.0268183104524696	2.41038238901821
ILMN_2331082	MS4A7	58475	MS4A7	58475	A	regular	-0.200826033323251	9.00816417543833	-4.27547942851343	2.17493761418481e-05	0.0270854138726494	2.37641580014793
ILMN_1658486	MRPL54	116541	MRPL54	116541	S	regular	-0.135670098517261	8.81432598445146	-4.26518281264541	2.27499934827474e-05	0.0275045658158118	2.33465591978745
ILMN_2370976	FER1L3	26509	MYOF	26509	A	regular	-0.171526345639388	5.27563277629773	-4.25688482699722	2.35881828018334e-05	0.0275045658158118	2.30107128631709
ILMN_1753745	HDDC2	51020	HDDC2	51020	S	regular	-0.120427269828795	9.87962683191463	-4.25317708588466	2.39721513436757e-05	0.0275045658158118	2.28608489175108
ILMN_1693338	CYP1B1	1545	CYP1B1	1545	S	regular	0.243724972453574	8.3290990861203	4.24901011164708	2.44107889242883e-05	0.0275045658158118	2.26925708432568
ILMN_2182531	C18ORF55	29090	TIMM21	29090	S	regular	-0.0953570217702833	8.25837984417294	-4.23217618318271	2.62619607941287e-05	0.0283740988724661	2.20143454442418
ILMN_1679357	DEFA1B	728358	DEFA1	1667	S	regular	0.634530773832729	10.5489503885602	4.22925023139721	2.65970718824738e-05	0.0283740988724661	2.18967216223415
ILMN_1677920	LTF	4057	LTF	4057	S	regular	0.384413891756116	5.84841057714268	4.22593864366937	2.69812659649847e-05	0.0283740988724661	2.17636882274391
ILMN_1788024	PCID2	55795	PCID2	55795	S	regular	-0.0895194679147817	9.9421231757628	-4.16561398675932	3.49773477968193e-05	0.0340223203214692	1.93576308287626
ILMN_1687757	AKR1C4	1109	AKR1C4	1109	I	regular	-0.193429324406633	5.63738227759218	-4.16165313394653	3.55745540038539e-05	0.0340223203214692	1.92008007742087
ILMN_1796423	CLIC3	9022	CLIC3	9022	S	regular	-0.268128083896093	8.15233076670284	-4.15890291922374	3.59949181046726e-05	0.0340223203214692	1.90919893254994
ILMN_3265365	CEP78	84131	CEP78	84131	M	regular	-0.176375270473352	6.90350337395809	-4.15876964500748	3.60154083746161e-05	0.0340223203214692	1.90867181056307
ILMN_2062714	PTGDR	5729	PTGDR	5729	S	regular	-0.231193466392452	7.17785201079791	-4.1557401612908	3.64841816965882e-05	0.0340223203214692	1.89669402023627
ILMN_1793549	PTPN4	5775	PTPN4	5775	S	regular	-0.137831095850503	8.71984102083149	-4.1545760215799	3.66658566953686e-05	0.0340223203214692	1.89209352022728
ILMN_1753347	DEFA4	1669	DEFA4	1669	S	regular	0.569761148588712	7.00487117053401	4.14414450748548	3.83326569314355e-05	0.0348849293070447	1.85092444577908
ILMN_1708991	CCNY	219771	CCNY	219771	A	regular	0.107388018837871	7.97926264380253	4.13335332350658	4.0132645328441e-05	0.0358339089599588	1.8084394048421
ILMN_1802252	GAPDH	2597	GAPDH	2597	S	regular	0.101783229840102	9.94314697132439	4.11709704035705	4.29966995253015e-05	0.0371723089128368	1.74463700981174
ILMN_1670899	FBN2	2201	FBN2	2201	S	regular	0.207364884659494	7.19786779007693	4.11596833749137	4.32026074045607e-05	0.0371723089128368	1.74021597103322
ILMN_2102721	DEFA1B	728358	DEFA1	1667	S	regular	0.652422841802244	9.92325653325767	4.09342532987302	4.75168088771739e-05	0.0397272227710616	1.65215830870141
ILMN_1699695	TNFRSF21	27242	TNFRSF21	27242	S	regular	-0.220036824666704	5.93784301954058	-4.09176134919944	4.785097516959e-05	0.0397272227710616	1.64567668935847
ILMN_1719178	ACOT7	11332	ACOT7	11332	I	regular	0.0290968353015142	4.40089790173041	4.05490610276886	5.58507296550202e-05	0.0439099489044505	1.50275944479659
ILMN_1669377	AP4B1	10717	AP4B1	10717	S	regular	-0.0931000155720056	8.90391108392225	-4.05399298931366	5.60641987661841e-05	0.0439099489044505	1.49923420479752
ILMN_1787691	CITED4	163732	CITED4	163732	S	regular	0.18010811694871	5.73584195279405	4.04884508881218	5.72822496445888e-05	0.0439099489044505	1.47937395070225
ILMN_1789166	SHD	56961	SHD	56961	S	regular	-0.0545497155760613	4.46611312552366	-4.04695640098099	5.7735400384376e-05	0.0439099489044505	1.47209354712556
ILMN_1763207	BATF3	55509	BATF3	55509	S	regular	-0.147862990640348	5.19121671538038	-4.03739494636014	6.00821639518529e-05	0.0439099489044505	1.43528627029818
ILMN_1730867	AZU1	566	AZU1	566	S	regular	0.299079322434578	5.53572064118102	4.03640775688481	6.03295498006602e-05	0.0439099489044505	1.43149076147428
ILMN_1724671	MAP6	4135	MAP6	4135	A	regular	-0.0453206478673112	4.47814861254058	-4.03423765660208	6.0876770580776e-05	0.0439099489044505	1.42315035067385
ILMN_1751625	MS4A3	932	MS4A3	932	I	regular	0.220899184243914	5.16597034785346	4.03184772621323	6.14848731575032e-05	0.0439099489044505	1.41397000551951
ILMN_1694127	LOC650761	650761	NA	NA	S	regular	-0.209971207698829	5.31775113908047	-4.02931630849898	6.21352595888525e-05	0.0439099489044505	1.40425182418431
ILMN_1708041	PLEKHF1	79156	PLEKHF1	79156	S	regular	-0.18572067411605	8.67309126668805	-4.02919033511653	6.21677952918915e-05	0.0439099489044505	1.40376836087367
ILMN_1695530	MS4A3	932	MS4A3	932	A	regular	0.277431705600178	7.9917853596805	4.02557962653708	6.31072496212747e-05	0.0439180054974644	1.38991723073196
ILMN_2117330	NDUFB2	4708	NDUFB2	4708	S	regular	-0.102866861784548	10.6396207001454	-4.02189769681664	6.40790943221941e-05	0.0439480431972346	1.37580507518317
ILMN_3230623	FLJ40039	647662	NA	NA	I	regular	0.0343487702978909	4.45975715458975	4.01192294143463	6.67837588977048e-05	0.04470487200786	1.33763552750083
ILMN_1676088	MSRB3	253827	MSRB3	253827	A	regular	0.155305893437202	5.65729449542014	4.01088278303749	6.70719504798525e-05	0.04470487200786	1.33366044434813
ILMN_2079655	KLRB1	3820	KLRB1	3820	S	regular	-0.179596089604583	11.3401964258307	-4.00219412843277	6.95257717750178e-05	0.0456967791348496	1.30049415868614
ILMN_1651385	MFN2	9927	MFN2	9927	S	regular	0.147616236526976	7.77013692842183	3.97572862266552	7.75352505080163e-05	0.050263022736861	1.19989291223554
ILMN_1740426	RASD1	51655	RASD1	51655	S	regular	-0.120500047602956	5.06757308385185	-3.96233026313276	8.19161423518864e-05	0.0523853730340313	1.1492056074919
ILMN_1780898	PRKCH	5583	PRKCH	5583	S	regular	-0.128389315723044	10.4295280040679	-3.95826379480596	8.32914813333e-05	0.0525547036151434	1.13385406500138
ILMN_1674009	TKTL1	8277	TKTL1	8277	S	regular	-0.188431238006185	6.99179080257418	-3.95445461106699	8.45996175656111e-05	0.0526777329218081	1.11948746076038
ILMN_1706268	PTGDR	5729	PTGDR	5729	S	regular	-0.200164966851783	5.81332583369577	-3.94926744138491	8.64122906685656e-05	0.0528345894964765	1.09994492098324
ILMN_1762957	LOC648868	648868	NA	NA	S	regular	-0.194809478694977	5.37839492137303	-3.94737010099083	8.70844616935774e-05	0.0528345894964765	1.09280285314443
ILMN_1695576	MRPL24	79590	MRPL24	79590	A	regular	-0.0860414603886337	8.6390700642998	-3.92457768497566	9.55558762058753e-05	0.0569068652933903	1.00726264747615
ILMN_1725661	DEFA1B	728358	DEFA1	1667	S	regular	0.591013742658628	10.8608403075582	3.92291968291214	9.62016191592085e-05	0.0569068652933903	1.001058607916
ILMN_2152422	MCART6	401612	SLC25A53	401612	S	regular	-0.0480176638673511	4.49944500563096	-3.91804367891829	9.81246918714553e-05	0.0573278369559614	0.982827715535627
ILMN_1659682	GALK2	2585	GALK2	2585	I	regular	-0.121278650977276	4.98105937019721	-3.90670792394565	0.000102736975596221	0.059290510928536	0.940528195982425
ILMN_2307978	FAM108A3	653401	ABHD17A	81926	A	regular	-0.163055246762252	5.66193436887273	-3.89485848327856	0.000107777061267885	0.0611828330194386	0.896437075216419
ILMN_2165289	DEFA3	1668	DEFA1	1667	S	regular	0.588142562085658	10.6929207924482	3.89296979182479	0.000108601694179	0.0611828330194386	0.889421187795013
ILMN_1657373	LEPREL1	55214	P3H2	55214	S	regular	-0.137156281647218	5.38938039781461	-3.88653143655369	0.000111457840249227	0.0619216910831936	0.865529197330313
ILMN_1652461	PARD3B	117583	PARD3B	117583	A	regular	0.0557262035606643	4.57330904798963	3.88228423339196	0.000113380676225818	0.0619216910831936	0.849789018311543
ILMN_1704870	PGLYRP1	8993	PGLYRP1	8993	S	regular	0.277888449485474	9.00421350626477	3.87920706997976	0.000114793343652806	0.0619216910831936	0.838395300235306
ILMN_3302919	MYOF	26509	MYOF	26509	M	regular	-0.177744721384737	6.52407924909221	-3.8775763451753	0.000115548706673067	0.0619216910831936	0.832360768354765
ILMN_1813055	LOC401093	401093	MBNL1-AS1	401093	A	regular	0.0627382763426958	4.58854753626278	3.87563164846964	0.000116455645381828	0.0619216910831936	0.82516754919271
ILMN_2185984	SASH1	23328	SASH1	23328	S	regular	0.196695645333391	5.96999678279298	3.8534504884602	0.000127287565959244	0.0669292164876587	0.743366113308491
ILMN_2233783	CD38	952	CD38	952	S	regular	-0.210228321543267	5.86761505898916	-3.83654353860648	0.000136175758370294	0.0699537710243904	0.68131708073127
ILMN_1685009	ITGAM	3684	ITGAM	3684	S	regular	0.113224651884883	10.1750907380535	3.8335622348093	0.000137802615426471	0.0699537710243904	0.67040268946614
ILMN_1674498	C7ORF46	340277	FAM221A	340277	S	regular	-0.0573774766433264	4.56677632846438	-3.83324765244059	0.000137975344881896	0.0699537710243904	0.66925149425931
ILMN_2228180	MSRA	4482	MSRA	4482	S	regular	0.111355955910938	7.64934150892383	3.82928910294992	0.000140166428811583	0.0699537710243904	0.654773150918774
ILMN_2347949	G6PD	2539	G6PD	2539	A	regular	0.0950015998757525	10.1415689315332	3.82773278274451	0.000141036824085353	0.0699537710243904	0.649084852351248
ILMN_1673566	ADAMTS1	9510	ADAMTS1	9510	S	regular	-0.134750252343372	5.04109109087928	-3.82618225552143	0.000141909050954958	0.0699537710243904	0.643419928589982
ILMN_1699772	RRAGD	58528	RRAGD	58528	S	regular	0.13853753681596	8.95174725193138	3.82282930443203	0.000143812645178339	0.0701612969873665	0.631177279597223
ILMN_1810289	FER1L3	26509	MYOF	26509	A	regular	-0.179895595168114	6.91745754226822	-3.8113963855377	0.000150486305930352	0.0726679944443065	0.589509478640438
ILMN_1751120	HIST1H4H	8365	H4C8	8365	S	regular	-0.305963951950563	7.01450982001441	-3.80717149570254	0.000153025596716318	0.0731477809434981	0.574141920706097
ILMN_1671237	GNGT2	2793	GNGT2	2793	S	regular	-0.120732767914228	6.29854172714452	-3.80349966420118	0.00015526525994553	0.0732497779197486	0.560799310803323
ILMN_1713561	C20ORF103	24141	LAMP5	24141	S	regular	-0.198678764691702	5.80970173988635	-3.79937631153628	0.00015781717756798	0.0732497779197486	0.54583067675872
ILMN_1692223	LCN2	3934	LCN2	3934	S	regular	0.307810755823436	9.43953488157463	3.79726631401621	0.000159138292909053	0.0732497779197486	0.538176960394047
ILMN_1728298	SBK1	388228	SBK1	388228	I	regular	-0.143960852794168	8.9124137070551	-3.79680193338695	0.000159430448740234	0.0732497779197486	0.53649303253979
ILMN_2366330	FERMT3	83706	FERMT3	83706	A	regular	0.0826277259710526	10.5178516953746	3.78914944151818	0.000164318312128534	0.0747695719697944	0.508772138133692
ILMN_1746686	POLR1C	9533	POLR1C	9533	I	regular	-0.0919360178581723	8.02681551039591	-3.78584670517494	0.000166471217998465	0.0750277852318225	0.496824644036742
ILMN_1798588	HLTF	6596	HLTF	6596	I	regular	-0.0991984696706192	4.93675648199605	-3.78140085710082	0.000169411284822441	0.075632549355211	0.480757763579409
ILMN_1676980	MTSS1	9788	MTSS1	9788	S	regular	-0.145127834302738	7.13694311217703	-3.77678099117532	0.000172518248719697	0.0762814602268389	0.464081170420188
ILMN_1746888	PCOLCE2	26577	PCOLCE2	26577	S	regular	0.0846717636747725	4.58004495521165	3.77447564130263	0.000174088660999907	0.0762814602268389	0.455766726580412
ILMN_1799106	MOSC1	64757	MTARC1	64757	S	regular	0.213517703245838	8.2123042675861	3.76682001624524	0.000179400907482752	0.0778879738055621	0.428190969056907
ILMN_1679382	CCT2	10576	CCT2	10576	S	regular	-0.0916399429773342	8.86168678365726	-3.76240019004036	0.000182536997736665	0.0784491098901354	0.412295083507112
ILMN_1780516	MSTN	2660	MSTN	2660	S	regular	0.0314056247956467	4.41594475562334	3.76035044978381	0.000184008858225494	0.0784491098901354	0.404929275516484
ILMN_1778991	NFIB	4781	NFIB	4781	S	regular	0.218800943423688	6.06295173129729	3.75239315784321	0.000189829393194232	0.0802080033404523	0.37637096714522
ILMN_3283772	LOC644237	644237	GAPDH	2597	M	regular	0.105647082124499	8.01539938688191	3.74695354501547	0.000193907640744319	0.0812061175481716	0.356881867830074
ILMN_1781824	FASLG	356	FASLG	356	S	regular	-0.214913789938787	5.64767544549919	-3.7411573017715	0.000198343993861618	0.0818548122010284	0.336144874967752
ILMN_1799134	KLRD1	3824	KLRD1	3824	A	regular	-0.251221011427029	8.68455911331538	-3.74041881860573	0.000198916032439158	0.0818548122010284	0.333505044442503
ILMN_2395981	PYHIN1	149628	PYHIN1	149628	A	regular	-0.165156148546787	8.10953503651075	-3.73296127390514	0.000204780449051542	0.0833852360404288	0.306874833162119
ILMN_1760029	HOXC12	3228	HOXC12	3228	S	regular	0.0244983087105259	4.37720595812559	3.73056454809407	0.000206699472101967	0.0833852360404288	0.298327171991532
ILMN_1773063	OSBPL1A	114876	OSBPL1A	114876	A	regular	0.145148751936786	5.68549843602134	3.72904950784015	0.000207921261390246	0.0833852360404288	0.292926663578752
ILMN_1874689	HS.554507	NA	NA	NA	S	regular	-0.215060740637075	6.395160816156	-3.72207512538402	0.000213633872954579	0.0849562669733576	0.268092949977988
ILMN_1684349	IL2RB	3560	IL2RB	3560	S	regular	-0.184483842982649	10.2064792460384	-3.71479581480249	0.000219753579939103	0.0863964852517079	0.242221065788012
ILMN_1716276	CCL4L2	388372	CCL4	6351	S	regular	-0.21336028163627	8.38547078426582	-3.71344541225896	0.000220906846891716	0.0863964852517079	0.237426855711478
ILMN_1743078	LOC643031	643031	NA	NA	S	regular	-0.178916467420803	11.4319650587734	-3.71010633163249	0.000223782973936321	0.0866916689020156	0.225579608544848
ILMN_1802872	PPIL2	23759	PPIL2	23759	I	regular	0.0596669058978634	4.59698043000753	3.70833219210374	0.000225325428965786	0.0866916689020156	0.219289023258177
ILMN_1653026	PLAC8	51316	PLAC8	51316	S	regular	-0.142271569064279	10.1812249103965	-3.70147747817816	0.000231379458523244	0.0883029848039956	0.195011333734556
ILMN_1651282	COL17A1	1308	COL17A1	1308	A	regular	0.223953034825239	5.35269131100462	3.69863063241404	0.000233938456925965	0.0884320786293616	0.184941190449728
ILMN_2073289	MTSS1	9788	MTSS1	9788	S	regular	-0.120830076228032	9.43490956458039	-3.69599264829743	0.000236333449016671	0.0884320786293616	0.175616494407649
ILMN_1701911	C5ORF20	140947	DCANP1	140947	S	regular	-0.134297360135975	5.70397024300139	-3.69490916270678	0.000237323795742639	0.0884320786293616	0.171788461066251
ILMN_1743241	ARL4A	10124	ARL4A	10124	A	regular	0.185716913462446	5.54148563664723	3.69155858763626	0.000240411097398482	0.0886685417219525	0.159957456060424
ILMN_1798061	ZFYVE26	23503	ZFYVE26	23503	S	regular	-0.0766541001821999	8.03697732400453	-3.6901655419636	0.000241705764261181	0.0886685417219525	0.155041593820228
ILMN_1911721	HS.224794	NA	NA	NA	S	regular	-0.131661718450273	5.74621961946926	-3.68221774092889	0.000249218552700521	0.0907213043803596	0.127029009723668
ILMN_1715374	INSRR	3645	INSRR	3645	S	regular	0.0653503186255371	4.68432498174661	3.67983970386843	0.000251508748359242	0.0908560954091939	0.118658727019876
ILMN_2367418	OSCAR	126014	OSCAR	126014	A	regular	0.151556596652407	9.04770312783286	3.6714781568607	0.000259719455766382	0.0926664949863194	0.089268761469345
ILMN_1671337	SLC2A5	6518	SLC2A5	6518	S	regular	0.181639295861487	5.76937302952207	3.67075962426266	0.000260436655182057	0.0926664949863194	0.0867461914279852
ILMN_1655844	TAF1A	9015	TAF1A	9015	I	regular	-0.0356648912545792	4.4494434205395	-3.66577616865103	0.000265462311814953	0.0937497983732762	0.069263706705315
ILMN_2193213	DEFA1	1667	DEFA1	1667	S	regular	0.495812777747036	11.5440912360752	3.66042029183448	0.000270965047528617	0.0949842884755315	0.0505001745056113
ILMN_1700546	ELOVL6	79071	ELOVL6	79071	S	regular	-0.0929529008944048	4.85105555759546	-3.64957320225072	0.000282439412584489	0.0979391034589386	0.0125797576280124
ILMN_1737541	HGD	3081	HGD	3081	S	regular	0.11989978253003	5.287714011987	3.64682348718722	0.00028541979700185	0.0979391034589386	0.00298419615532275
ILMN_1654032	ZER1	10444	ZER1	10444	S	regular	0.129290279788951	6.31344790487016	3.64376112180172	0.0002887738062801	0.0979391034589386	-0.007694224140538
ILMN_2399363	CLEC4A	50856	CLEC4A	50856	A	regular	0.113000832534791	10.4139013253066	3.64288790497729	0.000289736942531033	0.0979391034589386	-0.0107375373828011
ILMN_1802888	ZNF185	7739	ZNF185	7739	S	regular	0.148176506734524	9.09863979301014	3.64238868959416	0.00029028891864856	0.0979391034589386	-0.0124770751897465
ILMN_1704629	SLC1A7	6512	SLC1A7	6512	S	regular	-0.167622357207044	5.41210784867789	-3.63766487277882	0.000295561074580271	0.0979391034589386	-0.0289260751711184
ILMN_1744126	ING4	51147	NA	NA	I	regular	-0.102298783739728	5.27823556542526	-3.63623561022817	0.000297173872786997	0.0979391034589386	-0.0338989255483746
ILMN_1723158	NOP2	4839	NOP2	4839	A	regular	-0.0941364302440899	8.8892678111306	-3.63514697201559	0.000298407844346822	0.0979391034589386	-0.037685376860364
ILMN_2109489	GZMB	3002	GZMB	3002	S	regular	-0.231199378096113	10.2992928501164	-3.63511956344948	0.000298438973937953	0.0979391034589386	-0.037780694003831
ILMN_1659158	SAMD3	154075	SAMD3	154075	I	regular	-0.158661434335764	8.84374359318177	-3.63366951940355	0.000300090230998586	0.0979391034589386	-0.0428224407135138
ILMN_1687873	KLC4	89953	KLC4	89953	I	regular	-0.0255720479647019	4.38124330784506	-3.62672474659567	0.00030811824849318	0.0997223594414317	-0.0669423275252514
ILMN_2041046	CKS1B	1163	CKS1B	1163	S	regular	-0.141431322692295	6.41083921687823	-3.62531801611083	0.00030976875595145	0.0997223594414317	-0.071822637666771
ILMN_1703433	PLSCR3	57048	PLSCR3	57048	S	regular	-0.0989863415758006	11.1783675380359	-3.62057606361426	0.000315393777724845	0.100847160427519	-0.0882602761004811
ILMN_1663640	MAOA	4128	MAOA	4128	S	regular	0.0838335447717808	4.49535741222855	3.61779911718858	0.000318732205841368	0.101230632060611	-0.0978767539987784
ILMN_2316386	GPBAR1	151306	GPBAR1	151306	A	regular	-0.148879625503053	8.89545770719261	-3.61375794519021	0.000323649744149783	0.101660146547594	-0.11185852488859
ILMN_1800958	ALS2CR4	65062	TMEM237	65062	S	regular	-0.0916726029831825	4.86392479985759	-3.61316193232574	0.000324381001388049	0.101660146547594	-0.113919356443192
ILMN_1721457	RANBP1	5902	RANBP1	5902	S	regular	-0.136520125588976	7.1808957796341	-3.6096103439336	0.000328770730137854	0.102020652691086	-0.126192890643911
ILMN_1727540	C1ORF112	55732	C1orf112	55732	S	regular	-0.107350551421395	5.29146567925303	-3.60837063815123	0.000330316067774054	0.102020652691086	-0.130474316016763
ILMN_1761945	FGFBP2	83888	FGFBP2	83888	S	regular	-0.288476072090818	9.35977962653807	-3.60568508195962	0.00033368710173995	0.102020652691086	-0.139744251303457
ILMN_1809433	XBP1	7494	XBP1	7494	S	regular	-0.113307014239902	10.5893879925228	-3.60531460630025	0.00033415466405592	0.102020652691086	-0.14102252863558
ILMN_1759649	FLJ41352	150776	NA	NA	I	regular	0.0830725904939529	4.64659355312506	3.58948937613738	0.000354710401797754	0.107602309899199	-0.195507377738455
ILMN_1652185	IL4R	3566	IL4R	3566	I	regular	0.146580958460124	9.24436741900403	3.58495199144368	0.000360819210561495	0.108758264340138	-0.211086633490761
ILMN_1813206	CP	1356	CP	1356	S	regular	0.0260837766708715	4.40049499055435	3.57800258461692	0.000370366822278558	0.110220386200291	-0.234910868579621
ILMN_2319000	MATK	4145	MATK	4145	A	regular	-0.174495228152782	9.63039450839826	-3.57108410211792	0.000380106669716062	0.110220386200291	-0.258584877382233
ILMN_2088437	CX3CR1	1524	CX3CR1	1524	S	regular	-0.147484540159079	11.0002683134101	-3.56936153821967	0.000382568730283446	0.110220386200291	-0.26447237266761
ILMN_1662846	GPR160	26996	GPR160	26996	S	regular	0.168857953697662	6.60396066475398	3.56926892120162	0.000382701530019566	0.110220386200291	-0.264788847883842
ILMN_2116594	GPR89A	51463	GPR89B	51463	S	regular	-0.105060312529171	4.88933431718852	-3.56908994106602	0.000382958284631573	0.110220386200291	-0.265400406139582
ILMN_1768575	SFTPD	6441	SFTPD	6441	S	regular	-0.127103153143844	5.08910795653349	-3.56801494656754	0.000384503807772718	0.110220386200291	-0.269072939698237
ILMN_2258816	SAMD3	154075	SAMD3	154075	I	regular	-0.158008455353565	9.06828197249029	-3.56705958188155	0.000385882239754345	0.110220386200291	-0.272335884517227
ILMN_1770425	CDIPT	10423	CDIPT	10423	A	regular	0.10240298391923	8.63805186834876	3.56650053454381	0.000386690996983331	0.110220386200291	-0.274244860021299
ILMN_2038778	GAPDH	2597	GAPDH	2597	S	regular	0.0705216256375643	11.9373545990155	3.56138836359876	0.000394160608956069	0.110220386200291	-0.291687993887235
ILMN_1742074	C8ORF76	84933	C8orf76	84933	S	regular	-0.0558626105706725	8.98051615963868	-3.56128577440046	0.000394311880169663	0.110220386200291	-0.292037789762801
ILMN_1671891	PID1	55022	PID1	55022	S	regular	0.185894504282375	6.99063590090888	3.56059239766971	0.000395335713659661	0.110220386200291	-0.294401724964526
ILMN_2307032	OSBPL5	114879	OSBPL5	114879	A	regular	-0.145313174019092	7.6214734906237	-3.55934546493317	0.000397183188830834	0.110220386200291	-0.298651787908867
ILMN_3266159	LOC100128528	100128528	NA	NA	M	regular	0.119468140857035	5.3747491463088	3.55768579420382	0.000399654725428604	0.110220386200291	-0.304306408620947
ILMN_1696584	ORM1	5004	ORM1	5004	S	regular	0.39339376724095	7.28544830135625	3.55741074206673	0.00040006571392858	0.110220386200291	-0.30524328619722
ILMN_1666594	IRF8	3394	IRF8	3394	S	regular	-0.10835133523485	9.95598280801991	-3.55640326100733	0.000401574494343452	0.110220386200291	-0.308674354029387
ILMN_1800270	GABRG2	2566	GABRG2	2566	I	regular	-0.0425821696140734	4.5136238737618	-3.55549734905802	0.000402935714402096	0.110220386200291	-0.311758719814724
ILMN_1809098	TAS2R1	50834	TAS2R1	50834	S	regular	0.0401649483851783	4.44239841920553	3.55081506412808	0.000410040428939236	0.110952768371513	-0.327688467581924
ILMN_1678494	ZNF438	220929	ZNF438	220929	S	regular	0.141237701510263	6.94093065644726	3.54672367160261	0.000416344378222645	0.110952768371513	-0.341591367020248
ILMN_1742947	SEC14L4	284904	SEC14L4	284904	S	regular	0.159206546304898	4.99426069225153	3.54555640050476	0.000418159452768498	0.110952768371513	-0.345555022232622
ILMN_1764826	TFE3	7030	TFE3	7030	S	regular	0.110000825548769	6.92720674262875	3.54478573402816	0.000419361873989596	0.110952768371513	-0.348171254296902
ILMN_1815924	NUP107	57122	NUP107	57122	S	regular	-0.0840771159847016	8.26242444056489	-3.54374795805534	0.000420986162026153	0.110952768371513	-0.351693394799696
ILMN_2371169	ZYX	7791	ZYX	7791	A	regular	0.110990555139791	10.4208907135981	3.54184468982795	0.000423980397095681	0.110952768371513	-0.358150374557299
ILMN_2059886	TTC38	55020	TTC38	55020	S	regular	-0.175176999029903	8.25646748706407	-3.54119471745258	0.000425007495033765	0.110952768371513	-0.360354688877883
ILMN_1740441	CYB5R3	1727	CYB5R3	1727	A	regular	0.105895528605815	7.77087932695578	3.54046665507129	0.000426160756752079	0.110952768371513	-0.362823374560831
ILMN_1736972	GKAP1	80318	GKAP1	80318	S	regular	0.114552507813474	5.11665212393263	3.540117813609	0.000426714363916392	0.110952768371513	-0.364006039352465
ILMN_1712888	HSPH1	10808	HSPH1	10808	S	regular	-0.102820555906431	8.90125716176427	-3.53672735270177	0.000432130150460371	0.111724355750664	-0.37549474924828
ILMN_1680757	LRRC26	389816	LRRC26	389816	A	regular	-0.138361581123967	6.40316092796514	-3.53335454041981	0.000437581503216089	0.111724355750664	-0.386913131244634
ILMN_1664170	CUGBP2	10659	CELF2	10659	I	regular	-0.0484527547958109	4.52007604495837	-3.53308781987073	0.000438015327505729	0.111724355750664	-0.387815644077132
ILMN_2352131	ERBB2	2064	ERBB2	2064	A	regular	-0.192483181655828	5.96176654949461	-3.53240647184159	0.00043912537602484	0.111724355750664	-0.390120850177213
ILMN_1685433	COL8A1	1295	COL8A1	1295	A	regular	-0.0216413779568816	4.3646253639929	-3.52697430905814	0.000448070020999703	0.112982252171494	-0.408484171650103
ILMN_1745788	CX3CR1	1524	CX3CR1	1524	S	regular	-0.164430750443218	8.05113879145972	-3.52650880606601	0.000448844397190391	0.112982252171494	-0.410056528525672
ILMN_1780368	GPR18	2841	GPR18	2841	S	regular	-0.13661886923674	7.45876111297771	-3.51684820471768	0.000465200355196959	0.116479769359713	-0.442642557034518
ILMN_1757467	H1F0	3005	H1-0	3005	S	regular	0.172240933388886	7.96801484867851	3.51319813783041	0.000471523917769587	0.117441717687422	-0.454932113544542
ILMN_1790891	CKAP4	10970	CKAP4	10970	S	regular	0.130584119826645	9.37129608904423	3.51026676907399	0.000476660459315423	0.117828087988771	-0.464792948654215
ILMN_1786823	ICAM2	3384	ICAM2	3384	S	regular	-0.0882067940583102	10.0771227620141	-3.50947606317323	0.000478054918197158	0.117828087988771	-0.467451446258289
ILMN_2316236	HOPX	84525	HOPX	84525	A	regular	-0.218316446606702	8.99991817000475	-3.50245205119499	0.000490610674665376	0.119520088422469	-0.491042107885069
ILMN_1798533	ZNF22	7570	ZNF22	7570	S	regular	-0.0913439838856096	8.75331934716238	-3.50188071634233	0.000491645400858891	0.119520088422469	-0.492958973879775
ILMN_1743933	TSHZ3	57616	TSHZ3	57616	S	regular	0.130611110635965	7.20664842582277	3.4995184605433	0.000495945292746939	0.119520088422469	-0.500881296496742
ILMN_2330966	PTK2B	2185	PTK2B	2185	A	regular	0.0895066972225909	8.51944343091603	3.49884601889804	0.000497175713826222	0.119520088422469	-0.503135528646618
ILMN_1762899	EGR1	1958	EGR1	1958	S	regular	0.100011342470268	6.81012683988387	3.49771664563683	0.000499248640307108	0.119520088422469	-0.506920596743591
ILMN_1724489	RFC4	5984	RFC4	5984	A	regular	-0.0998448868128721	7.1751893073645	-3.49714222653622	0.000500306062857547	0.119520088422469	-0.508845296835235
ILMN_1692464	FLJ20699	55020	TTC38	55020	S	regular	-0.174947325246553	8.25081255353171	-3.49590047258186	0.000502599108173011	0.119520088422469	-0.513004987032583
ILMN_1742922	PRIM2A	5558	PRIM2	5558	A	regular	-0.112512440933517	5.04377919356846	-3.48750485982392	0.000518362110743561	0.122487539767217	-0.541091653369233
ILMN_1693826	HAVCR2	84868	HAVCR2	84868	S	regular	-0.103394307326456	9.75243774162176	-3.48493385028844	0.00052328085742315	0.122487539767217	-0.549679675475446
ILMN_1689294	LOC85390	85390	NA	NA	S	regular	-0.0927502916958156	4.89121513555892	-3.48490263232297	0.000523340849304976	0.122487539767217	-0.549783916263325
ILMN_2175220	CYP39A1	51302	CYP39A1	51302	S	regular	-0.0392656219094354	4.47820551813434	-3.48381706943956	0.000525430986470532	0.122487539767217	-0.553408189602399
ILMN_1758750	EARS2	124454	EARS2	124454	S	regular	-0.103626600002583	6.19173079346601	-3.48235382285501	0.000528260652367772	0.122543523784314	-0.558291678700273
ILMN_1713764	LOC440928	440928	NA	NA	A	regular	0.082741283777783	4.85533782929687	3.47601441570274	0.000540685149140338	0.123282479694317	-0.579426170594297
ILMN_1665621	LOC642255	642255	HSF1	3297	A	regular	0.145701304819434	5.5634332760052	3.47495724250223	0.000542783440902162	0.123282479694317	-0.582946989596562
ILMN_1713274	OTOS	150677	OTOS	150677	S	regular	0.0243030667555937	4.36976535334107	3.4732657888787	0.00054615648114371	0.123282479694317	-0.588578072540273
ILMN_1656145	GOT1	2805	GOT1	2805	S	regular	-0.0940810148625397	7.20845751850299	-3.47300132101396	0.000546685639853625	0.123282479694317	-0.589458283489707
ILMN_2376859	PDGFD	80310	PDGFD	80310	A	regular	-0.11836739234232	5.06898601132722	-3.47299293484207	0.000546702427094933	0.123282479694317	-0.589486193574609
ILMN_1720124	RCC2	55920	RCC2	55920	S	regular	-0.0704909235441633	9.74995014371107	-3.47254226925488	0.000547605267023007	0.123282479694317	-0.590985961633817
ILMN_1682993	NKG7	4818	NKG7	4818	S	regular	-0.183135873561625	12.0061405489907	-3.47150824496938	0.000549682040773004	0.123282479694317	-0.59442637684107
ILMN_1744647	CAND1	55832	CAND1	55832	S	regular	-0.0743208995477067	7.19159659952821	-3.46669878961064	0.000559438525434193	0.1242560566032	-0.610415447790042
ILMN_2377669	CD247	919	CD247	919	A	regular	-0.121090882134476	11.7949921883754	-3.465766464212	0.000561348451433706	0.1242560566032	-0.61351249549847
ILMN_2207363	RABAC1	10567	RABAC1	10567	S	regular	0.0767791999248395	9.02574520326548	3.46549775333428	0.000561900050991796	0.1242560566032	-0.614404964240699
ILMN_1675190	RETN	56729	RETN	56729	S	regular	0.25649913681521	6.11400318468722	3.46235062648785	0.000568398124621824	0.125108392797575	-0.624852537419836
ILMN_1913214	HS.577295	NA	NA	NA	S	regular	0.0411428525346702	4.46410086724551	3.4605684778331	0.000572108873595459	0.125342167709064	-0.630764705676014
ILMN_1809488	SPCS2	9789	SPCS2	9789	S	regular	-0.0638325794258527	10.1561381103855	-3.45296653914695	0.000588192779687024	0.127638618246652	-0.655950674598372
ILMN_3260618	LOC100128086	100128086	APIP	51074	M	regular	-0.20258088681046	7.13211329416954	-3.45265678871886	0.000588856998506763	0.127638618246652	-0.656975774615483
ILMN_1758673	SLC44A1	23446	SLC44A1	23446	A	regular	0.114233369824214	6.6164374987026	3.45180726770901	0.000590682277032665	0.127638618246652	-0.65978675664792
ILMN_1756439	SCRN1	9805	SCRN1	9805	S	regular	-0.136906666496491	7.04964723607878	-3.44728070318674	0.000600497353927429	0.129169710363217	-0.674753458528543
ILMN_2191681	CHCHD2	51142	CHCHD2	51142	S	regular	-0.0901480063116065	11.5296573125912	-3.44147633674287	0.000613305773455319	0.131072666366855	-0.693917360263416
ILMN_3248146	LOC100134551	100134551	BET1P1	100128542	S	regular	-0.0610569709616868	4.62623093092923	-3.44076919769022	0.000614883501330046	0.131072666366855	-0.696249944964173
ILMN_1796762	CCDC102A	92922	CCDC102A	92922	S	regular	-0.147025769577747	6.73813060858639	-3.43772781420485	0.00062171250418001	0.131934084463276	-0.70627704469466
ILMN_1741391	RALGAPA1	253959	RALGAPA1	253959	A	regular	-0.0908746772662212	7.04340357111233	-3.43432317680077	0.000629441005706174	0.132414446449143	-0.717491594969176
ILMN_1767579	KRR1	11103	KRR1	11103	S	regular	-0.0981714450053337	4.98938248859006	-3.43426567048987	0.000629572310526746	0.132414446449143	-0.717680923114416
ILMN_1696814	SEPSECS	51091	SEPSECS	51091	A	regular	-0.0336531647166716	4.43826998516865	-3.42899060968401	0.000641726114604602	0.134373473103688	-0.735034996164932
ILMN_2309180	SMARCD3	6604	SMARCD3	6604	A	regular	0.124548369558949	6.94993498274349	3.42723789432684	0.000645812559609487	0.134489932710442	-0.740795436350304
ILMN_2331087	MS4A7	58475	MS4A7	58475	A	regular	-0.154340321676538	8.17746096625379	-3.42491131562143	0.000651274436206762	0.134489932710442	-0.748437530877116
ILMN_1801913	PPIH	10465	PPIH	10465	S	regular	-0.0785376232564712	7.95361500203538	-3.42455262641549	0.000652120315414805	0.134489932710442	-0.749615268529308
ILMN_1753101	VTCN1	79679	VTCN1	79679	S	regular	0.0267595083244512	4.40588800871412	3.42390502418974	0.000653650117773634	0.134489932710442	-0.751741335579301
ILMN_1707088	DENND2D	79961	DENND2D	79961	S	regular	-0.0993696140236331	9.77316384401914	-3.41850859191651	0.000666528547258621	0.13654601922909	-0.769442628728817
ILMN_1785005	NCF4	4689	NCF4	4689	A	regular	0.13512289736399	10.1529834363264	3.40798340141132	0.000692329560216437	0.141220309388459	-0.803889590318767
ILMN_1903069	HS.551358	NA	NA	NA	S	regular	0.177679134980468	5.24194513030718	3.40564045234311	0.000698198162368854	0.14180614436816	-0.811543655733895
ILMN_1793859	ALDH2	217	ALDH2	217	S	regular	0.130126916477016	8.13346775633758	3.40019942057432	0.000712006014297753	0.143198115934447	-0.829299074989446
ILMN_1837019	HS.561632	NA	NA	NA	S	regular	-0.142286546208162	5.41080155774118	-3.39701204649069	0.000720212372001954	0.143198115934447	-0.839687515166169
ILMN_1716952	FBXO10	26267	FBXO10	26267	A	regular	0.0188526311023889	4.35023078414108	3.39667216695721	0.000721092617897384	0.143198115934447	-0.840794711104363
ILMN_2365465	XBP1	7494	XBP1	7494	A	regular	-0.124629844409284	10.0108787394009	-3.39630880596213	0.000722034785648223	0.143198115934447	-0.841978282147354
ILMN_1772218	HLA-DPA1	3113	HLA-DPA1	3113	S	regular	-0.116736463625614	11.6258777745459	-3.39623798583993	0.000722218550310186	0.143198115934447	-0.842208949361828
ILMN_1708382	C3ORF75	54859	ELP6	54859	I	regular	-0.106200181483844	7.40012496177072	-3.39495629294515	0.00072555183229213	0.143198115934447	-0.846382729807361
ILMN_1714165	ST3GAL2	6483	ST3GAL2	6483	S	regular	0.12934386745088	6.58646630484447	3.39403059867763	0.000727968174917748	0.143198115934447	-0.849396268404709
ILMN_1809582	VPS13C	54832	VPS13C	54832	A	regular	-0.0936446727337117	5.07732629688083	-3.39353707886274	0.000729259470874664	0.143198115934447	-0.851002566081499
ILMN_1686555	FYN	2534	FYN	2534	A	regular	-0.0956232663008194	9.55080057237358	-3.38536176522486	0.00075096283606938	0.146130457866057	-0.877578555787187
ILMN_1669876	CUX2	23316	CUX2	23316	S	regular	-0.0930148897670273	4.81806183038411	-3.38437439031155	0.000753624367509889	0.146130457866057	-0.880784082237198
ILMN_2131882	DPY30	84661	DPY30	84661	S	regular	-0.0811927203731075	4.83254445623749	-3.38393331771682	0.000754816140861872	0.146130457866057	-0.882215738522299
ILMN_1744244	DPAGT1	1798	DPAGT1	1798	I	regular	-0.101784341332649	4.99675142205632	-3.38329475297007	0.000756544643771189	0.146130457866057	-0.884288105486339
ILMN_2383305	GPATCH4	54865	GPATCH4	54865	A	regular	-0.0998094555929665	7.14526854750726	-3.37983155004038	0.00076598336981631	0.147008698916979	-0.895520830597732
ILMN_1736026	MMP8	4317	MMP8	4317	S	regular	0.116243588525996	4.474911384485	3.37934999711327	0.00076730445306709	0.147008698916979	-0.897081842728269
ILMN_1790575	METTL13	51603	METTL13	51603	A	regular	-0.0870404105581208	6.87582197425958	-3.37309673659852	0.000784653145217873	0.149554416660682	-0.917333017851807
ILMN_1655269	C2ORF66	401027	C2orf66	401027	S	regular	0.0290602436158736	4.4278737730117	3.3714024592201	0.000789416088278453	0.149554416660682	-0.922813689054475
ILMN_1745533	FAM117A	81558	FAM117A	81558	S	regular	0.157274730183123	7.17309854523969	3.37116968160176	0.000790072568627741	0.149554416660682	-0.923566473205196
ILMN_1771003	HAUS4	54930	HAUS4	54930	S	regular	0.13721246677135	8.50324463760529	3.36588870732279	0.000805103124429065	0.151792410985485	-0.940631216972402
ILMN_1664236	ADAM28	10863	ADAM28	10863	I	regular	0.0394075084027836	4.4692343603885	3.36225637791892	0.000815595247069032	0.153160372527967	-0.952353575178138
ILMN_3277307	LOC649553	649553	SUMF2	25870	M	regular	-0.137707384446068	5.4365105952982	-3.35908810394081	0.000824850598257249	0.15428618522264	-0.962568326117208
ILMN_2352097	GPR56	9289	ADGRG1	9289	A	regular	-0.236345054104119	9.67749024660248	-3.35774246369485	0.00082881102959941	0.154416631313909	-0.966903952642458
ILMN_2380418	BICD2	23299	BICD2	23299	A	regular	0.111850077688366	8.5943696584159	3.35587787391519	0.000834328036413171	0.154834924185022	-0.972908847502954
ILMN_2099301	UNC84B	25777	SUN2	25777	S	regular	-0.0790608776025881	12.6436631446487	-3.35365042164224	0.000840963439150591	0.155065762550925	-0.980078109048526
ILMN_1788604	WBP2	23558	WBP2	23558	S	regular	0.078005558121145	12.5560780260402	3.3526036841015	0.00084409849907655	0.155065762550925	-0.983445540704762
ILMN_1802082	PRDM8	56978	PRDM8	56978	S	regular	0.107884078030944	7.23820723655882	3.35216947740016	0.000845402166771731	0.155065762550925	-0.984842117241024
ILMN_1779324	GZMA	3001	GZMA	3001	S	regular	-0.165946648459002	11.1171977358809	-3.35095393653775	0.000849061681641724	0.155135698688538	-0.988750835892489
ILMN_1756326	CKS2	1164	CKS2	1164	S	regular	-0.11602251134939	6.31496252686791	-3.34924022129681	0.000854246019440958	0.155482632223094	-0.994259165212713
ILMN_1781966	OSBP2	23762	OSBP2	23762	S	regular	0.284707504939315	8.83611843189147	3.34794222610995	0.000858192283138014	0.155602426877166	-0.998429447489617
ILMN_1802106	APOBEC3G	60489	APOBEC3G	60489	S	regular	-0.166812147476934	8.24392335708816	-3.33274213446212	0.000905682965885768	0.163586393109207	-1.04714889087417
ILMN_1740633	PRF1	5551	PRF1	5551	S	regular	-0.187877056950308	10.6196543591681	-3.33003078160195	0.000914406572118619	0.163999379562025	-1.05581679499872
ILMN_2342793	FBXW8	26259	FBXW8	26259	A	regular	-0.0892527467571913	5.02354913526011	-3.3298779862489	0.000914900496679722	0.163999379562025	-1.05630506216097
ILMN_2415826	CYTSB	92521	SPECC1	92521	A	regular	0.0417495967049719	4.50862918951778	3.32875155583599	0.00091854943659894	0.164032132030836	-1.05990397236241
ILMN_1781536	FAH	2184	FAH	2184	S	regular	0.13956536630767	6.08723285627167	3.32547460143467	0.000929241738746413	0.165317694746979	-1.07036703990284
ILMN_1889595	HS.564297	NA	NA	NA	S	regular	0.0553217937380408	4.62469251593209	3.32333383924981	0.000936289071361341	0.165947594472033	-1.07719694604534
ILMN_1657288	GUSBL2	375513	GUSBP4	375513	A	regular	-0.0940866073880215	5.89601660342034	-3.32169051029988	0.000941732498648373	0.166250760802255	-1.08243694911917
ILMN_1688279	PVRIG	79037	PVRIG	79037	S	regular	-0.119370852002156	8.83204232415998	-3.31960327977915	0.000948688681718993	0.166250760802255	-1.089088783372
ILMN_2368721	CENPM	79019	CENPM	79019	A	regular	-0.0381770148075669	4.44572789654539	-3.31860191873408	0.00095204285534183	0.166250760802255	-1.09227860334518
ILMN_1687782	RAD17	5884	RAD17	5884	A	regular	-0.106252636689258	5.8961089953229	-3.31859919704664	0.000952051986928365	0.166250760802255	-1.09228727196871
ILMN_3278208	LOC100131303	100131303	NA	NA	M	regular	0.0446420522488244	4.55732107168917	3.31566125532718	0.000961956683897698	0.167362779970922	-1.10164065659771
ILMN_1783156	LOC650832	650832	MAP2K3	5606	S	regular	0.182080599060869	11.0661545596579	3.31291687373133	0.000971295147994031	0.168368499225354	-1.1103705696138
ILMN_1902658	HS.31532	NA	LINC01278	92249	S	regular	-0.0831917246673921	6.79844706523192	-3.30981078435221	0.000981965881045039	0.169039924697627	-1.12024263821381
ILMN_1721758	ID4	3400	ID4	3400	S	regular	0.0215313860124464	4.35803823316105	3.30971038526631	0.000982312602579029	0.169039924697627	-1.12056158658015
ILMN_2384122	GPR56	9289	ADGRG1	9289	A	regular	-0.238754800102109	9.39576946830996	-3.30748641320451	0.000990022131939281	0.169749338223778	-1.1276243116275
ILMN_1791840	RALBP1	10928	RALBP1	10928	S	regular	0.0915609612860866	9.02330061701001	3.30636833679574	0.000993919181676399	0.169802301207481	-1.13117327946937
ILMN_1693119	LYPD6B	130576	LYPD6B	130576	S	regular	0.0978243049056884	4.92947794962069	3.30218056995464	0.00100864246268951	0.171477839330058	-1.14445565152961
ILMN_1853167	HS.564874	NA	NA	NA	S	regular	0.120646042484222	7.66046633557854	3.3005474793534	0.00101443869370657	0.171477839330058	-1.14963092036177
ILMN_1727309	FAM82A2	55177	RMDN3	55177	S	regular	-0.0788475147623604	8.0584259993997	-3.30042849569545	0.00101486220057271	0.171477839330058	-1.15000788304411
ILMN_1772722	MRPS33	51650	MRPS33	51650	I	regular	-0.109737499945911	5.36222621940163	-3.29802318192634	0.00102345885063945	0.171477839330058	-1.15762554938789
ILMN_2329744	PMS2	5395	PMS2	5395	A	regular	-0.0302882626914824	4.45887832824106	-3.29753607229334	0.00102520799595445	0.171477839330058	-1.15916757845547
ILMN_1787680	SELS	55829	SELENOS	55829	I	regular	-0.0803789930841603	9.37233858595054	-3.29672061498259	0.00102814240104026	0.171477839330058	-1.16174855475657
ILMN_1823231	HS.571502	NA	LOC100505501	100505501	S	regular	-0.144467099911642	5.52388959223102	-3.29480654538919	0.00103506076661746	0.171477839330058	-1.16780428344972
ILMN_1785202	STAT4	6775	STAT4	6775	S	regular	-0.107493121880863	9.40680012696676	-3.29433134351296	0.00103678505134059	0.171477839330058	-1.1693071982891
ILMN_1712673	SASH1	23328	SASH1	23328	S	regular	0.17750627646048	5.57293570796153	3.29406277316304	0.00103776074501162	0.171477839330058	-1.17015650942508
ILMN_1792825	ARIH2	10425	ARIH2	10425	S	regular	-0.0627964167127804	8.95463540205913	-3.29262225644854	0.00104300857008653	0.171477839330058	-1.17471077076479
ILMN_1794914	UBTD1	80019	UBTD1	80019	S	regular	0.137037407648664	6.26311234746846	3.29246417862109	0.00104358594609506	0.171477839330058	-1.17521042379457
ILMN_1699623	FAM81A	145773	FAM81A	145773	S	regular	-0.0264845703520642	4.40023466400525	-3.29021230184147	0.00105184312890678	0.172000442142018	-1.1823256424059
ILMN_1715698	MGC71993	440400	RNASEK	440400	S	regular	0.0495171879014755	10.989924917587	3.2896171224953	0.00105403563217009	0.172000442142018	-1.18420543329208
ILMN_1674574	VNN1	8876	VNN1	8876	S	regular	0.211047262561348	6.10372745132677	3.28715326206847	0.00106315708135412	0.172892723577048	-1.19198368889582
ILMN_1739001	TACSTD2	4070	TACSTD2	4070	S	regular	0.32611218885614	5.41939190327373	3.2827641220406	0.00107958763559323	0.174963444106776	-1.20582595033033
ILMN_1691449	LOC646630	646630	CHCHD2	51142	S	regular	-0.0737684504724001	11.1673111784189	-3.28015208878418	0.00108947706725247	0.175963560592452	-1.21405515446574
ILMN_1777233	E2F2	1870	E2F2	1870	S	regular	0.2271925909813	10.5329816537191	3.2789772190311	0.00109395256751804	0.176085433172301	-1.21775450993887
ILMN_2343010	BOLA3	388962	BOLA3	388962	A	regular	-0.0918601930822511	8.55590486166806	-3.27575213141887	0.00110632582015116	0.177227889034009	-1.22790286310479
ILMN_1770548	CLASP2	23122	CLASP2	23122	S	regular	-0.117492611895552	5.66272214524651	-3.2747824619443	0.00111007130015371	0.177227889034009	-1.23095222151622
ILMN_1761138	C9ORF142	286257	PAXX	286257	S	regular	-0.0949724230778095	9.57088730718949	-3.27421067147006	0.00111228542237603	0.177227889034009	-1.23274994402142
ILMN_2077886	C1ORF109	54955	C1orf109	54955	S	regular	-0.112153508378102	5.7838530301765	-3.27002124334392	0.00112863324203236	0.179229231250663	-1.24591232649136
ILMN_1790534	MAP2K3	5606	MAP2K3	5606	S	regular	0.172512821221449	11.4332957215622	3.26786466077234	0.00113713509677228	0.17997539861055	-1.25268153150983
ILMN_1701875	ZYX	7791	ZYX	7791	A	regular	0.0919011794827433	11.3540787205553	3.26661534109994	0.00114208736760467	0.180156668323852	-1.25660098854185
ILMN_1812281	ARG1	383	ARG1	383	S	regular	0.295171146992502	6.75243334288089	3.26497947210999	0.0011486021195335	0.180526356457665	-1.26173096090692
ILMN_1823172	HS.547738	NA	NA	NA	S	regular	-0.148655584831096	5.29341094054591	-3.26366842860786	0.00115384810344128	0.180526356457665	-1.26584050570997
ILMN_1673455	RASAL2	9462	RASAL2	9462	I	regular	0.0250081671602045	4.42016096409692	3.26147811641337	0.00116266191121294	0.180526356457665	-1.27270260352232
ILMN_1765274	CAPN11	11131	CAPN11	11131	S	regular	0.0843807422855001	4.9023444903529	3.26070850226374	0.00116577361071032	0.180526356457665	-1.27511269207323
ILMN_2211780	SLC25A4	291	SLC25A4	291	S	regular	-0.117859360844334	6.85720544160204	-3.26064494639058	0.00116603092391509	0.180526356457665	-1.27531169610985
ILMN_3176090	LOC100130919	100130919	RCC2	55920	A	regular	-0.0643078473101131	9.79016991491697	-3.2582560566803	0.00117574084719689	0.180526356457665	-1.28278898242489
ILMN_1788599	LOC651404	651404	NA	NA	S	regular	0.0687021297274413	4.76042401956922	3.25726638327249	0.0011797853836589	0.180526356457665	-1.28588512999039
ILMN_1772787	KIR2DS4	3809	KIR2DS4	3809	A	regular	-0.0517551458146608	4.56711375621746	-3.2569961647683	0.001180891932997	0.180526356457665	-1.28673033770275
ILMN_1765621	HDGF	3068	HDGF	3068	S	regular	0.13472843936545	8.94797080964162	3.2566928176539	0.00118213528951967	0.180526356457665	-1.28767908636779
ILMN_2392043	SPI1	6688	SPI1	6688	A	regular	0.110212833360199	10.7826197212012	3.25571512906957	0.00118615088542428	0.180526356457665	-1.29073632316675
ILMN_2147920	BP75	23629	BRD7P3	23629	S	regular	-0.113150510404353	5.41055658408801	-3.25565617131532	0.00118639344205426	0.180526356457665	-1.2909206559031
ILMN_3236774	LOC644632	644632	NA	NA	S	regular	0.0560539001808102	4.6074723752349	3.25395108479627	0.00119342819831866	0.181014752016135	-1.29625024742628
ILMN_1660426	CPSF4	10898	CPSF4	10898	S	regular	-0.0707799502113637	9.46085502464724	-3.25219253944475	0.00120072395275319	0.181539487591499	-1.30174410101546
ILMN_1673991	ATIC	471	ATIC	471	S	regular	-0.0856747099885489	9.73965715087907	-3.25027238247163	0.00120873733697649	0.182169035024645	-1.30773955672585
ILMN_1776602	RNASE4	6038	RNASE4	6038	A	regular	0.1859857500716	6.01419153081878	3.24752233249662	0.00122030036567021	0.18223519909691	-1.31632027499151
ILMN_2054607	CYP4V2	285440	CYP4V2	285440	S	regular	-0.128795147003379	8.06369552246221	-3.24746711119673	0.00122053359767734	0.18223519909691	-1.31649250464345
ILMN_3307930	RAN	5901	RAN	5901	S	regular	-0.097100326489759	10.443196637363	-3.24636775400956	0.00122518542529817	0.18223519909691	-1.31992069782064
ILMN_1799105	COL17A1	1308	COL17A1	1308	I	regular	0.0725114577104433	4.59469129209851	3.24600435672128	0.00122672671228881	0.18223519909691	-1.32105365454812
ILMN_1751097	CREB3L2	64764	CREB3L2	64764	S	regular	-0.0725472785089192	8.57696542229257	-3.24560307776318	0.00122843075273999	0.18223519909691	-1.32230457141041
ILMN_1655974	PDE6B	5158	PDE6B	5158	S	regular	-0.0989436489169648	5.16894378831075	-3.24147881472732	0.00124607194983666	0.183794698263733	-1.33515255149446
ILMN_1747183	GXYLT1	283464	GXYLT1	283464	A	regular	-0.0780779224033683	6.99406228281523	-3.24133046218558	0.00124671086242754	0.183794698263733	-1.33561440701793
ILMN_1685413	ALG8	79053	ALG8	79053	A	regular	-0.0698397156299162	7.54956601345435	-3.24013809182386	0.00125185708649171	0.183958090851599	-1.33932578554916
ILMN_1709734	BMP4	652	BMP4	652	I	regular	-0.0275506360510853	4.42432957200303	-3.23853380168971	0.00125881215915582	0.183958090851599	-1.34431721922417
ILMN_2379931	PIGO	84720	PIGO	84720	A	regular	-0.0834534649711989	6.63000333496551	-3.23837994617924	0.00125948104380361	0.183958090851599	-1.34479578450302
ILMN_1781010	ARHGEF3	50650	ARHGEF3	50650	S	regular	-0.0859510326709074	10.7461929121747	-3.23549990263027	0.00127206284567582	0.185224092448975	-1.35375004931674
ILMN_1791647	ASIP	434	ASIP	434	S	regular	-0.0384331122305452	4.43989928612944	-3.23069298552363	0.00129332171078249	0.187741912022576	-1.36867790058515
ILMN_2168347	EPOR	2057	EPOR	2057	S	regular	0.107054326065216	6.30116300729332	3.22979363420959	0.00129733545473035	0.187748641358424	-1.37146844097661
ILMN_2343618	SAMD3	154075	SAMD3	154075	A	regular	-0.16838595610646	6.35774103596213	-3.22353242677887	0.00132559969851584	0.190846629271253	-1.39087506816712
ILMN_1775522	MAGED1	9500	MAGED1	9500	A	regular	-0.0924799994075709	8.72824034053999	-3.22326749181682	0.0013268081277654	0.190846629271253	-1.39169542949786
ILMN_1665457	CLEC4C	170482	CLEC4C	170482	I	regular	-0.185194800971627	5.47732989202436	-3.22150347700497	0.00133488021166537	0.191425867444365	-1.3971559693081
ILMN_1779078	OR4D11	219986	OR4D11	219986	S	regular	-0.0226389537138116	4.41052862100306	-3.22034225368352	0.00134021869643509	0.191610783599389	-1.40074897502719
ILMN_1734702	MANEA	79694	MANEA	79694	A	regular	-0.0582450449620779	4.54257776730546	-3.2141988168103	0.00136879182102261	0.195106431765823	-1.41973682202076
ILMN_1813834	PRMT6	55170	PRMT6	55170	S	regular	-0.0925033664095878	6.8088351423498	-3.21039832659462	0.00138674872971294	0.196864799485285	-1.43146559400865
ILMN_1756146	WDR45	11152	WDR45	11152	A	regular	0.133090696049607	8.53947548852483	3.2098309969244	0.0013894479011915	0.196864799485285	-1.43321528743562
ILMN_1821176	HS.276860	NA	RNF125	54941	S	regular	-0.0821212242560243	9.54090000528079	-3.20696172222943	0.00140317351008808	0.197759592785031	-1.44205978273079
ILMN_2396948	PSMC3IP	29893	PSMC3IP	29893	A	regular	-0.0451294044064348	4.58093854414752	-3.20664971080069	0.00140467359280339	0.197759592785031	-1.44302109068754
ILMN_1756715	RUNDC3A	10900	RUNDC3A	10900	S	regular	0.26823857092286	7.57503847242068	3.2058215092783	0.00140866259481775	0.197759592785031	-1.44557234153708
ILMN_2077680	CLDND2	125875	CLDND2	125875	S	regular	-0.184448347028289	6.86629272974553	-3.20458961720372	0.00141461532444212	0.197759592785031	-1.44936596691853
ILMN_1693108	RUVBL1	8607	RUVBL1	8607	A	regular	-0.10518199287226	6.56760716872601	-3.20337720846649	0.00142049659316016	0.197759592785031	-1.45309821220402
ILMN_1665483	KIAA0020	9933	PUM3	9933	A	regular	-0.0770100654887846	7.5452036056043	-3.20330721044932	0.00142083683508887	0.197759592785031	-1.4533136503198
ILMN_1694233	ACYP1	97	ACYP1	97	A	regular	-0.0956704444600405	7.21685900549124	-3.19893079104523	0.00144225958803085	0.200152640716668	-1.46677421410416
ILMN_1770020	PPIL3	53938	PPIL3	53938	A	regular	-0.113146306720965	9.67080876885133	-3.19769301593721	0.00144837245192742	0.200413244276495	-1.47057800340606
ILMN_1742577	GTPBP4	23560	GTPBP4	23560	S	regular	-0.0851925757116252	9.16314204652629	-3.19492271109867	0.00146214067128164	0.200933888941602	-1.47908621310566
ILMN_1685057	SLC22A4	6583	SLC22A4	6583	S	regular	0.155790945629463	6.83102809337317	3.19252141880785	0.00147417261824194	0.200933888941602	-1.48645531647435
ILMN_2218758	EFCBP1	64168	NECAB1	64168	S	regular	0.0468887172384793	4.48745805396232	3.19196382046263	0.00147697957786223	0.200933888941602	-1.48816570929525
ILMN_1732609	KIAA1539	80256	FAM214B	80256	S	regular	0.118739851026408	8.76941066812842	3.19128611275748	0.00148039781473723	0.200933888941602	-1.49024413868776
ILMN_1801040	SPN	6693	SPN	6693	A	regular	-0.0976785535713258	9.26112694701094	-3.19041614455248	0.00148479648729169	0.200933888941602	-1.4929115749719
ILMN_1700695	SLC44A1	23446	SLC44A1	23446	I	regular	0.0748840437907248	9.11504306184302	3.190030130556	0.00148675208717922	0.200933888941602	-1.49409491835347
ILMN_1757644	UBE2H	7328	UBE2H	7328	A	regular	0.156413039519993	8.78793838294137	3.18787989080623	0.00149768908849662	0.200933888941602	-1.50068403328823
ILMN_1709593	EN1	2019	EN1	2019	S	regular	0.0348717634697717	4.49066162838164	3.18662400914033	0.0015041113334835	0.200933888941602	-1.50453051622106
ILMN_1709233	F5	2153	F5	2153	S	regular	0.169979811054755	7.78013376218504	3.18644937256112	0.001505006389401	0.200933888941602	-1.50506527229422
ILMN_1678140	TTC4	7268	TTC4	7268	S	regular	-0.0730045856874391	8.77309686800603	-3.18558094426765	0.00150946460760021	0.200933888941602	-1.50772407123206
ILMN_1766981	UNC50	25972	UNC50	25972	S	regular	-0.0557075682890584	9.69010676287157	-3.1855762550227	0.00150948871366393	0.200933888941602	-1.5077384260175
ILMN_3248338	LOC653560	653560	CRLF2	64109	S	regular	-0.035616924374005	4.48436280002715	-3.18383677428648	0.00151845544458777	0.200933888941602	-1.5130619353884
ILMN_2210129	PRIM1	5557	PRIM1	5557	S	regular	-0.0852634234566594	6.82561379601837	-3.18284300560431	0.00152360019946013	0.200933888941602	-1.51610200005606
ILMN_1663119	DSC2	1824	DSC2	1824	A	regular	0.226965175452936	8.23061311306663	3.18227878997781	0.00152652830832249	0.200933888941602	-1.51782759747794
ILMN_1699908	IL12RB1	3594	IL12RB1	3594	A	regular	-0.128164839104143	5.64175556206183	-3.18226032701712	0.00152662421323053	0.200933888941602	-1.51788405959216
ILMN_1719985	FEM1A	55527	FEM1A	55527	S	regular	0.0938568415131957	9.25824494026976	3.18089749593264	0.00153371874639387	0.200933888941602	-1.52205089499172
ILMN_1667068	ZC3HAV1	56829	ZC3HAV1	56829	I	regular	-0.0619128414393604	10.0392304033974	-3.18035329902537	0.00153656018204575	0.200933888941602	-1.52371428487457
ILMN_1803402	PEMT	10400	PEMT	10400	I	regular	0.0450821383791729	4.56215989588725	3.17981562756199	0.00153937231722587	0.200933888941602	-1.52535745787002
ILMN_1689704	TMEM5	10329	RXYLT1	10329	S	regular	-0.0857225472843339	7.39733338137704	-3.17940841820408	0.00154150526838567	0.200933888941602	-1.52660174736113
ILMN_1668236	KCNB2	9312	KCNB2	9312	S	regular	0.0554579271873594	4.65319324135384	3.17931360085844	0.00154200231033435	0.200933888941602	-1.52689145383675
ILMN_1796106	MGAT4B	11282	MGAT4B	11282	A	regular	0.0982728944983782	6.83469604619262	3.17867310321467	0.00154536373896913	0.200933888941602	-1.52884822123876
ILMN_1753312	PLXDC2	84898	PLXDC2	84898	S	regular	0.109478761032255	8.16145976036816	3.17824303066287	0.00154762461857091	0.200933888941602	-1.53016190980396
ILMN_1682399	CLOCK	9575	CLOCK	9575	S	regular	0.109247960301752	6.0555529546811	3.17783103636687	0.00154979332383164	0.200933888941602	-1.53142021521064
ILMN_1655296	UTRN	7402	UTRN	7402	S	regular	-0.114306772562723	5.89798405651265	-3.1736819792698	0.00157179051434767	0.202227493406532	-1.54408336383452
ILMN_2313074	DEDD	9191	DEDD	9191	A	regular	0.0650714499731162	8.67920102570841	3.17256548491712	0.00157775886777361	0.202227493406532	-1.5474882236931
ILMN_1717207	MMP25	64386	MMP25	64386	A	regular	0.151953768412101	11.2699714523257	3.1724307007439	0.00157848078543764	0.202227493406532	-1.54789918268862
ILMN_1694548	ANXA3	306	ANXA3	306	S	regular	0.275133283914256	7.42315649625607	3.17212630369918	0.00158011228834055	0.202227493406532	-1.54882723155857
ILMN_1724293	KDELR2	11014	KDELR2	11014	S	regular	0.0979179201622564	8.1141408011991	3.17193516312186	0.00158113755595412	0.202227493406532	-1.54940993875778
ILMN_1775498	FAM100B	283991	UBALD2	283991	S	regular	0.088928429698317	8.0333563233301	3.16989675946759	0.00159210968309739	0.202818830200083	-1.55562205409922
ILMN_1698752	NLRX1	79671	NLRX1	79671	I	regular	0.106836532467306	6.19068809574672	3.1694853524688	0.00159433266771825	0.202818830200083	-1.55687536301101
ILMN_1799708	GYPA	2993	GYPA	2993	S	regular	0.0486697197600403	4.5552647943941	3.1665686349964	0.00161017507284154	0.204285026734799	-1.56575631341413
ILMN_1669362	IGFBP6	3489	IGFBP6	3489	S	regular	-0.0620899452332786	4.73208819832503	-3.16223002588224	0.0016340094122396	0.206754618757792	-1.57895201817853
ILMN_1696463	SPI1	6688	SPI1	6688	S	regular	0.110260772506248	10.634581802345	3.15893745574762	0.0016523139908706	0.208513213306585	-1.58895451524499
ILMN_1741264	MRPS33	51650	MRPS33	51650	A	regular	-0.0905501681274474	7.99949005972315	-3.15483250083529	0.00167539970071592	0.210469658098979	-1.60141078694503
ILMN_1752728	FUCA1	2517	FUCA1	2517	S	regular	0.101140536197201	8.223392586211	3.1546006543792	0.00167671240418644	0.210469658098979	-1.60211384375572
ILMN_1786658	BOLA3	388962	BOLA3	388962	S	regular	-0.091165228302863	8.65831294652503	-3.1531765325338	0.00168479653687369	0.210924937868978	-1.60643128485144
ILMN_1760802	MRE11A	4361	MRE11	4361	I	regular	-0.0583336260913452	4.65421905388641	-3.15201877315285	0.00169139510701747	0.21119232361316	-1.60993981285385
ILMN_1794074	MXI1	4601	MXI1	4601	A	regular	0.175169464825148	5.95095999024465	3.14968775873607	0.00170475289186891	0.212300055531349	-1.61700003239399
ILMN_1687284	USP12	219333	USP12	219333	S	regular	0.119052526214634	5.18761841901882	3.14815464599851	0.00171359126923589	0.212726647702305	-1.62164078777602
ILMN_3247182	FAM179A	165186	TOGARAM2	165186	S	regular	-0.163298274479827	6.58323975009168	-3.14753615454823	0.00171716880633689	0.212726647702305	-1.62351234963659
ILMN_3200330	LOC399988	399988	HSPA8	3312	A	regular	-0.0791251363233965	11.0917393066223	-3.14592602989335	0.00172651455451072	0.213325974577313	-1.62838292955049
ILMN_2096031	LOC283392	283392	TRHDE-AS1	283392	S	regular	0.0798115090010718	4.75216393027142	3.14238070724717	0.00174725836861356	0.215326843171613	-1.63909889534067
ILMN_1793267	ETHE1	23474	ETHE1	23474	S	regular	0.0653542184815405	4.7111439303285	3.14151795809482	0.0017523409697637	0.215392290161371	-1.6417048349341
ILMN_1749324	DPYS	1807	DPYS	1807	S	regular	0.0389684724444512	4.399979702434	3.13857088212909	0.00176980561573214	0.216975417495576	-1.65060125624076
ILMN_1686461	THAP2	83591	THAP2	83591	S	regular	-0.0703545476414256	4.83440610262833	-3.13559816759512	0.00178758453508788	0.217991925682133	-1.6595668578636
ILMN_2203271	FPR3	2359	FPR3	2359	S	regular	0.0933745256670102	4.77600725354103	3.13521009040031	0.00178991761122731	0.217991925682133	-1.66073667599908
ILMN_2364674	TRPT1	83707	TRPT1	83707	A	regular	-0.0637985708811595	9.11019741560427	-3.13411938017346	0.00179648986595744	0.217991925682133	-1.66402375488825
ILMN_3301728	LOC728401	728401	CLIC2	1193	M	regular	-0.0456636621939088	4.5861769652221	-3.13411391487404	0.00179652285391949	0.217991925682133	-1.66404022289143
ILMN_1818632	HS.561844	NA	NA	NA	S	regular	-0.114121276836353	7.11311946587014	-3.13086228049156	0.00181624858681137	0.219082591679912	-1.6738330804332
ILMN_1710734	GZMK	3003	GZMK	3003	S	regular	-0.182431123180265	9.94348860974504	-3.13063112139868	0.00181765845807889	0.219082591679912	-1.67452887997343
ILMN_2203463	SPATS2	65244	SPATS2	65244	S	regular	-0.0882430754842769	5.14748687144459	-3.1303458367845	0.00181939983792671	0.219082591679912	-1.67538753103342
ILMN_1758619	SAG	6295	SAG	6295	S	regular	0.0618454183514325	4.68223180951695	3.12812019930685	0.00183303798902401	0.220164611052241	-1.6820836562691
ILMN_1706687	KLHL5	51088	KLHL5	51088	A	regular	0.0786303007378333	8.62270052954334	3.12214178290022	0.00187013965341697	0.22405219954089	-1.70004760900045
ILMN_1793474	INSIG1	3638	INSIG1	3638	A	regular	-0.0853834675889882	9.12339136492687	-3.11960857133902	0.00188606813474898	0.225389904900824	-1.70764933574642
ILMN_1780533	RNASE6	6039	RNASE6	6039	S	regular	0.143564812826449	8.81061727097841	3.11731263785558	0.00190061243215093	0.225805904464343	-1.71453385344378
ILMN_1760201	DNMT1	1786	DNMT1	1786	S	regular	-0.0793422849718723	10.5094057853361	-3.11724622695155	0.00190103466455	0.225805904464343	-1.71473291791722
ILMN_1668374	ITGB5	3693	ITGB5	3693	A	regular	0.194422138455492	8.22950379450245	3.11680156498054	0.00190386399596967	0.225805904464343	-1.71606567121164
ILMN_2399036	SEPN1	57190	SELENON	57190	A	regular	0.115656965115457	6.55473775330055	3.1144584627195	0.00191883700108071	0.226469870314327	-1.72308543146934
ILMN_2197030	ZFYVE21	79038	ZFYVE21	79038	S	regular	0.0635239746099963	8.20221832097445	3.11424814472759	0.00192018627173379	0.226469870314327	-1.72371527766934
ILMN_1682849	LOC652849	652849	PPIP5K1	9677	S	regular	0.0745000717872371	4.86850252195928	3.11368256297034	0.00192381902809119	0.226469870314327	-1.72540883893036
ILMN_1705892	SH2D1A	4068	SH2D1A	4068	S	regular	-0.108384881793578	9.51828330184765	-3.1117256341462	0.00193643732332105	0.226902309879538	-1.73126630247228
ILMN_2359742	CTSB	1508	CTSB	1508	A	regular	0.115020044342572	11.076430197976	3.11162596321792	0.00193708203603604	0.226902309879538	-1.73156454092346
ILMN_1733142	UBE2E3	10477	NA	NA	I	regular	0.0932280476706611	5.01000398495452	3.10925152909076	0.0019524993765036	0.228143525911802	-1.73866665189999
ILMN_1689711	CHKB	1120	NA	NA	I	regular	0.0485652901576969	4.54690201231958	3.10835707174139	0.0019583363575468	0.228261949379771	-1.74134067497018
ILMN_3306742	SIGMAR1	10280	SIGMAR1	10280	M	regular	-0.0856770162875877	6.63730665345943	-3.10718443335761	0.00196601299141709	0.228593692365678	-1.74484520098895
ILMN_1671970	LOC649493	649493	NA	NA	S	regular	0.0758994108581064	4.84347575945268	3.10465516625442	0.00198266508615143	0.229964852627314	-1.75239974822342
ILMN_2221673	ASNSD1	54529	ASNSD1	54529	S	regular	-0.0951062087654684	9.0794710363188	-3.10136073784359	0.0020045493799135	0.231709687209653	-1.76223075393082
ILMN_1780773	LOC400027	400027	LINC00938	400027	A	regular	-0.0640286090826159	8.47578651147751	-3.09991495206049	0.00201422343710893	0.231709687209653	-1.76654196528432
ILMN_2113126	RNASE3	6037	RNASE3	6037	S	regular	0.364879766878174	6.61051971470773	3.09951923254277	0.00201687875404127	0.231709687209653	-1.76772162697176
ILMN_1906437	HS.569104	NA	LOC100240735	100240735	S	regular	-0.0970342659484444	5.61035532095785	-3.09917220018272	0.00201921002442304	0.231709687209653	-1.76875602909484
ILMN_1787260	LCE3B	353143	LCE3B	353143	S	regular	0.0207089634495699	4.37980738173363	3.09820399057809	0.00202572730501892	0.231709687209653	-1.77164138403319
ILMN_1809313	CASP8	841	CASP8	841	I	regular	-0.0613290139823315	4.59800428913504	-3.09706401460719	0.00203342558517195	0.231709687209653	-1.77503749554098
ILMN_1723486	HK2	3099	HK2	3099	S	regular	0.136518150224848	7.93093730564509	3.09692241633244	0.0020343836771065	0.231709687209653	-1.7754592472757
ILMN_1748438	POLR2G	5436	POLR2G	5436	S	regular	-0.0536786324191816	10.361566217428	-3.09655389984897	0.00203687910485843	0.231709687209653	-1.7765567890734
ILMN_1748294	LOC652800	652800	NA	NA	S	regular	0.0443998034956943	4.52816993007623	3.09350644035363	0.00205762326071529	0.233127673122105	-1.78562808231466
ILMN_1793006	TAC3	6866	TAC3	6866	A	regular	0.0414639141873536	4.42433263401584	3.09327643942019	0.00205919674080341	0.233127673122105	-1.7863123677486
ILMN_1678097	KIAA2010	55671	NA	NA	I	regular	-0.114221017690918	5.78534444253774	-3.09218310290204	0.00206669160301368	0.233417772623906	-1.78956452281511
ILMN_1775677	TYSND1	219743	TYSND1	219743	S	regular	-0.0778609946280575	8.47573878213746	-3.09092323757557	0.00207535912137809	0.233462473251386	-1.79331063586717
ILMN_1913060	HS.197143	NA	CMKLR1	1240	S	regular	-0.160258817659339	6.72551932566907	-3.0904027354577	0.00207894977419047	0.233462473251386	-1.79485787585923
ILMN_1677452	REXO4	57109	REXO4	57109	S	regular	-0.11477841986982	7.42501252549179	-3.08997749139277	0.00208188753274486	0.233462473251386	-1.79612176460166
ILMN_1877738	HS.7093	NA	NA	NA	S	regular	0.0396807098736494	4.52836584145254	3.08911533591649	0.00208785536746761	0.233578202256903	-1.7986837003073
ILMN_1792538	CD7	924	CD7	924	S	regular	-0.11447487048174	10.0401726537932	-3.08787712655891	0.00209645375710077	0.233986983837923	-1.80236188208328
ILMN_1674866	TADA3	10474	TADA3	10474	I	regular	0.0635348199650316	8.76233410698694	3.08495831633618	0.0021168515453953	0.235707683959392	-1.81102672594707
ILMN_1665437	CYP2E1	1571	CYP2E1	1571	S	regular	-0.0779041159773941	4.84995527793335	-3.08233306548462	0.00213535346205066	0.23720969925968	-1.81881329822058
ILMN_1676846	ABCE1	6059	ABCE1	6059	S	regular	-0.101499928712282	7.1338730889084	-3.0810059743743	0.00214476280926533	0.237696979913029	-1.82274703755798
ILMN_1719756	ZAP70	7535	ZAP70	7535	A	regular	-0.115264686081511	8.55554100355055	-3.07939514386885	0.00215623510848083	0.238410079529529	-1.82751961917495
ILMN_2402341	MAPK3	5595	MAPK3	5595	A	regular	0.0863345648310485	8.96167363951163	3.07737748786671	0.0021706843440645	0.239436199045831	-1.83349412324279
ILMN_1856810	HS.582255	NA	NA	NA	S	regular	0.0591304739512157	4.65292570145272	3.07668905562473	0.00217563479892879	0.239436199045831	-1.83553177658343
ILMN_1911415	HS.370872	NA	NA	NA	S	regular	0.0472840568379072	4.59128628710425	3.07073545946501	0.00221888126870133	0.243629044730286	-1.85313501024611
ILMN_1769013	ASGR1	432	ASGR1	432	S	regular	0.109826394674394	9.55037809408643	3.0689114939092	0.00223228755861572	0.244533666982342	-1.85852136662232
ILMN_1794165	PGD	5226	PGD	5226	S	regular	0.106822660717215	10.6584688615129	3.0659358119273	0.00225431881040164	0.245828618464633	-1.86730217860153
ILMN_1726769	CNDP2	55748	CNDP2	55748	S	regular	-0.0734417924680564	10.8477329722964	-3.06541249962014	0.00225821387251958	0.245828618464633	-1.86884554185933
ILMN_1696246	LOC645291	645291	CTBP2	1488	S	regular	-0.0366118882682205	4.47351200175432	-3.06520210259589	0.00225978161800359	0.245828618464633	-1.869465976813
ILMN_1690546	PPP3CC	5533	PPP3CC	5533	S	regular	-0.101901982862964	7.77311790527131	-3.06451778449225	0.00226488763710205	0.245828618464633	-1.87148366033936
ILMN_3185161	CEP78	84131	CEP78	84131	A	regular	-0.135637065874142	5.74376972501269	-3.06090591891159	0.00229201339717265	0.24803134782104	-1.88212583692829
ILMN_1813389	MRPS7	51081	MRPS7	51081	S	regular	-0.0737488066700713	7.36966759739971	-3.06042276710223	0.00229566448335092	0.24803134782104	-1.88354849332614
ILMN_1704404	PSMD13	5719	PSMD13	5719	A	regular	0.0969968335244733	6.26018740413261	3.05882431168674	0.00230778178979586	0.248340473303903	-1.88825364115624
ILMN_1772848	FLJ46257	400932	LINC00898	400932	S	regular	0.0417179795833889	4.54632864390694	3.05827840103299	0.00231193356929216	0.248340473303903	-1.88986001367431
ILMN_1676233	INTS4	92105	INTS4	92105	S	regular	-0.077397482086897	4.902645614835	-3.05797172317876	0.00231426893322531	0.248340473303903	-1.8907623080129
ILMN_2232177	ACTN1	87	ACTN1	87	S	regular	0.0942051928433454	10.817643951807	3.05675141998042	0.00232358305543358	0.24877583921331	-1.89435175953074
ILMN_1752139	LOC643262	643262	NA	NA	S	regular	0.0320573268735966	4.47905559388944	3.05323774097088	0.00235059415079632	0.251099699770055	-1.90467926074975
ILMN_1657679	VAV3	10451	VAV3	10451	S	regular	0.0739406542975445	7.75842957336234	3.05075756495985	0.00236983343175923	0.252584746601671	-1.91196210545494
ILMN_1679209	HSPA9	3313	HSPA9	3313	S	regular	-0.0738864343360959	9.64420549179495	-3.04955427124537	0.00237921961040815	0.252901766011409	-1.91549341004212
ILMN_1702198	LOC643790	643790	HMGN1	3150	S	regular	-0.127906679118113	5.44229398924398	-3.04868631849014	0.00238601115491294	0.252901766011409	-1.91803974860334
ILMN_1754988	N6AMT1	29104	N6AMT1	29104	I	regular	-0.0737949071631485	4.94884793157219	-3.04832542540566	0.00238884029767977	0.252901766011409	-1.91909830372528
ILMN_1745954	CORO1C	23603	CORO1C	23603	S	regular	0.116810767927979	7.91445878024695	3.04701705852193	0.00239912277789358	0.253295081738546	-1.92293492361063
ILMN_1731231	ERN1	2081	ERN1	2081	A	regular	-0.0302347561642087	4.4165132017111	-3.04626921647407	0.00240501830368077	0.253295081738546	-1.92512715584868
ILMN_1791147	YPEL3	83719	YPEL3	83719	S	regular	0.0933937187214919	11.6059284588606	3.0458140740342	0.00240861286863356	0.253295081738546	-1.92646110904118
ILMN_1671486	HOMER2	9455	HOMER2	9455	A	regular	0.175329892482472	6.04493018408349	3.04477315342571	0.00241685224805805	0.25359800207284	-1.92951115998605
ILMN_2168079	C11ORF76	220070	NA	NA	S	regular	0.0439032480767683	4.55483454722495	3.04217991312249	0.00243749153301335	0.255197813753962	-1.93710532555267
ILMN_2072296	CKS2	1164	CKS2	1164	S	regular	-0.1162404659693	6.91248413801741	-3.04069743773923	0.00244936287178391	0.255334488314433	-1.94144384724244
ILMN_1795118	SIDT1	54847	SIDT1	54847	S	regular	-0.107831935795705	6.33187334937618	-3.04066740595736	0.00244960390674758	0.255334488314433	-1.941531715154
ILMN_1731785	ORM2	5005	ORM2	5005	S	regular	0.111788576785274	4.73970868230424	3.03999781803459	0.00245498366931655	0.255334488314433	-1.94349059681779
ILMN_1768127	EBNA1BP2	10969	EBNA1BP2	10969	S	regular	-0.0827370690312641	8.39936167827119	-3.03917886323768	0.00246157824012408	0.255446106514732	-1.94588588111035
ILMN_1666773	C21ORF90	114043	TSPEAR-AS2	114043	S	regular	-0.036834549726648	4.53852024256497	-3.03824049378895	0.00246915435613148	0.255446106514732	-1.94862965820777
ILMN_1685616	EFNA5	1946	EFNA5	1946	S	regular	-0.0341918814143778	4.49987089492923	-3.03785775193267	0.00247225063465434	0.255446106514732	-1.9497485524999
ILMN_3247848	NCRNA00085	147650	SPACA6	147650	S	regular	0.151542423777951	7.00185198527886	3.03244626204228	0.00251641083585565	0.259137541946122	-1.96555363537117
ILMN_1685521	KLRF1	51348	KLRF1	51348	S	regular	-0.188508114919849	8.03982599176912	-3.03214033112884	0.00251892883577153	0.259137541946122	-1.96644633441857
ILMN_1713505	NPC1	4864	NPC1	4864	S	regular	-0.0940081274152078	7.81172694067625	-3.03120209512424	0.00252666550688208	0.25936961341037	-1.96918353795911
ILMN_1799569	LOC440895	440895	LIMS3	96626	I	regular	0.0961392391443736	5.10948307865049	3.02876080044811	0.00254689855066729	0.260880692885776	-1.9763018918854
ILMN_2384237	STAP2	55620	STAP2	55620	A	regular	0.0495655599604046	4.54995486220351	3.02628798298488	0.00256754414498257	0.262427411604774	-1.9835064702355
ILMN_3297118	LOC728755	728755	LOC728755	728755	M	regular	0.0360186280844728	4.526224056101	3.02350241144919	0.00259098455299801	0.263911783055578	-1.99161540143811
ILMN_1703273	UACA	55075	UACA	55075	A	regular	0.0196224071652669	4.37458001710381	3.02117206080881	0.0026107447726018	0.263911783055578	-1.99839357974715
ILMN_1713143	MRPL3	11222	MRPL3	11222	S	regular	-0.0858827480195465	9.22827297459276	-3.02114036967294	0.0026110144468287	0.263911783055578	-1.99848572316499
ILMN_1732080	SUMO1P3	474338	SUMO1P3	474338	S	regular	0.0896696455719841	8.40298606270544	3.02083307548723	0.00261363067608495	0.263911783055578	-1.99937914618857
ILMN_3237368	LOC644132	644132	MAFG	4097	S	regular	0.0883078942504225	6.69324724877825	3.02031231472275	0.00261806979329087	0.263911783055578	-2.00089299713829
ILMN_3242540	CD163L1	283316	CD163L1	283316	S	regular	0.0298279691806496	4.4753625151974	3.02029059586585	0.00261825508114974	0.263911783055578	-2.00095612831244
ILMN_1662334	DNAJA3	9093	DNAJA3	9093	S	regular	-0.0705019343721744	8.79046915325319	-3.01951459960896	0.00262488314683225	0.263911783055578	-2.00321146146052
ILMN_2082314	TOM1	10043	TOM1	10043	S	regular	0.0831122439903247	9.66178227741329	3.01786234477637	0.00263904689300524	0.263911783055578	-2.00801164811828
ILMN_1749297	ACTL6A	86	ACTL6A	86	A	regular	-0.0775625492245613	8.35660759272148	-3.0174985983868	0.0026421744513373	0.263911783055578	-2.00906807296776
ILMN_1734937	IL23R	149233	IL23R	149233	S	regular	-0.0571443169297918	4.58105005652273	-3.01731600428271	0.00264374570867026	0.263911783055578	-2.00959833239556
ILMN_1738684	NRXN2	9379	NRXN2	9379	A	regular	-0.0805093851173666	4.90227281107271	-3.01637978389466	0.00265181551887311	0.263911783055578	-2.01231665730549
ILMN_1735788	TRIOBP	11078	TRIOBP	11078	I	regular	0.0845652524730713	8.93947085546141	3.01625070605539	0.00265292988152612	0.263911783055578	-2.01269137164593
ILMN_1804248	FDPS	2224	FDPS	2224	S	regular	0.0965638083694671	7.02666357208008	3.01606132685998	0.00265456561786986	0.263911783055578	-2.01324111321521
ILMN_2361603	NDRG2	57447	NDRG2	57447	A	regular	-0.104383208872818	6.26886940725501	-3.01459724836503	0.00266724260327765	0.264616188081569	-2.01748999632481
ILMN_1800632	C7ORF20	51608	NA	NA	I	regular	-0.0475398548397985	4.60555350964702	-3.01312704481848	0.00268002839918096	0.264653243609688	-2.02175463406322
ILMN_1672605	C7ORF41	222166	MTURN	222166	S	regular	0.133880856528057	10.2562215107788	3.01219573971898	0.00268815661747991	0.264653243609688	-2.0244550346669
ILMN_3237353	LOC727748	727748	SCRT1	83482	S	regular	0.0696245441804137	4.78361901886962	3.01211901599004	0.00268882725022676	0.264653243609688	-2.02467746560021
ILMN_2341815	TFG	10342	TFG	10342	A	regular	-0.248448895169805	8.70345579885222	-3.01198648401097	0.00268998605701793	0.264653243609688	-2.02506167809125
ILMN_2183510	ARMET	7873	MANF	7873	S	regular	-0.0703550246426392	9.5433340621651	-3.00997457026298	0.00270763369138341	0.265296412248379	-2.0308922295259
ILMN_2214473	ARHGEF5L	445328	ARHGEF35	445328	S	regular	0.111850673261124	5.10075828779553	3.00996299835819	0.0027077355010453	0.265296412248379	-2.03092575408222
ILMN_1706455	TTC5	91875	TTC5	91875	S	regular	-0.0925855875791672	6.99273572912527	-3.00699951779715	0.00273392391451511	0.267308845881402	-2.03950701834717
ILMN_2038775	TUBB2A	7280	TUBB2A	7280	S	regular	0.369281254360338	6.45720005859304	3.0052558740961	0.00274944073262763	0.268271719154923	-2.04455219117898
ILMN_1782015	FCRLB	127943	FCRLB	127943	S	regular	-0.102906416702077	6.18505496697711	-3.00328230114673	0.00276710095648256	0.26943933860828	-2.050259218991
ILMN_1752793	SAP18	10284	SAP18	10284	S	regular	-0.0638081275076336	7.42329706317502	-3.00218411178917	0.00277697284792751	0.269845351298714	-2.05343329860585
ILMN_1711493	PRAM1	84106	PRAM1	84106	S	regular	0.114489887150988	8.62142707976437	2.99968345348045	0.0027995722678737	0.271066963749617	-2.06065669533234
ILMN_1797950	EXTL2	2135	EXTL2	2135	A	regular	-0.0966733992933646	5.23662143667065	-2.99952604220264	0.00280100047067098	0.271066963749617	-2.0611111971735
ILMN_1753518	LOC651524	651524	NA	NA	S	regular	0.115612650021932	5.16146096734437	2.99825797283953	0.00281253009275687	0.271172709310208	-2.06477171328955
ILMN_1711023	CDK5RAP1	51654	CDK5RAP1	51654	A	regular	-0.0720672318667441	7.69548067093391	-2.99781632066201	0.00281655589809253	0.271172709310208	-2.06604626990014
ILMN_1756877	C14ORF179	112752	IFT43	112752	S	regular	-0.0782701107730244	6.25325562835295	-2.9975173703817	0.00281928392072824	0.271172709310208	-2.06690890174106
ILMN_2400326	DYRK3	8444	DYRK3	8444	A	regular	0.0794629841904921	4.91343538094766	2.99490594455984	0.00284321708408426	0.272173926840619	-2.0744407034835
ILMN_1796181	LOC642185	642185	NA	NA	S	regular	0.0567611559923566	4.73445944727683	2.99469769567165	0.002845133621932	0.272173926840619	-2.07504105393855
ILMN_1660691	RAB31	11031	RAB31	11031	S	regular	0.0826620150215742	11.533412710731	2.99450072620039	0.00284694744175362	0.272173926840619	-2.07560885011054
ILMN_1770161	BST1	683	BST1	683	S	regular	0.136627983146878	7.37323219593638	2.99256507837289	0.00286482848596406	0.272946249451582	-2.0811867314678
ILMN_2200836	HSPB7	27129	HSPB7	27129	S	regular	-0.0227219073071101	4.41149845389747	-2.99139106643602	0.00287572372236829	0.272946249451582	-2.08456812505919
ILMN_1669066	RUNX2	860	RUNX2	860	I	regular	-0.0309868188276976	4.4725206626837	-2.99122349795596	0.0028772819034765	0.272946249451582	-2.08505065105472
ILMN_1805512	WDR13	64743	WDR13	64743	S	regular	0.0734826024904702	8.57083249187428	2.99113588796294	0.00287809687628298	0.272946249451582	-2.08530292011609
ILMN_1751637	TAS2R38	5726	TAS2R38	5726	S	regular	0.0172608925135931	4.34365681643047	2.98950137040068	0.00289334039320233	0.273410989194836	-2.09000812102224
ILMN_2245292	TGIF1	7050	TGIF1	7050	I	regular	-0.0422956903796701	4.61522104570014	-2.98937174344309	0.0028945524498999	0.273410989194836	-2.09038116422882
ILMN_1850240	HS.548433	NA	NA	NA	S	regular	-0.0518030536680785	4.69252675883623	-2.98767411563179	0.00291046878426688	0.274151042458275	-2.09526517946848
ILMN_1710989	LOC653061	653061	GOLGA8S	653061	S	regular	0.110451000678906	4.79043517092692	2.98683669363814	0.00291834959341044	0.274151042458275	-2.09767341782198
ILMN_1805519	CD24	100133941	CD24	100133941	S	regular	0.0978861864355194	4.85080306171082	2.98650407282425	0.00292148523284153	0.274151042458275	-2.0986297784501
ILMN_1783333	C16ORF61	56942	CMC2	56942	S	regular	-0.0645951447279103	9.28180668301076	-2.9860723179488	0.00292556001186376	0.274151042458275	-2.09987101738461
ILMN_1812362	ME3	10873	ME3	10873	I	regular	0.0879147494954742	4.77536832737764	2.98433254603083	0.00294203220935577	0.275149783089611	-2.10487086358181
ILMN_1768951	KIAA1377	57562	CEP126	57562	S	regular	0.0378184351742608	4.52650580702873	2.98343545419121	0.00295055899734915	0.275402965348233	-2.10744786338315
ILMN_1656628	WDR4	10785	WDR4	10785	I	regular	-0.0748662728825744	7.70930909943882	-2.98176412375885	0.00296650516219311	0.275968784926756	-2.11224694036005
ILMN_1794364	CTSW	1521	CTSW	1521	S	regular	-0.164405347596739	8.46082653019843	-2.981358749561	0.00297038469385688	0.275968784926756	-2.11341054170108
ILMN_1674385	YWHAQ	10971	YWHAQ	10971	S	regular	-0.0696174631159838	11.0480310271229	-2.98034704603719	0.00298008719327584	0.275968784926756	-2.11631390137203
ILMN_1680781	C14ORF135	64430	PCNX4	64430	S	regular	-0.0713074477440205	8.00899620660818	-2.98016795167957	0.00298180777050948	0.275968784926756	-2.11682776157191
ILMN_1667429	SLC25A20	788	SLC25A20	788	I	regular	-0.130088986240466	5.38356483050049	-2.97973163189156	0.00298600334052335	0.275968784926756	-2.11807953091297
ILMN_1664931	GTF2E2	2961	GTF2E2	2961	S	regular	-0.0520195060352897	9.56164445266106	-2.97914938115053	0.0029916105628854	0.275968784926756	-2.11974968734543
ILMN_1804277	SPRED1	161742	SPRED1	161742	S	regular	-0.14881766933633	6.16726387924356	-2.97727059862288	0.00300976942872333	0.276063166943215	-2.12513671084317
ILMN_1736757	GNPTAB	79158	GNPTAB	79158	S	regular	-0.102269169348741	8.08819748170313	-2.97724176450686	0.00301004890052734	0.276063166943215	-2.12521936096512
ILMN_3205656	LOC391075	391075	GAPDH	2597	A	regular	0.114605438500275	9.55671785165015	2.97723293513532	0.00301013448307797	0.276063166943215	-2.12524466932342
ILMN_1696190	STRN4	29888	STRN4	29888	S	regular	0.0925429593165052	6.81107883642967	2.97548842916644	0.00302708757729079	0.277080977601802	-2.13024365690763
ILMN_1683263	TSPAN8	7103	TSPAN8	7103	S	regular	0.0426454430902607	4.56532628754046	2.97400339169949	0.00304158788294157	0.277413014709696	-2.13449687285843
ILMN_1687864	POP5	51367	POP5	51367	A	regular	-0.0885767501515549	7.30674107760888	-2.97376592186087	0.00304391248149558	0.277413014709696	-2.13517680564053
ILMN_1760727	ANG	283	ANG	283	S	regular	0.126924248068963	7.2164941026493	2.97322497560924	0.00304921388278497	0.277413014709696	-2.13672546630755
ILMN_1679133	SERPINB1	1992	SERPINB1	1992	S	regular	0.102739505574027	10.0343276380104	2.97236641961457	0.00305764526317683	0.277413014709696	-2.13918284001621
ILMN_1798728	C19ORF2	8725	URI1	8725	A	regular	-0.069690762396581	10.0833206884644	-2.97212442008242	0.00306002564669318	0.277413014709696	-2.13987537033408
ILMN_1760109	SLAMF6	114836	SLAMF6	114836	S	regular	-0.113387373389715	7.52839595331245	-2.97102878749147	0.00307082384002409	0.277859649295335	-2.14301005599356
ILMN_1678652	C10ORF61	26123	TCTN3	26123	I	regular	-0.105016002787219	5.33973235721275	-2.96926763090989	0.00308825421702322	0.278903538763721	-2.14804649535205
ILMN_1790973	CDS2	8760	CDS2	8760	S	regular	0.103104866597771	7.77301800552542	2.96790147995457	0.00310183739240213	0.279371076402831	-2.1519513199819
ILMN_1774427	CALCOCO1	57658	CALCOCO1	57658	S	regular	0.0821953358763317	7.23977710784008	2.96719241394424	0.00310890889483645	0.279371076402831	-2.15397733005853
ILMN_1742390	FRMD1	79981	FRMD1	79981	S	regular	0.0197684571276966	4.37188943578215	2.96696883760832	0.00311114167031448	0.279371076402831	-2.15461605558999
ILMN_1661251	SPAM1	6677	SPAM1	6677	I	regular	-0.038883342532376	4.52636364635044	-2.96473020450531	0.00313357900375277	0.280587329393125	-2.16100892406495
ILMN_1775243	LOC646766	646766	RPL35	11224	S	regular	-0.0915524787106357	12.1468641731592	-2.96416057924794	0.00313931177988756	0.280587329393125	-2.1626348536044
ILMN_1748770	CKAP5	9793	CKAP5	9793	A	regular	-0.0692369324988924	8.49928535478254	-2.96384680468839	0.0031424737353582	0.280587329393125	-2.1635303568457
ILMN_1715436	LOC650799	650799	NA	NA	S	regular	-0.123822007405583	6.02434034548048	-2.96289454327987	0.00315208764507391	0.280915713046766	-2.16624751702382
ILMN_1779875	THY1	7070	THY1	7070	S	regular	0.0229164331430214	4.40453579504896	2.96101742644111	0.0031711175040256	0.281603580429355	-2.17160114651406
ILMN_1794623	NBPF9	440670	NA	NA	I	regular	-0.0781586412047268	4.94436032336397	-2.96095940524616	0.00317170738053053	0.281603580429355	-2.17176657314523
ILMN_2388112	CR1	1378	CR1	1378	A	regular	0.159681810224368	6.555507701287	2.9592257341109	0.00318937917443837	0.282586385000632	-2.17670805757025
ILMN_1811030	KIAA1922	114819	CROCCP3	114819	A	regular	0.0359557914457804	4.50415147960292	2.95870354330929	0.00319471960728056	0.282586385000632	-2.17819590588081
ILMN_1773125	ENTPD1	953	ENTPD1	953	S	regular	0.109228704004934	7.75263154111407	2.95753763830576	0.00320667277641831	0.283114507086648	-2.18151692884363
ILMN_2127605	LRP3	4037	LRP3	4037	S	regular	0.149163939186913	6.38228538434953	2.9567581209317	0.00321468736479924	0.283293575725129	-2.18373663423899
ILMN_1815319	CMTM4	146223	CMTM4	146223	A	regular	0.105295034334057	5.6730315976059	2.95431033587059	0.00323997326250491	0.284608645224526	-2.19070308917813
ILMN_3251423	CHDH	55349	CHDH	55349	S	regular	0.032138937354306	4.53081707499494	2.95289030203527	0.00325472548284545	0.284608645224526	-2.19474196259753
ILMN_1788305	EFCAB5	374786	EFCAB5	374786	I	regular	0.0327629237879918	4.50001678129107	2.95258356523071	0.00325792010471837	0.284608645224526	-2.19561413775175
ILMN_1751689	CHRM1	1128	CHRM1	1128	S	regular	0.023103352731467	4.41194388553722	2.95236857304449	0.00326016092520447	0.284608645224526	-2.19622539371178
ILMN_2232478	APOBEC3G	60489	APOBEC3G	60489	S	regular	-0.162540575929878	7.91759196768028	-2.95147540149539	0.00326948534802426	0.284608645224526	-2.19876435383884
ILMN_1722838	MRPL46	26589	MRPL46	26589	S	regular	-0.0713376328581559	7.51598951128357	-2.95132032782789	0.00327110674555675	0.284608645224526	-2.19920509530068
ILMN_1693420	LOC644944	644944	NA	NA	S	regular	0.0721828318650237	4.89499770828472	2.95025567074093	0.00328225827376536	0.284608645224526	-2.20223039313627
ILMN_1734608	ZNF77	58492	ZNF77	58492	S	regular	-0.0887170625008382	4.93874697203946	-2.94922911839249	0.00329304353638712	0.284608645224526	-2.20514640637616
ILMN_2380163	PTPRF	5792	PTPRF	5792	A	regular	0.0602563350796101	4.60268070931695	2.94921305204904	0.00329321259097518	0.284608645224526	-2.20519203639334
ILMN_1738681	NUP62	23636	NUP62	23636	A	regular	-0.0679025459807541	10.4793810950546	-2.94909186018683	0.00329448806116374	0.284608645224526	-2.20553622555908
ILMN_3244117	STMN3	50861	STMN3	50861	S	regular	-0.112821592856948	10.7930645317863	-2.94840957823375	0.00330167708066168	0.284608645224526	-2.2074736731472
ILMN_2182750	DDX1	1653	DDX1	1653	S	regular	-0.06096322387803	9.38431851990581	-2.94839979779304	0.00330178023853654	0.284608645224526	-2.20750144308035
ILMN_1810420	DYSF	8291	DYSF	8291	S	regular	0.158290431107641	10.5068426846926	2.94714373390249	0.00331505288033616	0.285064922509236	-2.21106708127848
ILMN_1799516	DNAJC9	23234	DNAJC9	23234	S	regular	-0.0718372539988277	8.28639413316284	-2.94675964579454	0.00331912119482258	0.285064922509236	-2.21215711174983
ILMN_1698728	FGD4	121512	FGD4	121512	S	regular	0.0548593219082871	4.61507312538666	2.94569280905112	0.00333044519714025	0.285519308087442	-2.21518403587817
ILMN_3236713	SNHG1	23642	SNHG1	23642	S	regular	-0.0807235104591104	9.04880754954994	-2.94470482540405	0.00334096364600547	0.285903115045058	-2.2179862782808
ILMN_1769545	PRPF19	27339	PRPF19	27339	S	regular	-0.0731499154403128	7.84746239251866	-2.94361226837223	0.003352630718394	0.286383652502815	-2.22108405799492
ILMN_1677768	POR	5447	POR	5447	S	regular	0.0951618616509311	7.25906125860949	2.94194945803096	0.00337045871709056	0.287387779943922	-2.22579655423513
ILMN_1727813	BRP44	25874	MPC2	25874	S	regular	0.0677347016719185	8.35851765009521	2.93898431412808	0.00340246464175604	0.289595025614786	-2.2341934951702
ILMN_1660027	FCGR2B	2213	FCGR2B	2213	A	regular	0.136453658307456	7.74392290323148	2.93832460861882	0.00340962314406796	0.289683296313695	-2.23606058167245
ILMN_1673586	SLC6A6	6533	SLC6A6	6533	S	regular	0.132968531680734	6.36852527317166	2.93775438495425	0.00341582174242846	0.289689842861903	-2.23767408910195
ILMN_1728698	GDE1	51573	GDE1	51573	S	regular	0.108499946364638	8.01128097457155	2.93557069503326	0.00343965466320945	0.291189226524259	-2.24385024511133
ILMN_1823130	HS.535372	NA	NA	NA	S	regular	-0.112947906175387	4.91761751176236	-2.93347310202649	0.00346269065691023	0.292027300980218	-2.24977867674554
ILMN_1780103	ZNF781	163115	ZNF781	163115	S	regular	0.0304941755408246	4.45440078176227	2.93330424483894	0.00346455117103982	0.292027300980218	-2.2502557385267
ILMN_1853824	MGAT3	4248	MGAT3	4248	S	regular	0.112130868472187	5.74327738263115	2.93265848515427	0.00347167473996739	0.292027300980218	-2.25207991652723
ILMN_1776678	GIMAP7	168537	GIMAP7	168537	S	regular	-0.0892887041197596	11.6606331373281	-2.93174560114218	0.00348176783008717	0.292027300980218	-2.25465801428441
ILMN_1694840	MATN2	4147	MATN2	4147	A	regular	-0.0905533328618784	4.91581200429915	-2.93162758767501	0.00348307457023032	0.292027300980218	-2.25499124185022
ILMN_1743203	OR51G2	81282	OR51G2	81282	S	regular	0.0228474574148638	4.40624023585641	2.93131120746205	0.00348657999395269	0.292027300980218	-2.2558845212077
ILMN_1670139	TEX28	1527	TEX28	1527	S	regular	0.029461535421424	4.47182773085773	2.92853867806886	0.00351743693479983	0.294091286334863	-2.2637085605844
ILMN_1786433	BCCIP	56647	BCCIP	56647	I	regular	-0.0820417670271327	6.81370986584384	-2.92683899604372	0.00353647650971235	0.294625971347503	-2.26850147087302
ILMN_1807397	NDUFB5	4711	NDUFB5	4711	S	regular	-0.0702419563924934	10.3932580181887	-2.92624790222602	0.00354311984200252	0.294625971347503	-2.27016765256705
ILMN_1787461	RUNX3	864	RUNX3	864	I	regular	-0.111274059546288	10.8466681228274	-2.92596769088315	0.00354627312483028	0.294625971347503	-2.27095740072057
ILMN_3238845	FAM165B	54065	SMIM11	54065	S	regular	-0.0967845017924978	6.56942581056237	-2.92574904584496	0.00354873536479253	0.294625971347503	-2.27157357907794
ILMN_1653115	ECH1	1891	ECH1	1891	S	regular	-0.0675864002012734	9.84876765197139	-2.92252872248837	0.00358518157300218	0.296775640372413	-2.28064378999432
ILMN_3243111	LOC100134426	100134426	KRT17P5	339240	S	regular	-0.0466836289181947	4.65005855363877	-2.92235385051487	0.00358717043072121	0.296775640372413	-2.28113604736353
ILMN_1666924	PINK1	65018	PINK1	65018	S	regular	0.124503437039523	8.95768015666207	2.92089635863998	0.00360378597385149	0.297337831543234	-2.28523770949135
ILMN_1656940	ABLIM3	22885	ABLIM3	22885	S	regular	0.153895053454985	5.90859748138212	2.92065606843096	0.00360653203105923	0.297337831543234	-2.28591374073013
ILMN_1691572	TST	7263	TST	7263	S	regular	0.0861104420403933	9.78745319988072	2.9196376384774	0.00361819192149805	0.297665430112605	-2.28877838434734
ILMN_3235065	ZNHIT6	54680	ZNHIT6	54680	S	regular	-0.0951011432911644	6.36653070658966	-2.91921107788852	0.00362308576685461	0.297665430112605	-2.28997792613224
ILMN_1671509	CCL3	6348	CCL3	6348	S	regular	-0.125628027029705	5.49759716888556	-2.91617246360167	0.0036581221141444	0.300023072456942	-2.29851794521517
ILMN_2060413	CD24	100133941	CD24	100133941	S	regular	0.187439827582839	8.91170814315887	2.91534201474882	0.00366775107139741	0.300292359778096	-2.30085041101225
ILMN_1723439	ZYG11A	440590	ZYG11A	440590	A	regular	-0.0187788985543582	4.38193519487896	-2.91093359001532	0.00371925404919922	0.303065419930713	-2.31322142211486
ILMN_3235808	POM121C	100101267	POM121C	100101267	S	regular	-0.0649099941377038	10.6010456369309	-2.91079815176485	0.00372084673548875	0.303065419930713	-2.31360120263357
ILMN_1685943	LOC375295	375295	NA	NA	I	regular	-0.0376202374434467	4.51309250149129	-2.91074553434047	0.00372146565772814	0.303065419930713	-2.31374874177534
ILMN_1812759	GCH1	2643	GCH1	2643	A	regular	-0.107790236919353	7.17063947687464	-2.90990945571882	0.00373131278154475	0.303065419930713	-2.31609275537886
ILMN_1742789	LPXN	9404	LPXN	9404	S	regular	-0.0605637081067059	10.664933339511	-2.90930444471455	0.00373845324531908	0.303065419930713	-2.31778854281271
ILMN_2232166	CCDC90B	60492	CCDC90B	60492	S	regular	-0.0517909794274818	9.14773296783077	-2.90831572521974	0.00375014911192402	0.303065419930713	-2.32055908792496
ILMN_1782504	MTERFD1	51001	MTERF3	51001	S	regular	-0.077029746246251	7.48458835629669	-2.90830302542846	0.00375029955822491	0.303065419930713	-2.32059466873239
ILMN_2405324	IL28RA	163702	IFNLR1	163702	A	regular	-0.118563802404863	5.29034327483984	-2.90801248032048	0.00375374296219133	0.303065419930713	-2.32140864305151
ILMN_1808811	SBNO2	22904	SBNO2	22904	S	regular	0.118520477885652	8.1869441258486	2.90754757916715	0.0037592587430917	0.303065419930713	-2.32271091817495
ILMN_1797933	MRPL17	63875	MRPL17	63875	S	regular	-0.0653595736983483	8.47033138797491	-2.90576591574415	0.00378046556572555	0.30425675504563	-2.32769981056579
ILMN_1655987	STAB1	23166	STAB1	23166	S	regular	0.137510989334067	6.10381116357919	2.90338260951735	0.00380900399635367	0.306033100372572	-2.33436871895614
ILMN_3238762	MCM9	254394	MCM9	254394	S	regular	0.0411089835823937	4.59203033159647	2.90108630578305	0.00383668606738493	0.307734736892978	-2.34078913077241
ILMN_2291619	RAB3IP	117177	RAB3IP	117177	I	regular	-0.107278694658507	7.43047177301095	-2.89929394263551	0.00385842026157357	0.30854894005415	-2.34579709338623
ILMN_1682034	HEY2	23493	HEY2	23493	S	regular	-0.0408513478688874	4.46636163096755	-2.89909149243455	0.00386088220523437	0.30854894005415	-2.34636256079499
ILMN_1695290	FERMT2	10979	FERMT2	10979	S	regular	-0.0415552063894715	4.5627978025119	-2.89825720949708	0.00387104279859222	0.30854894005415	-2.34869240554229
ILMN_1758529	P2RX1	5023	P2RX1	5023	S	regular	0.142295741857116	7.78243470883817	2.89810350400344	0.003872917405747	0.30854894005415	-2.34912157698164
ILMN_1671583	MKRN1	23608	MKRN1	23608	S	regular	0.120333108259958	12.9617367091939	2.896690346796	0.00389019117662268	0.309285569801045	-2.35306630780819
ILMN_1804812	ANAPC1	64682	ANAPC1	64682	I	regular	-0.0846627393769772	7.57806698571256	-2.89594515819539	0.00389932822800365	0.309285569801045	-2.35514569462612
ILMN_1765493	SHKBP1	92799	SHKBP1	92799	S	regular	0.112154285430309	8.31683058013043	2.89574624389137	0.00390177049576788	0.309285569801045	-2.3557006602067
ILMN_2241187	CRYM	1428	CRYM	1428	I	regular	-0.0373872745295731	4.56058974637927	-2.89383554057397	0.00392530111521963	0.309944833502493	-2.36102957719987
ILMN_1684795	PRND	23627	PRND	23627	S	regular	0.0196324435816626	4.38437599417874	2.89327273383822	0.00393225675524634	0.309944833502493	-2.36259858084342
ILMN_1761789	CA7	766	CA7	766	A	regular	0.0201034101962776	4.37947482169484	2.89320583251556	0.00393308432375171	0.309944833502493	-2.36278506986463
ILMN_1751195	LOC653438	653438	ABHD17A	81926	A	regular	-0.0798021265093407	8.12285413879502	-2.89267990092856	0.00393959561404701	0.309944833502493	-2.36425097009996
ILMN_2372200	ZNF586	54807	ZNF586	54807	A	regular	0.061319247713417	8.1689640718331	2.89241852761292	0.00394283519152422	0.309944833502493	-2.36497938488995
ILMN_2250048	KIF18B	146909	KIF18B	146909	I	regular	0.0177902524966562	4.36965541370121	2.89175118809471	0.00395111749563065	0.310080817986284	-2.36683888554031
ILMN_1343295	GAPDH	2597	GAPDH	2597	S	regular	0.0667238699294028	11.3948638010006	2.8902597231886	0.00396968522757188	0.311022208649643	-2.37099324794383
ILMN_2287296	SYF2	25949	SYF2	25949	I	regular	-0.0540505640626394	4.65866225099066	-2.88831097224579	0.00399406551071981	0.312415144072386	-2.37641819526913
ILMN_1752755	VWF	7450	VWF	7450	S	regular	0.217867030404211	7.21894134349698	2.88721434979406	0.0040078448803657	0.312606506125221	-2.37946941143671
ILMN_2329429	GIMAP6	474344	GIMAP6	474344	A	regular	-0.0969320281757362	9.38870783834866	-2.88706510008895	0.0040097235851068	0.312606506125221	-2.37988459286562
ILMN_1771593	RRM1	6240	RRM1	6240	S	regular	-0.081881445563285	8.98686707735279	-2.88629465588933	0.00401943442563278	0.312848183099046	-2.38202747428165
ILMN_1844593	HS.551128	NA	NA	NA	S	regular	0.100487615867245	4.92511176338418	2.8837345941713	0.00405185585015462	0.314853816743624	-2.38914391588641
ILMN_1753468	CD63	967	CD63	967	S	regular	0.0805004088531653	9.33728576264888	2.88237638737102	0.0040691530251238	0.315679555094973	-2.39291694820626
ILMN_1659771	LOC645683	645683	RPL13AP3	645683	S	regular	-0.0581370910678523	13.5196261007384	-2.88115149236232	0.0040848100059455	0.316375554683075	-2.39631815960999
ILMN_1813362	LOC400858	400858	NA	NA	S	regular	-0.0537760287960678	4.72078939939737	-2.87979298764961	0.00410223889697581	0.317206293009128	-2.40008872030741
ILMN_1694966	ASGR2	433	ASGR2	433	A	regular	0.182608489288784	6.42150223526896	2.87881118952198	0.00411487691553183	0.317664470267068	-2.40281264321146
ILMN_3298047	LOC729327	729327	NA	NA	M	regular	0.0296247110244323	4.44041362426635	2.87607291856679	0.00415031212778662	0.319479373804043	-2.41040497529509
ILMN_2112402	PHF5A	84844	PHF5A	84844	S	regular	-0.062952990935786	9.26492922771095	-2.87595160577364	0.00415188840287992	0.319479373804043	-2.41074117301061
ILMN_1691376	JAG1	182	JAG1	182	S	regular	0.079585242545714	5.11150997930014	2.873511720697	0.00418370678701747	0.320967894243309	-2.41749996045954
ILMN_1812973	RRP1B	23076	RRP1B	23076	S	regular	-0.107859556158198	6.10395508598394	-2.87321273907298	0.00418762099667329	0.320967894243309	-2.41832779203745
ILMN_2205896	MEIS3P1	4213	MEIS3P1	4213	S	regular	0.131427733937816	5.49970373494779	2.87291056477677	0.00419158038675412	0.320967894243309	-2.41916437819985
ILMN_1674160	BIN1	274	BIN1	274	A	regular	-0.0980170747116134	9.72389023080748	-2.87063374283363	0.0042215231906889	0.322245004529403	-2.42546512418865
ILMN_2119224	KIFAP3	22920	KIFAP3	22920	S	regular	-0.0907311131441926	7.07224241134393	-2.87024965071163	0.00422659356423798	0.322245004529403	-2.42652755807264
ILMN_1733245	KIR3DL1	3811	KIR3DL1	3811	S	regular	-0.150516751744416	5.36649877129263	-2.86841820327166	0.00425084658663986	0.322245004529403	-2.43159160102171
ILMN_1663455	LOC648900	648900	NA	NA	S	regular	0.0354397141316829	4.50644835492556	2.86822633049667	0.00425339477646407	0.322245004529403	-2.43212195620914
ILMN_1671678	LOC648342	648342	NA	NA	S	regular	-0.0842016757420678	4.99229268147918	-2.86721058051677	0.00426690771190014	0.322245004529403	-2.43492901207928
ILMN_2093720	THG1L	54974	THG1L	54974	S	regular	-0.110253209319796	5.23846704964465	-2.86694783099865	0.0042704095215423	0.322245004529403	-2.43565497037795
ILMN_1656624	LOC653481	653481	LINC01558	26238	S	regular	0.100665269465197	5.13189435856208	2.8661906205285	0.00428051590304605	0.322245004529403	-2.43774672607039
ILMN_1708214	LOC344967	344967	LOC344967	344967	S	regular	-0.0360720088998647	4.52690044820252	-2.8659088954837	0.00428428159211093	0.322245004529403	-2.4385248396449
ILMN_3191393	LOC100128892	100128892	CCDC80	151887	A	regular	0.0315545001193902	4.46237733826989	2.8650888209481	0.0042952602939313	0.322245004529403	-2.44078942859597
ILMN_3177285	HNRNPR	10236	HNRNPR	10236	A	regular	-0.0765810123418991	9.79436106056355	-2.86460861291636	0.00430170091417167	0.322245004529403	-2.44211520199354
ILMN_1878019	HS.278285	NA	DOK6	220164	S	regular	0.0353759527350794	4.52416439052382	2.86455713335046	0.00430239188619306	0.322245004529403	-2.44225731552224
ILMN_1765061	OXER1	165140	OXER1	165140	S	regular	0.14109130723411	5.98698381897127	2.86455657924566	0.00430239932407927	0.322245004529403	-2.44225884516011
ILMN_1766663	LOC642008	642008	NA	NA	S	regular	-0.0619913941037114	4.68484916784851	-2.8645435244802	0.00430257456481655	0.322245004529403	-2.44229488349892
ILMN_1766363	FLT3	2322	FLT3	2322	S	regular	-0.0731242822637661	4.7675014268619	-2.86446780407427	0.00430359112614549	0.322245004529403	-2.44250391033978
ILMN_1741133	NME1	4830	NME1	4830	A	regular	-0.0909638821474932	8.72443471961696	-2.86293380693978	0.0043242323927374	0.323213149712004	-2.44673736156157
ILMN_1735058	CHST12	55501	CHST12	55501	S	regular	-0.127943383691783	6.66804411577776	-2.86249298828778	0.00433018060810621	0.323213149712004	-2.44795350219685
ILMN_1694268	HES6	55502	HES6	55502	S	regular	-0.14022497150859	5.57454222023106	-2.860196490565	0.00436128896855021	0.32429605219439	-2.45428617653213
ILMN_1804283	GNAS	2778	GNAS	2778	I	regular	0.0522679745592178	4.66086500889959	2.86005244630774	0.00436324694247419	0.32429605219439	-2.4546832183714
ILMN_1801428	KRT77	374454	KRT77	374454	S	regular	0.0674023370930472	4.46656117751686	2.85990536438097	0.00436524703099605	0.32429605219439	-2.45508861306718
ILMN_3185593	LOC100130955	100130955	NA	NA	A	regular	0.0285160096143917	4.44905469187866	2.85862198078278	0.00438273445176986	0.324786085482552	-2.45862507684979
ILMN_2349658	TSPO	706	TSPO	706	A	regular	0.0880162362478387	10.2540356671864	2.85841435297724	0.00438556956708896	0.324786085482552	-2.45919706588799
ILMN_1760688	SAMD14	201191	SAMD14	201191	S	regular	0.192331230015045	5.83152279884924	2.85631550987778	0.00441432252195237	0.326051613043952	-2.4649768432834
ILMN_1667925	PDCL3	79031	PDCL3	79031	S	regular	-0.0897721774699942	7.37073735864299	-2.85560082361201	0.00442415232668488	0.326051613043952	-2.46694399483409
ILMN_1811072	KCNAB1	7881	KCNAB1	7881	I	regular	0.0266962087435481	4.447067279033	2.85510826501335	0.00443093855224694	0.326051613043952	-2.46829946724113
ILMN_2111229	BZRAP1	9256	TSPOAP1	9256	S	regular	-0.146872360697335	5.84652604128832	-2.85489110091496	0.0044339335322159	0.326051613043952	-2.46889700880231
ILMN_1691117	DNTTIP1	116092	DNTTIP1	116092	S	regular	0.0711700557785289	9.34076759896544	2.85466110299369	0.00443710751220981	0.326051613043952	-2.46952981510968
ILMN_1714700	TRIB2	28951	TRIB2	28951	S	regular	-0.103846945329899	8.01498240204897	-2.85307463531043	0.00445905709106648	0.327156525148123	-2.47389339795386
ILMN_2400935	TAGLN	6876	TAGLN	6876	A	regular	-0.101113106249755	5.01846190945653	-2.8523275615802	0.00446942734197543	0.32733523501711	-2.47594740583006
ILMN_1719256	CKS1B	1163	CKS1B	1163	S	regular	-0.113200797523387	6.96649163178557	-2.85160516202093	0.00447947590946758	0.32733523501711	-2.477933075067
ILMN_1656287	SPOCK2	9806	SPOCK2	9806	S	regular	-0.0824038794353701	11.7429408193777	-2.85100184761298	0.00448788372000786	0.32733523501711	-2.47959103711986
ILMN_1787345	FKBP11	51303	FKBP11	51303	S	regular	-0.0843156458929073	8.99233071998471	-2.85060703618632	0.00449339357993138	0.32733523501711	-2.48067582891601
ILMN_1697504	LOC647859	647859	NA	NA	S	regular	0.0320653156219235	4.47118341582906	2.85041483672273	0.00449607807537817	0.32733523501711	-2.48120386694249
ILMN_2398903	HAX1	10456	HAX1	10456	A	regular	-0.0901501605565294	6.40770852558141	-2.84887205072398	0.00451767934749552	0.327745354259517	-2.48544117143773
ILMN_2400250	FAM86A	196483	EEF2KMT	196483	A	regular	-0.0756341824337268	4.85072104110731	-2.84818719133249	0.00452729854833393	0.327745354259517	-2.48732143900652
ILMN_1722438	MGAT4B	11282	MGAT4B	11282	I	regular	0.0498272036012084	4.55287165506139	2.8476267539744	0.00453518400791532	0.327745354259517	-2.48885978006773
ILMN_1679476	GART	2618	GART	2618	I	regular	-0.0647452134221087	8.19155411498129	-2.84760522183901	0.00453548721770799	0.327745354259517	-2.48891887759856
ILMN_1703570	LOC646009	646009	NA	NA	S	regular	-0.0369466348959664	4.55248650365211	-2.84750975773994	0.00453683173939253	0.327745354259517	-2.48918088502524
ILMN_1719468	EPM2A	7957	EPM2A	7957	I	regular	-0.083094351262103	6.21356082509818	-2.84705330258625	0.00454326548177933	0.327745354259517	-2.4904335373487
ILMN_1728742	C5ORF4	10826	FAXDC2	10826	A	regular	0.212648472548036	9.20928708038924	2.84515763291171	0.00457007369501082	0.329177469511411	-2.49563373599623
ILMN_1656452	C16ORF59	80178	TEDC2	80178	S	regular	-0.0339849589344254	4.46786106675837	-2.84456139786285	0.00457853517677097	0.329285744939715	-2.49726862818986
ILMN_1657810	PPM1M	132160	PPM1M	132160	S	regular	0.0509241439405645	10.3169861392996	2.84331421347181	0.00459628061827438	0.329633993854198	-2.50068735887807
ILMN_1808979	CLEC4D	338339	CLEC4D	338339	S	regular	0.180598937540339	6.46741385429718	2.84324209731743	0.00459730862252543	0.329633993854198	-2.50088499595595
ILMN_1726064	PAK1IP1	55003	PAK1IP1	55003	S	regular	-0.0755272574653016	7.17813590845523	-2.84210258513685	0.00461357990989181	0.330300214940711	-2.50400722301414
ILMN_2073184	S1PR5	53637	S1PR5	53637	S	regular	-0.18200309296237	8.53467723945647	-2.83913332580672	0.0046562242847565	0.332652461341208	-2.51213715836673
ILMN_1676924	CD247	919	CD247	919	A	regular	-0.102025112368313	11.6594044105848	-2.83883735735999	0.00466049451364496	0.332652461341208	-2.51294707552333
ILMN_1730824	ZNF512	84450	ZNF512	84450	S	regular	-0.0765970415315209	8.15027212220238	-2.83806536141389	0.00467164958894152	0.332946496231144	-2.51505925316125
ILMN_3231390	NHP2	55651	NHP2	55651	I	regular	-0.090679382676516	8.52966855786286	-2.83676835245069	0.00469044547417637	0.333783385224735	-2.51860660137503
ILMN_1656913	MDH1	4190	MDH1	4190	S	regular	-0.0748794687319592	9.93904456156691	-2.83500627100349	0.00471609098304604	0.335104464850882	-2.52342339643389
ILMN_2341363	ATP5A1	498	ATP5F1A	498	A	regular	-0.0723593781406322	11.5137316106305	-2.83303647443666	0.0047449101279519	0.335852475265109	-2.52880453839242
ILMN_1698533	IDH3A	3419	IDH3A	3419	S	regular	-0.0895760867850441	7.18962568793498	-2.83241065707905	0.00475409954234213	0.335852475265109	-2.53051339818618
ILMN_1705261	CAPN1	823	CAPN1	823	S	regular	0.0873440424479455	8.81677595163021	2.83238416588389	0.00475448889122773	0.335852475265109	-2.53058572703416
ILMN_2364529	EZH2	2146	EZH2	2146	A	regular	-0.074330806378911	4.82778038423365	-2.8322896018381	0.00475587896272044	0.335852475265109	-2.53084390963899
ILMN_1885603	HS.518926	NA	NA	NA	S	regular	0.0326513923574412	4.52498306189302	2.8316100999464	0.00476587834316342	0.335852475265109	-2.53269886579462
ILMN_2223805	TSGA14	95681	CEP41	95681	S	regular	-0.101853289793838	5.8894958121347	-2.831384647968	0.00476920024888855	0.335852475265109	-2.53331422579788
ILMN_1748883	CDKN2D	1032	CDKN2D	1032	A	regular	0.0959165236252737	10.7629750259392	2.83010148001812	0.00478814701617317	0.336208686322726	-2.53681565801688
ILMN_1774604	PNKD	25953	PNKD	25953	A	regular	0.101211941713647	7.42301639294587	2.83007980480293	0.00478846764958936	0.336208686322726	-2.5368747907403
ILMN_1728898	SPINK8	646424	SPINK8	646424	S	regular	0.0657129082624159	4.73436047724946	2.82921385433292	0.00480129327339571	0.336609780113934	-2.53923685116424
ILMN_1822117	HS.50125	NA	NA	NA	S	regular	-0.0554005524574146	4.69766737887783	-2.82844655358842	0.00481268381611813	0.336909225192542	-2.54132923403843
ILMN_1725881	LOC23117	23117	NA	NA	I	regular	-0.0603230496910401	4.71144546525517	-2.82598677900523	0.00484936444116364	0.338747809479902	-2.5480331546822
ILMN_2342638	ASGR2	433	ASGR2	433	A	regular	0.166740431392236	7.17940968045511	2.82572626694506	0.00485326405399856	0.338747809479902	-2.54874282607237
ILMN_1796922	LOC116349	116349	NA	NA	S	regular	-0.043353523641132	4.57196379052895	-2.82314202107084	0.00489210198589162	0.340955732368703	-2.5557792136567
ILMN_1762327	DHRS12	79758	DHRS12	79758	I	regular	0.08336926680993	5.33421576458141	2.82043076098127	0.00493315145373857	0.343081474325897	-2.56315467680755
ILMN_1785345	GPR84	53831	GPR84	53831	S	regular	0.104775857988719	5.29015179691263	2.82017090433351	0.00493710212826609	0.343081474325897	-2.56386120351557
ILMN_1767310	CXORF20	139105	BEND2	139105	S	regular	0.155105075655642	5.8631480428468	2.81859608337012	0.00496110599285011	0.344244015981885	-2.56814163892578
ILMN_1662799	GPSM3	63940	GPSM3	63940	S	regular	0.0588949474996117	11.4950650717854	2.81516623752259	0.00501375109547926	0.346471772386344	-2.57745603513945
ILMN_3265895	HNRNPR	10236	HNRNPR	10236	M	regular	-0.106480009463722	6.00094121232904	-2.81515191651179	0.00501397196756743	0.346471772386344	-2.57749490333401
ILMN_1711332	TFEC	22797	TFEC	22797	A	regular	0.0842341664397006	5.05919740870663	2.81468113556705	0.00502123770448445	0.346471772386344	-2.57877252721472
ILMN_1803945	HCP5	10866	HCP5	10866	S	regular	-0.0667001669137122	11.37505204296	-2.81459958858773	0.00502249721820324	0.346471772386344	-2.57899381141329
ILMN_3237765	LOC100134216	100134216	NA	NA	S	regular	0.0580129469995097	4.72334602488273	2.81355302758547	0.00503868704915774	0.346826547625198	-2.58183318181661
ILMN_1806710	ESPN	83715	ESPN	83715	S	regular	0.240022697152821	5.95850075474786	2.81332002487033	0.00504229792629664	0.346826547625198	-2.58246518902
ILMN_3184457	LOC100128270	100128270	CYP4F30P	100132708	A	regular	-0.0415853712835528	4.62142494100663	-2.81122703245532	0.00507483860606567	0.348266032215945	-2.58814002483681
ILMN_1785330	SH3BP4	23677	SH3BP4	23677	S	regular	-0.0823311654447991	4.98749688288855	-2.81102790702206	0.00507794438706341	0.348266032215945	-2.58867970873695
ILMN_1673892	GK5	256356	GK5	256356	S	regular	-0.13345551424058	5.51581852781094	-2.80998560194553	0.0050942294458799	0.348825670428175	-2.59150402870441
ILMN_1659894	SLC25A26	115286	SLC25A26	115286	I	regular	0.0809479047237094	6.45012343116204	2.80956294098358	0.00510084660601181	0.348825670428175	-2.59264901581725
ILMN_1779373	HIST1H2BF	8343	H2BC7	8343	S	regular	-0.0755875010929099	4.70244623836652	-2.80774483754825	0.00512939961769334	0.350272118482109	-2.59757233335441
ILMN_1913095	HS.561786	NA	NA	NA	S	regular	0.0658046252316344	4.74729553068926	2.80589027874389	0.00515867422955068	0.351763603119635	-2.60259116226297
ILMN_1738767	PLP2	5355	PLP2	5355	S	regular	0.0992176444471511	7.46010039404734	2.80466551357315	0.00517809028584209	0.352523549376126	-2.60590386002573
ILMN_1721905	LOC286478	286478	NA	NA	A	regular	0.0512884158885871	4.613493159784	2.80424841522961	0.00518471758691933	0.352523549376126	-2.6070316890663
ILMN_1684321	CYB5B	80777	CYB5B	80777	S	regular	-0.0545551956831591	9.96920939656381	-2.80276099988521	0.0052084138025654	0.353320124477387	-2.61105230855436
ILMN_1690125	PDLIM7	9260	PDLIM7	9260	I	regular	0.120405945770861	8.45375216411646	2.80184456454206	0.0052230624376853	0.353320124477387	-2.61352847937908
ILMN_3182996	LOC100129395	100129395	NA	NA	A	regular	0.0409655192987115	4.56398415704961	2.80163484733813	0.00522641987411933	0.353320124477387	-2.61409501545038
ILMN_1722218	MBOAT7	79143	MBOAT7	79143	S	regular	0.119182189556522	10.2919096817166	2.80161496009849	0.00522673835734394	0.353320124477387	-2.61414873725937
ILMN_1807529	PADI4	23569	PADI4	23569	S	regular	0.126667662394921	10.9875652842384	2.80117654107494	0.00523376386236393	0.353320124477387	-2.61533295293424
ILMN_1672174	ECE1	1889	ECE1	1889	S	regular	0.0879482013372632	4.94168010585092	2.80046643052914	0.00524516126591188	0.35358513758796	-2.61725065169879
ILMN_1709173	HMHB1	57824	HMHB1	57824	S	regular	-0.045702880134229	4.54679662910889	-2.79889431817985	0.00527047393657863	0.354786113941267	-2.62149455124799
ILMN_1772627	D4S234E	27065	NSG1	27065	S	regular	-0.217780996898899	7.65085371636241	-2.79825404318317	0.00528081469271099	0.354977258910932	-2.6232222991367
ILMN_1757026	MANEA	79694	MANEA	79694	I	regular	-0.115721700063776	5.71422008082208	-2.79779030374297	0.00528831577736422	0.354977258910932	-2.62447343408867
ILMN_1704579	ABCA13	154664	ABCA13	154664	S	regular	0.0646397890154713	4.44484660924475	2.7952095562203	0.00533023638673144	0.357284386018827	-2.63143240021494
ILMN_1788818	TET2	54790	TET2	54790	S	regular	0.0406705320649339	4.55161220902609	2.79284546784959	0.00536890137443461	0.358157605975081	-2.63780163961102
ILMN_2073604	EBP	10682	EBP	10682	S	regular	-0.102106907203639	6.15121223699861	-2.791711007032	0.00538754560644479	0.358157605975081	-2.64085619215522
ILMN_2350183	ST5	6764	DENND2B	6764	A	regular	0.0429439204524362	4.56509281597912	2.79121818659743	0.00539566307363388	0.358157605975081	-2.64218274065063
ILMN_2380740	MTO1	25821	MTO1	25821	A	regular	-0.0880223974736687	7.77826546785754	-2.78951583463137	0.005423788490951	0.358157605975081	-2.6467632828043
ILMN_1804337	LOC653234	653234	AGAP4	119016	A	regular	0.0600227000522029	4.71017659297289	2.78927627169661	0.00542775706004353	0.358157605975081	-2.64740765894929
ILMN_3246345	CLRN1OS	116933	CLRN1-AS1	116933	S	regular	0.0330527480402409	4.52861049706348	2.78914872275002	0.00542987109125632	0.358157605975081	-2.64775071791806
ILMN_1762594	NOD2	64127	NOD2	64127	S	regular	0.135790220553904	8.23356623571121	2.78910702291888	0.0054305623972598	0.358157605975081	-2.64786287154471
ILMN_1772645	AGK	55750	AGK	55750	S	regular	-0.0757362040737215	7.20845056054632	-2.78894915579609	0.00543318026333139	0.358157605975081	-2.64828744763738
ILMN_1810346	SLC4A3	6508	SLC4A3	6508	I	regular	0.0524017157301673	4.61962670793532	2.78824303305391	0.00544490367837111	0.358157605975081	-2.65018624360779
ILMN_1788802	GCH1	2643	GCH1	2643	I	regular	-0.079727756036104	4.8401647102206	-2.78820465190199	0.00544554155739134	0.358157605975081	-2.65028943879659
ILMN_2343097	NCALD	83988	NCALD	83988	A	regular	-0.119480232689344	7.79711263953168	-2.78752269498457	0.00545688668001978	0.358157605975081	-2.65212278109746
ILMN_1823100	HS.578794	NA	NA	NA	S	regular	0.0743636452482539	5.08917523919046	2.78692720947553	0.00546681073608566	0.358157605975081	-2.65372329913325
ILMN_1706305	C14ORF112	51241	COX16	51241	S	regular	-0.0659524386995205	8.7632663555206	-2.78641944551116	0.00547528576300934	0.358157605975081	-2.65508777936324
ILMN_1716424	PKP1	5317	PKP1	5317	I	regular	-0.0438789383681462	4.59896480386746	-2.78636625538916	0.00547617424026317	0.358157605975081	-2.65523069957113
ILMN_1805410	C15ORF48	84419	C15orf48	84419	A	regular	0.0522654206409499	4.71009473186116	2.78633100901715	0.00547676306051645	0.358157605975081	-2.65532540401071
ILMN_1752631	CGGBP1	8545	CGGBP1	8545	A	regular	-0.0634985571370112	10.118789582382	-2.78610288078118	0.0054805755194895	0.358157605975081	-2.65593833968768
ILMN_2123730	TBC1D22B	55633	TBC1D22B	55633	S	regular	0.127810083090249	6.59894614419778	2.78610086999204	0.00548060913429108	0.358157605975081	-2.65594374206436
ILMN_1701244	ITFG2	55846	ITFG2	55846	S	regular	-0.0675554487441321	7.6593096135612	-2.78603330209897	0.0054817387899613	0.358157605975081	-2.6561252741542
ILMN_1811110	TDRD9	122402	TDRD9	122402	S	regular	0.142881341965206	5.56213766501175	2.78540122966854	0.00549231650261242	0.358157605975081	-2.65782323075402
ILMN_2205935	SFXN1	94081	SFXN1	94081	S	regular	-0.10584321887634	5.91602486308032	-2.78526307455509	0.00549463098150812	0.358157605975081	-2.65819431116033
ILMN_1767992	SLC12A6	9990	SLC12A6	9990	S	regular	0.0972601969982474	6.78223728814353	2.78415525846405	0.00551322187736416	0.358875101654063	-2.66116922087021
ILMN_2175894	HNRPR	10236	HNRNPR	10236	S	regular	-0.0773304605516856	9.55185129922385	-2.78347363521442	0.0055246888402355	0.359127541190199	-2.66299906512548
ILMN_1788538	NCALD	83988	NCALD	83988	S	regular	-0.120779391942062	7.88983846725704	-2.78182779239953	0.00555246586570229	0.35955049858522	-2.6674155894
ILMN_1748915	S100A12	6283	S100A12	6283	S	regular	0.220433898002755	9.58578985753938	2.78164998124233	0.00555547434630545	0.35955049858522	-2.66789258258049
ILMN_1652280	FBXO32	114907	FBXO32	114907	I	regular	-0.0907885294430404	5.25004032228576	-2.78142110282341	0.00555934903077116	0.35955049858522	-2.66850652406284
ILMN_1772703	OTUD6B	51633	OTUD6B	51633	S	regular	-0.0809498467685899	5.79345317764593	-2.78128899198243	0.00556158664844539	0.35955049858522	-2.66886087456098
ILMN_1705735	C9ORF131	138724	C9orf131	138724	S	regular	-0.0547443023885892	4.68384927820804	-2.78071456702175	0.00557132540159624	0.35968872029978	-2.67040141811043
ILMN_1882652	HS.578774	NA	NA	NA	S	regular	0.0357014430293194	4.55668877341503	2.77988589490598	0.00558540181077444	0.360106226009917	-2.67262327618661
ILMN_2287168	SAR1B	51128	SAR1B	51128	I	regular	-0.0630576940458596	4.87264902486042	-2.77877758414926	0.00560427862738067	0.360831670045626	-2.67559389724831
ILMN_1698406	ORMDL1	94101	ORMDL1	94101	S	regular	-0.0562977957703108	9.91854314454413	-2.77814256319738	0.00561512031881645	0.361038503868683	-2.67729543120056
ILMN_1694273	HRH3	11255	HRH3	11255	S	regular	0.0209013769489319	4.39375458283731	2.77663402921604	0.00564095153996673	0.362207258786765	-2.68133601290529
ILMN_1661998	METTL6	131965	METTL6	131965	S	regular	-0.0429757223574301	4.53384701035028	-2.77567250586317	0.00565747209398612	0.362775815587677	-2.68391031693407
ILMN_1698404	ERN1	2081	NA	NA	I	regular	-0.0772312103039088	7.83989962651973	-2.77510805411963	0.00566719066680256	0.362907258356019	-2.68542112793592
ILMN_1813116	LOC650412	650412	NA	NA	S	regular	0.0487977766241059	4.61710874044263	2.77437108899308	0.00567990224178766	0.36314894823067	-2.6873932360548
ILMN_1694174	TRIM68	55128	TRIM68	55128	S	regular	-0.0796531454434639	7.21060251050384	-2.77400000861919	0.00568631258878191	0.36314894823067	-2.68838604802183
ILMN_1708303	CYP4F22	126410	CYP4F22	126410	S	regular	-0.106203804984725	4.76879389942369	-2.77262028910488	0.0057102043967908	0.364014524502835	-2.69207629855463
ILMN_1732981	ZBTB32	27033	ZBTB32	27033	S	regular	-0.0860324149906022	5.20085080332481	-2.77186786958109	0.00572327180945249	0.364014524502835	-2.6940879924039
ILMN_1680591	RTKN	6242	RTKN	6242	A	regular	-0.0782191789846038	4.8618764434402	-2.771770071854	0.00572497226443311	0.364014524502835	-2.69434942846525
ILMN_2145708	NIPAL2	79815	NIPAL2	79815	S	regular	0.0385197047096515	4.55323278715961	2.77119571645466	0.00573496807005161	0.364014524502835	-2.69588463200848
ILMN_1688725	UTP14A	10813	UTP14A	10813	S	regular	-0.0959020031538635	6.19087785870704	-2.77027632708579	0.00575100151712902	0.364014524502835	-2.69834143491358
ILMN_1795911	TTC37	9652	TTC37	9652	S	regular	-0.0904372594521856	8.00480283414453	-2.77023270378086	0.00575176327985752	0.364014524502835	-2.69845798581138
ILMN_3302522	LOC730351	730351	NA	NA	M	regular	-0.0305382721135263	4.49430186211254	-2.77012119046624	0.00575371097200349	0.364014524502835	-2.69875591420598
ILMN_2361614	CCDC85A	114800	CCDC85A	114800	A	regular	-0.033368515449907	4.51185887242631	-2.7694571874421	0.00576532079822293	0.364262050913623	-2.70052967806219
ILMN_3242459	DCTPP1	79077	DCTPP1	79077	S	regular	-0.0771954792341667	8.84794472916326	-2.76756896692585	0.0057984513611048	0.364599290040388	-2.70557144560241
ILMN_3297510	LOC729495	729495	ABHD17A	81926	M	regular	-0.076052523477891	8.68372619829107	-2.76742646657377	0.00580095862819577	0.364599290040388	-2.70595180163958
ILMN_1673177	THSD3	145501	ISM2	145501	A	regular	-0.030625598192092	4.49214752927122	-2.76739807948495	0.00580145821071612	0.364599290040388	-2.70602756899448
ILMN_1732336	RFC2	5982	RFC2	5982	A	regular	0.0745818349477014	5.09763521950551	2.7667019927115	0.00581372076693139	0.364599290040388	-2.70788524117213
ILMN_1711157	NOTCH4	4855	NOTCH4	4855	S	regular	-0.0701585843264176	4.81343825461221	-2.76640971229318	0.00581887667865159	0.364599290040388	-2.70866512441
ILMN_2115154	NUPL2	11097	NUP42	11097	S	regular	-0.0670002432875556	7.304639374342	-2.76630398052611	0.00582074283514088	0.364599290040388	-2.70894722553381
ILMN_3249588	DEFB132	400830	DEFB132	400830	S	regular	-0.0305498314089183	4.51099576884703	-2.76608611751237	0.0058245898034895	0.364599290040388	-2.70952846888877
ILMN_2181363	UBE3C	9690	UBE3C	9690	S	regular	-0.0680547523952626	8.99754541296479	-2.76534423432008	0.00583770701931709	0.364937660865446	-2.71150742593985
ILMN_1789616	NUPL2	11097	NUP42	11097	S	regular	-0.0783352177689176	7.41233607935968	-2.76422188839359	0.00585760191793821	0.365246977543651	-2.71450027256058
ILMN_1699525	SRI	6717	SRI	6717	A	regular	-0.137439991362068	6.10758231625316	-2.76419432231032	0.00585809132885978	0.365246977543651	-2.71457376530898
ILMN_1720322	PTS	5805	PTS	5805	S	regular	-0.0892062084935334	5.70978654701737	-2.76375148955937	0.00586595848937832	0.365256254727435	-2.71575428444619
ILMN_1699607	MMP25	64386	MMP25	64386	I	regular	0.0412345799383846	4.51760599297727	2.76262191316744	0.00588606925830493	0.366026879777614	-2.71876471158615
ILMN_1763882	LOC644634	644634	LINC02591	388692	I	regular	-0.0944131803783277	6.60325435910404	-2.76210362300562	0.00589531762736011	0.36612088724352	-2.72014560086866
ILMN_1805693	GMIP	51291	GMIP	51291	S	regular	0.0827408598929402	8.35535238725598	2.76028296601538	0.00592790955865518	0.367662469258505	-2.72499440048633
ILMN_1802257	PCTP	58488	PCTP	58488	S	regular	0.12301762220824	6.90991298737003	2.75911359134652	0.00594892849631808	0.368483171768666	-2.72810704721662
ILMN_3244323	LOC148413	148413	MRPL20-AS1	148413	S	regular	-0.0759685545563453	8.68762879667889	-2.75809254493724	0.00596733632234943	0.368847093215397	-2.7308238185974
ILMN_1698258	DNAJC8	22826	DNAJC8	22826	S	regular	-0.0581530888641471	10.6782487412728	-2.75785060455451	0.00597170564984568	0.368847093215397	-2.73146742264022
ILMN_1767388	AAA1	404744	NA	NA	I	regular	0.0473152277155098	4.6630360604448	2.75721659949265	0.00598316918588943	0.368847093215397	-2.73315372594322
ILMN_3287058	LOC100132086	100132086	TAF9	6880	M	regular	-0.0569062912244203	4.80666971883375	-2.75668101347673	0.00599286867261906	0.368847093215397	-2.73457796252384
ILMN_1778843	LOC643382	643382	TMEM253	643382	S	regular	0.0526073125576252	4.66937344554159	2.75661984255574	0.00599397738367881	0.368847093215397	-2.73474061173773
ILMN_3187328	IP6K1	9807	IP6K1	9807	A	regular	0.0726226320736814	8.93811625673293	2.75582842435502	0.00600833839344016	0.368847093215397	-2.73684461938305
ILMN_1687315	RXRA	6256	RXRA	6256	S	regular	0.0753777135908784	10.7975922675847	2.7543643010994	0.0060349881795891	0.368847093215397	-2.74073547520326
ILMN_1804663	THBS3	7059	THBS3	7059	S	regular	0.107631438118721	6.7662132238181	2.75427410847554	0.00603663333854874	0.368847093215397	-2.74097509280857
ILMN_3249667	LOC100133678	100133678	HLA-DQA2	3118	S	regular	-0.266480392256007	10.0370144384333	-2.75392006666137	0.0060430951547387	0.368847093215397	-2.74191561276321
ILMN_1667519	RRAS2	22800	RRAS2	22800	S	regular	-0.114468268970499	5.81997047631067	-2.75365999207875	0.00604784589996413	0.368847093215397	-2.74260643136096
ILMN_1738220	TREML3	340206	TREML3P	340206	A	regular	0.230088527446179	6.77758566495573	2.75291290115603	0.00606151166323432	0.368847093215397	-2.74459052383461
ILMN_1751378	RARS	5917	RARS1	5917	S	regular	-0.0440133717701112	9.48647977154767	-2.75279848634169	0.00606360699509377	0.368847093215397	-2.74489433537682
ILMN_3181011	LOC100129866	100129866	EI24	9538	A	regular	-0.0319028297272812	4.50589757281764	-2.75240166877233	0.00607087916776609	0.368847093215397	-2.74594792981534
ILMN_1692276	GGPS1	9453	GGPS1	9453	S	regular	-0.0555865168019114	8.64146950844268	-2.75141000099375	0.00608908714137197	0.368847093215397	-2.74858026787667
ILMN_1663532	RIC8B	55188	RIC8B	55188	S	regular	-0.0644106437613887	7.03090270404234	-2.75127255649557	0.00609161464030015	0.368847093215397	-2.7489450350051
ILMN_1702073	ODF2L	57489	ODF2L	57489	A	regular	-0.0985177477145252	5.65930424391222	-2.750840765544	0.00609956110677952	0.368847093215397	-2.75009085907138
ILMN_1726906	AKT1S1	84335	AKT1S1	84335	S	regular	0.0790542471666509	5.10301577598881	2.75070267344148	0.00610210445935479	0.368847093215397	-2.75045727070837
ILMN_1848913	HS.344872	NA	NA	NA	S	regular	-0.0502864229880498	4.63602186514742	-2.75065803632601	0.00610292678146888	0.368847093215397	-2.75057570635426
ILMN_1801378	COQ3	51805	COQ3	51805	S	regular	-0.0777359706943725	6.45427916099706	-2.74970495735379	0.00612050865442714	0.368847093215397	-2.75310406207569
ILMN_1670124	LOC150223	150223	NA	NA	I	regular	-0.059794945427063	4.79146754835573	-2.74968762902693	0.00612082874052633	0.368847093215397	-2.75315002323675
ILMN_1820437	HS.447944	NA	SSC5D	284297	S	regular	-0.0395930254143915	4.54297780954072	-2.74950939951066	0.00612412184480853	0.368847093215397	-2.75362273769615
ILMN_1740292	PANK1	53354	PANK1	53354	I	regular	-0.017959793149676	4.37473894345299	-2.74939279488757	0.00612627718587795	0.368847093215397	-2.75393198951246
ILMN_1696424	ZDHHC11	79844	NA	NA	I	regular	0.0656044613094222	4.80449549796392	2.74836499762503	0.00614530481119596	0.369511876489169	-2.75665729729661
ILMN_1654871	LOC391574	391574	NA	NA	A	regular	0.0344745343923689	4.53528208015372	2.74795363370179	0.00615293533109619	0.369511876489169	-2.75774779089055
ILMN_1735199	CIAPIN1	57019	CIAPIN1	57019	S	regular	-0.0728402429956301	6.69581151460267	-2.7471253191373	0.00616832594932224	0.369966652597942	-2.75994310373821
ILMN_1811478	MFI2	4241	MELTF	4241	A	regular	-0.0548502917972726	4.74374131511057	-2.74520661035017	0.0062041103198275	0.371281247480941	-2.76502584296883
ILMN_1791728	SLC25A25	114789	SLC25A25	114789	A	regular	-0.0686822711171367	7.61665827717925	-2.74510903595694	0.00620593510042526	0.371281247480941	-2.76528422879484
ILMN_2369785	SNRPD2	6633	SNRPD2	6633	A	regular	-0.0619687061558434	12.3116566265783	-2.7436408367069	0.00623345105362681	0.37225049492758	-2.76917106901114
ILMN_1812926	ANTXR2	118429	ANTXR2	118429	S	regular	0.071086883105945	9.78891251251192	2.7434056846688	0.00623786831937051	0.37225049492758	-2.76979341030068
ILMN_1684693	LOC649466	649466	FHAD1	114827	S	regular	-0.0395657452255733	4.54494047275999	-2.74281031311049	0.00624906483865268	0.372448986598943	-2.77136885681167
ILMN_2160929	FEN1	2237	FEN1	2237	S	regular	-0.0767398445774212	7.44715891588254	-2.74134761923512	0.00627664919488898	0.373622477798404	-2.77523795424201
ILMN_2372974	SIRPA	140885	SIRPA	140885	A	regular	0.125893720184493	8.3506567692787	2.74034049905284	0.00629570587199297	0.37383321717173	-2.77790080117746
ILMN_1790978	ATG7	10533	ATG7	10533	S	regular	0.0793147668350365	8.4207841560668	2.740325571755	0.00629598871766095	0.37383321717173	-2.77794026207012
ILMN_1778852	LOC391730	391730	NA	NA	S	regular	0.0493831443403865	4.66836910942133	2.73911788077337	0.00631891032177131	0.374633580613022	-2.78113214365032
ILMN_1655821	CAPG	822	CAPG	822	S	regular	0.0949370830121037	6.58599062184593	2.73878186088933	0.00632530124695824	0.374633580613022	-2.78201998679896
ILMN_1660317	LEFTY1	10637	LEFTY1	10637	S	regular	0.0806323578346131	4.93085853241477	2.73803008545212	0.00633962074652664	0.37501234073485	-2.78400596761234
ILMN_1769782	LAX1	54900	LAX1	54900	S	regular	-0.126397375633328	7.7298285118807	-2.73690611476571	0.00636108420102702	0.375812219282399	-2.78697418978464
ILMN_1793849	TANK	10010	TANK	10010	A	regular	-0.0245267784052725	4.44563738101032	-2.73617636316557	0.00637505467434691	0.375983662055351	-2.7889007058588
ILMN_1763129	DCTPP1	79077	DCTPP1	79077	S	regular	-0.0741944922980089	7.33501426319232	-2.73556101837625	0.00638685642321941	0.375983662055351	-2.79052480188624
ILMN_1702723	STK24	8428	STK24	8428	I	regular	-0.0359542745542853	4.51009244999053	-2.73551075832225	0.00638782123475905	0.375983662055351	-2.79065743881429
ILMN_1760280	NXT1	29107	NXT1	29107	S	regular	-0.07413980476219	8.36419101252127	-2.73509604104353	0.00639578732682654	0.37598489896573	-2.79175179206433
ILMN_1862909	HS.560343	NA	RORA	6095	S	regular	-0.11896071848507	7.78619741233673	-2.73332099144588	0.00642998467043594	0.377526258758114	-2.79643394756853
ILMN_1682008	TCF19	6941	TCF19	6941	S	regular	0.0471075885778136	4.69698345781582	2.73246908660531	0.00644645558003739	0.378024309063333	-2.79868001256887
ILMN_1716730	FAM44B	91272	BOD1	91272	S	regular	-0.0681875682293924	7.72840536372499	-2.73145902121724	0.00646603368242686	0.378414757764831	-2.80134218383708
ILMN_1807540	CBARA1	10367	MICU1	10367	S	regular	0.0782282733839192	7.42043705987228	2.73130072688132	0.00646910675637107	0.378414757764831	-2.80175930385697
ILMN_2166384	IPO5	3843	IPO5	3843	S	regular	-0.0838031138037474	5.49895558867187	-2.73071897935131	0.00648041192556769	0.378608066115604	-2.80329205855607
ILMN_1710514	BCL3	602	BCL3	602	S	regular	0.114057278120594	9.02294099629038	2.7282951155023	0.00652770710471915	0.380900965865135	-2.8096748772323
ILMN_3245764	SNORA39	677821	SNORA71E	677821	S	regular	0.0257208749976643	4.45940984554617	2.72665057463533	0.00655997281498141	0.382312307294785	-2.81400232904408
ILMN_1753890	TMEM97	27346	IFT20	90410	S	regular	0.054272725815296	7.91346714270234	2.72507890254612	0.00659094310333548	0.382593309833254	-2.81813564839897
ILMN_1702787	SEMA4A	64218	SEMA4A	64218	S	regular	0.110120639706413	9.59686732984616	2.72506051774241	0.0065913061600055	0.382593309833254	-2.81818398455311
ILMN_1659122	KLF10	7071	KLF10	7071	I	regular	-0.0509648416071578	4.56844115808255	-2.72467922337239	0.00659883989186509	0.382593309833254	-2.81918638749468
ILMN_1749213	SDF2L1	23753	SDF2L1	23753	S	regular	-0.0864143074985524	8.30320652551789	-2.72444562471769	0.00660345923862018	0.382593309833254	-2.81980043834879
ILMN_1733956	IARS	3376	IARS1	3376	A	regular	-0.0987079558235724	7.32327231276141	-2.72435672060652	0.00660521805747244	0.382593309833254	-2.82003412327664
ILMN_2404625	LAT	27040	LAT	27040	A	regular	-0.0841617518000266	9.32283866790249	-2.72366137735274	0.00661898882781622	0.382877466050717	-2.82186157936892
ILMN_2064898	CCDC56	28958	COA3	28958	S	regular	-0.0612595007913121	9.26769778086801	-2.72329246956917	0.00662630527852287	0.382877466050717	-2.8228309336303
ILMN_1802151	OSBPL5	114879	OSBPL5	114879	A	regular	-0.129480128011974	6.97394007171295	-2.7223816839736	0.00664439986426129	0.38345479850785	-2.82522359387655
ILMN_1814787	ICA1	3382	ICA1	3382	A	regular	0.0961750842936153	5.874975043292	2.72051241811617	0.00668167610624041	0.384679908684155	-2.8301317572023
ILMN_2410975	ATG9A	79065	ATG9A	79065	A	regular	0.0897701155853827	7.99281182939256	2.72050192594237	0.00668188586814817	0.384679908684155	-2.83015929737454
ILMN_2362556	TBX20	57057	TBX20	57057	A	regular	0.0327632750118161	4.5397215147201	2.7198066285665	0.00669579964069888	0.385012547262203	-2.83198410316522
ILMN_1669447	PYHIN1	149628	PYHIN1	149628	I	regular	-0.129336570691429	8.03993166864752	-2.71917180203964	0.00670852610486175	0.385199973192406	-2.83364980488587
ILMN_3231935	LOC100130217	100130217	NA	NA	I	regular	0.0849261365750253	5.18397157773067	2.71883241433903	0.0067153387968585	0.385199973192406	-2.83454015774663
ILMN_2196550	C13ORF18	80183	RUBCNL	80183	S	regular	0.128052832325054	7.78284510818733	2.71730117784192	0.00674615359797552	0.386087339032917	-2.83855586597104
ILMN_1707598	SNORD14B	85388	SNORD14B	85388	S	regular	-0.0501373115068118	4.72072915616318	-2.71676335105038	0.00675700708092461	0.386087339032917	-2.83996580574529
ILMN_1767469	LOC650781	650781	NA	NA	S	regular	0.0362942025721553	4.50905999942018	2.71661979386978	0.00675990675982864	0.386087339032917	-2.84034210188997
ILMN_2141482	SERPINF1	5176	SERPINF1	5176	S	regular	-0.07662672271658	4.75781437534996	-2.71626203280741	0.00676713797195383	0.386087339032917	-2.84127979065945
ILMN_1782749	ZNF468	90333	ZNF468	90333	A	regular	-0.0837116838746939	5.59504472760536	-2.71524049234409	0.00678782412803291	0.386087339032917	-2.84395657467154
ILMN_1683959	MED13L	23389	MED13L	23389	S	regular	0.109581660035029	6.68781904172765	2.71511767010154	0.00679031510529981	0.386087339032917	-2.84427834444645
ILMN_2368773	FAM3C	10447	FAM3C	10447	A	regular	-0.107208597374385	5.54313927446692	-2.71498456759683	0.00679301550769216	0.386087339032917	-2.84462703037901
ILMN_2055781	KLRF1	51348	KLRF1	51348	S	regular	-0.197938530307296	8.55573639662559	-2.71440839536605	0.00680471612959087	0.386087339032917	-2.84613622419473
ILMN_1781207	FYN	2534	FYN	2534	I	regular	-0.135080004236323	7.4448249830674	-2.71435372911176	0.00680582720713198	0.386087339032917	-2.84627939769359
ILMN_1741780	DUSP28	285193	DUSP28	285193	S	regular	-0.0620445488271431	7.55004910921696	-2.71394750169334	0.0068140887941237	0.386087339032917	-2.84734323809143
ILMN_1740430	SLC2A4RG	56731	SLC2A4RG	56731	S	regular	-0.0840807102275072	6.11332035525283	-2.71362997653086	0.00682055270019902	0.386087339032917	-2.84817467391897
ILMN_1789846	ITGB6	3694	ITGB6	3694	S	regular	0.0167493200672224	4.3600617026431	2.712411446606	0.0068454097781602	0.387031453920998	-2.85136449639937
ILMN_1828438	HS.580596	NA	NA	NA	S	regular	0.0656769759752152	4.90714701076222	2.71160685366713	0.00686186754183253	0.387368744981368	-2.85346996160349
ILMN_1689747	NOL8	55035	NOL8	55035	S	regular	-0.05837147821744	8.20540213245432	-2.71131985254938	0.00686774669905474	0.387368744981368	-2.85422084052591
ILMN_1752409	TNRC6A	27327	TNRC6A	27327	A	regular	0.0538291151250965	4.58550339887333	2.71091810234727	0.00687598408512623	0.387371660548129	-2.85527180601827
ILMN_3281988	LOC728157	728157	SLFNL1-AS1	100507178	M	regular	-0.0345393992933172	4.51557624036317	-2.7104570818255	0.00688544769560131	0.387443568726446	-2.85647763298193
ILMN_1745994	GAS7	8522	GAS7	8522	A	regular	0.0988476033609444	8.48404584086101	2.70992693106362	0.0068963448743288	0.387595877063969	-2.85786402620247
ILMN_1719677	MOBKL2C	148932	MOB3C	148932	I	regular	0.0298532842903203	4.44910900435002	2.70908252346734	0.0069137336246949	0.388112237629225	-2.86007168215647
ILMN_1660577	ATP5G2	517	ATP5MC2	517	A	regular	-0.0741983120142233	11.4067770415679	-2.70799703944805	0.00693614480431812	0.388908981723633	-2.8629086298633
ILMN_1803094	PDGFD	80310	PDGFD	80310	A	regular	-0.111546775741449	5.89094775404214	-2.70585443408661	0.00698057361851889	0.390503387905447	-2.86850513327375
ILMN_1876466	HS.557039	NA	NA	NA	S	regular	0.0544482139512574	4.67482223342238	2.70582986355159	0.00698108459243938	0.390503387905447	-2.8685692865812
ILMN_1661461	LOC283547	283547	NA	NA	A	regular	0.188967849030302	5.78201655022767	2.70539251931241	0.00699018532801352	0.390550814967632	-2.86971109061573
ILMN_1678314	POLR2J4	84820	SPDYE7P	441251	I	regular	0.0290051069837132	4.46526521903877	2.70490241919121	0.00700039655247763	0.390660101477475	-2.87099041338532
ILMN_2414302	FDXR	2232	FDXR	2232	A	regular	0.0627303597070128	4.67603216634261	2.70387090186635	0.00702193206749392	0.391400343027108	-2.87368227238121
ILMN_1762764	SH3BGRL2	83699	SH3BGRL2	83699	S	regular	0.15383669067181	9.07798670571409	2.70183400784484	0.00706463254061553	0.392802101957522	-2.87899482262921
ILMN_3246625	KIAA1045	23349	PHF24	23349	S	regular	0.0349316093800631	4.5459444114673	2.70156829662104	0.00707021997810105	0.392802101957522	-2.87968755175798
ILMN_1673138	ZBTB33	10009	ZBTB33	10009	S	regular	-0.0609954201994238	9.42686936005071	-2.70148455603421	0.00707198171856832	0.392802101957522	-2.87990585594401
ILMN_1735143	C1ORF38	9473	THEMIS2	9473	S	regular	0.0883505896071783	6.33357871518208	2.7007721800277	0.00708698471680833	0.393026053920064	-2.88176268840909
ILMN_1784070	LOC644681	644681	NA	NA	S	regular	0.0600941173447023	4.791441735726	2.6999112852691	0.0071051538087213	0.393026053920064	-2.88400600057344
ILMN_1765446	EMP3	2014	EMP3	2014	S	regular	-0.0672888452876954	11.8000005520754	-2.69932837481153	0.00711747985644098	0.393026053920064	-2.88552454624617
ILMN_1709740	TXNDC16	57544	TXNDC16	57544	S	regular	-0.0677630613452385	4.9656881819953	-2.69908754232958	0.00712257804088488	0.393026053920064	-2.88615184760135
ILMN_1677165	SF3B1	23451	SF3B1	23451	I	regular	0.0764708527234452	5.01587153168324	2.69902149878435	0.007123976691052	0.393026053920064	-2.8863238630219
ILMN_1668582	CRBN	51185	CRBN	51185	S	regular	-0.0763835527138763	8.57098345149399	-2.69869126503174	0.00713097398881873	0.393026053920064	-2.88718392007434
ILMN_1808636	LARP1B	55132	LARP1B	55132	I	regular	-0.0649376342535719	4.94012179279076	-2.69854147118567	0.00713414999719661	0.393026053920064	-2.88757400752082
ILMN_1796113	BCDIN3D	144233	BCDIN3D	144233	S	regular	-0.0612341568935131	7.62375481273442	-2.69810749192933	0.00714335864064068	0.39307576854772	-2.8887040401942
ILMN_1724609	SLC2A8	29988	SLC2A8	29988	S	regular	-0.115044808100098	6.87861354662753	-2.69681006097456	0.00717095274716404	0.394135884847902	-2.89208134223461
ILMN_1658485	LOC644612	644612	NA	NA	S	regular	0.0373829523023463	4.53793940990558	2.69489943916507	0.00721176294859207	0.395230271860791	-2.89705192787099
ILMN_2043918	DLEU1	10301	DLEU1	10301	S	regular	-0.100112305267118	6.20509678928125	-2.6947788677992	0.00721434530374069	0.395230271860791	-2.89736548512866
ILMN_1655766	ANKRD34B	340120	ANKRD34B	340120	S	regular	0.0669182322832871	4.52525499158395	2.6947053904462	0.00721591942369932	0.395230271860791	-2.89755656321186
ILMN_2366634	PKM2	5315	PKM	5315	A	regular	0.0779586285382301	9.32820957268446	2.69366997310705	0.0072381342478726	0.395988701748064	-2.90024862698457
ILMN_1752027	UBE3B	89910	UBE3B	89910	A	regular	0.0775353771962664	7.06392522209131	2.69222186055114	0.00726930659561886	0.396193316757898	-2.90401199141171
ILMN_2341626	MARCH8	220972	MARCHF8	220972	A	regular	0.191542287752962	7.89975864117838	2.69198615130958	0.00727439192714447	0.396193316757898	-2.90462436670111
ILMN_1659524	C6ORF66	29078	NDUFAF4	29078	S	regular	-0.0988606039131366	6.37537926039057	-2.69179758722298	0.00727846242414505	0.396193316757898	-2.90511422055926
ILMN_1654354	GNAT3	346562	NA	NA	I	regular	-0.0264023096818731	4.46169242064079	-2.6917913415989	0.00727859728228007	0.396193316757898	-2.90513044493556
ILMN_3248443	SNHG6	641638	SNHG6	641638	S	regular	-0.0957286683107714	10.5783479664032	-2.6915534839548	0.00728373487689647	0.396193316757898	-2.90574830483505
ILMN_1812070	ABCB1	5243	ABCB1	5243	S	regular	-0.116066607026714	6.35116735400483	-2.69064983168838	0.00730328301162484	0.396797739934814	-2.9080951481527
ILMN_1729453	TSPAN9	10867	TSPAN9	10867	S	regular	0.178922265508755	8.08817359256379	2.68989925453964	0.00731955562095748	0.396797739934814	-2.91004385910176
ILMN_2347298	TSPYL2	64061	TSPYL2	64061	A	regular	-0.103173071269279	6.32120603491226	-2.68956225430178	0.00732687242861417	0.396797739934814	-2.91091863410518
ILMN_1696806	CTNND1	1500	CTNND1	1500	A	regular	-0.0652551010823421	4.91456922729147	-2.68816601629199	0.00735725707884572	0.396797739934814	-2.91454180344312
ILMN_3307733	C17ORF42	79736	TEFM	79736	S	regular	-0.0728812771520264	6.85449256073982	-2.68803647406503	0.00736008188562055	0.396797739934814	-2.91487786583281
ILMN_2227195	CCDC65	85478	CCDC65	85478	S	regular	-0.102119436441686	6.55687956318422	-2.68794083205043	0.00736216808769524	0.396797739934814	-2.91512597308712
ILMN_2181593	MAGEA1	4100	MAGEA1	4100	S	regular	-0.0228255254334808	4.42693929064431	-2.68771027800399	0.00736719925904746	0.396797739934814	-2.91572402337276
ILMN_1716579	LOC641841	641841	NA	NA	S	regular	0.0340195674949166	4.50326521887725	2.68756934207379	0.00737027629781552	0.396797739934814	-2.91608958222243
ILMN_1713189	C12ORF41	54934	KANSL2	54934	S	regular	-0.0545643821571282	8.97820166566834	-2.68737119351783	0.00737460440775367	0.396797739934814	-2.9166035071353
ILMN_1774191	LOC653857	653857	ACTR3B	57180	A	regular	-0.0502363981873906	4.67375213392252	-2.68718398828296	0.00737869558444385	0.396797739934814	-2.91708901500077
ILMN_1667432	HYAL3	8372	HYAL3	8372	S	regular	0.120075568023367	5.60303150197391	2.68616051489791	0.00740109862821522	0.397258489894318	-2.91974275924967
ILMN_1681016	SPNS1	83985	SPNS1	83985	S	regular	-0.0919782179515884	8.16875857830971	-2.68570571763474	0.00741107339779406	0.397258489894318	-2.92092167667971
ILMN_1708881	RAB20	55647	RAB20	55647	S	regular	0.0992830809977718	5.14693828432315	2.68564311512151	0.00741244736336841	0.397258489894318	-2.92108393850912
ILMN_1806500	CPNE5	57699	CPNE5	57699	S	regular	0.105045764865344	5.10229979265827	2.68518081854933	0.00742260068539654	0.39735263827491	-2.92228206791845
ILMN_1707748	PIM3	415116	PIM3	415116	A	regular	0.100477849837656	7.20105459798442	2.68410077069338	0.00744637028517696	0.397354612978698	-2.92508043032263
ILMN_1788769	MAS1	4142	MAS1	4142	S	regular	-0.0298337460761848	4.48962500031806	-2.68285235242967	0.00747393059574238	0.397354612978698	-2.92831366087465
ILMN_1751887	PREP	5550	PREP	5550	S	regular	-0.0746354881775195	7.3403571922935	-2.68284258001532	0.0074741466945013	0.397354612978698	-2.92833896426751
ILMN_3270896	LOC100129913	100129913	SPTB	6710	M	regular	0.0279362427168968	4.48627623221535	2.68247721644063	0.00748223006087402	0.397354612978698	-2.92928492347946
ILMN_1669413	DKFZP434L187	26082	LINC02249	26082	S	regular	0.0507510203424406	4.70739902770653	2.68208935854019	0.00749081969211303	0.397354612978698	-2.93028898452641
ILMN_1737252	NRG1	3084	NRG1	3084	A	regular	0.142470266920749	4.96921569058411	2.68206390095365	0.0074913837941723	0.397354612978698	-2.93035488248334
ILMN_3198918	LOC340274	340274	ASS1	445	A	regular	0.0756696926888534	5.11207348901477	2.68204323169473	0.00749184182213047	0.397354612978698	-2.93040838521668
ILMN_2343105	LIPT1	51601	LIPT1	51601	A	regular	-0.0987012895540849	6.53277941743732	-2.68192424491099	0.00749447904251919	0.397354612978698	-2.93071637671064
ILMN_1656574	PCGF6	84108	PCGF6	84108	A	regular	-0.0764970905815838	6.40516504119267	-2.68166989972763	0.0075001191413426	0.397354612978698	-2.93137469197345
ILMN_2333107	AES	166	TLE5	166	A	regular	-0.104339593546049	8.84790732907292	-2.68103986787717	0.00751410651417731	0.397354612978698	-2.9330051244138
ILMN_1670438	PRAMEF7	441871	PRAMEF8	391002	S	regular	0.0760215692504422	5.07303108819226	2.68031285945053	0.00753027599789309	0.397354612978698	-2.93488605233013
ILMN_2278235	CTBP1	1487	CTBP1	1487	I	regular	-0.0864335398028135	4.93102250596669	-2.68028152482376	0.00753097361749655	0.397354612978698	-2.9349671105562
ILMN_1761566	C5ORF32	84418	CYSTM1	84418	S	regular	0.139312654856889	8.42583906376469	2.6802446790944	0.00753179400802764	0.397354612978698	-2.93506242403465
ILMN_1684402	STXBP5	134957	STXBP5	134957	S	regular	0.0912045434485913	7.84158506661138	2.67916408330942	0.0075558898124246	0.397456588118652	-2.9378571665181
ILMN_1699440	ZBTB47	92999	ZBTB47	92999	S	regular	0.0662812521130087	4.88785266567175	2.67898059451736	0.00755998823328391	0.397456588118652	-2.93833161360121
ILMN_1666777	SHOX2	6474	SHOX2	6474	A	regular	-0.0693955727875482	4.86955255385045	-2.67850748592947	0.00757056484220737	0.397456588118652	-2.93955478401781
ILMN_2120210	RCAN2	10231	RCAN2	10231	S	regular	0.0568627100721422	4.47999232492103	2.67821942190439	0.00757701118574001	0.397456588118652	-2.94029943840659
ILMN_1739274	PDHB	5162	PDHB	5162	S	regular	-0.0581069247756485	10.3055248529213	-2.67805504186382	0.0075806919186703	0.397456588118652	-2.94072433074563
ILMN_1652906	GBGT1	26301	GBGT1	26301	S	regular	0.117213319551517	8.3103577663639	2.67789822339068	0.00758420483320351	0.397456588118652	-2.94112965402003
ILMN_1764329	C21ORF59	56683	CFAP298	56683	I	regular	-0.0951328479274762	5.08809339001514	-2.67729755757926	0.00759767397379844	0.397456588118652	-2.94268195917943
ILMN_3208973	LOC653162	653162	RPSAP9	653162	A	regular	-0.0554026522736688	13.6783254727303	-2.67715305940057	0.00760091736042474	0.397456588118652	-2.94305533603699
ILMN_1799103	SNRPB	6628	SNRPB	6628	I	regular	-0.0576153298985407	10.1087973642692	-2.67580573916478	0.00763121905297885	0.398001978548111	-2.94653580193177
ILMN_1783695	EPRS	2058	EPRS1	2058	S	regular	-0.0672954937677126	9.38745632630273	-2.67568997906183	0.00763382759288698	0.398001978548111	-2.94683475927835
ILMN_2392189	CTDSPL	10217	CTDSPL	10217	A	regular	0.171607014490248	7.59280339083862	2.67556794691133	0.00763657833446073	0.398001978548111	-2.94714990085088
ILMN_1767509	DEF8	54849	DEF8	54849	I	regular	0.0782611083654725	10.3861573254997	2.67443443005603	0.00766217165431709	0.398005179706927	-2.95007647576743
ILMN_1652394	RAB2A	5862	RAB2A	5862	S	regular	0.0666266839502665	7.83927991179179	2.67431466568145	0.00766488027167987	0.398005179706927	-2.95038561896966
ILMN_2043816	ARPC5L	81873	ARPC5L	81873	S	regular	-0.0742589911291685	8.09738508325679	-2.67397031352331	0.00767267300786807	0.398005179706927	-2.95127440652342
ILMN_1750658	HAX1	10456	HAX1	10456	A	regular	-0.0562596199546412	8.67110174001514	-2.6735335398756	0.00768256749223889	0.398005179706927	-2.95240157667397
ILMN_1682301	OPCML	4978	OPCML	4978	I	regular	0.0174644038397238	4.3595595065537	2.67222447535421	0.00771229116826248	0.398005179706927	-2.95577876490242
ILMN_3305475	LOC729708	729708	TPI1	7167	M	regular	0.188865487101157	6.81090997569239	2.67213015125404	0.00771443687928298	0.398005179706927	-2.95602204425252
ILMN_1671928	PROS1	5627	PROS1	5627	S	regular	0.19122383743202	7.42631347073659	2.67153418608503	0.00772800646163024	0.398005179706927	-2.95755895458844
ILMN_2129859	FASTKD3	79072	FASTKD3	79072	S	regular	-0.0899198411488742	5.40739476398719	-2.6713646753234	0.00773186998042285	0.398005179706927	-2.95799603768802
ILMN_2062468	IGFBP7	3490	IGFBP7	3490	S	regular	-0.111880254496671	6.6205602800832	-2.67102912825243	0.0077395229434436	0.398005179706927	-2.95886116494527
ILMN_1657378	FLJ42842	440446	NA	NA	S	regular	0.0380939789219292	4.56107874588655	2.67095851817	0.00774113424335563	0.398005179706927	-2.95904320247545
ILMN_1783956	ATP8B4	79895	ATP8B4	79895	S	regular	0.0903383808455613	8.19527213997859	2.67064063263392	0.00774839202313778	0.398005179706927	-2.95986267436285
ILMN_2088560	CT45A1	541466	CT45A1	541466	S	regular	-0.017340365941906	4.36663079669173	-2.67042830203572	0.00775324323663457	0.398005179706927	-2.96040998471924
ILMN_1728830	GRK5	2869	GRK5	2869	S	regular	0.0799035493768017	6.39925999632489	2.67021718635212	0.00775806939642448	0.398005179706927	-2.96095412123102
ILMN_1667753	PPP1R1C	151242	PPP1R1C	151242	I	regular	0.0396159972387125	4.58015163136901	2.66973432129394	0.00776911796090111	0.398005179706927	-2.96219851518684
ILMN_2117987	TFDP1	7027	TFDP1	7027	S	regular	0.109250849164807	9.1236120782782	2.66926965287948	0.00777976350160434	0.398005179706927	-2.9633958064369
ILMN_1730799	PHF12	57649	PHF12	57649	I	regular	0.0708644602678197	6.92255866425015	2.66902020194719	0.00778548381723025	0.398005179706927	-2.96403847182205
ILMN_1758895	CTSK	1513	CTSK	1513	S	regular	0.123088288640339	5.85315539320969	2.66897429015075	0.00778653706083009	0.398005179706927	-2.96415674888618
ILMN_2066124	AFG3L2	10939	AFG3L2	10939	S	regular	-0.0629949252101394	8.36894190471092	-2.66890935683306	0.00778802688774199	0.398005179706927	-2.96432402541706
ILMN_1797332	NARS2	79731	NARS2	79731	S	regular	-0.0845778476176262	6.219230019733	-2.66745072009476	0.00782156130320857	0.398870571604215	-2.96808061008002
ILMN_1732489	SLC10A7	84068	SLC10A7	84068	I	regular	-0.0868688494056116	5.84107756497356	-2.66743957883766	0.00782181794156565	0.398870571604215	-2.96810929562427
ILMN_1658018	LOC441296	441296	NA	NA	S	regular	-0.0303984833488506	4.47565309382864	-2.66573568168185	0.00786115624489085	0.399865113221612	-2.97249496160994
ILMN_1802458	AGTRAP	57085	AGTRAP	57085	S	regular	0.0838798526594591	8.44328612041124	2.6651884815085	0.00787382721940069	0.399865113221612	-2.97390281967543
ILMN_2044085	RQCD1	9125	CNOT9	9125	S	regular	-0.0834942763107263	5.89443800115709	-2.6651361004788	0.00787504111623605	0.399865113221612	-2.97403757280113
ILMN_1787923	PNPLA2	57104	PNPLA2	57104	S	regular	0.114749606363606	9.07792640905925	2.66489138573284	0.00788071444992272	0.399865113221612	-2.97466708080089
ILMN_1780465	CLEC5A	23601	CLEC5A	23601	S	regular	0.138914359364223	5.32783540344279	2.66476830325307	0.00788356931377478	0.399865113221612	-2.97498367868371
ILMN_1717855	PFDN1	5201	PFDN1	5201	S	regular	-0.0741032730885092	7.73967351527052	-2.66391456214447	0.00790339716741747	0.400391976912019	-2.97717931302829
ILMN_1746588	TALDO1	6888	TALDO1	6888	I	regular	0.0707500092504247	12.9424749731202	2.66359293731713	0.00791087839766579	0.400391976912019	-2.97800628269226
ILMN_1772614	TCF12	6938	TCF12	6938	I	regular	0.0324062747772063	4.49121160708175	2.66273044605823	0.0079309719679152	0.400527116795985	-2.98022345877375
ILMN_2330267	ABCE1	6059	ABCE1	6059	A	regular	-0.0828961849274581	7.74953499799041	-2.66243496543092	0.00793786634604179	0.400527116795985	-2.98098287877511
ILMN_1794560	TMEM93	83460	EMC6	83460	I	regular	-0.0878131485394134	5.41652253038351	-2.66219613155762	0.00794344292976792	0.400527116795985	-2.98159664963972
ILMN_3306440	TMEM194A	23306	NEMP1	23306	M	regular	-0.094175522214794	6.69802862059018	-2.66171325594628	0.00795472843918706	0.400527116795985	-2.9828374101792
ILMN_1668463	SON	6651	NA	NA	I	regular	-0.0802505716020789	5.30622862325512	-2.66157970444561	0.00795785227243477	0.400527116795985	-2.98318053507683
ILMN_2206500	UGT2B4	7363	UGT2B4	7363	S	regular	-0.0568194069689367	4.75464330395469	-2.66130289009062	0.00796433059833531	0.400527116795985	-2.98389168191438
ILMN_1794190	CCPG1	9236	CCPG1	9236	A	regular	0.0818747173558716	9.15461676912559	2.66062824323862	0.00798013928409727	0.400721837033971	-2.98562457252955
ILMN_1749287	TLR6	10333	TLR6	10333	S	regular	0.113272261449433	6.53936915031563	2.66041516300045	0.00798513814261637	0.400721837033971	-2.98617179872819
ILMN_1797988	KLRD1	3824	KLRD1	3824	I	regular	-0.221269241080396	7.60278320181931	-2.65846332224327	0.00803105922074552	0.40259938082981	-2.99118245977504
ILMN_1733288	C1RL	51279	C1RL	51279	S	regular	0.0952601806143907	7.91137457572768	2.65744251962388	0.00805516995705395	0.403380749076893	-2.9938015753654
ILMN_1812191	C12ORF57	113246	C12orf57	113246	S	regular	-0.101925355846298	9.98473053215221	-2.65554856674413	0.00810007606442532	0.4052007395315	-2.99865835950217
ILMN_1651563	MYO15B	80022	MYO15B	80022	S	regular	-0.0351902113966895	4.5186190661954	-2.65495059627511	0.00811430067293971	0.40548368610932	-3.00019106897956
ILMN_2355168	MGST1	4257	MGST1	4257	A	regular	0.119283652259027	7.08818380512459	2.6530213587285	0.00816034656084891	0.407227163344699	-3.00513375883719
ILMN_1658034	LOC654000	654000	NA	NA	I	regular	0.0542798214331466	4.64135082101213	2.65276843028987	0.00816640065114468	0.407227163344699	-3.00578149840566
ILMN_1673769	KCNG1	3755	KCNG1	3755	I	regular	0.113592123311918	5.19429228107748	2.64947766751333	0.0082455362860672	0.410447693017672	-3.014203497074
ILMN_2353642	ATP6V0B	533	ATP6V0B	533	A	regular	0.0897411269008259	9.06494230568631	2.64936198157968	0.00824833074952572	0.410447693017672	-3.01449938401524
ILMN_1696302	FABP5	2171	FABP5	2171	S	regular	-0.041803472797814	4.56033781772657	-2.64861746225539	0.00826633539201606	0.41091154386174	-3.01640331920288
ILMN_1679837	SGPP1	81537	SGPP1	81537	S	regular	-0.0447995363616576	4.55666866643785	-2.64738700156957	0.00829616877093654	0.41133022320071	-3.01954878765915
ILMN_1684742	TCEA2	6919	TCEA2	6919	I	regular	0.0282373865806802	4.47380892017453	2.6471811673962	0.00830116877889696	0.41133022320071	-3.02007482878294
ILMN_2366041	ITM2C	81618	ITM2C	81618	A	regular	-0.113373343042273	7.90623459976518	-2.64690629715006	0.00830784998545155	0.41133022320071	-3.02077723982001
ILMN_1871162	HS.151172	NA	NA	NA	S	regular	0.0891657498420333	5.20080275231789	2.64683738044533	0.00830952588339451	0.41133022320071	-3.02095334027407
ILMN_1712985	C17ORF58	284018	C17orf58	284018	A	regular	-0.089724275235664	5.39857941206836	-2.64543905496228	0.00834359552025639	0.412415268246958	-3.02452546266459
ILMN_1741632	RAB3IL1	5866	RAB3IL1	5866	S	regular	0.193803123301144	7.66890509192454	2.64481760291821	0.00835877710398457	0.412415268246958	-3.02611241289107
ILMN_1808613	CRELD1	78987	CRELD1	78987	I	regular	-0.0500841443192011	4.64339887545157	-2.64478603820398	0.00835954886550671	0.412415268246958	-3.02619300732251
ILMN_1691480	LONP2	83752	LONP2	83752	S	regular	-0.0698334795818036	7.4928794427485	-2.64450982150643	0.00836630512683218	0.412415268246958	-3.02689823337939
ILMN_1655884	ATP2A2	488	ATP2A2	488	A	regular	-0.102890407399855	6.14296097239742	-2.64410748407228	0.0083761550598441	0.412471161183145	-3.02792533706753
ILMN_3251521	PARG	8505	PARG	8505	S	regular	-0.0573936089022862	4.81087960782971	-2.64313434529561	0.00840002221384817	0.413216477365839	-3.0304089732324
ILMN_2339835	PTGS1	5742	PTGS1	5742	A	regular	0.16373073794152	9.25303879845154	2.64195950504508	0.00842891749856337	0.41420733414799	-3.0334061969492
ILMN_1770822	RPS6KA3	6197	RPS6KA3	6197	A	regular	-0.0477483674295787	4.57091186579212	-2.64085508862208	0.0084561619097033	0.41511509341586	-3.03622256689731
ILMN_3255336	LOC100129536	100129536	NA	NA	M	regular	0.0273006921553876	4.46457902885724	2.64048826320224	0.0084652284254136	0.415129538627821	-3.037157752428
ILMN_1796397	CISD2	493856	CISD2	493856	S	regular	0.112679963173401	6.91601281019798	2.63987188740307	0.00848048248773127	0.415380405683264	-3.03872885569002
ILMN_1785474	ACOT12	134526	ACOT12	134526	S	regular	0.0253888166096239	4.45042858450671	2.63957255815419	0.00848789916733334	0.415380405683264	-3.03949169756922
ILMN_1736453	RCVRN	5957	RCVRN	5957	S	regular	0.0590653954574147	4.74594531345311	2.63909487624295	0.00849974704959914	0.415530505814236	-3.04070889646985
ILMN_2054510	BCAS3	54828	BCAS3	54828	S	regular	0.0334953076689786	4.5012588867878	2.63868425771297	0.00850994341037902	0.415599640876539	-3.04175503621829
ILMN_3272500	IFI27L1	122509	IFI27L1	122509	M	regular	-0.0845709687426455	6.65682991749861	-2.63822233863175	0.00852142675087139	0.41573142075411	-3.04293168466188
ILMN_2117904	ZNF22	7570	ZNF22	7570	S	regular	-0.0692909572331786	8.76066316106664	-2.63641432165706	0.00856650783298046	0.417495707468555	-3.04753531329399
ILMN_1764228	DAB2	1601	DAB2	1601	S	regular	-0.113719938674238	7.96619215833906	-2.63606531149735	0.00857523461444616	0.417495707468555	-3.04842361773836
ILMN_3236231	MBD3L5	284428	MBD3L2	125997	S	regular	0.0285888027132568	4.49296721781911	2.63412295155866	0.00862394778475519	0.419339602062657	-3.05336522861363
ILMN_1769860	LOC642669	642669	C2orf27A	29798	S	regular	0.0346928196280727	4.54421562836481	2.63356658534731	0.00863794669931414	0.419339602062657	-3.05478003761979
ILMN_1682919	PAFAH2	5051	PAFAH2	5051	S	regular	-0.0939226464238869	7.22817155639644	-2.63344432451877	0.00864102567123936	0.419339602062657	-3.05509090101735
ILMN_1777066	NIF3L1	60491	NIF3L1	60491	S	regular	-0.055153568023778	8.81245137321934	-2.6325952684584	0.00866243512207475	0.419339602062657	-3.0572493418726
ILMN_1759633	REPS2	9185	REPS2	9185	I	regular	0.048029824187366	4.59399799895675	2.63244337113067	0.00866627030966841	0.419339602062657	-3.05763541808345
ILMN_1666306	SRRD	402055	SRRD	402055	S	regular	0.152647271194247	8.72039682428103	2.63233441899078	0.00866902213007416	0.419339602062657	-3.05791232741654
ILMN_1761766	GPR25	2848	GPR25	2848	S	regular	-0.0223310363815941	4.41980034525004	-2.63193337542396	0.00867915809102487	0.419339602062657	-3.05893151040697
ILMN_1790228	FURIN	5045	FURIN	5045	S	regular	0.121078874548517	7.60294547654046	2.63174204840057	0.0086839974224247	0.419339602062657	-3.05941768140587
ILMN_1806655	ARHGAP6	395	ARHGAP6	395	A	regular	0.034298458583172	4.54721812307235	2.63018167479945	0.00872355505951699	0.419606307472748	-3.06338137168737
ILMN_1751627	TRAPPC3	27095	TRAPPC3	27095	S	regular	-0.0621054876876848	9.02561867423996	-2.63004762150391	0.00872696101271673	0.419606307472748	-3.06372178895455
ILMN_1764494	ATP5A1	498	ATP5F1A	498	A	regular	-0.0573941977320676	11.5692711942264	-2.63004607045647	0.00872700042785475	0.419606307472748	-3.06372572761194
ILMN_1682165	NT5C2	22978	NT5C2	22978	S	regular	0.0677466243049381	10.1047904735465	2.62981205030078	0.00873294916301765	0.419606307472748	-3.06431996137773
ILMN_1745172	ILF2	3608	ILF2	3608	S	regular	-0.0562685575394255	9.55148084004379	-2.62977643373873	0.00873385484564919	0.419606307472748	-3.06441039589937
ILMN_1844496	HS.132448	NA	NA	NA	S	regular	-0.0575201154016138	4.70167256776173	-2.62903945072522	0.00875261424851109	0.420019839064756	-3.06628141069919
ILMN_1711969	LOC642166	642166	NA	NA	S	regular	0.0278512720413024	4.47249105843315	2.62871363638812	0.00876091912753185	0.420019839064756	-3.06710840770561
ILMN_2044617	MTERFD1	51001	MTERF3	51001	S	regular	-0.0603445416721051	7.82519180639375	-2.62839338647861	0.00876908904752402	0.420019839064756	-3.06792118296563
ILMN_2224486	C3ORF14	57415	C3orf14	57415	S	regular	-0.122030437844188	5.62089427322307	-2.62714426366422	0.00880102075593649	0.420421345153889	-3.07109045531794
ILMN_2406468	NFU1	27247	NFU1	27247	A	regular	-0.057246840757796	7.53389917067934	-2.62710425519418	0.00880204522321183	0.420421345153889	-3.07119194034764
ILMN_1742026	PYHIN1	149628	PYHIN1	149628	A	regular	-0.120673140832103	6.84253347386146	-2.62700793356371	0.00880451209789523	0.420421345153889	-3.07143626248776
ILMN_1707077	SORT1	6272	SORT1	6272	S	regular	0.0870726650864828	7.89949876060541	2.62667638987192	0.00881300793256255	0.420421345153889	-3.0722771639662
ILMN_1669888	CSTA	1475	CSTA	1475	S	regular	0.126870258577211	6.41470212354511	2.62537137576952	0.00884652038032551	0.42137050037725	-3.0755860894264
ILMN_1780699	THAP11	57215	THAP11	57215	S	regular	-0.0589147704339936	9.59328315000098	-2.62500481476674	0.00885595407999221	0.42137050037725	-3.07651523249376
ILMN_3286411	LOC644186	644186	SYCE3	644186	M	regular	0.0394697409556599	4.56300457670371	2.62486258663635	0.00885961684329742	0.42137050037725	-3.07687571201347
ILMN_2139740	LOC439985	439985	NA	NA	S	regular	0.021646145415624	4.40086493007464	2.62422662619205	0.0088760111590512	0.421726381606205	-3.07848733005295
ILMN_1891857	HS.369017	NA	RAB2A	5862	S	regular	0.0668900013735563	6.76319252292997	2.62289074493346	0.00891053708254909	0.422219718444757	-3.08187140517302
ILMN_1849285	HS.349049	NA	NA	NA	S	regular	-0.0485991423893717	4.7065806014741	-2.62270271005587	0.00891540649343467	0.422219718444757	-3.0823476024935
ILMN_1731561	ROBO3	64221	ROBO3	64221	S	regular	-0.097425440074975	5.86627803960605	-2.62131697867338	0.00895136535278598	0.422219718444757	-3.08585592817609
ILMN_1664920	C19ORF12	83636	C19orf12	83636	I	regular	-0.0823816242285886	8.06221777836594	-2.62066305261175	0.00896837936237215	0.422219718444757	-3.08751087465318
ILMN_1728163	CTDSP1	58190	CTDSP1	58190	I	regular	0.0436888392142016	9.97175502537331	2.62065989946546	0.00896846147177841	0.422219718444757	-3.08751885360936
ILMN_1706273	HCCA2	81532	MOB2	81532	S	regular	0.0753268035154981	7.98222334162337	2.62053583346349	0.00897169274267144	0.422219718444757	-3.08783279199498
ILMN_1774584	C2ORF28	51374	ATRAID	51374	A	regular	-0.058355772782182	9.83566997337097	-2.62052730047754	0.00897191502064664	0.422219718444757	-3.0878543834493
ILMN_1773650	LRRN3	54674	LRRN3	54674	S	regular	0.215431418944823	8.47498290699846	2.61936451832377	0.00900225077250382	0.422219718444757	-3.09079598678949
ILMN_1768812	FXYD6	53826	FXYD6	53826	S	regular	0.112053368982172	5.21254073697388	2.61930837378696	0.00900371784420223	0.422219718444757	-3.09093798872099
ILMN_1714197	ACSS2	55902	ACSS2	55902	A	regular	0.0742029650452487	9.09899234493195	2.619224829463	0.00900590127569912	0.422219718444757	-3.09114928524371
ILMN_1749432	MRPL32	64983	MRPL32	64983	S	regular	-0.063097246993733	8.66492819354993	-2.61905187652533	0.00901042290785086	0.422219718444757	-3.09158668899862
ILMN_1737738	NDUFA12	55967	NDUFA12	55967	S	regular	-0.127708657679108	9.23153996290494	-2.6188765315464	0.00901500915065995	0.422219718444757	-3.09203011341378
ILMN_2326591	ANXA6	309	ANXA6	309	A	regular	-0.0920823481126574	5.95228474715839	-2.61885894116915	0.00901546935176937	0.422219718444757	-3.09207459556129
ILMN_1710368	LOC648792	648792	ACTR3B	57180	S	regular	0.030892523708947	4.49253638252147	2.61845481710097	0.00902604787497627	0.422219718444757	-3.09309645472523
ILMN_1688606	RNFT1	51136	RNFT1	51136	S	regular	-0.112501733557235	5.84169654366654	-2.61753414503564	0.00905018926578643	0.422219718444757	-3.095423868682
ILMN_1680072	ZNF32	7580	ZNF32	7580	I	regular	-0.0896293232941439	5.43370951047398	-2.61735849537835	0.0090548016184872	0.422219718444757	-3.0958678113227
ILMN_1789123	PLK4	10733	PLK4	10733	S	regular	-0.0771024349539609	5.10275561213781	-2.61735715166491	0.00905483691092165	0.422219718444757	-3.09587120735514
ILMN_1755873	EMR3	84658	ADGRE3	84658	A	regular	0.125028400062611	8.0435551555842	2.61710013859213	0.00906158958487921	0.422219718444757	-3.09652073759576
ILMN_1751571	RAD23A	5886	RAD23A	5886	S	regular	0.0902853564681259	9.34720004287071	2.61706184647386	0.00906259604453883	0.422219718444757	-3.09661750510085
ILMN_2044471	NCR3	259197	NCR3	259197	S	regular	-0.124042047139876	6.92666606245802	-2.61697663806729	0.00906483599813776	0.422219718444757	-3.0968328291585
ILMN_1797776	PRSS23	11098	PRSS23	11098	S	regular	-0.171420274297351	6.55731158468491	-2.61649857235635	0.00907741255037497	0.422389768064302	-3.09804078735653
ILMN_2122953	CISD1	55847	CISD1	55847	S	regular	-0.0703561706679405	8.96043191613625	-2.61592554371161	0.00909250787803599	0.422445496276042	-3.09948840931619
ILMN_2334693	NARF	26502	NARF	26502	A	regular	0.0971846236511134	8.8117187204416	2.61568921494114	0.00909874003955677	0.422445496276042	-3.10008534782018
ILMN_1749646	LOC650737	650737	NA	NA	I	regular	-0.03043816335245	4.49248485795986	-2.61529229851252	0.00910921561424078	0.422445496276042	-3.10108779282688
ILMN_1750101	S100A11	6282	S100A11	6282	S	regular	0.0889178320605506	10.6560778634023	2.61509913370818	0.0091143175981624	0.422445496276042	-3.10157559246144
ILMN_1668460	PRTN3	5657	PRTN3	5657	S	regular	0.123417485873633	5.17296218873515	2.61471692166926	0.0091244203447965	0.422499945182784	-3.10254068957236
ILMN_1757794	BRWD3	254065	BRWD3	254065	S	regular	0.118097742931858	5.50515567174185	2.61432220794003	0.00913486405403821	0.422570060243647	-3.10353720874373
ILMN_1743797	LOC652102	652102	NA	NA	S	regular	-0.153402379287164	4.91140854131456	-2.61278601253081	0.00917561203861097	0.424040516116394	-3.10741418110528
ILMN_3234936	EYS	346007	EYS	346007	S	regular	0.0788942295205279	5.914120839382	2.61215318592929	0.00919244516010678	0.424074493766169	-3.10901062746444
ILMN_1768816	TMPO	7112	TMPO	7112	I	regular	-0.0643306320077439	4.73978907525651	-2.61208465177476	0.00919426981814528	0.424074493766169	-3.10918349742392
ILMN_1701308	COL1A1	1277	COL1A1	1277	S	regular	0.0472813060606017	4.68320836121245	2.61148098785231	0.00921035580707778	0.424402792461871	-3.1107059820902
ILMN_2217329	IAH1	285148	IAH1	285148	S	regular	-0.059265407698053	8.10721387700787	-2.61021779358255	0.00924409794479808	0.425365325534366	-3.1138907348216
ILMN_1811588	PML	5371	PML	5371	A	regular	0.0226143169422173	4.41684346186867	2.60973890935583	0.00925691865591093	0.425365325534366	-3.115097698187
ILMN_1771209	OR2T8	343172	OR2T8	343172	S	regular	0.0491694739889477	4.4995610388806	2.60912748178666	0.00927331093535684	0.425365325534366	-3.11663840379731
ILMN_2383871	ZNF74	7625	ZNF74	7625	A	regular	-0.109471431251588	5.59859693469428	-2.60912281780243	0.00927343607575831	0.425365325534366	-3.1166501549771
ILMN_1702167	LOC641518	641518	NA	NA	S	regular	0.0474152742775154	4.6106141305761	2.60902029043302	0.00927618739199682	0.425365325534366	-3.11690847345402
ILMN_2317348	APTX	54840	APTX	54840	A	regular	-0.0541235596520382	7.44188587800129	-2.6084598023629	0.0092912409649622	0.425643171524595	-3.11832045151064
ILMN_1681670	SLC25A4	291	SLC25A4	291	S	regular	-0.0867663086730506	5.14904390126172	-2.60777754002839	0.00930959462564872	0.425906136549135	-3.1200388013215
ILMN_1778152	FIGNL1	63979	FIGNL1	63979	S	regular	-0.0706742407367171	4.97997786878034	-2.60757753583296	0.00931498111549045	0.425906136549135	-3.12054244953036
ILMN_3289726	LOC653079	653079	RPL21	6144	M	regular	0.0254305447305674	4.44678162010059	2.60708039104287	0.00932838223604284	0.4261071742821	-3.12179418967826
ILMN_3235704	GGT3	2679	NA	NA	S	regular	0.0617678536899726	4.77690829218033	2.60672998700254	0.00933783814228504	0.426127786313746	-3.12267631687186
ILMN_1776125	TRK1	7206	NA	NA	S	regular	-0.127123980828029	7.45119940937945	-2.60554599230516	0.00936985253101813	0.427176812452188	-3.1256561132088
ILMN_1730433	CD2AP	23607	CD2AP	23607	S	regular	-0.103146308395807	5.52054984127611	-2.60486519832781	0.00938830512616992	0.427374845851195	-3.12736888784105
ILMN_3310593	SNORD116-29	100033821	SNORD116-29	100033821	S	regular	-0.030532833553921	4.50730038867365	-2.60471950457915	0.00939225830326147	0.427374845851195	-3.12773537428305
ILMN_1798038	LOC644093	644093	NA	NA	S	regular	0.0707181735321347	4.95451561165849	2.60394401796493	0.0094133249980759	0.427576750549295	-3.12968573988745
ILMN_1747078	HYLS1	219844	HYLS1	219844	S	regular	-0.066690024073778	6.38894972362746	-2.60367041838139	0.00942076761719683	0.427576750549295	-3.13037371292175
ILMN_2224444	SNX25	83891	SNX25	83891	S	regular	-0.104584023872013	5.27869637368607	-2.60328803080856	0.0094311783656351	0.427576750549295	-3.13133511738098
ILMN_1764361	DUSP16	80824	DUSP16	80824	S	regular	0.0701578507703324	6.2755845612529	2.60320177339863	0.00943352820039554	0.427576750549295	-3.13155196789881
ILMN_2196078	SLAMF6	114836	SLAMF6	114836	S	regular	-0.0925230005998223	10.3518259115128	-2.60289564881123	0.00944187190845918	0.427576750549295	-3.13232150609799
ILMN_2366998	CHTF8	54921	CHTF8	54921	A	regular	-0.0523631959662767	4.66529315654658	-2.60185764513587	0.00947021278450346	0.428276724146155	-3.1349301869391
ILMN_1661595	C1ORF53	388722	C1orf53	388722	S	regular	-0.0503129595316123	4.63926224141289	-2.60137861186562	0.00948331757393601	0.428276724146155	-3.13613373558338
ILMN_1789775	WDR74	54663	WDR74	54663	A	regular	-0.0858776696294301	6.49659944810269	-2.60133618002532	0.00948447915189592	0.428276724146155	-3.13624033312182
ILMN_1786852	ZCCHC3	85364	ZCCHC3	85364	S	regular	-0.0933872616094993	5.804764295958	-2.59911419001738	0.00954548442908015	0.430461073463456	-3.14182004919369
ILMN_1656521	CGI-96	27341	RRP7A	27341	A	regular	-0.10483735263704	5.25743820545049	-2.59827569289122	0.00956859654794739	0.430461073463456	-3.1439244138015
ILMN_1800739	SPINT2	10653	SPINT2	10653	S	regular	0.0650878892674083	9.0979349842725	2.59810060091674	0.00957342904460887	0.430461073463456	-3.1443637557034
ILMN_2295387	FAM153A	285596	FAM153A	285596	I	regular	-0.0193692715914331	4.40781139396265	-2.59785447866884	0.00958022564724029	0.430461073463456	-3.14498127815351
ILMN_1654118	BCL2L1	598	BCL2L1	598	A	regular	0.139629740892156	12.2742841269796	2.59771898524561	0.00958396910317696	0.430461073463456	-3.14532120763158
ILMN_2250830	SPDYE1	285955	SPDYE1	285955	I	regular	-0.0286659172021597	4.46610367430908	-2.59759374457357	0.00958743045517998	0.430461073463456	-3.14563539928097
ILMN_1772075	LOC650869	650869	EMX2OS	196047	S	regular	0.0256043161689714	4.46549135754796	2.59725809334311	0.00959671255982338	0.430469410870637	-3.1464773753076
ILMN_2396648	EXOSC1	51013	EXOSC1	51013	A	regular	-0.0547287785946828	9.1631610304986	-2.59559621909713	0.00964278845987089	0.43212658928643	-3.15064459041702
ILMN_1755415	SAMD3	154075	SAMD3	154075	A	regular	-0.126024730850324	6.1656370612864	-2.59344468940535	0.009702733714041	0.434307659890833	-3.15603575226407
ILMN_1696643	TLN1	7094	TLN1	7094	S	regular	0.0656703953186586	9.67864468739031	2.59319136936759	0.00970981349797142	0.434307659890833	-3.15667021661855
ILMN_1690581	ZNF709	163051	ZNF709	163051	S	regular	-0.0204656119930613	4.42427860224276	-2.59191356770339	0.00974559586849392	0.435411595749065	-3.15986966743477
ILMN_1679041	SLC3A2	6520	SLC3A2	6520	I	regular	-0.113944035965104	5.32378760135	-2.59165339655533	0.00975289587502923	0.435411595749065	-3.1605209130721
ILMN_1677815	KCNH6	81033	KCNH6	81033	A	regular	0.0275471609492719	4.48483810316576	2.59086745434497	0.00977497788820692	0.435840948119079	-3.16248784975643
ILMN_1703650	TNIP1	10318	TNIP1	10318	S	regular	0.077527309599235	10.0555941044676	2.59065577581464	0.00978093288469586	0.435840948119079	-3.16301750663545
ILMN_1759729	NDUFA8	4702	NDUFA8	4702	S	regular	-0.0583989555707678	9.29720034515845	-2.59014812614384	0.0097952274243172	0.435949888399558	-3.16428756244917
ILMN_2228938	ECM2	1842	ECM2	1842	S	regular	-0.0233099478489471	4.41259293026054	-2.58991485789601	0.00980180211011834	0.435949888399558	-3.16487107934371
ILMN_3247064	SNRNP40	9410	SNRNP40	9410	S	regular	-0.0554558059913344	8.84905114786463	-2.58831967087673	0.00984686831850028	0.436713180562697	-3.16886003407896
ILMN_3235932	LOC100132209	100132209	BMS1	9790	S	regular	0.0260788136996553	4.48763631927415	2.58824002171098	0.00984912335815467	0.436713180562697	-3.16905914313191
ILMN_1798014	EIF2S2	8894	EIF2S2	8894	S	regular	-0.0835312554834386	5.38881659528066	-2.58770422955951	0.0098643047779595	0.436713180562697	-3.17039837415753
ILMN_2097546	NUDC	10726	NUDC	10726	S	regular	-0.064530715309191	9.95878393125301	-2.58768681938228	0.00986479843750524	0.436713180562697	-3.1704418869384
ILMN_1654331	HOXB4	3214	HOXB4	3214	S	regular	-0.0580889152632507	4.81269177673127	-2.58767598860174	0.00986510555166671	0.436713180562697	-3.17046895586783
ILMN_1668588	LOC648733	648733	LILRB1	10859	S	regular	0.0429481074370335	4.59484923775822	2.58715412476318	0.00987991347613683	0.436772679709965	-3.17177309733217
ILMN_1753016	MRPL35	51318	MRPL35	51318	I	regular	-0.0831282035613246	5.37978451982402	-2.58664389273007	0.00989441053190243	0.436772679709965	-3.17304792152037
ILMN_1798977	GPR97	222487	ADGRG3	222487	I	regular	0.164253226350912	6.77432432558802	2.58657391982785	0.00989640012929039	0.436772679709965	-3.17322273089233
ILMN_1657708	MGLL	11343	MGLL	11343	A	regular	0.121159889268043	5.61758599898068	2.5863289620415	0.00990336803095308	0.436772679709965	-3.1738346586502
ILMN_1804593	HEPACAM2	253012	HEPACAM2	253012	S	regular	0.0759310400194764	4.7997406367391	2.58518140989635	0.00993606887363286	0.437513446761503	-3.17670059608206
ILMN_2151818	PSMA6	5687	PSMA6	5687	S	regular	-0.0500940227915798	11.0333362696902	-2.58457883755237	0.00995327844829134	0.437513446761503	-3.17820498234088
ILMN_1763460	NHP2L1	4809	SNU13	4809	A	regular	-0.0716571889795663	10.3436957270152	-2.58392912383051	0.00997186419864809	0.437513446761503	-3.17982667687111
ILMN_1750100	TUBB4Q	56604	TUBB8	347688	S	regular	0.128417824137252	5.2064363950525	2.58386323941899	0.00997375062115095	0.437513446761503	-3.1799911029609
ILMN_1681263	SPINK4	27290	SPINK4	27290	S	regular	0.0179831812106572	4.37984388911449	2.58385137778287	0.00997409028096036	0.437513446761503	-3.18002070531498
ILMN_1775590	SCAND2	54581	SCAND2P	54581	I	regular	-0.104504177383841	5.1804370942565	-2.5834327047255	0.00998608566587644	0.437513446761503	-3.18106547651289
ILMN_1654370	TESK2	10420	TESK2	10420	S	regular	0.0772491926215295	6.56427728216392	2.58324160183605	0.00999156522630391	0.437513446761503	-3.18154230608601
ILMN_1692731	TTYH3	80727	TTYH3	80727	S	regular	0.0887045375688507	7.46686473411814	2.58283659398815	0.0100031870312774	0.437513446761503	-3.18255274540904
ILMN_1756254	NKX6-1	4825	NKX6-1	4825	S	regular	0.0194446332871623	4.39630234706233	2.58236427586802	0.0100167555618297	0.437513446761503	-3.1837309184807
ILMN_2289775	HAX1	10456	HAX1	10456	I	regular	-0.106460427437506	5.45469601984817	-2.58233475482122	0.0100176041736534	0.437513446761503	-3.18380455018748
ILMN_2373207	ECE2	9718	ECE2	9718	A	regular	0.0272081129196104	4.49595039563955	2.58212705620634	0.0100235764909012	0.437513446761503	-3.18432257093801
ILMN_1757646	UFM1	51569	UFM1	51569	S	regular	-0.0958142062538254	7.98795972385383	-2.58179501880398	0.0100331307377458	0.437513446761503	-3.18515061998589
ILMN_3193798	ATXN1L	342371	ATXN1L	342371	A	regular	-0.0644231740679952	4.84120226887549	-2.58138346420668	0.0100449843416721	0.437513446761503	-3.18617682750842
ILMN_1802702	C10ORF91	170393	NA	NA	S	regular	0.0354224040331204	4.55261783143608	2.58122340313588	0.0100495977987396	0.437513446761503	-3.18657589496385
ILMN_2408450	UBE1DC1	79876	UBA5	79876	A	regular	-0.0942998386864993	6.10434050995928	-2.58087904625528	0.0100595296446762	0.437543310087326	-3.18743437016377
ILMN_1663858	ZNF286A	57335	ZNF286A	57335	S	regular	-0.0715591011634586	4.83273370855734	-2.58019706349458	0.0100792250606357	0.437997399030728	-3.18913420888392
ILMN_1791306	C9ORF103	414328	IDNK	414328	S	regular	-0.0624590412842032	7.56411045469953	-2.57870173553951	0.0101225300898907	0.438886418779843	-3.19285976491312
ILMN_3247201	LOC100133036	100133036	NA	NA	S	regular	-0.0553647685734138	4.84586449557498	-2.57848914447234	0.0101287002356716	0.438886418779843	-3.19338925601303
ILMN_3238150	LOC730329	730329	SPDYE7P	441251	S	regular	0.0502056309533678	4.71709760621329	2.57837636861161	0.0101319747528028	0.438886418779843	-3.19367012444994
ILMN_1776723	PHF11	51131	PHF11	51131	S	regular	-0.0557817717052789	10.6089385335316	-2.578058120386	0.0101412203823239	0.438886418779843	-3.19446265714068
ILMN_1684594	USP24	23358	USP24	23358	A	regular	-0.0523664545227351	9.13650271915452	-2.57726920122002	0.0101641722395988	0.438886418779843	-3.19642688678351
ILMN_1695991	COLQ	8292	COLQ	8292	A	regular	-0.119263571451851	6.73618132479507	-2.5772571708896	0.0101645225939253	0.438886418779843	-3.19645683501258
ILMN_1665107	ITGB1BP1	9270	ITGB1BP1	9270	A	regular	-0.195480786578494	5.98912980401285	-2.57674148145597	0.010179550937895	0.438886418779843	-3.19774046018694
ILMN_1740737	DCPS	28960	DCPS	28960	S	regular	-0.0827057263596407	6.56830453435521	-2.5766490384411	0.0101822470286499	0.438886418779843	-3.19797053752627
ILMN_1751368	HNRNPD	3184	HNRNPD	3184	A	regular	-0.0519691934867268	11.6258203463317	-2.57646477821708	0.0101876228592186	0.438886418779843	-3.19842911052087
ILMN_1773059	GPR124	25960	ADGRA2	25960	S	regular	0.0613524681917044	4.73217424182226	2.57630022167118	0.0101924259712835	0.438886418779843	-3.19883861930107
ILMN_2397880	CSTF3	1479	CSTF3	1479	A	regular	-0.064986138212463	7.47935192146609	-2.57575961593761	0.0102082195129111	0.438945577836069	-3.20018376839266
ILMN_1750792	VAC14	55697	VAC14	55697	A	regular	-0.0439300306329686	4.58015309832797	-2.57561832389296	0.0102123508906348	0.438945577836069	-3.20053528926744
ILMN_1673705	LOC644668	644668	NA	NA	S	regular	0.0324428980431986	4.5132527271875	2.57478300076981	0.0102368062211889	0.439020551079675	-3.20261310569055
ILMN_1678919	YOD1	55432	YOD1	55432	S	regular	0.1563041973256	8.56336113603388	2.5747601731963	0.0102374752651962	0.439020551079675	-3.2026698786406
ILMN_3235840	C21ORF99	149992	ANKRD30BP2	149992	S	regular	0.0275424774869482	4.4506347319508	2.57460833186589	0.0102419265133648	0.439020551079675	-3.20304750062335
ILMN_1700105	LOC645915	645915	NA	NA	S	regular	-0.0395716309502205	4.56097435429142	-2.57402474313302	0.0102590505665206	0.439356606298148	-3.20449865408893
ILMN_1739756	KIR2DL4	3805	KIR2DL4	3805	S	regular	-0.198574112679746	7.80724696304004	-2.57306391712479	0.0102872994143527	0.439845919816273	-3.20688714413705
ILMN_3202448	LOC100132413	100132413	NA	NA	A	regular	0.0772569168650135	5.02179015789334	2.57300393521335	0.0102890652164194	0.439845919816273	-3.20703622246766
ILMN_3249654	UOX	391051	UOX	391051	S	regular	-0.0299175084507661	4.47899134242107	-2.57209990813353	0.0103157115511743	0.440035657670072	-3.20928266791556
ILMN_3209563	LOC100131811	100131811	NA	NA	A	regular	-0.0261096117077715	4.44037284124712	-2.57204042020924	0.0103174671231534	0.440035657670072	-3.20943046419286
ILMN_1702177	GLO1	2739	GLO1	2739	S	regular	-0.0825299582731738	8.6592939087636	-2.57184804231822	0.0103231462886685	0.440035657670072	-3.20990839936025
ILMN_1752451	CTSH	1512	CTSH	1512	A	regular	0.0874083153675311	7.48755084737933	2.57159238349849	0.0103306978778068	0.440035657670072	-3.21054349263489
ILMN_1791635	LOC652844	652844	NA	NA	S	regular	-0.0333409132716778	4.54171144792623	-2.57119943775225	0.010342314221457	0.440122960856874	-3.21151950567425
ILMN_2348093	ATP5J	522	ATP5PF	522	A	regular	-0.0757630789992731	10.4401784926212	-2.57051572950493	0.0103625539179351	0.440122960856874	-3.21321737663888
ILMN_1790008	CYP2U1	113612	CYP2U1	113612	S	regular	-0.0762472121495934	5.75660056989942	-2.57030807635616	0.0103687080275462	0.440122960856874	-3.21373295959161
ILMN_1774447	AMPD3	272	AMPD3	272	A	regular	0.0766878641649358	5.11508187036202	2.57026621310091	0.010369949102031	0.440122960856874	-3.21383689711246
ILMN_3307916	BMPER	168667	BMPER	168667	S	regular	0.0199248492667783	4.4068691386327	2.5689127898767	0.0104101440122622	0.440162811979441	-3.21719626350462
ILMN_2193325	MMP23B	8510	MMP23B	8510	S	regular	-0.136705790745697	6.62578580139352	-2.56793621453091	0.0104392332600674	0.440162811979441	-3.21961916844822
ILMN_1729294	RNF130	55819	RNF130	55819	S	regular	0.0751169804610878	9.89660442660773	2.56768260908446	0.0104467992499117	0.440162811979441	-3.22024822138255
ILMN_2408764	CYP2A7	1549	CYP2A7	1549	A	regular	-0.0279163342738862	4.45393977931323	-2.56716640747915	0.0104622145620037	0.440162811979441	-3.22152843995519
ILMN_1671554	LPIN1	23175	LPIN1	23175	S	regular	-0.0808792646952803	8.99759994433123	-2.56715324418389	0.0104626079221145	0.440162811979441	-3.22156108261111
ILMN_1681437	DCXR	51181	DCXR	51181	S	regular	-0.0783518943429868	8.05365659437007	-2.56710560166287	0.0104640317387218	0.440162811979441	-3.22167922630755
ILMN_2371724	CEACAM1	634	CEACAM1	634	A	regular	0.141426508533129	7.56492973355849	2.56702708651975	0.010466378573469	0.440162811979441	-3.22187392309336
ILMN_1758146	SIRPA	140885	SIRPA	140885	S	regular	0.0806110181988551	11.7561701494397	2.56692782814887	0.0104693460994426	0.440162811979441	-3.22212004923917
ILMN_3241136	RNASEK	440400	RNASEK	440400	S	regular	0.0550074343799043	10.8747735600441	2.56633753346706	0.0104870096317559	0.440162811979441	-3.2235835814057
ILMN_3237428	LOC388444	388444	NOTUM	147111	S	regular	0.0430827921549222	4.62286559495979	2.56621755864463	0.0104906029148829	0.440162811979441	-3.22388099758066
ILMN_1789809	LOC644511	644511	RPL13AP6	644511	A	regular	-0.102905031692488	11.3988298285565	-2.56573142638612	0.0105051739641346	0.440162811979441	-3.22508597417481
ILMN_1717490	RPL6	6128	RPL6	6128	I	regular	-0.0896352562564005	5.23949931469083	-2.56510599306468	0.0105239468812052	0.440162811979441	-3.22663590718218
ILMN_1807201	FAM104A	84923	FAM104A	84923	S	regular	0.142783264618615	10.8352057708753	2.5649915993119	0.0105273837411508	0.440162811979441	-3.22691935479435
ILMN_1758213	GPAM	57678	GPAM	57678	S	regular	-0.0858352365395278	5.50102514251104	-2.56494691510495	0.0105287265106797	0.440162811979441	-3.22703007103801
ILMN_1797519	DLK1	8788	DLK1	8788	A	regular	0.0332386029931406	4.41249191069908	2.56494071676222	0.0105289127842006	0.440162811979441	-3.22704542882534
ILMN_1695414	ASF1B	55723	ASF1B	55723	S	regular	0.111995948658239	7.15770304794585	2.56488341263602	0.010530635035488	0.440162811979441	-3.22718741095494
ILMN_1886847	HS.442773	NA	ODF2L	57489	S	regular	-0.0810627827008537	5.10676291851432	-2.56471657235286	0.0105356507797568	0.440162811979441	-3.22760077252636
ILMN_1815169	MCM5	4174	MCM5	4174	S	regular	-0.0623884917204318	8.04273017368452	-2.56462813124392	0.0105383104615664	0.440162811979441	-3.22781988250894
ILMN_1654204	DNAJC5B	85479	DNAJC5B	85479	S	regular	0.0373738752575896	4.55305776089722	2.5631772237622	0.010582029011448	0.441336460350985	-3.23141340086213
ILMN_1654421	MPHOSPH9	10198	MPHOSPH9	10198	S	regular	-0.0778045776279921	6.18403570212337	-2.56287260935073	0.0105912281189815	0.441336460350985	-3.23216759778318
ILMN_3208233	LOC100131735	100131735	NA	NA	A	regular	-0.0705461544046582	7.98390465599521	-2.56276803217796	0.0105943879077556	0.441336460350985	-3.2324265008559
ILMN_1681049	LOC441811	441811	NA	NA	S	regular	0.0378182878890021	4.54517228964265	2.56127708813376	0.0106395281031792	0.442333502891262	-3.23611652365667
ILMN_1789266	CCDC25	55246	CCDC25	55246	A	regular	-0.0800526818796019	7.86418976589719	-2.56108266500501	0.0106454271225035	0.442333502891262	-3.23659755737217
ILMN_1754579	SYNE2	23224	SYNE2	23224	A	regular	0.0867442370694862	4.98309054238011	2.56045826086846	0.0106643919734469	0.442333502891262	-3.23814219022867
ILMN_2092390	CXORF20	139105	BEND2	139105	S	regular	0.14522382215487	5.89700538861234	2.56034671956146	0.0106677829540426	0.442333502891262	-3.23841807899472
ILMN_1686432	ACYP1	97	ACYP1	97	I	regular	-0.0271833231132739	4.46378449889305	-2.56027105198811	0.0106700838799679	0.442333502891262	-3.23860523015438
ILMN_1673542	AKAP14	158798	AKAP14	158798	I	regular	-0.0175789941689262	4.36769676811447	-2.56012399658236	0.0106745568569745	0.442333502891262	-3.23896893173045
ILMN_3236680	LOC100134393	100134393	PPAT	5471	S	regular	-0.14307869580156	6.93772441560142	-2.55982186717553	0.0106837519558082	0.442333502891262	-3.23971610240915
ILMN_1737163	SH3BGRL3	83442	SH3BGRL3	83442	S	regular	0.0590977854124137	11.742106621048	2.55938408977462	0.0106970879305134	0.442498507111613	-3.24079857922138
ILMN_2398926	C17ORF58	284018	C17orf58	284018	A	regular	-0.0780772992968677	6.48517884244022	-2.55903942807741	0.0107075977641509	0.442546418334421	-3.24165068434829
ILMN_2278112	PRKACB	5567	PRKACB	5567	I	regular	-0.0288072820469196	4.49595613532598	-2.55864126606864	0.0107197504463766	0.442662085841081	-3.24263491787397
ILMN_1711786	NFE2	4778	NFE2	4778	S	regular	0.097302007810729	12.1058414026607	2.55719704000551	0.010763934250213	0.443908594878361	-3.24620370088199
ILMN_1710979	ANKRD39	51239	ANKRD39	51239	S	regular	-0.0646556564182852	6.60135149287864	-2.55704166364701	0.010768697397045	0.443908594878361	-3.24658752892062
ILMN_3308693	MIR1302-6	100302140	MIR1302-6	100302140	S	regular	0.0267665273439919	4.46868855336158	2.55601730697693	0.0108001466359443	0.444817527635153	-3.24911743668412
ILMN_1761278	C1ORF88	128344	PIFO	128344	S	regular	-0.0711170845030926	4.99552589021248	-2.55509277878223	0.0108286012187368	0.445529365791329	-3.25139993916269
ILMN_1801193	LOC652777	652777	NA	NA	S	regular	0.0515842093264807	4.73363278533047	2.5547704059456	0.0108385387112997	0.445529365791329	-3.25219563229023
ILMN_1697348	WBSCR22	114049	BUD23	114049	S	regular	-0.0719722564899321	7.93629066881443	-2.55435516986111	0.0108513507849865	0.445529365791329	-3.25322038897511
ILMN_3241245	LOC731479	731479	NA	NA	S	regular	-0.027183854382903	4.48283290185119	-2.55423410986357	0.0108550886198551	0.445529365791329	-3.25351912088635
ILMN_1695025	CD2	914	CD2	914	S	regular	-0.0874160491683416	10.5570358673519	-2.55323185771625	0.0108860781225195	0.445932525744072	-3.25599178015629
ILMN_1722537	FLJ40504	284085	KRT18P55	284085	S	regular	-0.0376698734784302	4.52222946269138	-2.55298048711811	0.010893862817515	0.445932525744072	-3.25661178800761
ILMN_2365881	ATG16L1	55054	ATG16L1	55054	A	regular	-0.0553090010119153	8.06155020432072	-2.55278936218888	0.0108997850824311	0.445932525744072	-3.25708315930238
ILMN_1791296	DPY19L1	23333	DPY19L1	23333	A	regular	0.064580331182535	7.36156162438262	2.55253055831613	0.0109078090415294	0.445932525744072	-3.25772139196298
ILMN_1666399	RING1	6015	RING1	6015	S	regular	-0.0472862880633187	9.81517194933081	-2.5516928396674	0.01093381777039	0.445932525744072	-3.2597868431414
ILMN_1726666	GPX3	2878	GPX3	2878	S	regular	0.0941774522882337	5.10588120223088	2.55168833181687	0.0109339578753179	0.445932525744072	-3.25979795574846
ILMN_1780283	C20ORF201	198437	LKAAEAR1	198437	S	regular	-0.0324139744377696	4.48440794761384	-2.55140146301713	0.0109428771060903	0.445932525744072	-3.26050509581908
ILMN_3207933	LOC647150	647150	ABCE1	6059	A	regular	-0.0779190150311546	7.13273297731911	-2.55100402062203	0.0109552449620788	0.445932525744072	-3.26148467420529
ILMN_1737519	LOC646492	646492	NA	NA	S	regular	-0.0428006349068566	4.5903531256433	-2.55099667826231	0.0109554735631915	0.445932525744072	-3.26150276955016
ILMN_3237270	LOC100133609	100133609	MARCHF3	115123	S	regular	0.0978594221197477	5.41682074301427	2.55087883735874	0.0109591430687056	0.445932525744072	-3.26179318306142
ILMN_1758626	IDS	3423	IDS	3423	I	regular	0.0816947205514857	9.03559263438307	2.55030760498504	0.010976946470331	0.446273228363811	-3.26320077258582
ILMN_3308470	MIR655	724025	MIR655	724025	S	regular	0.026492855431016	4.47630879962319	2.54924475640461	0.0110101404577867	0.446632254676063	-3.26581894429665
ILMN_1810228	TTF2	8458	TTF2	8458	S	regular	-0.0851217871778722	6.63078010756547	-2.5490605785686	0.0110159016215499	0.446632254676063	-3.26627253057555
ILMN_1746788	TRIM10	10107	TRIM10	10107	I	regular	0.170707858179058	7.13299951907342	2.54830876281953	0.0110394466009688	0.446632254676063	-3.26812374081532
ILMN_1781386	WIPI1	55062	WIPI1	55062	S	regular	0.0957349782015786	7.15682295055835	2.54790386041915	0.0110521456815175	0.446632254676063	-3.26912051777899
ILMN_2226763	H2AFB2	474381	H2AB3	83740	S	regular	0.0250615034592663	4.45151371648735	2.54773642455306	0.0110574008250592	0.446632254676063	-3.26953266111973
ILMN_1684694	ANK1	286	ANK1	286	A	regular	0.126335686172231	5.49501055162585	2.54770985022895	0.0110582350915619	0.446632254676063	-3.26959807136859
ILMN_3241313	ADAM21P	145241	ADAM21P1	145241	S	regular	-0.0233951729684128	4.44569578872324	-2.54747992682635	0.0110654555794871	0.446632254676063	-3.27016397868127
ILMN_2410182	BEST3	144453	BEST3	144453	A	regular	-0.0275737875828996	4.4390718309851	-2.54696659976487	0.0110815911920901	0.446632254676063	-3.27142724273611
ILMN_1717029	FLJ33590	285093	NA	NA	A	regular	-0.114998162850181	5.30074068385499	-2.54684243096931	0.0110854973839062	0.446632254676063	-3.27173277644614
ILMN_1670378	LOC653199	653199	TCAF1	9747	A	regular	0.0350873920139012	4.54403350480052	2.54666189722555	0.0110911789318565	0.446632254676063	-3.27217697748392
ILMN_1812067	RER1	11079	RER1	11079	S	regular	0.0687746149681372	6.90301019664095	2.54599287314557	0.0111122562900051	0.446632254676063	-3.27382283360269
ILMN_3308118	MIR125B1	406911	MIR125B1	406911	S	regular	-0.0344556152956432	4.54182158351791	-2.54596735863221	0.0111130608207824	0.446632254676063	-3.27388559307751
ILMN_2189458	SHQ1	55164	SHQ1	55164	S	regular	-0.0890338781886246	5.54312306071329	-2.54592592008162	0.0111143675832569	0.446632254676063	-3.27398752048219
ILMN_1757867	MTM	326343	MT1DP	326343	S	regular	0.0445622025952179	4.66246450902896	2.54539112190867	0.0111312446937818	0.446632254676063	-3.27530283044264
ILMN_1727709	GPBAR1	151306	GPBAR1	151306	S	regular	-0.105980016548543	8.31002563599466	-2.5452835677572	0.0111346416316736	0.446632254676063	-3.2755673218809
ILMN_1687863	LSS	4047	LSS	4047	I	regular	0.0587909277488308	4.75767816011118	2.54472158196707	0.0111524061293459	0.446632254676063	-3.27694914908232
ILMN_2050911	SLC22A4	6583	SLC22A4	6583	S	regular	0.132327476182846	7.70301125250511	2.54464288934662	0.0111548956334276	0.446632254676063	-3.27714261692192
ILMN_1742025	OLFM1	10439	OLFM1	10439	I	regular	0.178354746000466	5.46454491960854	2.54461871311151	0.0111556605673162	0.446632254676063	-3.27720205364182
ILMN_1726239	TBCA	6902	TBCA	6902	S	regular	-0.0571289084106734	11.0786460558782	-2.54398020898787	0.0111758796876121	0.44706352870403	-3.27877160087983
ILMN_1855996	HS.545952	NA	NA	NA	S	regular	0.0510729214346775	4.74104398690104	2.54336803511623	0.0111952956457215	0.447149765677181	-3.28027606123752
ILMN_1687865	TMOD3	29766	TMOD3	29766	S	regular	0.0724174522498124	4.77835652659749	2.54331644553564	0.01119693325291	0.447149765677181	-3.28040283003343
ILMN_1705774	TIGD5	84948	TIGD5	84948	S	regular	-0.0759608927100111	6.93319531812881	-2.54214082798719	0.0112343086928041	0.448264072739939	-3.28329093935472
ILMN_3242642	LOC100133616	100133616	NA	NA	S	regular	-0.0296589031722494	4.52969091157084	-2.54148376411665	0.0112552465178222	0.448585934096249	-3.28490456054633
ILMN_1703697	LANCL1	10314	LANCL1	10314	S	regular	-0.0775991225348189	7.8486949097243	-2.54100344000266	0.0112705743647407	0.448585934096249	-3.28608388432901
ILMN_1736096	DLL3	10683	DLL3	10683	A	regular	0.02756119013348	4.44509886521246	2.54099597182504	0.0112708128318247	0.448585934096249	-3.28610221897013
ILMN_3183318	LOC100129152	100129152	NA	NA	A	regular	0.0259407409547707	4.47344184514773	2.54001438247136	0.0113021951597958	0.449333223576185	-3.28851159555028
ILMN_1743232	MICALCL	84953	NA	NA	S	regular	0.163196800319435	7.31299473907842	2.53981501272412	0.0113085786885708	0.449333223576185	-3.28900085031459
ILMN_1663962	LOC441233	441233	NA	NA	S	regular	-0.0267508126711506	4.46071106366583	-2.53885068051976	0.0113395005097817	0.450183878040603	-3.29136679648382
ILMN_1712155	RPL6	6128	RPL6	6128	A	regular	-0.0627682416923392	13.0250385117074	-2.53805641066242	0.0113650256674414	0.450221212118565	-3.2933148402369
ILMN_1755548	HK1	3098	HK1	3098	I	regular	0.056530033087463	4.55154313900483	2.53804430933407	0.0113654149584079	0.450221212118565	-3.29334451559664
ILMN_1751471	MLC1	23209	MLC1	23209	A	regular	-0.0493597831618002	4.65711492898841	-2.53793343427878	0.0113689822809561	0.450221212118565	-3.29361640136328
ILMN_1718336	C7ORF50	84310	C7orf50	84310	S	regular	-0.0728296388797798	9.61251934463695	-2.53718276218439	0.011393160813135	0.450524756543	-3.29545687910645
ILMN_1773497	UCMA	221044	UCMA	221044	S	regular	-0.0286584004987622	4.51320125742257	-2.53653062752111	0.0114142026569481	0.450524756543	-3.29705533182152
ILMN_1806867	PPM1G	5496	PPM1G	5496	A	regular	-0.0573510944275757	10.3036342476382	-2.53648138275644	0.0114157929965436	0.450524756543	-3.29717601970451
ILMN_1796642	NCF2	4688	NCF2	4688	S	regular	0.108388067888809	10.7072756956537	2.5364731813646	0.011416057876296	0.450524756543	-3.29719611925484
ILMN_2044453	LPAR5	57121	LPAR5	57121	S	regular	-0.0824545766330083	8.42967393730331	-2.53603970588279	0.0114300655857653	0.450524756543	-3.29825836797578
ILMN_1805855	LOC139542	139542	NA	NA	A	regular	-0.0385041205338643	4.59366751488673	-2.53592519250543	0.0114337686243083	0.450524756543	-3.29853895776877
ILMN_1746252	LOC391811	391811	POLD2	5425	S	regular	-0.0736982614531598	9.48400852408351	-2.53557581968117	0.011445072948324	0.450594997615254	-3.29939494205718
ILMN_2276820	NSL1	25936	NSL1	25936	I	regular	-0.0466438455364298	4.64948861706534	-2.53474829197733	0.011471888146021	0.451275280743269	-3.3014219727398
ILMN_3296690	LOC100132116	100132116	NA	NA	M	regular	0.0471298037791206	4.66266944937872	2.53418039283032	0.0114903226629643	0.451290071551471	-3.3028126671595
ILMN_1660462	MCOLN2	255231	MCOLN2	255231	S	regular	-0.122105395428212	7.96599667000015	-2.53385335764641	0.011500950470174	0.451290071551471	-3.30361338542918
ILMN_1657079	LOC652077	652077	NA	NA	S	regular	0.0451627798462875	4.57751084074423	2.53357749207536	0.0115099221929408	0.451290071551471	-3.30428874034975
ILMN_1725130	FAM50A	9130	FAM50A	9130	S	regular	-0.0613589224770088	10.3620182711916	-2.53312678819029	0.0115245934146312	0.451290071551471	-3.30539196705948
ILMN_1690101	FAIM	55179	FAIM	55179	A	regular	-0.0725420694177492	4.91181914024949	-2.53308702578422	0.0115258885504689	0.451290071551471	-3.30548928768065
ILMN_1680453	ITM2C	81618	ITM2C	81618	A	regular	-0.109229303889467	8.27132488418817	-2.53249458570931	0.0115452007685912	0.451290071551471	-3.30693913899666
ILMN_1753243	DNAJB11	51726	DNAJB11	51726	S	regular	-0.043869040812428	9.6632578534322	-2.53239999188564	0.0115482869779628	0.451290071551471	-3.30717060329991
ILMN_1651811	LOC729269	729269	NA	NA	I	regular	0.0669970064962797	4.88149900513613	2.53239177251107	0.0115485551771619	0.451290071551471	-3.3071907151195
ILMN_2203987	LACE1	246269	AFG1L	246269	S	regular	0.0216588480415423	4.42689959460545	2.53092837434533	0.0115963944182467	0.452785621332251	-3.31077045333635
ILMN_2345872	SUMF2	25870	SUMF2	25870	A	regular	-0.0663352087521627	10.0672563559843	-2.53048041232765	0.0116110737136704	0.452902311420559	-3.31186584407838
ILMN_1730977	SLC44A4	80736	SLC44A4	80736	A	regular	0.0473358794402703	4.66939788846141	2.53024461627469	0.0116188071649662	0.452902311420559	-3.31244235406474
ILMN_1752226	P2RY11	5032	P2RY11	5032	S	regular	-0.0885291300989524	7.24386555338813	-2.52996163096096	0.0116280943383974	0.452902311420559	-3.3131341699271
ILMN_1727156	ARSI	340075	ARSI	340075	S	regular	0.0168475206785947	4.37912571314576	2.52954139109705	0.0116418981892494	0.453067062508101	-3.31416139270524
ILMN_1912997	HS.461819	NA	VPS53	55275	S	regular	0.0803587531719936	5.62248149901885	2.52905528136301	0.0116578838770874	0.453316383496638	-3.31534941712594
ILMN_3309594	MIR16-1	406950	MIR16-1	406950	S	regular	0.023872774858698	4.47185904251613	2.52875520899829	0.0116677614768469	0.453327977314306	-3.31608266500922
ILMN_2408663	RHCE	6006	RHCE	6006	A	regular	0.0897718226563233	4.73258159630656	2.52819012645533	0.0116863827223022	0.453678990621417	-3.31746325210368
ILMN_1670606	GABRG1	2565	GABRG1	2565	S	regular	-0.0149719898011638	4.3587317163771	-2.52740423222321	0.0117123243306536	0.454313380573377	-3.31938281417187
ILMN_1794782	ABCG1	9619	ABCG1	9619	A	regular	0.112020616319106	7.85339618717696	2.52687090094941	0.0117299582263491	0.454624744590925	-3.32068515271578
ILMN_2401769	PHF14	9678	PHF14	9678	A	regular	-0.0789932740926647	6.49239314781513	-2.52595549865445	0.0117602798209444	0.455057857726611	-3.32291983956129
ILMN_2061310	ZNF280C	55609	ZNF280C	55609	S	regular	-0.0777486738918984	6.0287429479848	-2.52595292554675	0.0117603651501309	0.455057857726611	-3.32292611993098
ILMN_1664597	LOC642606	642606	NA	NA	S	regular	0.0537505056161276	4.72372956395305	2.525627235912	0.0117711700873935	0.455103825200755	-3.32372100344925
ILMN_1689445	POLR2H	5437	POLR2H	5437	S	regular	-0.0549478749632364	9.45020587437104	-2.52523782186133	0.011784100699976	0.455131599363674	-3.32467128181265
ILMN_1682259	CLEC4C	170482	CLEC4C	170482	A	regular	-0.133617863006463	5.55527893234359	-2.52456794371415	0.0118063737502767	0.455131599363674	-3.32630563399711
ILMN_1707700	LOC643391	643391	NA	NA	S	regular	-0.0408770875119826	4.62553596008419	-2.52434610462366	0.0118137580111239	0.455131599363674	-3.32684677775445
ILMN_1652989	NUP160	23279	NUP160	23279	S	regular	-0.0832345531333853	7.79234707718173	-2.52401558690081	0.0118247674239662	0.455131599363674	-3.32765294045988
ILMN_3247645	LOC550643	550643	NBDY	550643	S	regular	-0.0685953811426465	10.0375024423207	-2.52392649514931	0.0118277365942939	0.455131599363674	-3.32787022559905
ILMN_1692834	C1ORF26	54823	SWT1	54823	S	regular	0.0737106208412861	6.36517679812637	2.5238707787874	0.0118295937961946	0.455131599363674	-3.32800610795006
ILMN_1771026	GARS	2617	GARS1	2617	S	regular	-0.0578204717987543	9.39659839828634	-2.52323166145264	0.0118509161360813	0.455581563206965	-3.32956459153385
ILMN_1659270	OTP	23440	OTP	23440	I	regular	-0.0579629791565042	4.89768679647002	-2.52207253231393	0.0118896743579362	0.456700535422576	-3.33239013236919
ILMN_2274199	SUPT3H	8464	SUPT3H	8464	I	regular	-0.066591649344109	4.83460639015242	-2.52133547281276	0.0119143782304845	0.457278281428402	-3.33418615626746
ILMN_2241252	LRRC14B	389257	LRRC14B	389257	I	regular	-0.0176833347510428	4.39398886049846	-2.52048415050813	0.0119429685812231	0.458004134659013	-3.33625996800954
ILMN_1736441	PDXP	57026	PDXP	57026	S	regular	-0.0607091116371539	7.62396156591819	-2.51932966094883	0.0119818377193803	0.458470923141405	-3.33907119386797
ILMN_1778657	LOC730092	730092	RRN3P1	730092	S	regular	0.0333620823993055	4.57309105795482	2.51927689212812	0.0119836170130326	0.458470923141405	-3.33919965774148
ILMN_2280731	C17ORF95	124512	METTL23	124512	I	regular	-0.0826274796059474	5.72960416097048	-2.51905433734364	0.0119911238440969	0.458470923141405	-3.33974143063223
ILMN_1728168	C20ORF45	51012	PRELID3B	51012	S	regular	-0.0776892334787735	7.06540037507177	-2.51897226875578	0.0119938930931906	0.458470923141405	-3.33994120121018
ILMN_1661566	FSTL4	23105	FSTL4	23105	S	regular	0.0743052267812248	5.01568209298496	2.51844953342296	0.0120115451460369	0.458775101651253	-3.34121348869092
ILMN_1876039	HS.566528	NA	NA	NA	S	regular	0.0404889245675681	4.63346696850479	2.51780678316679	0.0120332815716233	0.459234664366072	-3.34277752573726
ILMN_1657864	TMUB2	79089	TMUB2	79089	A	regular	0.0665246351761608	7.85660232349584	2.51719003735284	0.0120541714267638	0.459661204213329	-3.34427791651401
ILMN_3273209	FLJ10489	379034	NA	NA	M	regular	-0.026014533359823	4.45966729616918	-2.51584253221846	0.0120999250161216	0.460871584142006	-3.34755480978834
ILMN_1674640	CXCR6	10663	CXCR6	10663	S	regular	-0.160663939419033	5.71835599227864	-2.51547689428906	0.0121123665715199	0.460871584142006	-3.34844367929629
ILMN_1696187	PYGL	5836	PYGL	5836	S	regular	0.107490119841396	10.5360367046088	2.51539575545354	0.0121151290212509	0.460871584142006	-3.34864091143684
ILMN_1801869	WDR75	84128	WDR75	84128	S	regular	-0.0585506644699905	8.91647925748392	-2.51510462851144	0.0121250453245356	0.460878329231322	-3.34934853091037
ILMN_1710676	FBXO5	26271	FBXO5	26271	S	regular	-0.0868535823682874	6.31603750770215	-2.51446522582849	0.0121468498281326	0.461212174171653	-3.3509023948278
ILMN_1683664	LOC650369	650369	SINHCAF	58516	S	regular	-0.057402997785708	9.98925270626258	-2.51381438441924	0.0121690801651327	0.461212174171653	-3.35248365870163
ILMN_1697529	RNF10	9921	RNF10	9921	S	regular	0.161896406582498	10.0263436193668	2.51381350350198	0.0121691102784786	0.461212174171653	-3.35248579867836
ILMN_2048591	LRRN3	54674	LRRN3	54674	S	regular	0.198604182190971	7.04219935605942	2.51217379280114	0.0122252771159307	0.461212174171653	-3.35646780591008
ILMN_2390859	NFKB2	4791	NFKB2	4791	A	regular	0.0861855085231875	6.971776564071	2.51215088267193	0.0122260635100398	0.461212174171653	-3.35652342467314
ILMN_2175715	KIR2DS3	3808	KIR2DS3	3808	S	regular	-0.06135003084482	4.51982034781514	-2.51199931419461	0.0122312672556481	0.461212174171653	-3.35689137388165
ILMN_1707351	OR2D3	120775	OR2D3	120775	S	regular	0.0408117289531429	4.56467762612075	2.51190166407531	0.0122346208834129	0.461212174171653	-3.3571284187836
ILMN_1801138	KRTAP19-1	337882	KRTAP19-1	337882	S	regular	0.0318551449225835	4.50312586197715	2.5118203986085	0.0122374124305208	0.461212174171653	-3.35732568317449
ILMN_1768110	ZAK	51776	MAP3K20	51776	I	regular	0.0986307044558252	6.76582492779895	2.51179685787692	0.0122382211829767	0.461212174171653	-3.35738282494905
ILMN_1815308	SDC1	6382	SDC1	6382	A	regular	0.0873071731659092	5.78912710679789	2.51177022334703	0.0122391362814944	0.461212174171653	-3.35744747584492
ILMN_3241793	SNORD79	26770	SNORD79	26770	S	regular	-0.0264376760385741	4.4660997303823	-2.511714970821	0.0122410348194239	0.461212174171653	-3.35758159002567
ILMN_3219197	LOC100132528	100132528	HNRNPA1	3178	A	regular	0.025568650550424	4.46144877743298	2.51133840148964	0.0122539811241391	0.46133265611586	-3.35849555776881
ILMN_1675577	TRMT61A	115708	TRMT61A	115708	S	regular	-0.0811596034562756	5.95665529034506	-2.5105087732412	0.012282546320392	0.461899184482358	-3.36050866580908
ILMN_1783469	LOC642197	642197	RMDN1	51115	A	regular	-0.087520587435935	6.87960130037751	-2.51033461107125	0.0122885504567185	0.461899184482358	-3.36093119057446
ILMN_1754660	ZCCHC24	219654	ZCCHC24	219654	S	regular	0.0741092846326374	6.28190298531708	2.5094057689139	0.0123206157613316	0.46241245530871	-3.36318411491907
ILMN_1908133	HS.548415	NA	NA	NA	S	regular	-0.124971355306172	5.42569796379891	-2.50925939005972	0.0123256757927974	0.46241245530871	-3.36353908497475
ILMN_3248202	PEG3AS	100169890	PEG3-AS1	100169890	S	regular	-0.0251935154109342	4.48038987669323	-2.5088283283192	0.0123405874739748	0.46241245530871	-3.36458429557475
ILMN_3238709	LOC100134068	100134068	DIPK2B	79742	S	regular	0.0521551392061204	4.722900931246	2.50839822702358	0.0123554818898747	0.46241245530871	-3.36562700168764
ILMN_1703305	TWF2	11344	TWF2	11344	S	regular	0.0539715894013622	9.40129693822695	2.50834798703828	0.012357222741985	0.46241245530871	-3.36574878838702
ILMN_1731507	A2BP1	54715	RBFOX1	54715	I	regular	-0.0180936067055306	4.38571448258539	-2.50814859457496	0.0123641339832689	0.46241245530871	-3.36623211185584
ILMN_1898022	HS.142570	NA	NA	NA	S	regular	-0.109874558584565	6.10476903910364	-2.50775873550762	0.0123776569960731	0.46241245530871	-3.36717701373084
ILMN_1712719	MAP7	9053	MAP7	9053	S	regular	0.115387628649427	6.35001187301722	2.50748162641326	0.0123872770398006	0.46241245530871	-3.3678485557078
ILMN_1815306	AP2A1	160	AP2A1	160	A	regular	0.11665323115687	7.83749402464824	2.50739895242151	0.0123901484126417	0.46241245530871	-3.36804889249834
ILMN_1663179	PROCA1	147011	PROCA1	147011	S	regular	-0.0752694137910259	5.46615894441194	-2.50673488859117	0.0124132336332372	0.462908948168386	-3.36965782621111
ILMN_1800096	MPST	4357	MPST	4357	A	regular	0.0797068790283779	5.45272939742952	2.50545249667345	0.0124579222105288	0.464209647849493	-3.37276369844607
ILMN_1790461	C6ORF125	84300	UQCC2	84300	S	regular	-0.10076649637654	6.15530366337902	-2.50459492479727	0.0124878863429528	0.464415170368572	-3.374839812946
ILMN_1712854	NCRNA00168	642394	ADARB2-AS1	642394	S	regular	0.0448209358931742	4.6561524192277	2.50440570586768	0.0124945063849987	0.464415170368572	-3.37529780324085
ILMN_1821228	HS.555583	NA	C20orf181	100128998	S	regular	0.0794375474888733	5.05535947706202	2.50417311695506	0.012502648042605	0.464415170368572	-3.37586072080858
ILMN_1811955	PRMT5	10419	PRMT5	10419	S	regular	0.0671929662893591	7.38737809551974	2.50417184131815	0.0125026927086102	0.464415170368572	-3.37586380799589
ILMN_1791634	LOC652460	652460	PLEC	5339	S	regular	0.0355928502447336	4.57096056499762	2.50313672186282	0.0125389837861379	0.465045657707248	-3.37836840660851
ILMN_3259687	LOC100129951	100129951	NA	NA	M	regular	0.0235785957387993	4.44571014215176	2.50258894191143	0.0125582266360796	0.465045657707248	-3.37969341617852
ILMN_1667213	DFFA	1676	DFFA	1676	A	regular	-0.0666682905668248	6.48134018992533	-2.5024528339565	0.012563012006968	0.465045657707248	-3.38002259974366
ILMN_1784584	RINT1	60561	RINT1	60561	S	regular	-0.0806053463298371	5.88658151556991	-2.50222785954035	0.0125709253494893	0.465045657707248	-3.38056667254125
ILMN_3298348	TOP	649159	LINC00273	649159	M	regular	0.0539689543850521	4.81300992074593	2.50207771674231	0.012576208994371	0.465045657707248	-3.38092974761156
ILMN_1671171	CECR2	27443	CECR2	27443	A	regular	0.0320174128501973	4.54171774533852	2.50200897827818	0.0125786286132595	0.465045657707248	-3.38109596371709
ILMN_1718734	MLLT6	4302	MLLT6	4302	S	regular	-0.0680640635427014	9.29299256430325	-2.5003327970433	0.0126377587818254	0.465101362916055	-3.38514774106544
ILMN_1849041	HS.435758	NA	NA	NA	S	regular	0.0559158488982856	4.81363467169122	2.50032217064114	0.0126381344316824	0.465101362916055	-3.38517341941261
ILMN_1676515	IMPDH1	3614	IMPDH1	3614	A	regular	0.0869859847221282	10.6615807193609	2.50023878601891	0.0126410824732624	0.465101362916055	-3.38537491185876
ILMN_1898691	HS.553068	NA	NA	NA	S	regular	-0.112847274658945	5.66302396651534	-2.50020851078189	0.0126421529973288	0.465101362916055	-3.38544806797903
ILMN_1722032	LOC653060	653060	NA	NA	S	regular	0.0584724310787124	4.705662361945	2.49997680006252	0.0126503488884004	0.465101362916055	-3.38600793759949
ILMN_1735386	SLC22A11	55867	SLC22A11	55867	S	regular	0.0351729997602606	4.56049078146166	2.49981954341902	0.0126559139326559	0.465101362916055	-3.3863878789952
ILMN_1800733	MANBA	4126	MANBA	4126	S	regular	0.0637255841962361	8.93975391353136	2.49951856786447	0.0126665710002315	0.465101362916055	-3.38711498839799
ILMN_3241856	LOC100134301	100134301	NA	NA	S	regular	-0.0560421157464477	4.74408373895927	-2.49947976177328	0.0126679456416607	0.465101362916055	-3.38720873153046
ILMN_1751338	NUP133	55746	NUP133	55746	S	regular	-0.0552667260734605	8.19796516215539	-2.49946158940533	0.0126685894131563	0.465101362916055	-3.38725262968096
ILMN_3308420	MIR9-3	407051	MIR9-3	407051	S	regular	0.0444734265033793	4.59092365159217	2.49909864043426	0.0126814532670077	0.465212723220623	-3.38812932314168
ILMN_1806464	T-SP1	203074	PRSS55	203074	S	regular	0.0684756022900883	4.92946184554355	2.49861763206028	0.0126985193055889	0.465477946629265	-3.3892909933385
ILMN_2404665	TRIM5	85363	TRIM5	85363	A	regular	-0.0973557442163848	6.0199376015094	-2.49813699006653	0.0127155926909912	0.465743028572581	-3.39045155944016
ILMN_1768600	LOC652264	652264	NA	NA	S	regular	-0.0484490147989165	4.75423401043415	-2.49727185801291	0.012746375263665	0.465803130928045	-3.39253996928653
ILMN_1696119	SRI	6717	SRI	6717	I	regular	0.0151336753029758	4.35217575462213	2.49725822072875	0.0127468610254367	0.465803130928045	-3.39257288370704
ILMN_1804051	SNX8	29886	SNX8	29886	S	regular	0.0772360533926175	6.17639113732701	2.49686191203908	0.0127609847643851	0.465803130928045	-3.39352932192852
ILMN_1768236	LOC652571	652571	GTF2H2C	728340	S	regular	0.0257270213644869	4.48029443432474	2.49681131162608	0.0127627890722203	0.465803130928045	-3.39365142855594
ILMN_2398403	TCEAL1	9338	TCEAL1	9338	A	regular	-0.0781565380743734	5.85489867009748	-2.49670869436458	0.0127664488898353	0.465803130928045	-3.39389905242994
ILMN_3249383	LOC728444	728444	NA	NA	S	regular	0.0305811330370052	4.5068029745351	2.4962931361572	0.0127812791824299	0.465984957434615	-3.39490172633778
ILMN_1652998	HIST1H2BL	8340	H2BC13	8340	S	regular	0.0170183709755722	4.38948117033625	2.49550441688597	0.0128094687382445	0.46609649152572	-3.39680432618577
ILMN_1669276	KIAA1239	57495	NWD2	57495	I	regular	0.0354416678411642	4.58285494358967	2.49545208141781	0.0128113412054474	0.46609649152572	-3.39693055231907
ILMN_1739128	LOC651196	651196	NA	NA	S	regular	0.045393552657452	4.64512039759247	2.49538096037071	0.0128138861753262	0.46609649152572	-3.39710208258495
ILMN_1798163	UPF3B	65109	UPF3B	65109	A	regular	-0.0594667364895693	7.53271829437468	-2.49502878646569	0.0128264948469767	0.46615143920905	-3.39795138748426
ILMN_1694502	PRIM1	5557	PRIM1	5557	S	regular	-0.0788581146042739	6.64784647554491	-2.49432275678781	0.0128518055477433	0.46615143920905	-3.39965369884135
ILMN_1765109	TNFRSF25	8718	TNFRSF25	8718	A	regular	-0.0970597257497499	8.98051592329449	-2.49418850644239	0.0128566233428803	0.46615143920905	-3.39997733693977
ILMN_2384140	KLRC1	3821	KLRC1	3821	A	regular	-0.173329217577474	5.82588627851995	-2.4937563802006	0.012872141781593	0.46615143920905	-3.40101895010317
ILMN_2399100	FGF5	2250	FGF5	2250	A	regular	0.0461542026938693	4.68237764474545	2.49355930717827	0.0128792245449229	0.46615143920905	-3.4014939234172
ILMN_1705469	RDH14	57665	RDH14	57665	S	regular	-0.082821768775859	6.90089003395808	-2.49325249625912	0.0128902581431913	0.46615143920905	-3.40223330693599
ILMN_2124082	PPP2R5B	5526	PPP2R5B	5526	S	regular	0.120665382638301	7.09381882248234	2.49324319776633	0.0128905926683424	0.46615143920905	-3.40225571397578
ILMN_1803744	SELS	55829	SELENOS	55829	A	regular	-0.0965745350216354	6.44651860795105	-2.49314143057551	0.0128942543761464	0.46615143920905	-3.40250094206612
ILMN_1841246	HS.571297	NA	LOC100506236	100506236	S	regular	-0.0716556266879849	5.08772786212802	-2.49252413607079	0.0129164851562919	0.46615143920905	-3.40398822416917
ILMN_2400292	MAPK9	5601	MAPK9	5601	A	regular	-0.0627289695975239	7.41174263705302	-2.49217838081669	0.0129289517678465	0.46615143920905	-3.40482111362242
ILMN_2382724	C17ORF95	124512	METTL23	124512	A	regular	-0.0837268050714943	7.81692517297497	-2.49156284897148	0.0129511718937647	0.46615143920905	-3.40630358688168
ILMN_2311166	ITGB5	3693	ITGB5	3693	A	regular	0.164732229203039	7.97186746084895	2.49140405567142	0.0129569096747168	0.46615143920905	-3.40668597312975
ILMN_1659544	STX3	6809	STX3	6809	S	regular	0.0956076008908866	9.71306214255907	2.49135551951812	0.0129586639125476	0.46615143920905	-3.40680284707481
ILMN_3237788	LOC728945	728945	PPIAL4D	645142	S	regular	0.0607125842025376	4.78602869703704	2.49127260092766	0.0129616613188468	0.46615143920905	-3.4070025079691
ILMN_1670272	LRP10	26020	LRP10	26020	S	regular	0.0628555228925993	11.3034030582317	2.49123133954303	0.012963153096784	0.46615143920905	-3.40710185943347
ILMN_3236080	FAM26E	254228	CALHM5	254228	S	regular	0.0754059149433308	5.06198732214142	2.48982646964532	0.0130140361359984	0.467230287870528	-3.41048361964682
ILMN_1670188	TNFSF12-TNFSF13	407977	TNFSF12	8742	S	regular	0.041513312640447	4.63594648389976	2.48970568395905	0.0130184191317597	0.467230287870528	-3.41077428385525
ILMN_1797209	TSGA14	95681	CEP41	95681	S	regular	-0.0773607970244186	5.44309227919395	-2.48958569996263	0.0130227743317462	0.467230287870528	-3.41106300513373
ILMN_2159453	STXBP2	6813	STXBP2	6813	S	regular	0.0654217259170427	10.1847452191893	2.48846549039309	0.0130634982517425	0.468091429950113	-3.41375794161279
ILMN_1719906	HADH	3033	HADH	3033	S	regular	-0.0653054420962018	7.99578227219662	-2.48830230711271	0.0130694400000628	0.468091429950113	-3.4141504192999
ILMN_1703074	CPD	1362	CPD	1362	S	regular	0.0856675194801362	9.39489708961505	2.48810985437553	0.0130764505714779	0.468091429950113	-3.41461326148324
ILMN_1753440	DCAF16	54876	DCAF16	54876	S	regular	-0.0808785801862371	5.96752749052142	-2.48781983721553	0.0130870214664509	0.468115734585681	-3.41531067634045
ILMN_2344988	MLL5	55904	KMT2E	55904	A	regular	-0.0986187037281185	5.26638637427994	-2.48710755107367	0.0131130158797705	0.468506918848897	-3.41702319809065
ILMN_1730631	C2ORF44	80304	WDCP	80304	S	regular	-0.0605407152115944	7.52072395993194	-2.48639067757369	0.0131392238971045	0.468506918848897	-3.41874626291404
ILMN_1688971	NOL11	25926	NOL11	25926	S	regular	-0.0597414330316557	8.7226345032143	-2.48613190035966	0.0131486958714984	0.468506918848897	-3.41936813557784
ILMN_1775004	KCNQ3	3786	KCNQ3	3786	S	regular	-0.034865937141257	4.57582668043132	-2.48596050501697	0.0131549727541148	0.468506918848897	-3.41977998414557
ILMN_1693233	KIAA0513	9764	KIAA0513	9764	S	regular	0.0831042878067425	8.68597563122218	2.48591759743127	0.0131565445418478	0.468506918848897	-3.41988308309569
ILMN_1800425	SLC9A1	6548	SLC9A1	6548	S	regular	0.0570319400175432	9.25244145098798	2.48589536843303	0.0131573588984254	0.468506918848897	-3.41993649455817
ILMN_1736654	PIP5K1B	8395	PIP5K1B	8395	A	regular	0.0573753685111784	4.79367306919907	2.48484372448568	0.0131959368241121	0.469264665774879	-3.42246283103418
ILMN_3193186	LOC100128260	100128260	NA	NA	A	regular	-0.03746924984282	4.53345915984919	-2.48477472207387	0.0131984715708295	0.469264665774879	-3.42262855701233
ILMN_1773760	PAICS	10606	PAICS	10606	S	regular	-0.0733124202506641	7.91786389174457	-2.48375604477175	0.01323594207125	0.470243608586909	-3.42507463112291
ILMN_1702301	DOCK10	55619	DOCK10	55619	S	regular	-0.0643175145147286	10.0026613531704	-2.48343448499307	0.013247789716572	0.470311442428611	-3.42584656421971
ILMN_1678862	FUT11	170384	FUT11	170384	S	regular	-0.0807144061639704	5.36194243467093	-2.4823425631031	0.0132880909697079	0.470469061066853	-3.42846708827173
ILMN_1660342	ATR	545	ATR	545	I	regular	-0.0224465482784115	4.42129202827818	-2.48211867645491	0.013296367706652	0.470469061066853	-3.4290042582885
ILMN_1695719	EIF2C2	27161	AGO2	27161	S	regular	0.110172442588862	9.21574924336797	2.48162118743107	0.0133147754439421	0.470469061066853	-3.43019771069216
ILMN_1657873	XPO4	64328	XPO4	64328	S	regular	-0.0590673225720728	8.23340478102295	-2.4814976337849	0.0133193505867667	0.470469061066853	-3.43049407357406
ILMN_2209578	CTGLF3	414189	AGAP6	414189	S	regular	-0.087644502026512	9.54016547307089	-2.48133365981616	0.0133254246287461	0.470469061066853	-3.43088736859257
ILMN_1693650	FES	2242	FES	2242	S	regular	0.104254549106869	9.38851807132828	2.48071844203981	0.0133482358486543	0.470469061066853	-3.43236275390045
ILMN_1662019	SNRPN	6638	SNRPN	6638	I	regular	-0.0385258654698211	4.56088825523493	-2.48062949154047	0.0133515368411375	0.470469061066853	-3.43257604093116
ILMN_1803236	CLCA2	9635	CLCA2	9635	S	regular	0.014842062359806	4.36160857300361	2.48012704655451	0.0133701963790021	0.470469061066853	-3.4337806711098
ILMN_1718629	NRIP1	8204	NRIP1	8204	S	regular	-0.0607804800346834	7.66702541632433	-2.47986383325023	0.0133799806732287	0.470469061066853	-3.43441163896632
ILMN_1653496	GLUL	2752	GLUL	2752	A	regular	0.0773930347888028	5.18650097637918	2.47951023039201	0.0133931349549953	0.470469061066853	-3.43525918272357
ILMN_1762713	C19ORF59	199675	MCEMP1	199675	S	regular	0.153806034627271	8.75623459662737	2.47937429188397	0.0133981950131072	0.470469061066853	-3.43558497948629
ILMN_3286751	LOC284648	284648	LINC01686	284648	M	regular	0.131588039144998	5.30500144293007	2.4793720927965	0.0133982768839633	0.470469061066853	-3.4355902497808
ILMN_3176875	LOC100127884	100127884	NA	NA	A	regular	0.0250358042658529	4.47323479942219	2.47878387626388	0.0134201917893474	0.470469061066853	-3.4369997944187
ILMN_2328363	CMTM1	113540	CMTM1	113540	A	regular	0.0742794924655863	4.93068426682195	2.47861303187768	0.0134265628045009	0.470469061066853	-3.43740912767227
ILMN_1744628	FDX1L	112812	FDX2	112812	A	regular	-0.0832570037873595	5.64404611049618	-2.47854170271814	0.0134292235566102	0.470469061066853	-3.43758002000903
ILMN_1673644	LOC644717	644717	NA	NA	S	regular	0.0263864613315521	4.50973478530645	2.47844268164595	0.0134329180589163	0.470469061066853	-3.43781724937638
ILMN_2354381	PON2	5445	PON2	5445	A	regular	-0.0836359748176534	7.19693099299281	-2.47829141634665	0.0134385635449627	0.470469061066853	-3.43817962468995
ILMN_1812618	ARAP3	64411	ARAP3	64411	S	regular	0.0960084132225152	10.1734940601499	2.47795964078904	0.0134509533495187	0.470469061066853	-3.43897435928756
ILMN_2415162	2001-09-01	1731	SEPTIN1	1731	A	regular	-0.0834273157130427	6.74188605616078	-2.47734961107496	0.0134737606617265	0.470469061066853	-3.44043535074431
ILMN_1805425	LOC643814	643814	NA	NA	S	regular	0.0336368449832554	4.53710422734239	2.47681794359553	0.0134936661516148	0.470469061066853	-3.44170838038348
ILMN_1813604	NDUFB7	4713	NDUFB7	4713	S	regular	-0.0766607721390891	8.34178199371176	-2.47681161125798	0.0134939033895024	0.470469061066853	-3.44172354097551
ILMN_1770692	WDR12	55759	WDR12	55759	S	regular	-0.0667092995246579	6.55511294291011	-2.47665975493635	0.0134995937177744	0.470469061066853	-3.44208709701253
ILMN_1721978	CARD11	84433	CARD11	84433	S	regular	-0.0801844316726132	8.74691522454975	-2.47665591648836	0.0134997375788234	0.470469061066853	-3.44209628627686
ILMN_1803392	TAX1BP3	30851	TAX1BP3	30851	S	regular	0.0620311798370334	8.32805302404341	2.47649279318392	0.013505852525939	0.470469061066853	-3.44248679138156
ILMN_1763604	CACNB1	782	CACNB1	782	A	regular	0.0794773310148083	4.98108849481546	2.47634895524094	0.0135112465641424	0.470469061066853	-3.44283110780469
ILMN_1688178	RRP7A	27341	RRP7A	27341	I	regular	-0.144290651629753	7.4278413064264	-2.47597012363366	0.0135254621825583	0.470469061066853	-3.44373785343957
ILMN_1807596	UBAP1	51271	UBAP1	51271	S	regular	0.0751743309785429	9.27436760985304	2.47578012026769	0.0135325970256977	0.470469061066853	-3.44419258131018
ILMN_1718992	LOC729399	729399	SEPHS1	22929	S	regular	0.0380102434610103	4.55537545608598	2.4757261818901	0.0135346230805312	0.470469061066853	-3.44432166374463
ILMN_1775587	STX19	415117	STX19	415117	S	regular	-0.0478607070461408	4.68332212570986	-2.47538176492955	0.0135475665419195	0.470469061066853	-3.44514583883856
ILMN_1793371	KIAA0430	9665	MARF1	9665	S	regular	0.0730197969731705	11.2791797171143	2.47429746300318	0.0135883870592724	0.470469061066853	-3.44773979182899
ILMN_1722781	EGR3	1960	EGR3	1960	A	regular	0.0178930476237653	4.38746992538113	2.47415797999563	0.0135936460479571	0.470469061066853	-3.44807339311523
ILMN_1786429	P2RY5	10161	LPAR6	10161	S	regular	0.0896034145642286	8.11348153344335	2.47398170914332	0.0136002946422939	0.470469061066853	-3.448494953414
ILMN_2407589	CTDP1	9150	CTDP1	9150	A	regular	0.0650716721075044	6.81014168806604	2.47342173730038	0.0136214347967323	0.470469061066853	-3.44983395757553
ILMN_2045419	BNIP3L	665	BNIP3L	665	S	regular	0.189446764880048	6.74642762900305	2.47305215852371	0.0136354031298527	0.470469061066853	-3.45071753095226
ILMN_2070210	RNF219	79596	OBI1	79596	S	regular	-0.0493141810822468	8.37924052004843	-2.47274246788718	0.013647117737316	0.470469061066853	-3.4514578264381
ILMN_2365711	2002-09-01	4735	SEPTIN2	4735	A	regular	-0.0462307706345335	11.0660649432252	-2.47255154072419	0.0136543443407234	0.470469061066853	-3.45191418013557
ILMN_1783546	CARKD	55739	NAXD	55739	S	regular	-0.0643490974271064	7.12064283528329	-2.47227209541562	0.0136649274681353	0.470469061066853	-3.45258204732661
ILMN_1679800	BRIX1	55299	BRIX1	55299	S	regular	-0.075990431875125	8.12331143070269	-2.4722241805108	0.0136667428261419	0.470469061066853	-3.45269655528732
ILMN_3236536	IMMP1L	196294	IMMP1L	196294	S	regular	-0.0488332439202033	4.73322286345901	-2.47221831727729	0.0136669649818644	0.470469061066853	-3.4527105672057
ILMN_1655935	ADCY7	113	ADCY7	113	S	regular	-0.0742547050475189	7.96272876095684	-2.47217648305262	0.0136685501577491	0.470469061066853	-3.45281054142509
ILMN_1754145	CAPRIN1	4076	CAPRIN1	4076	A	regular	-0.10839497421555	6.396360213621	-2.47215378205042	0.0136694104086849	0.470469061066853	-3.4528647909278
ILMN_1656293	GOSR2	9570	GOSR2	9570	A	regular	-0.0779977646780248	5.68595360366831	-2.47204666809356	0.0136734701219779	0.470469061066853	-3.45312075888074
ILMN_1719139	LOC643424	643424	LINC01094	100505702	S	regular	0.0344160514598268	4.58449490447366	2.47172637462442	0.0136856158944396	0.470469061066853	-3.4538860924188
ILMN_1774661	SNRPB	6628	SNRPB	6628	A	regular	-0.0597021247496787	10.4377445115526	-2.47159345410077	0.0136906591453023	0.470469061066853	-3.45420367421805
ILMN_1761478	LOC648133	648133	NA	NA	S	regular	0.0364430314369688	4.60212187383154	2.47135780563748	0.0136996041280165	0.470469061066853	-3.45476665863318
ILMN_1676333	LOC645465	645465	NA	NA	S	regular	-0.0533896967518865	4.78748546502983	-2.4708081433085	0.0137204888756368	0.470729772892562	-3.45607964424952
ILMN_1695590	ADRB2	154	ADRB2	154	S	regular	-0.0940255814931508	8.94971952608246	-2.470522883441	0.0137313385976779	0.470729772892562	-3.45676093518673
ILMN_1791637	TSSK6	83983	TSSK6	83983	S	regular	0.0622096064866513	4.92507184453476	2.47037313347814	0.0137370373045798	0.470729772892562	-3.4571185546194
ILMN_3178461	C21ORF136	100126693	NA	NA	A	regular	0.0531160391937133	4.73643627908319	2.47001259241908	0.0137507662149572	0.47085926887874	-3.45797947911544
ILMN_2052598	ARMC10	83787	ARMC10	83787	S	regular	-0.0760672541233909	7.47433929165693	-2.46922736541589	0.0137807086169941	0.471020630493842	-3.45985407057321
ILMN_1804988	MOAP1	64112	MOAP1	64112	S	regular	-0.0531077163778093	8.20449831526041	-2.46896707021851	0.0137906469615508	0.471020630493842	-3.4604753504258
ILMN_1886655	HS.554324	NA	NA	NA	S	regular	-0.0978324643841599	11.4547659383089	-2.46875061736774	0.0137989161890013	0.471020630493842	-3.46099193715576
ILMN_1803197	RAB3IP	117177	RAB3IP	117177	A	regular	0.0662845780546437	7.85443917805608	2.46874604343162	0.0137990909760883	0.471020630493842	-3.4610028528393
ILMN_1734734	ZNF519	162655	ZNF519	162655	I	regular	-0.0364983715526561	4.51166284673786	-2.46858503085472	0.0138052451132633	0.471020630493842	-3.4613870961713
ILMN_1769301	LOC642797	642797	NA	NA	S	regular	0.0293976125308113	4.52792261272547	2.4681197019476	0.013823044322626	0.471288131469473	-3.46249742715934
ILMN_2335813	GCH1	2643	GCH1	2643	A	regular	-0.0709485573562567	4.71671200806014	-2.46773631259532	0.0138377245328483	0.471448983490265	-3.46341208601038
ILMN_1665761	BCL11B	64919	BCL11B	64919	A	regular	-0.0962538352955367	9.92346429885276	-2.46724541921918	0.0138565412772085	0.471453221114912	-3.46458301540798
ILMN_1697491	FLJ14213	79899	PRR5L	79899	S	regular	-0.106638217507277	7.81391433136139	-2.46721328504259	0.0138577738218381	0.471453221114912	-3.46465965717454
ILMN_1664243	USE1	55850	USE1	55850	S	regular	-0.0896595360234711	5.83030255744083	-2.46632869237952	0.0138917415420032	0.472269313931192	-3.46676907404533
ILMN_1711514	COCH	1690	COCH	1690	S	regular	0.13034575129456	5.4469635559636	2.46596467700194	0.0139057408512278	0.472405868128249	-3.4676368964337
ILMN_3251120	LOC285407	285407	NA	NA	M	regular	-0.0452696658985277	4.62840911006029	-2.46482447241018	0.0139496716725746	0.473068153031015	-3.47035436045398
ILMN_1778660	GPR34	2857	GPR34	2857	I	regular	0.0174136793270501	4.37855104697877	2.46478344192152	0.0139512548180224	0.473068153031015	-3.47045212592813
ILMN_1764780	SVOP	55530	SVOP	55530	S	regular	-0.02171384816263	4.41648167205885	-2.46460785571418	0.0139580315392722	0.473068153031015	-3.47087048623823
ILMN_3310251	MIR1266	100302202	MIR1266	100302202	S	regular	-0.0220278059771646	4.44466347214752	-2.46442162691165	0.0139652221918375	0.473068153031015	-3.47131417213027
ILMN_2207291	IFNG	3458	IFNG	3458	S	regular	-0.153566312989547	5.57219774098443	-2.46363529941825	0.0139956199540518	0.47346323365305	-3.47318721647085
ILMN_1705364	BAT3	7917	BAG6	7917	A	regular	0.0890263973630141	7.69856256124876	2.46360234865187	0.0139968950379438	0.47346323365305	-3.4732656928938
ILMN_1899400	HS.557040	NA	NA	NA	S	regular	-0.0468436127069873	4.70097201553024	-2.46258052981436	0.0140364870299132	0.474463339797557	-3.47569877218652
ILMN_1730487	CALD1	800	CALD1	800	A	regular	0.139338058170032	5.99946153854136	2.46167235217886	0.0140717589264347	0.475316093986915	-3.47786042533799
ILMN_1747903	DNAJC11	55735	DNAJC11	55735	S	regular	-0.037426933393899	4.58898893351178	-2.46135164862532	0.0140842331604892	0.475398121151092	-3.47862357991844
ILMN_1720432	LOC645574	645574	NA	NA	S	regular	-0.0591800557383921	4.83999354004277	-2.46085322464729	0.0141036395025658	0.475713850448982	-3.47980944884517
ILMN_1700231	IP6K1	9807	IP6K1	9807	A	regular	0.0613036867371566	8.82125273096492	2.4594648727697	0.0141578202889875	0.476930515923776	-3.48311142376892
ILMN_2359627	BCL2L11	10018	BCL2L11	10018	A	regular	0.0680006014498584	4.95441528036357	2.4592860073516	0.0141648139247748	0.476930515923776	-3.48353669372998
ILMN_1798874	TMEM85	51234	EMC4	51234	S	regular	-0.075010820069183	9.23883257678751	-2.45915482842426	0.0141699449609879	0.476930515923776	-3.48384856510241
ILMN_2363361	SFXN4	119559	SFXN4	119559	A	regular	-0.0687916767985923	6.54895822647032	-2.45863513832143	0.0141902886876343	0.476949302453714	-3.48508394186551
ILMN_1661994	ESRRG	2104	ESRRG	2104	A	regular	0.0326502826699375	4.56754941887005	2.45862565117893	0.0141906603100993	0.476949302453714	-3.48510649175937
ILMN_1703765	GPR12	2835	GPR12	2835	S	regular	-0.0170013579588391	4.3741347609164	-2.45820972876422	0.0142069609384844	0.477158277141161	-3.48609500956584
ILMN_1743104	RBM4B	83759	RBM4B	83759	S	regular	-0.0545491443787025	7.72309458888183	-2.45707878697691	0.0142513680022467	0.478310275156256	-3.4887820747069
ILMN_1707286	FLJ22662	79887	PLBD1	79887	S	regular	0.0888852766754233	11.3200218974801	2.45671472041238	0.0142656893689943	0.478451607376978	-3.48964682152103
ILMN_1751362	FASTKD1	79675	FASTKD1	79675	S	regular	-0.0732757599196532	6.41099717380844	-2.45577681635838	0.014302642536051	0.479351241312707	-3.49187399241145
ILMN_1689350	LOC339209	339209	LINC02876	100506650	A	regular	-0.0268637487858419	4.49433367894542	-2.45489930366345	0.0143372928985483	0.479930547116461	-3.49395700002623
ILMN_1698225	MYO5A	4644	MYO5A	4644	S	regular	0.0923796697207022	6.93981603282564	2.45440542683353	0.0143568272410888	0.479930547116461	-3.49512902522321
ILMN_1713750	LOC440820	440820	BCRP2	400892	S	regular	-0.0400198189055612	4.65015085557247	-2.45431812945284	0.0143602825658356	0.479930547116461	-3.49533616762343
ILMN_2229242	LSM3	27258	LSM3	27258	S	regular	-0.0560100415040878	9.5100474625017	-2.45431278977589	0.0143604939398793	0.479930547116461	-3.49534883756823
ILMN_1685445	NOTCH2NL	388677	NOTCH2NLA	388677	S	regular	0.0731112109186292	5.12938100256878	2.45356794653495	0.0143900059306807	0.479953999546013	-3.49711593061415
ILMN_3251341	TUBA1C	84790	TUBA1C	84790	S	regular	0.0737908451520468	9.74984337896673	2.45300327720995	0.0144124148280748	0.479953999546013	-3.49845522142605
ILMN_2307150	GPIHBP1	338328	GPIHBP1	338328	A	regular	0.0207899761100023	4.42320843987296	2.45297922485656	0.0144133700300116	0.479953999546013	-3.49851226241925
ILMN_1715404	GPR174	84636	GPR174	84636	S	regular	-0.0494725707047001	4.73475300541551	-2.45285198732092	0.0144184240025149	0.479953999546013	-3.49881400152261
ILMN_1666409	PSMB6	5694	PSMB6	5694	S	regular	-0.0518554991071252	10.8223400131828	-2.45277895243503	0.0144213257117065	0.479953999546013	-3.49898719410396
ILMN_1752299	RAB6B	51560	RAB6B	51560	S	regular	0.0933734817515974	4.94512665486027	2.45250865405643	0.0144320692793944	0.479953999546013	-3.49962812692512
ILMN_2138801	TP73L	8626	TP63	8626	S	regular	0.0378664851791974	4.57717189083593	2.45234869833216	0.0144384303813698	0.479953999546013	-3.50000738203114
ILMN_1773742	DNAJB9	4189	DNAJB9	4189	S	regular	-0.0629193246216913	7.36704850650923	-2.45221768192179	0.0144436424737384	0.479953999546013	-3.50031800390611
ILMN_1734655	ATG9B	285973	ATG9B	285973	S	regular	-0.0516657565834659	4.68999852905394	-2.45183288791892	0.0144589599565144	0.479953999546013	-3.50123020327092
ILMN_2266595	LILRA5	353514	LILRA5	353514	I	regular	0.126033235892013	10.1671593380288	2.45165437864467	0.014466070743056	0.479953999546013	-3.50165333271579
ILMN_1769282	FRMD6	122786	FRMD6	122786	S	regular	-0.0350521360154739	4.61522684389343	-2.45148655622496	0.0144727586448906	0.479953999546013	-3.50205110297564
ILMN_2364971	PPP2R5C	5527	PPP2R5C	5527	A	regular	-0.0638168576895932	9.015930328341	-2.45094417115762	0.01449439195625	0.480158924959872	-3.50333647325713
ILMN_1719224	C17ORF45	125144	SNHG29	125144	S	regular	-0.0730612480900792	11.1899562051446	-2.45076397544308	0.0145015854776096	0.480158924959872	-3.50376344791801
ILMN_3283936	LOC727941	727941	NA	NA	M	regular	0.0509163216157695	4.72953180865625	2.45056888116619	0.0145093773153143	0.480158924959872	-3.50422569002936
ILMN_1701581	LAD1	3898	LAD1	3898	I	regular	0.0163765720639546	4.39052102825937	2.44990580864443	0.014535887319823	0.480700066831575	-3.5057964553506
ILMN_1760245	TMEM42	131616	TMEM42	131616	S	regular	-0.0538905643605521	7.5706857207472	-2.44941841162895	0.0145554010045755	0.481009247024809	-3.50695079328457
ILMN_1826566	HS.570821	NA	NA	NA	S	regular	0.0357370979755141	4.54691384854682	2.44866176533516	0.0145857403559281	0.48118369100892	-3.50874236692867
ILMN_1680341	PPIE	10450	PPIE	10450	A	regular	-0.0855412083913096	6.91542655628029	-2.44843683836635	0.0145947700509678	0.48118369100892	-3.50927484015919
ILMN_2379599	CD163	9332	CD163	9332	A	regular	0.0980929888688333	8.23013575861765	2.4483056261174	0.0146000398484485	0.48118369100892	-3.50958543883442
ILMN_1727150	DHRS9	10170	DHRS9	10170	I	regular	-0.0758974762837576	4.72501043278085	-2.44827296168592	0.0146013519913955	0.48118369100892	-3.50966275780174
ILMN_1886515	HS.556255	NA	NA	NA	S	regular	-0.0782464469660225	6.19251110028839	-2.44715370848769	0.0146463758236769	0.482331554004078	-3.51231149520782
ILMN_3270760	LOC100128364	100128364	NA	NA	M	regular	-0.0557087217489309	4.88017332476267	-2.44668441557318	0.0146652903812182	0.482371583654534	-3.51342173321104
ILMN_1657204	SAE1	10055	SAE1	10055	S	regular	-0.0559094037227421	10.2393834762999	-2.44661778325434	0.0146679777038412	0.482371583654534	-3.51357935283732
ILMN_1728305	PUM2	23369	PUM2	23369	S	regular	-0.0502510259586035	9.55210397103603	-2.44587703676947	0.0146978817792512	0.483019346832991	-3.51533131435586
ILMN_1694686	KIAA0194	22993	HMGXB3	22993	S	regular	-0.0522828791856922	7.7073224821752	-2.44542117619218	0.0147163117143931	0.483205211227106	-3.51640922468704
ILMN_2129161	LRRC32	2615	LRRC32	2615	S	regular	0.0454138433810227	4.63598844679753	2.44523216872994	0.0147239590598543	0.483205211227106	-3.51685608655278
ILMN_3274677	LOC644384	644384	HLA-F-AS1	285830	M	regular	-0.0262447397276944	4.4875674845078	-2.44450693469479	0.0147533350106859	0.483820191643438	-3.51857040995611
ILMN_1785795	METAP1	23173	METAP1	23173	S	regular	-0.052509629622568	8.75812487543919	-2.4441150676382	0.0147692293049736	0.483820191643438	-3.51949650560691
ILMN_1674152	NFKBIB	4793	NFKBIB	4793	I	regular	-0.0693617858645998	4.91218255626709	-2.44363780573017	0.0147886076757581	0.483820191643438	-3.5206242170831
ILMN_1670901	COX10	1352	COX10	1352	S	regular	-0.0678138993208375	7.66046376855974	-2.44334306066144	0.0148005864881918	0.483820191643438	-3.52132055553463
ILMN_3275590	LOC647302	647302	LSM3	27258	M	regular	-0.045798767099015	9.26220420984078	-2.44329131445789	0.0148026904034078	0.483820191643438	-3.52144279799141
ILMN_1716815	CEACAM1	634	CEACAM1	634	A	regular	0.133471783981536	8.54994064986183	2.44260179511355	0.0148307503407396	0.483820191643438	-3.52307143876379
ILMN_3247723	NOP16	51491	NOP16	51491	S	regular	-0.0791960597351302	6.0519972369466	-2.44241992198998	0.0148381594782586	0.483820191643438	-3.52350094677563
ILMN_2294976	RNASE4	6038	ANG	283	I	regular	0.0975945408557779	5.46347247686436	2.44152066230789	0.0148748415282655	0.483820191643438	-3.52562415908845
ILMN_1678966	SNRPF	6636	SNRPF	6636	S	regular	-0.0843909284811328	9.2126706890539	-2.44132245307127	0.0148829375198718	0.483820191643438	-3.52609204104713
ILMN_1739685	PRAMEF21	391001	PRAMEF20	645425	S	regular	-0.0349935318883228	4.56462902612901	-2.44116179052034	0.0148895027463814	0.483820191643438	-3.52647126495344
ILMN_2379626	PCDH9	5101	PCDH9	5101	A	regular	-0.027719597747395	4.51717136167515	-2.44040793806395	0.0149203419223036	0.483820191643438	-3.52825031217024
ILMN_3276525	LOC646784	646784	RPL5	6125	M	regular	0.0310508380684213	4.51446219237521	2.44037402451693	0.0149217306084475	0.483820191643438	-3.52833033344628
ILMN_1821671	HS.224449	NA	NA	NA	S	regular	0.0257878638918836	4.49372759118369	2.44026698916223	0.0149261142224127	0.483820191643438	-3.52858288333834
ILMN_1706478	HOXA7	3204	HOXA7	3204	S	regular	0.0343299182491252	4.51939231371026	2.43986183066795	0.0149427177163448	0.483820191643438	-3.52953875613403
ILMN_3236259	PPIAL4A	164022	PPIAL4A	653505	S	regular	-0.0710644948760706	12.1978058726983	-2.43906092096494	0.0149755871761127	0.483820191643438	-3.53142784871212
ILMN_2129600	OR4A15	81328	OR4A15	81328	S	regular	0.0212756597708221	4.42934915777754	2.43903260064784	0.0149767506139334	0.483820191643438	-3.5314946362248
ILMN_1803811	TRIB1	10221	TRIB1	10221	S	regular	0.0932358992666309	8.91281307379583	2.4389646622751	0.014979541941641	0.483820191643438	-3.53165485148442
ILMN_1786612	PSME2	5721	PSME2	5721	S	regular	-0.0725365455827678	10.6511645283688	-2.43887583008181	0.0149831924093486	0.483820191643438	-3.53186433285605
ILMN_1755992	UCP3	7352	UCP3	7352	I	regular	-0.0381424902640157	4.60195601772531	-2.4387059943111	0.0149901738220505	0.483820191643438	-3.53226481352887
ILMN_3235817	LOC100132941	100132941	NA	NA	S	regular	-0.0556310567900278	4.90168724590618	-2.43828037029098	0.0150076825009194	0.483820191643438	-3.53326833444578
ILMN_1756634	LOC400942	400942	NA	NA	I	regular	0.0215555709209951	4.43389050307431	2.43826279633889	0.0150084058195916	0.483820191643438	-3.53330976597462
ILMN_1691539	LAT	27040	LAT	27040	A	regular	-0.0783374985668956	8.47151242046996	-2.43802262353249	0.0150182940726867	0.483820191643438	-3.53387595676344
ILMN_1859946	HS.127310	NA	UHMK1	127933	S	regular	-0.0605072939203541	10.4198585250748	-2.43777292793298	0.0150285804899032	0.483820191643438	-3.5344645387773
ILMN_2294653	PDE5A	8654	PDE5A	8654	I	regular	-0.0316832393556963	4.52554334014141	-2.43765055511872	0.0150336240099974	0.483820191643438	-3.53475297412533
ILMN_1655980	LOC401280	401280	NA	NA	A	regular	0.0629001183048494	4.97552435303541	2.4376486688169	0.0150337017644555	0.483820191643438	-3.53475742006779
ILMN_2340919	GRB10	2887	GRB10	2887	A	regular	0.0337188097479064	4.52709842526102	2.43745900390237	0.0150415216751381	0.483820191643438	-3.53520443588749
ILMN_2398388	APH1A	51107	APH1A	51107	A	regular	0.115656327255758	6.00943467371619	2.43731595541244	0.0150474219592613	0.483820191643438	-3.53554156017983
ILMN_1856039	HS.583888	NA	NA	NA	S	regular	0.0769192927740328	5.11007904220717	2.43727165129732	0.015049249773979	0.483820191643438	-3.53564596833852
ILMN_3199994	LOC391810	391810	NA	NA	A	regular	-0.0260261464326588	4.48726283288566	-2.43706345983505	0.015057841565045	0.483820191643438	-3.53613657244829
ILMN_1727756	IDI2	91734	IDI2	91734	S	regular	-0.050301169951954	4.7333010142193	-2.43686917905505	0.015065863185562	0.483820191643438	-3.53659435883065
ILMN_2191436	POLA1	5422	POLA1	5422	S	regular	-0.0713518209947779	6.21878038946807	-2.43652971795784	0.0150798881808885	0.483820191643438	-3.53739414945703
ILMN_1775761	TSR1	55720	TSR1	55720	S	regular	-0.0897462007566077	6.22154316638559	-2.43619233210523	0.0150938388539499	0.483820191643438	-3.53818894220836
ILMN_1727315	DENND1A	57706	DENND1A	57706	I	regular	0.0922675457899826	6.49906005905965	2.43609391244776	0.0150979105847426	0.483820191643438	-3.53842077278353
ILMN_2411282	QSOX1	5768	QSOX1	5768	A	regular	0.0724495404321335	8.42005659336608	2.4360692744172	0.015098930039209	0.483820191643438	-3.53847880699333
ILMN_1808299	IQSEC1	9922	IQSEC1	9922	S	regular	0.063069410451849	8.5573513799369	2.43603058837361	0.0151005308847148	0.483820191643438	-3.53856992975136
ILMN_1696510	GPR89C	728932	GPR89B	51463	S	regular	-0.0980161318185671	5.4037417844427	-2.43474563702459	0.0151537879307912	0.484494677513143	-3.54159575106356
ILMN_1734897	SLC4A4	8671	SLC4A4	8671	S	regular	-0.0608047170146877	4.80892831606784	-2.43468344924568	0.0151563696118142	0.484494677513143	-3.54174215191416
ILMN_1875342	HS.356079	NA	NA	NA	S	regular	-0.138122146893394	7.91835301099951	-2.43459276086945	0.015160135170459	0.484494677513143	-3.54195564154338
ILMN_1733675	MPP1	4354	MPP1	4354	S	regular	0.123578139080308	11.3077551953883	2.43453498803524	0.0151625344419619	0.484494677513143	-3.54209164057618
ILMN_1719807	LOC653806	653806	NA	NA	S	regular	0.0356493489291942	4.57651914514444	2.43379850747451	0.01519314941993	0.485145350876752	-3.5438250606435
ILMN_1721888	ITGA2B	3674	ITGA2B	3674	S	regular	0.208846286440604	7.80831772332836	2.43319242295967	0.0152183848307344	0.485623483037655	-3.5452511870483
ILMN_1692361	DKFZP434J1015	54753	NA	NA	S	regular	0.028726504114525	4.53768345020171	2.43187686885008	0.0152732875834656	0.487047027164652	-3.54834550562745
ILMN_2411723	RPSA	3921	RPSA	3921	A	regular	-0.0665115278260302	12.924982563906	-2.43081284917171	0.0153178206699311	0.488138200379224	-3.55084698652572
ILMN_1734353	GPX4	2879	GPX4	2879	S	regular	0.0727139234966288	10.5694092890856	2.42920666670694	0.0153852622304106	0.489957445847726	-3.55462103963384
ILMN_1712347	LOC644422	644422	SRSF6	6431	I	regular	-0.146519525164249	6.47529439766521	-2.42883221960971	0.0154010223879789	0.490129510737273	-3.5555005270703
ILMN_1742238	SET	6418	SET	6418	S	regular	-0.0491113769041736	10.6122525118012	-2.42844041360815	0.0154175284118664	0.49031860561893	-3.55642064382142
ILMN_1787347	LOC648354	648354	NA	NA	S	regular	0.0494445270047672	4.51784230871291	2.42819947564806	0.0154276864054812	0.49031860561893	-3.55698638981191
ILMN_1786559	FLJ46020	400863	NA	NA	S	regular	-0.0617952567587992	4.84060949541876	-2.4275830080586	0.0154537036852373	0.490815852011063	-3.55843366512606
ILMN_2054725	SUGT1	10910	SUGT1	10910	S	regular	-0.0708997898874273	6.40617778702308	-2.42717288140709	0.015471034021655	0.491036715631643	-3.55939631567235
ILMN_2058070	NEDD8	4738	NEDD8	4738	S	regular	-0.0368246109467574	11.917958673494	-2.42652703947829	0.0154983595080184	0.491058046760456	-3.56091191382343
ILMN_1783253	DDX12	440081	NA	NA	I	regular	-0.0752345957788219	4.9088694188946	-2.42652340176601	0.0154985135396159	0.491058046760456	-3.56092044932536
ILMN_1732831	CHST7	56548	CHST7	56548	S	regular	0.082056012092826	8.68050933555644	2.42642132577578	0.0155028362922917	0.491058046760456	-3.56115995456775
ILMN_2408112	CD200R1	131450	CD200R1	131450	A	regular	-0.0575158313848307	4.82134839753962	-2.42610529974255	0.015516226225232	0.491153427195085	-3.56190139712763
ILMN_1733690	AKAP7	9465	AKAP7	9465	A	regular	-0.0696764779808774	7.84304849126677	-2.42537773804086	0.0155470915837193	0.491502175646401	-3.56360800084606
ILMN_1815719	PLCG2	5336	PLCG2	5336	S	regular	0.0486010146568816	10.483584621381	2.42525990499378	0.0155520955078051	0.491502175646401	-3.5638843483778
ILMN_1677221	PTCD2	79810	NA	NA	S	regular	-0.0853281929617697	5.34034116627302	-2.42511144588455	0.0155584020268856	0.491502175646401	-3.56423250278848
ILMN_1717265	FLJ37078	222183	SRRM3	222183	S	regular	0.0470485639418294	4.72340587023766	2.42368812610245	0.0156189789682259	0.492609823080649	-3.56756929536817
ILMN_1708267	CLDN15	24146	NA	NA	I	regular	0.0742167893838408	5.0995050713056	2.42341530379744	0.0156306140946621	0.492609823080649	-3.56820867276318
ILMN_1814221	NPTX1	4884	NPTX1	4884	I	regular	-0.055835300389961	4.65848273368691	-2.42297587569063	0.0156493705715822	0.492609823080649	-3.56923835332913
ILMN_1799887	CTSE	1510	CTSE	1510	A	regular	0.109001336177811	5.21285883486993	2.42295593767249	0.0156502220730902	0.492609823080649	-3.56928506831418
ILMN_1824196	HS.187293	NA	NA	NA	S	regular	-0.0358448119247612	4.59050876621875	-2.42287629800446	0.0156536236860879	0.492609823080649	-3.56947166112144
ILMN_1743654	OR2A25	392138	OR2A25	392138	S	regular	0.051138464292845	4.82494920443649	2.42260994520536	0.0156650050285919	0.492609823080649	-3.57009567212495
ILMN_2324584	HFE2	148738	HJV	148738	A	regular	0.0147158384511679	4.35692691746175	2.42257892424726	0.0156663310385305	0.492609823080649	-3.5701683436034
ILMN_1858367	HS.567461	NA	NA	NA	S	regular	-0.0545120886644943	4.83061944338523	-2.42208040606151	0.0156876540829486	0.492952758411273	-3.57133607550651
ILMN_3290497	LOC643863	643863	RPL17	6139	M	regular	-0.0588504316170386	13.3330687374731	-2.4215828240343	0.0157089625956172	0.493294782290905	-3.57250137903366
ILMN_1890063	HS.146852	NA	NA	NA	S	regular	0.0778807677123847	5.21095962844228	2.4211707818364	0.0157266272493902	0.49352200352977	-3.57346617595721
ILMN_1662795	CA2	760	CA2	760	S	regular	-0.168055822080682	9.54232219528471	-2.42043978610949	0.0157580088473388	0.4938656249652	-3.57517740562214
ILMN_1663422	RGL4	266747	RGL4	266747	S	regular	0.0917690463974239	9.33426715774989	2.42042953668419	0.0157584492466127	0.4938656249652	-3.57520139547732
ILMN_1680945	PTPN20	26095	NA	NA	S	regular	0.0870570766671523	4.87542555218989	2.41952202784218	0.015797486295711	0.494761379200485	-3.57732511935978
ILMN_1710303	TTC25	83538	ODAD4	83538	S	regular	0.175401355178266	7.22876354965341	2.41879011227978	0.0158290321608039	0.495170195281658	-3.57903735513334
ILMN_1711089	DNAJC21	134218	DNAJC21	134218	A	regular	-0.0718169812705032	5.47847167734838	-2.41870662196181	0.015832634153777	0.495170195281658	-3.57923263917767
ILMN_3235832	LOC728835	728835	CCL4L2	9560	S	regular	-0.141575589448014	7.99246814513785	-2.41782834807593	0.0158705690034113	0.495170195281658	-3.58128652239972
ILMN_1724407	TACC3	10460	TACC3	10460	S	regular	0.0837805377663567	8.81936104352513	2.41760717008737	0.0158801348521833	0.495170195281658	-3.58180364157517
ILMN_3197759	LOC651861	651861	DUX4L1	22947	A	regular	0.0382852914610652	4.57450662731572	2.41726880914127	0.0158947786440111	0.495170195281658	-3.58259464720435
ILMN_2193942	IFNA13	3447	IFNA13	3447	S	regular	-0.0256233671398443	4.48308002363682	-2.41721773250832	0.0158969902032224	0.495170195281658	-3.58271404250177
ILMN_1721008	DUT	1854	DUT	1854	I	regular	-0.0945089229504106	5.70939089609768	-2.41710605711257	0.0159018265635132	0.495170195281658	-3.58297508312174
ILMN_1778523	KLF9	687	KLF9	687	S	regular	-0.0849760377279729	9.00390572649918	-2.41700808148352	0.0159060706916069	0.495170195281658	-3.5832040908514
ILMN_3239930	LOC100131464	100131464	LINC00999	399744	S	regular	0.0266921382971184	4.48220899495936	2.41697315123954	0.0159075840483381	0.495170195281658	-3.58328573441729
ILMN_1740776	OR5B12	390191	OR5B12	390191	S	regular	-0.0235713949437235	4.47013429550859	-2.41679796661855	0.0159151758557869	0.495170195281658	-3.58369518148934
ILMN_2374249	DYRK2	8445	DYRK2	8445	A	regular	-0.0678403571761592	7.92838147106744	-2.41613246104817	0.015944045341811	0.495175371435451	-3.58525035641128
ILMN_2049184	DNASE1L3	1776	DNASE1L3	1776	S	regular	-0.101077690653359	5.00968623540334	-2.41573383435916	0.0159613597701057	0.495175371435451	-3.586181678552
ILMN_1770936	COQ5	84274	COQ5	84274	S	regular	-0.0572252622149296	8.58638927834906	-2.41549495879809	0.0159717433139069	0.495175371435451	-3.58673969751165
ILMN_1788022	CDKAL1	54901	CDKAL1	54901	S	regular	-0.0735720807493276	5.00612254970754	-2.41522962284314	0.0159832840263684	0.495175371435451	-3.58735946499768
ILMN_1738672	TRIM33	51592	TRIM33	51592	I	regular	0.0324432496636229	4.54974648632771	2.41505651461513	0.0159908172798531	0.495175371435451	-3.58776377236228
ILMN_1668090	STK25	10494	STK25	10494	S	regular	-0.0482516877151582	8.32074187027643	-2.41485280312279	0.0159996863205235	0.495175371435451	-3.58823951948588
ILMN_2413084	HSPA8	3312	HSPA8	3312	A	regular	-0.0603844572477534	11.7207055485766	-2.41468561575837	0.0160069684385393	0.495175371435451	-3.58862993881629
ILMN_1755727	KDM5B	10765	KDM5B	10765	S	regular	0.05943261254252	7.96881675585732	2.41462798905497	0.0160094791401469	0.495175371435451	-3.58876450370804
ILMN_1707631	MED10	84246	MED10	84246	S	regular	-0.0561309666664176	8.54896740445572	-2.4145772429236	0.0160116903537329	0.495175371435451	-3.58888299906982
ILMN_1771148	CNTN4	152330	CNTN4	152330	A	regular	0.0332546324408165	4.51612839742256	2.41438706469628	0.0160199795800705	0.495175371435451	-3.5893270552417
ILMN_2089977	FKBP9L	360132	FKBP9P1	360132	S	regular	0.102696658512272	5.33508207576872	2.41392922104625	0.0160399509473239	0.495469059190738	-3.59039595511459
ILMN_1729234	TPP1	1200	TPP1	1200	S	regular	0.0532522854597328	10.6613948593645	2.41368311104652	0.0160506954496475	0.495477534744728	-3.59097045090576
ILMN_1666363	FOXN1	8456	FOXN1	8456	S	regular	-0.0325104952685029	4.53830834207116	-2.41326744945285	0.0160688565182985	0.495714795968345	-3.59194060109281
ILMN_1685602	TMEM41A	90407	TMEM41A	90407	S	regular	-0.0808607238470671	5.32604622947196	-2.41264908358483	0.0160959076314647	0.496078334902231	-3.59338355723562
ILMN_1683562	SNRPG	6637	SNRPG	6637	S	regular	-0.0466352753187991	10.9451448457786	-2.41251892992851	0.0161016064579555	0.496078334902231	-3.59368722436294
ILMN_1755714	LOC653437	653437	AQP12B	653437	S	regular	-0.031844198442867	4.54332926706843	-2.41227681904658	0.0161122121019615	0.496082116656554	-3.59425206090255
ILMN_1805973	GPR19	2842	GPR19	2842	S	regular	0.0826200358426323	5.29359161816674	2.411577622937	0.016142874874756	0.496427103678788	-3.59588294909337
ILMN_1669350	LOC729197	729197	DNM1P46	196968	A	regular	0.0306173919276862	4.54165288610558	2.41154293833703	0.0161443972816951	0.496427103678788	-3.59596383948314
ILMN_1697810	TSPAN11	441631	TSPAN11	441631	A	regular	0.0255509386126924	4.42882647359566	2.41083531061396	0.0161754847216161	0.496726493708106	-3.59761389810293
ILMN_3308133	MIR1296	100302150	MIR1296	100302150	S	regular	-0.0254271665951062	4.49093760891037	-2.41072901161301	0.0161801591923587	0.496726493708106	-3.59786172683925
ILMN_1664741	C10ORF72	196740	VSTM4	196740	I	regular	-0.0404449722806293	4.6204495287286	-2.41060478939348	0.0161856233395579	0.496726493708106	-3.59815132870449
ILMN_1739008	ATG9A	79065	ATG9A	79065	S	regular	0.0775537040058936	7.73602876881218	2.4101949864358	0.0162036608174611	0.496957771137207	-3.5991066069192
ILMN_1770596	LOC642119	642119	NA	NA	S	regular	0.0263213973798422	4.48535027572456	2.40954458376833	0.0162323246396557	0.497514442307272	-3.60062241147414
ILMN_1804798	BEXL1	56271	BEX4	56271	A	regular	-0.0748753560896844	9.1552112550781	-2.40895427243427	0.0162583788318627	0.497990460492065	-3.60199782126633
ILMN_1781626	C1S	716	C1S	716	A	regular	0.0466278325215432	4.70585546904729	2.40743779832206	0.0163254793741787	0.499287284224537	-3.60552964728816
ILMN_1718900	KCTD2	23510	KCTD2	23510	I	regular	0.0710749693190884	7.00727402773234	2.40722433557416	0.0163349441688437	0.499287284224537	-3.60602662056798
ILMN_1808712	RNF40	9810	RNF40	9810	A	regular	0.0678373830118169	8.34073264652368	2.40712650200412	0.0163392836579794	0.499287284224537	-3.6062543773105
ILMN_1796316	MMP9	4318	MMP9	4318	S	regular	0.197024409296175	9.97347159655746	2.40679813005253	0.0163538562903688	0.499287284224537	-3.60701876133357
ILMN_2341793	CCT7	10574	CCT7	10574	A	regular	-0.0507971938716167	10.3051883069897	-2.40670498313865	0.0163579920873216	0.499287284224537	-3.60723556999858
ILMN_1791332	ATP5O	539	ATP5PO	539	S	regular	-0.0778060640164639	10.4874282064382	-2.40631454086765	0.0163753380563658	0.499287284224537	-3.60814427329652
ILMN_1733535	ZNF366	167465	ZNF366	167465	S	regular	-0.0563800500560108	4.88481564264571	-2.40623819221083	0.0163787318495219	0.499287284224537	-3.60832194786522
ILMN_1720344	NIPA2	81614	NIPA2	81614	A	regular	-0.0447225564783569	9.41865141829404	-2.40568165077033	0.0164034895273896	0.499287284224537	-3.60961693433691
ILMN_2323774	RPAIN	84268	RPAIN	84268	A	regular	-0.052712915173089	9.24849741537319	-2.40550198776939	0.0164114888458644	0.499287284224537	-3.61003491968012
ILMN_1700628	DDX24	57062	DDX24	57062	S	regular	-0.0661992053248976	9.37192462255199	-2.40530184490786	0.0164204040537409	0.499287284224537	-3.61050051521441
ILMN_1778562	COMMD4	54939	NA	NA	S	regular	0.0299517160489708	4.50472986593056	2.40526280814664	0.0164221434126846	0.499287284224537	-3.61059132261707
ILMN_1694479	WDR18	57418	WDR18	57418	S	regular	-0.0664780338126594	8.92778710045908	-2.40495708619287	0.0164357710603949	0.499287284224537	-3.61130244362061
ILMN_1773395	RDH5	5959	RDH5	5959	S	regular	0.111487974895781	6.61034034008475	2.40490989209855	0.0164378756381005	0.499287284224537	-3.61141221097907
ILMN_2308950	AKAP12	9590	AKAP12	9590	A	regular	0.0336435481700645	4.54467503353692	2.40447934317177	0.0164570865333482	0.499348853828729	-3.61241351431375
ILMN_1657632	ZMYM6	9204	TMEM35B	100506144	S	regular	-0.0688539332813018	9.28666426969206	-2.40435025475244	0.0164628502493127	0.499348853828729	-3.61271369362332
ILMN_1733324	ITGB3	3690	ITGB3	3690	S	regular	0.196816072245172	6.31670095166403	2.40415529479231	0.0164715584562823	0.499348853828729	-3.61316701910292
ILMN_1792607	OBP2A	29991	OBP2A	29991	S	regular	-0.0425359254629809	4.61125028997784	-2.40310731071104	0.0165184379032112	0.499866241045597	-3.615603197122
ILMN_1656254	NOTCH2NL	388677	NOTCH2	4853	I	regular	0.0951105708414417	6.1239073920752	2.40310719699863	0.0165184429962715	0.499866241045597	-3.61560346140496
ILMN_1773066	CDKN2AIP	55602	CDKN2AIP	55602	S	regular	-0.0788033966465758	6.79299023896339	-2.40291590989814	0.016527012503027	0.499866241045597	-3.61604802093836
ILMN_1795190	CLDN2	9075	CLDN2	9075	S	regular	-0.0350904253908428	4.56101339020075	-2.40282968760576	0.0165308764709837	0.499866241045597	-3.61624839391808
ILMN_1704972	TRIM5	85363	TRIM5	85363	I	regular	-0.118018390562549	7.15848523754959	-2.40230831903883	0.0165542580403642	0.500242417619525	-3.61745985775909
ILMN_2078124	FMO6P	388714	FMO6P	388714	S	regular	0.0258568771662038	4.48924375959675	2.40208107001993	0.0165644584749444	0.500242417619525	-3.61798781786888
ILMN_3292853	LOC100131447	100131447	CDC14C	168448	M	regular	0.0218710088004821	4.41284224571773	2.40159592493066	0.0165862534990513	0.500454706346305	-3.61911477507147
ILMN_1692242	LOC644925	644925	NA	NA	S	regular	0.0583172841615287	4.82813684222555	2.40137351450945	0.0165962536674007	0.500454706346305	-3.61963134369932
ILMN_2100936	C10ORF129	142827	LOC100131257	100131257	S	regular	0.0441045983581656	4.67678743656679	2.40121878503197	0.0166032138487353	0.500454706346305	-3.61999068937946
ILMN_1660757	LOC644422	644422	SRSF6	6431	A	regular	-0.0440090944324032	4.64838124099425	-2.4005244976987	0.0166344765444376	0.501077869836042	-3.62160283077578
ILMN_1704750	LOC647000	647000	TUBB	203068	S	regular	-0.0510304818231919	10.1378203091268	-2.3993114071615	0.0166892244992776	0.501390173389823	-3.62441853788706
ILMN_2413251	EWSR1	2130	EWSR1	2130	A	regular	0.0795791110467725	6.32817606404826	2.39927110977088	0.0166910458774793	0.501390173389823	-3.62451204823762
ILMN_3236584	LOH12CR2	503693	LOH12CR2	503693	S	regular	0.0267866057051327	4.53279387146911	2.39899722515658	0.0167034296629556	0.501390173389823	-3.62514755831436
ILMN_2382309	TCL1B	9623	TCL1B	9623	A	regular	0.115988830003414	5.81685527111068	2.39891091063287	0.0167073340784089	0.501390173389823	-3.6253478240416
ILMN_1693711	CCDC141	285025	NA	NA	S	regular	-0.019116919070596	4.41619515745052	-2.39877224804554	0.0167136081264641	0.501390173389823	-3.62566953216906
ILMN_2271149	PGM5	5239	PGM5	5239	I	regular	0.11892824091639	4.96809240248652	2.39869846728433	0.0167169473198997	0.501390173389823	-3.62584070189642
ILMN_1914249	HS.573905	NA	NA	NA	S	regular	0.0807077039250634	5.18758499711634	2.39865290581322	0.0167190096487784	0.501390173389823	-3.62594640091244
ILMN_3236507	LOC100132560	100132560	NA	NA	S	regular	-0.0495484539170432	4.69546738443024	-2.39767480943336	0.0167633369632055	0.502219185218999	-3.62821503130138
ILMN_2352953	CPM	1368	CPM	1368	A	regular	-0.0421237638662433	4.66968244781635	-2.39737561701906	0.016776916995881	0.502219185218999	-3.62890880679747
ILMN_2228710	PDCD5	9141	PDCD5	9141	S	regular	-0.0648389455225473	7.71611623158942	-2.39734095163139	0.016778491047297	0.502219185218999	-3.62898918433768
ILMN_2374778	DUT	1854	DUT	1854	A	regular	-0.0827507120487354	5.53494376108482	-2.39688811427602	0.0167990649727387	0.502517162898175	-3.63003905906733
ILMN_1797522	DUSP3	1845	DUSP3	1845	S	regular	0.0816824875581368	9.41233874266382	2.39634717652573	0.016823670684497	0.502935292357833	-3.63129293340934
ILMN_2312106	PRAMEF10	343071	PRAMEF10	343071	A	regular	0.0348869322274243	4.54843800067641	2.39560813728381	0.0168573387120791	0.503409559052899	-3.6330055501839
ILMN_2393149	ALOX15B	247	ALOX15B	247	A	regular	-0.0739160566672989	5.46784481811334	-2.39553199539709	0.0168608108340309	0.503409559052899	-3.63318196850647
ILMN_1697510	ACSS2	55902	ACSS2	55902	I	regular	-0.0530624200437053	4.77710856223901	-2.39466658983039	0.0169003181474526	0.503993927879498	-3.63518669820097
ILMN_1711049	CACNA2D2	9254	CACNA2D2	9254	A	regular	-0.100295530960377	5.71715881020927	-2.39460517909756	0.0169031247488808	0.503993927879498	-3.63532893035896
ILMN_2415421	SLC30A2	7780	SLC30A2	7780	A	regular	-0.0179175703734922	4.39887359277478	-2.39440374741487	0.0169123334841967	0.503993927879498	-3.63579543703869
ILMN_1689837	LOC643070	643070	NA	NA	S	regular	0.0287207403664063	4.5195260091707	2.3934844930656	0.0169544145437028	0.50492999336164	-3.63792389878705
ILMN_3235718	LOC91316	91316	GUSBP11	91316	S	regular	0.0927683810959961	6.5225901160849	2.39293764320568	0.0169794915616418	0.505358791931808	-3.63918970579411
ILMN_1668706	LOC649071	649071	NA	NA	S	regular	0.0864237158442327	5.44929067328958	2.39247389456937	0.017000783343144	0.505674462694912	-3.64026293349452
ILMN_2370825	ATM	472	ATM	472	A	regular	-0.0643335957617577	10.3707628139509	-2.39210487165532	0.0170177428179985	0.505860956894563	-3.64111679660259
ILMN_2080637	ZBTB44	29068	ZBTB44	29068	S	regular	0.117777153134627	7.34391538950698	2.39146193641644	0.0170473262394234	0.506422234543776	-3.64260414197305
ILMN_2227011	ACSBG1	23205	ACSBG1	23205	S	regular	0.120467669441624	5.87202893889969	2.39052149279678	0.0170906803858066	0.506834167878632	-3.64477902548319
ILMN_1784005	LOC644615	644615	RAB13	5872	S	regular	0.0654509909739636	4.87902266681284	2.39046841868086	0.0170931299727812	0.506834167878632	-3.6449017403786
ILMN_3236244	C1ORF174	339448	C1orf174	339448	S	regular	-0.0440050223270596	8.53262723399319	-2.39044057465662	0.0170944152115521	0.506834167878632	-3.64496611864668
ILMN_1781104	MAP2K7	5609	MAP2K7	5609	S	regular	0.086280780485354	5.89100319305105	2.39023226302462	0.0171040332629414	0.506834167878632	-3.64544773332527
ILMN_1712657	FALZ	2186	BPTF	2186	A	regular	-0.051866242040135	4.65998897503333	-2.38974210699633	0.0171266832525064	0.50691918049541	-3.64658080700451
ILMN_1811327	MRPL27	51264	MRPL27	51264	A	regular	-0.0597985085206094	7.88626888465939	-2.38950736654654	0.0171375398869314	0.50691918049541	-3.64712336600729
ILMN_2145423	DET1	55070	DET1	55070	S	regular	-0.0785219099707959	5.83770807578212	-2.38944955001981	0.0171402148023552	0.50691918049541	-3.64725699014046
ILMN_1768567	OR10S1	219873	OR10S1	219873	S	regular	-0.0396828046207531	4.64226016756995	-2.38924352270002	0.0171497497617047	0.50691918049541	-3.64773312956162
ILMN_2336335	MARCH8	220972	MARCHF8	220972	A	regular	0.192672951841132	8.18295047824286	2.38809368421614	0.0172030500571082	0.508177239608322	-3.65038972237683
ILMN_1686116	THBS1	7057	THBS1	7057	S	regular	0.186030825993391	6.69277964547043	2.38753549335463	0.0172289772339388	0.508625632964246	-3.65167891609305
ILMN_1788283	COTL1	23406	COTL1	23406	S	regular	0.0881994640688362	9.59391097748702	2.38687859846827	0.0172595330655935	0.508984218041832	-3.65319569638502
ILMN_1751474	ARHGAP29	9411	ARHGAP29	9411	S	regular	-0.0163082741371943	4.37759775212963	-2.38664364852083	0.0172704734531036	0.508984218041832	-3.65373809974959
ILMN_1651388	LOC645448	645448	NA	NA	S	regular	0.0354024382638185	4.57913162961497	2.386581027685	0.0172733904058319	0.508984218041832	-3.65388265679475
ILMN_1661695	IRAK3	11213	IRAK3	11213	S	regular	0.0960489645578049	8.08345790703137	2.38582920264907	0.0173084451313793	0.509699781550879	-3.6556179158418
ILMN_1670472	FAF2	23197	FAF2	23197	S	regular	-0.0423423235161504	9.11882964128585	-2.38537025888006	0.0173298746447664	0.510013468789976	-3.65667692242616
ILMN_1812995	CTSL1	1514	CTSL	1514	A	regular	-0.11707612020484	7.0154850766252	-2.38497009498071	0.0173485785694321	0.510226799573116	-3.65760013176797
ILMN_1810374	TMEM156	80008	TMEM156	80008	S	regular	-0.0923120500194559	5.33209577018977	-2.38448110551143	0.0173714583438589	0.510226799573116	-3.65872806187068
ILMN_1760174	MCCC1	56922	MCCC1	56922	S	regular	-0.0551845533745716	7.62727816539361	-2.38444650429957	0.0173730783356783	0.510226799573116	-3.65880786632053
ILMN_3287244	LOC728138	728138	KIAA2013	90231	M	regular	0.0570407144101743	8.72033700822965	2.3842933460228	0.0173802506373616	0.510226799573116	-3.6591610978458
ILMN_1675542	LOC729148	729148	NUS1	116150	A	regular	-0.0509971737060795	9.09049613601863	-2.38283500803646	0.0174486741037529	0.51191791978419	-3.6625233698157
ILMN_1781691	TRAK2	66008	TRAK2	66008	S	regular	0.0966550895804499	8.63542182625054	2.38215880047389	0.0174804811928367	0.512339264692866	-3.66408171411959
ILMN_1790412	FLJ39639	283876	LINC00921	283876	A	regular	0.0600437355361665	7.84235533393166	2.38206943620616	0.0174846884702783	0.512339264692866	-3.66428762470716
ILMN_1663772	SIX2	10736	SIX2	10736	S	regular	0.0285008156342705	4.51313984838835	2.38087138461998	0.0175411788225286	0.513338796652027	-3.66704740735173
ILMN_1723567	C1ORF118	374987	NA	NA	S	regular	0.0210807808232838	4.41023053194458	2.38070239745994	0.0175491597701624	0.513338796652027	-3.66743656939853
ILMN_1792409	AMOT	154796	AMOT	154796	S	regular	-0.072579339672826	5.87112215515639	-2.380656196129	0.0175513423278951	0.513338796652027	-3.66754296212977
ILMN_3241692	LOC100129668	100129668	MICA	100507436	S	regular	-0.0837565101458591	7.04102095041453	-2.38037843322259	0.0175644689160185	0.513405412299411	-3.66818255359652
ILMN_1651903	LOC645669	645669	MBD3L2	125997	S	regular	-0.0325608939873323	4.57323538989423	-2.38012537369249	0.0175764355732625	0.513438062119446	-3.66876519788478
ILMN_1863439	HS.567088	NA	NA	NA	S	regular	0.0702933879294552	4.99524026753198	2.37836436716225	0.0176599084157773	0.515400886036712	-3.67281805266179
ILMN_1914054	HS.553156	NA	NA	NA	S	regular	-0.060686290890577	4.85272629286272	-2.37824854089966	0.0176654108393709	0.515400886036712	-3.67308451672258
ILMN_1719286	CTSA	5476	CTSA	5476	S	regular	0.0856649652554413	9.37178551895688	2.37773850170082	0.0176896585979957	0.515737323953024	-3.67425773536898
ILMN_2411781	RYR1	6261	RYR1	6261	A	regular	-0.0869645132994101	5.34837921403211	-2.37721419182449	0.0177146152646851	0.515737323953024	-3.67546352223269
ILMN_2061732	YRDC	79693	YRDC	79693	S	regular	-0.0418226138569757	7.97875582381396	-2.37674924782084	0.0177367720344914	0.515737323953024	-3.67653256307819
ILMN_1688106	KIAA0317	9870	NA	NA	S	regular	0.0374531852416746	4.60088869964951	2.37669724175276	0.0177392518811789	0.515737323953024	-3.67665212729526
ILMN_1656040	NTN3	4917	NTN3	4917	S	regular	0.11390859790326	6.31790037429309	2.37665214961591	0.0177414022918486	0.515737323953024	-3.6767557940006
ILMN_1693230	HYAL1	3373	HYAL1	3373	I	regular	0.0322670675106593	4.55587363182634	2.3766326621082	0.0177423317075317	0.515737323953024	-3.6768005951316
ILMN_1699644	MARCH3	115123	MARCHF3	115123	A	regular	0.0796039598791518	6.14630467979911	2.37609040429535	0.0177682107079809	0.516172520155789	-3.67804708289587
ILMN_2225548	ZNF521	25925	ZNF521	25925	S	regular	0.0165572868024242	4.39223462099824	2.37503656539622	0.0178185995031136	0.517318763365548	-3.68046874181734
ILMN_1721088	MS4A15	219995	MS4A15	219995	S	regular	0.0283656554053113	4.45718847648808	2.37436198085439	0.0178509202652355	0.517351706721967	-3.68201834226773
ILMN_1692121	USO1	8615	USO1	8615	S	regular	-0.0564803796606217	8.97573901385397	-2.37430987203964	0.017853419048412	0.517351706721967	-3.68213802436472
ILMN_1679666	SCGB3A1	92304	SCGB3A1	92304	S	regular	-0.250956504441665	5.0997896217084	-2.37412148547203	0.0178624553451166	0.517351706721967	-3.68257068391825
ILMN_1782429	TMEM56	148534	TLCD4	148534	S	regular	0.0723678465173148	4.67154848973799	2.3739234343456	0.0178719595494479	0.517351706721967	-3.68302550325607
ILMN_3238832	RBMY3AP	64593	RBMY3AP	64593	S	regular	-0.0460640976778359	4.67665322909623	-2.37387267846005	0.0178743959700445	0.517351706721967	-3.68314205684007
ILMN_1656715	THSD7A	221981	THSD7A	221981	I	regular	-0.0378310768340784	4.61272739301248	-2.3727898221646	0.0179264455450671	0.518062684498458	-3.68562809653922
ILMN_2343036	ZMYM5	9205	ZMYM5	9205	A	regular	-0.0625147719867121	4.73553513397565	-2.37272300292174	0.0179296616951951	0.518062684498458	-3.6857814647405
ILMN_1740015	CD14	929	CD14	929	S	regular	0.0848473880497025	11.0566451032926	2.37267853654264	0.0179318022358784	0.518062684498458	-3.68588352473101
ILMN_3296783	LOC644387	644387	MPZL1	9019	M	regular	0.0239929429116055	4.47691814209583	2.37171070866799	0.017978447544443	0.519093394231651	-3.68810443372455
ILMN_1767642	C11ORF46	120534	ARL14EP	120534	S	regular	-0.0879165641914126	7.04844949550666	-2.37125141088777	0.0180006210461861	0.519337786845079	-3.6891580888581
ILMN_2405602	OSBPL1A	114876	OSBPL1A	114876	A	regular	0.103774122403975	6.59076721220662	2.37097061462199	0.0180141888582957	0.519337786845079	-3.68980215254903
ILMN_1810104	LOC653885	653885	NA	NA	S	regular	0.0476093945455194	4.75034710270453	2.37085382058636	0.0180198348794375	0.519337786845079	-3.69007002147872
ILMN_1696046	SIVA	10572	SIVA1	10572	A	regular	-0.0670947646823095	9.09285191200883	-2.37056827157202	0.0180336453433484	0.519419475704977	-3.69072487791507
ILMN_1682449	ZNF518B	85460	ZNF518B	85460	S	regular	-0.0492292318155236	8.08314197361457	-2.37024673951064	0.0180492072326603	0.519551480456923	-3.69146216228787
ILMN_1659770	KCNJ15	3772	KCNJ15	3772	I	regular	0.0354326365845417	4.6018241768755	2.36869028694086	0.0181247050136166	0.520848117826849	-3.6950297725476
ILMN_1803611	SNAPC3	6619	NA	NA	S	regular	-0.0578289867086479	7.12234113286426	-2.36866533907036	0.0181259173963259	0.520848117826849	-3.69508693784097
ILMN_1729033	RPL9	6133	RPL9	6133	I	regular	-0.097341260358033	7.35055842440378	-2.36838191526039	0.0181396958395269	0.520848117826849	-3.69573633066173
ILMN_1721081	SP4	6671	SP4	6671	S	regular	-0.0847353875787338	7.70947042384431	-2.36828774022077	0.0181442761249288	0.520848117826849	-3.6959520916457
ILMN_1688976	LOC642933	642933	NA	NA	S	regular	-0.0304807942832763	4.49386954980386	-2.36818480627778	0.0181492835681693	0.520848117826849	-3.69618791018053
ILMN_1671291	EIF3I	8668	EIF3I	8668	S	regular	-0.0559351380911295	9.84119571576786	-2.36693916666998	0.0182099765953631	0.521519451404676	-3.6990408335379
ILMN_3232823	LOC100128267	100128267	NA	NA	I	regular	-0.0316151370360185	4.51648386721431	-2.36687829474962	0.0182129471013627	0.521519451404676	-3.69918021237172
ILMN_2212354	WDR46	9277	WDR46	9277	S	regular	-0.0623721815639566	7.53944169781397	-2.36669076946262	0.0182221008734617	0.521519451404676	-3.69960956808715
ILMN_1652123	HMGN1	3150	HMGN1	3150	S	regular	-0.0922600817955104	9.79298442644025	-2.36660944040419	0.0182260720871732	0.521519451404676	-3.69979576775101
ILMN_1703072	CREB3	10488	CREB3	10488	S	regular	0.078718606532969	5.10632886223166	2.36657449383064	0.018227778725426	0.521519451404676	-3.69987577461644
ILMN_1801553	LEO1	123169	LEO1	123169	S	regular	-0.0725714093427445	6.92411680537899	-2.36622482023133	0.0182448629815875	0.521692840409467	-3.70067625517373
ILMN_1789575	GJB3	2707	GJB3	2707	I	regular	-0.0330867499065581	4.56218386010211	-2.36560070349485	0.0182753908248487	0.521751716692705	-3.70210470791573
ILMN_1691111	SPATA2L	124044	SPATA2L	124044	S	regular	0.0755085487888207	7.20282158985692	2.36535550061594	0.0182873968559721	0.521751716692705	-3.70266581678208
ILMN_2043569	MOSPD2	158747	MOSPD2	158747	S	regular	0.126416237324182	6.46440135751122	2.36530998596451	0.0182896261813388	0.521751716692705	-3.70276996372777
ILMN_2392546	PAICS	10606	PAICS	10606	A	regular	-0.0621788040209861	8.21455142317117	-2.36528146338301	0.0182910233500242	0.521751716692705	-3.70283522829485
ILMN_1808405	HLA-DQA1	3117	HLA-DQA1	3117	A	regular	-0.199205723112405	9.51102744538536	-2.36441787912656	0.0183333700853636	0.522644622017868	-3.70481089093344
ILMN_2264681	LETMD1	25875	LETMD1	25875	I	regular	-0.0966886980706221	5.50390428601109	-2.36387157321757	0.018360203146401	0.523094457252942	-3.70606033442076
ILMN_3310366	MIR365-2	100126356	MIR365B	100126356	S	regular	-0.039285476862843	4.65575152218531	-2.36348404870029	0.0183792581788499	0.523322283271788	-3.70694646052783
ILMN_1739641	MTMR3	8897	MTMR3	8897	A	regular	0.0624397647135329	10.1746320491343	2.3628527166438	0.0184103386664795	0.523488006418508	-3.7083897788212
ILMN_1658834	ZC3H18	124245	ZC3H18	124245	S	regular	0.0685989049376241	6.55220668948747	2.36273772411097	0.0184160047115705	0.523488006418508	-3.70865262789834
ILMN_1720799	TECR	9524	TECR	9524	S	regular	-0.0644510338705206	9.24042923504276	-2.36212608185935	0.0184461679687261	0.523488006418508	-3.71005050376198
ILMN_1765299	PRIMA1	145270	PRIMA1	145270	A	regular	-0.0163072135342075	4.39835594657861	-2.3620311636746	0.0184508527596061	0.523488006418508	-3.71026740232148
ILMN_1778956	STS	412	STS	412	S	regular	0.0309148800893189	4.54264667807851	2.3619563909537	0.0184545439838946	0.523488006418508	-3.71043826022938
ILMN_3273996	LOC100129148	100129148	LOC100129148	100129148	M	regular	-0.0404686554830613	4.68643154882284	-2.36192515338855	0.0184560862468975	0.523488006418508	-3.71050963742623
ILMN_1657572	HSFX1	51402	GRIN1	2902	S	regular	-0.0412573755287902	4.69869489135583	-2.36160282062145	0.0184720070831864	0.523488006418508	-3.71124610697756
ILMN_1771233	CHMP4B	128866	CHMP4B	128866	S	regular	0.0435987096907269	9.07857724872273	2.36154698663326	0.0184747660897005	0.523488006418508	-3.71137366705931
ILMN_1859374	HS.496897	NA	SLITRK4	139065	S	regular	0.024894390529596	4.48321903115869	2.36132824967372	0.0184855783408635	0.523488006418508	-3.71187337180748
ILMN_3244611	LOC100132060	100132060	MXRA7	439921	S	regular	-0.0398391697095617	4.5376539484891	-2.36085050572625	0.0185092127057964	0.523488006418508	-3.71296461990289
ILMN_1763382	NPPB	4879	NPPB	4879	S	regular	0.0310628588197881	4.5553445644179	2.36059021462195	0.0185221006587194	0.523488006418508	-3.71355907747262
ILMN_1796326	TTTY9A	83864	TTTY9A	83864	S	regular	0.0236061986261982	4.4602292112535	2.36058821894535	0.0185221995022714	0.523488006418508	-3.71356363498617
ILMN_1660222	MTBP	27085	MTBP	27085	S	regular	-0.0436122614964241	4.65485809483469	-2.36010089943305	0.0185463497263659	0.523488006418508	-3.71467640990621
ILMN_1752579	ATP6V0A1	535	ATP6V0A1	535	S	regular	0.0656872194970664	9.5381725175488	2.36002314047285	0.0185502058016368	0.523488006418508	-3.71485394852416
ILMN_1814571	LOC645730	645730	ZNF541	84215	S	regular	-0.0284112838267774	4.50946879209029	-2.36000695068502	0.0185510087433983	0.523488006418508	-3.71489091219084
ILMN_1750240	PTPN14	5784	PTPN14	5784	S	regular	-0.0274858280323089	4.50213187775825	-2.3596698774501	0.0185677330073245	0.523647693149952	-3.71566044330387
ILMN_3309463	MIR380	494329	MIR380	494329	S	regular	-0.0233403659669777	4.46551726718128	-2.3590741489935	0.0185973230732113	0.524169815243347	-3.71702021445432
ILMN_1755658	ABI3	51225	ABI3	51225	S	regular	-0.080985189642524	7.87020277102098	-2.35840719721312	0.018630499883054	0.524390000801268	-3.71854215464977
ILMN_1843100	HS.558488	NA	NA	NA	S	regular	-0.0878102703369041	5.31532691857437	-2.35830321029454	0.0186356772758856	0.524390000801268	-3.71877940782974
ILMN_1716382	LOC387882	387882	C12orf75	387882	S	regular	-0.112310432424506	8.16913299708565	-2.35824896866418	0.0186383784068578	0.524390000801268	-3.71890315969017
ILMN_1709803	LOC644386	644386	ZKSCAN3	80317	S	regular	0.0226692295653592	4.48178018708071	2.35786091125221	0.0186577129498347	0.524622073633409	-3.71978842800953
ILMN_1761010	PCCB	5096	PCCB	5096	S	regular	-0.06106063116912	8.00758978126626	-2.35721397887672	0.0186899847564053	0.524974879831708	-3.72126394448577
ILMN_1712918	NQO2	4835	NQO2	4835	S	regular	0.164896572168931	7.46538994759754	2.357164658741	0.0186924470662559	0.524974879831708	-3.72137641698707
ILMN_2275742	DNASE2B	58511	DNASE2B	58511	I	regular	0.0150784841376117	4.37985938970897	2.35650313772053	0.0187255010318829	0.524976766594106	-3.72288476418434
ILMN_1728528	ZNF655	79027	ZNF655	79027	I	regular	-0.0422790958490555	4.68972270294338	-2.35648029420881	0.0187266433595334	0.524976766594106	-3.72293684268979
ILMN_2264916	EDNRB	1910	EDNRB	1910	I	regular	-0.0167862264790797	4.38520996096268	-2.35636635273897	0.0187323421038908	0.524976766594106	-3.72319659837498
ILMN_1784933	C10ORF129	142827	NA	NA	S	regular	-0.0302913733724486	4.53892332955675	-2.35623732701428	0.0187387971176907	0.524976766594106	-3.7234907271582
ILMN_1704305	NIP7	51388	NIP7	51388	S	regular	-0.0585897746539832	8.22255327841752	-2.35604908573227	0.0187482181178635	0.524976766594106	-3.72391981610708
ILMN_1808132	FAS	355	FAS	355	A	regular	0.0851367712181643	5.55340672699073	2.35552861581559	0.0187742879358016	0.524976766594106	-3.72510603226237
ILMN_2322986	MINA	84864	RIOX2	84864	A	regular	-0.0455745195076318	4.7230637825573	-2.35541092261107	0.0187801874742765	0.524976766594106	-3.72537423408357
ILMN_1702783	LOC652595	652595	SNRPA1	6627	S	regular	-0.0980001760054154	6.97183420318389	-2.35538948800568	0.0187812620891283	0.524976766594106	-3.72542307830721
ILMN_1771903	NUP37	79023	NUP37	79023	S	regular	-0.0574628158211148	8.05291331338968	-2.35467993986633	0.0188168654226567	0.525258499136079	-3.72703971818382
ILMN_1708580	PDZK1IP1	10158	PDZK1IP1	10158	S	regular	0.186951800503953	9.59639843317329	2.35460282619652	0.018820738353711	0.525258499136079	-3.7272153856897
ILMN_1692060	KIF21B	23046	KIF21B	23046	A	regular	-0.0185501332405824	4.38461985543252	-2.35452516501573	0.0188246394889333	0.525258499136079	-3.72739229472415
ILMN_3245250	LOC118945	118945	CTSLP8	1518	S	regular	-0.0229096016906807	4.48629598262132	-2.35396808727575	0.0188526438226489	0.525545096688831	-3.72866112706504
ILMN_1783846	RAPH1	65059	RAPH1	65059	I	regular	-0.0682644003897694	4.94959802767451	-2.35381871782166	0.0188601588398946	0.525545096688831	-3.72900128932273
ILMN_1677318	MARCH8	220972	MARCHF8	220972	A	regular	0.118938333991195	5.77826961508515	2.35365840664654	0.0188682272737215	0.525545096688831	-3.72936634577213
ILMN_1879556	HS.563991	NA	NA	NA	S	regular	0.0426728714810265	4.67750484790979	2.35339384485264	0.0188815492393281	0.525584938272422	-3.7299687455375
ILMN_1737965	ELOVL4	6785	ELOVL4	6785	S	regular	-0.108357734732729	5.82231510799507	-2.35297583544799	0.0189026148370135	0.525584938272422	-3.73092040542479
ILMN_1772522	ZFP161	7541	ZBTB14	7541	S	regular	-0.053143730761926	7.85279390475232	-2.35250848219062	0.0189261915055149	0.525584938272422	-3.73198420694853
ILMN_1738530	ATAD3A	55210	ATAD3A	55210	S	regular	-0.0753662365824281	5.84147031655684	-2.35241449107721	0.0189309362064815	0.525584938272422	-3.7321981268348
ILMN_3207387	LOC349196	349196	LINC00965	349196	A	regular	-0.0416824388330754	4.67470405082627	-2.35221478307259	0.0189410209899624	0.525584938272422	-3.73265262608072
ILMN_1782070	NPL	80896	NPL	80896	S	regular	0.0915419627092575	10.0880675011046	2.3520765763963	0.0189480028575225	0.525584938272422	-3.73296713721885
ILMN_1668736	FLJ36116	388666	NA	NA	A	regular	0.03715604696173	4.58724807401591	2.35193792922015	0.0189550092441075	0.525584938272422	-3.73328263251769
ILMN_1732497	LOC253820	253820	EGFEM1P	93556	A	regular	0.0376049816093831	4.59191357550562	2.35180899590903	0.0189615267881428	0.525584938272422	-3.73357600724337
ILMN_1654151	COX6C	1345	COX6C	1345	S	regular	-0.0594371511289413	11.2344339096988	-2.3516490515712	0.0189696146602983	0.525584938272422	-3.7339399224402
ILMN_1683243	VPS45	11311	VPS45	11311	S	regular	-0.0585923536094608	7.3247642236132	-2.35136471792686	0.0189839999648383	0.525675734544203	-3.7345867957252
ILMN_1667232	KIR2DL3	3804	KIR2DL3	3804	A	regular	-0.183217024151142	8.53134686422514	-2.35110335813491	0.0189972313832586	0.525734491666636	-3.73518133447411
ILMN_1780551	ADRA1A	148	ADRA1A	148	I	regular	0.0560101253669112	4.7858043649676	2.34890488008267	0.0191088502435152	0.528514389289229	-3.74017983771219
ILMN_1687718	C14ORF178	283579	C14orf178	283579	S	regular	0.0310568578132395	4.53880701466036	2.34723488539371	0.0191940210693466	0.530293470760049	-3.74397369622596
ILMN_2364305	FECH	2235	FECH	2235	A	regular	0.163902122188363	5.38849094204328	2.34690749480716	0.0192107571347001	0.530293470760049	-3.74471714400306
ILMN_1808779	CSTF3	1479	CSTF3	1479	I	regular	-0.060690974305377	7.62457475454957	-2.34686827971616	0.0192127626502054	0.530293470760049	-3.74480618789563
ILMN_3290546	LOC100132288	100132288	MAFIP	727764	M	regular	-0.0293972189317548	4.51222126797013	-2.34631401592297	0.0192411281087021	0.530293470760049	-3.74606457249031
ILMN_1807042	MARCKS	4082	MARCKS	4082	S	regular	0.0765377388385353	10.9095004858311	2.34614457776139	0.0192498067325268	0.530293470760049	-3.74644920166563
ILMN_1772179	OR2G2	81470	OR2G2	81470	S	regular	0.0212452504314706	4.40846133908794	2.34614407670595	0.0192498324016736	0.530293470760049	-3.74645033903435
ILMN_2093343	PLAC8	51316	PLAC8	51316	S	regular	-0.0871398026001255	10.3376423462875	-2.34596437763079	0.0192590403464517	0.530293470760049	-3.74685823081349
ILMN_2379080	NFATC2IP	84901	NFATC2IP	84901	A	regular	-0.0687793724679651	9.88645163784474	-2.34555875651296	0.0192798389259766	0.530293470760049	-3.74777882105071
ILMN_1799814	WDR57	9410	SNRNP40	9410	S	regular	-0.0705298875711762	7.8532303757665	-2.34536686874752	0.0192896849925264	0.530293470760049	-3.74821427142969
ILMN_1677665	LOC650553	650553	NA	NA	S	regular	0.0254549795106263	4.47394895340515	2.34525857181988	0.0192952438240528	0.530293470760049	-3.74846001387771
ILMN_1787186	NOV	4856	CCN3	4856	S	regular	0.138782970261746	7.08872814097588	2.34458489649581	0.0193298547878159	0.530293470760049	-3.7499884364682
ILMN_2045729	WDR12	55759	WDR12	55759	S	regular	-0.0715297327722144	6.39160993491342	-2.34452049557487	0.0193331663160841	0.530293470760049	-3.75013452550893
ILMN_1680375	WDR17	116966	WDR17	116966	I	regular	0.0160993371950289	4.38408124994935	2.3441972128528	0.0193497971867559	0.530293470760049	-3.75086781038241
ILMN_1797684	PDCD2	5134	PDCD2	5134	I	regular	-0.0568636060763588	8.35928820720356	-2.34392138785466	0.0193639965581463	0.530293470760049	-3.75149337079376
ILMN_3310558	MIR302D	442896	MIR302D	442896	S	regular	-0.0415935341151608	4.62184066614541	-2.34383357026535	0.0193685192906003	0.530293470760049	-3.75169252248543
ILMN_1658121	CFP	5199	CFP	5199	S	regular	0.0850670622137013	8.20306480976078	2.34349358237997	0.0193860378812393	0.530293470760049	-3.75246347376864
ILMN_2082593	KIR3DL3	115653	KIR3DL3	115653	S	regular	-0.164101773000567	5.6966048140611	-2.34306110246865	0.0194083423677489	0.530293470760049	-3.75344399953637
ILMN_2335604	SKAP1	8631	SKAP1	8631	A	regular	-0.101397397739125	7.21462828359098	-2.34300754933314	0.0194111058513156	0.530293470760049	-3.75356540372219
ILMN_1808078	GPR128	84873	ADGRG7	84873	S	regular	-0.0675457653847031	4.60712230447826	-2.34299810431614	0.0194115932749375	0.530293470760049	-3.75358681515623
ILMN_2398408	TCEAL1	9338	TCEAL1	9338	A	regular	-0.0745476097191018	5.16940068204947	-2.34292142963007	0.0194155505785268	0.530293470760049	-3.75376063012166
ILMN_3239130	AGAP6	414189	AGAP6	414189	S	regular	-0.0987996495702292	6.76961003566098	-2.34255545359073	0.0194344489235176	0.530293470760049	-3.75459018944333
ILMN_1657125	LOC645073	645073	GAGE1	2543	I	regular	0.0207258346566057	4.43936102329277	2.3425524329464	0.0194346049711563	0.530293470760049	-3.75459703581918
ILMN_1808824	NEBL	10529	NEBL	10529	I	regular	0.082461190670621	4.81636792479036	2.34235181485323	0.0194449714348401	0.530293470760049	-3.75505172295718
ILMN_2356311	C21ORF51	54065	SMIM11	54065	A	regular	-0.0781117361131551	6.59158070412418	-2.34205630444383	0.0194602500518145	0.530293470760049	-3.75572140723426
ILMN_1652472	BRAF	673	BRAF	673	S	regular	0.0569066574739194	4.76454446505193	2.34197919368128	0.0194642385972369	0.530293470760049	-3.75589614159955
ILMN_3261273	LOC100128007	100128007	NA	NA	M	regular	-0.0604372169020282	4.98759274958599	-2.34187151571216	0.019469809425517	0.530293470760049	-3.75614013233026
ILMN_1678459	VAPB	9217	VAPB	9217	S	regular	0.0450145149120305	4.64311670716364	2.34127601661361	0.0195006433868392	0.530293470760049	-3.75748929223747
ILMN_1795026	FAM189B	10712	FAM189B	10712	A	regular	0.0545838312779274	8.03574046014401	2.34126201055634	0.0195013691116765	0.530293470760049	-3.75752102023045
ILMN_3245550	TSIX	9383	TSIX	9383	S	regular	-0.0261105255105081	4.48675585933832	-2.34116510093259	0.0195063911384538	0.530293470760049	-3.7577405449795
ILMN_1772959	PDCD7	10081	PDCD7	10081	S	regular	-0.0692982446989054	7.26914761202988	-2.34110802952847	0.0195093492084873	0.530293470760049	-3.75786982192661
ILMN_2400206	UBE2V1	7335	UBE2V1	7335	A	regular	0.0625883449139604	4.93510782592759	2.34088409395896	0.0195209598151961	0.530304466896973	-3.75837704612753
ILMN_1729287	NMUR1	10316	NMUR1	10316	S	regular	-0.0902452362386725	4.92184964065556	-2.3406203874173	0.0195346402223226	0.53037090876808	-3.75897429217177
ILMN_1724544	PPP4R1	9989	PPP4R1	9989	S	regular	0.0770430228883079	9.88177686011243	2.34016518246004	0.0195582748167603	0.53037090876808	-3.76000509057907
ILMN_1721818	CLDN10	9071	CLDN10	9071	A	regular	0.0520751918192888	4.77325892516391	2.34012119611704	0.0195605599475636	0.53037090876808	-3.7601046859238
ILMN_1706498	DSE	29940	DSE	29940	S	regular	0.070082186654302	8.34002352044839	2.33997348355663	0.0195682354607499	0.53037090876808	-3.76043912815125
ILMN_1766425	REPS2	9185	REPS2	9185	A	regular	0.101498973185232	6.53050350468625	2.33961776953717	0.0195867300691901	0.530568303986425	-3.7612444300012
ILMN_1745006	CXORF41	139212	DNAAF6	139212	S	regular	0.0167140921594129	4.38723042900489	2.33926976004034	0.0196048389030211	0.530755029409422	-3.76203217299072
ILMN_1694951	LOC644303	644303	NA	NA	S	regular	0.0263223844293776	4.49548649177746	2.33897439553298	0.019620219826518	0.530832063471952	-3.76270066003862
ILMN_2078592	C6ORF105	84830	ADTRP	84830	S	regular	-0.141650918248277	5.35953145063371	-2.33874413774511	0.0196322176836657	0.530832063471952	-3.76322173596051
ILMN_1698732	PALLD	23022	PALLD	23022	S	regular	-0.115201888029224	5.75648548974043	-2.33835807809383	0.0196523481932529	0.530832063471952	-3.76409527996499
ILMN_1767711	CASR	846	CASR	846	S	regular	0.0179674487571582	4.38264831913293	2.3383541482401	0.0196525532025201	0.530832063471952	-3.764104171385
ILMN_1687375	ATP2A2	488	ATP2A2	488	I	regular	-0.0505988878448349	8.09000615804616	-2.33800105643719	0.0196709806367378	0.531026706601451	-3.76490299290202
ILMN_2084353	M6PR	4074	M6PR	4074	S	regular	-0.0740098491261687	9.18072691639808	-2.33678213161949	0.0197347111154723	0.532443405996291	-3.76765973010225
ILMN_2248822	APOL2	23780	APOL2	23780	I	regular	-0.0283074227688669	4.51289731463601	-2.33647833916081	0.019750622755338	0.532536134291541	-3.76834657111961
ILMN_3301872	LOC728380	728380	RPL7	6129	M	regular	-0.0299328241311994	4.54290845078448	-2.3361605313823	0.0197672804859646	0.532536134291541	-3.76906500517998
ILMN_1730622	EVL	51466	EVL	51466	S	regular	-0.0864203194954634	11.1813253313879	-2.33607229182128	0.0197719076971079	0.532536134291541	-3.76926446186396
ILMN_3274435	LOC441505	441505	STIP1	10963	M	regular	0.0275211728413085	4.51754231451293	2.33560325603365	0.0197965194671919	0.532594624064445	-3.77032454582683
ILMN_3301359	LOC728591	728591	CCDC169	728591	M	regular	0.0305081315363962	4.55640126650957	2.3356019467441	0.0197965882072007	0.532594624064445	-3.77032750470417
ILMN_1697729	MAP2K6	5608	MAP2K6	5608	I	regular	-0.0330851911096932	4.48225644357191	-2.33492983124422	0.0198319030411253	0.53312037132992	-3.77184621017939
ILMN_2049303	DCI	1632	ECI1	1632	S	regular	0.0779880833865194	7.80055759416323	2.3348013246806	0.0198386614101386	0.53312037132992	-3.77213653335052
ILMN_2345319	PREPL	9581	PREPL	9581	A	regular	-0.0639784767585816	6.41431076494607	-2.33428511745458	0.019865829897508	0.533547484812583	-3.77330259487456
ILMN_1706779	LIG1	3978	LIG1	3978	S	regular	-0.0709065400124214	6.94581961575935	-2.33401382161122	0.019880121507045	0.53362846856375	-3.77391532388608
ILMN_1718477	UPK3A	7380	UPK3A	7380	S	regular	0.0567379953805869	4.91349364037534	2.33343955179928	0.0199104031767996	0.534138327401183	-3.77521209665039
ILMN_1673380	GNG12	55970	GNG12	55970	S	regular	0.0171177445746595	4.40314509879282	2.33309955941164	0.0199283502372559	0.534316894208306	-3.77597969383149
ILMN_2276397	RASGRP2	10235	RASGRP2	10235	I	regular	-0.0703503274243857	5.0258710848585	-2.33263220410864	0.0199530434574677	0.534676033713333	-3.77703465727979
ILMN_1764383	MCOLN1	57192	MCOLN1	57192	S	regular	0.126655075510392	9.04855712756936	2.33239928073519	0.0199653602059487	0.534703305617493	-3.77756035871691
ILMN_1742872	UBA2	10054	UBA2	10054	S	regular	-0.0758823389621197	5.15633227724009	-2.33204354902856	0.0199841837684797	0.534774628676019	-3.77836313538333
ILMN_1722056	ATP7B	540	ATP7B	540	A	regular	0.0445380454577933	4.63119134547585	2.33170413027492	0.0200021586014138	0.534774628676019	-3.77912898642233
ILMN_1806782	ZNF235	9310	ZNF235	9310	S	regular	-0.0679315763527519	5.81898723281716	-2.33157028720127	0.0200092505083369	0.534774628676019	-3.77943095447945
ILMN_1881262	HS.540642	NA	NA	NA	S	regular	0.0616666704724826	4.90467991601903	2.33135906281548	0.0200204470726082	0.534774628676019	-3.7799074705317
ILMN_1762188	GPR158L1	440435	GPR179	440435	S	regular	-0.0348239615547117	4.61763980789755	-2.33106194176578	0.0200362061162011	0.534774628676019	-3.78057769504524
ILMN_1874770	HS.575829	NA	NA	NA	S	regular	-0.0323738899580839	4.56934379316552	-2.3306448008826	0.0200583492174343	0.534774628676019	-3.78151850990844
ILMN_2348975	NASP	4678	NASP	4678	A	regular	-0.0596287687239654	6.62428902541198	-2.33062910012866	0.0200591830788126	0.534774628676019	-3.78155391797708
ILMN_1662451	FCER2	2208	FCER2	2208	S	regular	0.157544778871089	6.74591805920351	2.33045888551404	0.0200682250619083	0.534774628676019	-3.78193776796548
ILMN_1782651	NLRP14	338323	NLRP14	338323	S	regular	0.0263097145906093	4.49823238907043	2.33043059837705	0.0200697280503901	0.534774628676019	-3.78200155545044
ILMN_1721029	RHEBL1	121268	RHEBL1	121268	S	regular	-0.0670206514187006	5.22454815537014	-2.33019015520895	0.0200825075611674	0.534814015372608	-3.78254372395683
ILMN_1704730	CD93	22918	CD93	22918	S	regular	0.0867947708374128	10.7612188425849	2.32997688382479	0.0200938488521708	0.534815078307807	-3.78302457750693
ILMN_3271952	LOC100129527	100129527	ESF1	51575	M	regular	-0.0204578992445557	4.46235818963432	-2.32947591734052	0.0201205111550446	0.535043054955738	-3.78415391411526
ILMN_1661755	FAM129B	64855	NIBAN2	64855	S	regular	0.0742915812588336	8.23905600267601	2.32900644250144	0.0201455254969001	0.535043054955738	-3.7852120417055
ILMN_3310491	MIR1978	100302173	NA	NA	S	regular	-0.0751017612703659	13.5427270097877	-2.32897150680308	0.0201473880114092	0.535043054955738	-3.7852907732678
ILMN_1735479	LPAL2	80350	LPAL2	80350	I	regular	-0.0190929236559567	4.41532123371972	-2.32876450511047	0.0201584269092046	0.535043054955738	-3.78575725123781
ILMN_1718278	LOC390738	390738	NA	NA	S	regular	0.0279775541485794	4.51468908590325	2.32875478724297	0.0201589452694479	0.535043054955738	-3.78577914943332
ILMN_2382403	FCGR2B	2213	FCGR2B	2213	A	regular	0.0940307649820635	5.51513737687632	2.32794432089297	0.0202022173564237	0.535671107318775	-3.78760513389808
ILMN_1706304	EIF2C4	192670	AGO4	192670	S	regular	0.0823678421122436	7.13458307563608	2.32788762493087	0.0202052474814364	0.535671107318775	-3.78773284675737
ILMN_1721392	PTPRQ	374462	PTPRQ	374462	A	regular	0.0504070865784367	4.75896537702905	2.32715812107846	0.0202442714042103	0.536179829157602	-3.78937584808415
ILMN_2313672	IL1RL1	9173	IL1RL1	9173	A	regular	0.0174335655749278	4.36776291891525	2.32710535438236	0.0202470966486621	0.536179829157602	-3.7894946705063
ILMN_1829989	HS.372654	NA	ZEB1-AS1	220930	S	regular	0.0671598307659265	5.78212828208842	2.32636089179796	0.020286993564906	0.536935904067141	-3.79117080229285
ILMN_1675062	MYL9	10398	MYL9	10398	A	regular	0.172367282181592	6.04654703425785	2.32605020982443	0.0203036638162139	0.537076737157457	-3.79187013594118
ILMN_2328433	NOP2	4839	NOP2	4839	A	regular	-0.0770937255825324	6.2350100937688	-2.32582119204585	0.0203159598816438	0.537101770658676	-3.79238558765267
ILMN_1784256	HDGFRP3	50810	HDGFL3	50810	S	regular	-0.0477459744688682	4.57389333817218	-2.32508672075082	0.0203554378994767	0.537644624748876	-3.79403832973945
ILMN_1651543	LOC652451	652451	GRM5P1	440040	S	regular	0.0248566799938805	4.46892535572436	2.32501650055306	0.020359215762948	0.537644624748876	-3.79419631564909
ILMN_2191568	TUSC4	10641	NPRL2	10641	S	regular	-0.0532015263956431	9.36036568317144	-2.32469623262025	0.0203764540286824	0.53779974010002	-3.79491681546187
ILMN_1765198	HEATR4	399671	HEATR4	399671	S	regular	0.0185443395895639	4.40692918448659	2.32440474480679	0.0203921543081476	0.53791411277841	-3.7955724843597
ILMN_1688152	IL27RA	9466	IL27RA	9466	S	regular	-0.0590056281079203	9.38606032216277	-2.32390080984587	0.0204193224803349	0.538330695118044	-3.79670583824995
ILMN_3165757	ERCC-00085	NA	NA	NA	S	regular	0.0170392925241778	4.40710030695258	2.32358120643553	0.0204365693504855	0.53847861422003	-3.79742450363468
ILMN_1842917	HS.583375	NA	NA	NA	S	regular	0.0661269932429578	5.13595050153097	2.32337523956616	0.0204476907582654	0.53847861422003	-3.79788759251646
ILMN_1653466	HES4	57801	HES4	57801	S	regular	-0.166166271638851	7.7476588676404	-2.32268145139619	0.0204851915448601	0.539037627887116	-3.79944718493059
ILMN_1790741	RNF126	55658	RNF126	55658	A	regular	-0.0603465006111676	8.14363889534342	-2.32248608255062	0.0204957625046424	0.539037627887116	-3.79988627916074
ILMN_1707810	RPS5	6193	RPS5	6193	S	regular	-0.071453516798913	12.2336071316492	-2.32157815451039	0.0205449509925585	0.539037627887116	-3.801926383227
ILMN_1698140	LRRC29	26231	LRRC29	26231	I	regular	0.020694092497231	4.42463721644293	2.3214681126247	0.020550919696009	0.539037627887116	-3.80217359276272
ILMN_1714155	LOC653264	653264	NA	NA	I	regular	-0.0440886608365778	4.65158753654696	-2.32138828360952	0.0205552505930707	0.539037627887116	-3.80235292174672
ILMN_2194577	PLVAP	83483	PLVAP	83483	S	regular	0.147845144011757	6.0347924659107	2.32119155102013	0.0205659271675035	0.539037627887116	-3.80279483859949
ILMN_1680494	FLJ12529	79869	CPSF7	79869	S	regular	0.0377779953636272	4.61484779313752	2.32109274198315	0.0205712913101467	0.539037627887116	-3.80301677764454
ILMN_1761294	OR4K15	81127	OR4K15	81127	S	regular	0.0515510304109315	4.68841715108803	2.32105249357374	0.0205734766652686	0.539037627887116	-3.80310717858843
ILMN_3308941	MIR616	693201	MIR616	693201	S	regular	-0.0360191599052442	4.54806122027021	-2.32062727995328	0.0205965767510669	0.539037627887116	-3.80406214600147
ILMN_1703754	CEP192	55125	CEP192	55125	A	regular	-0.060938576974376	8.2187098997643	-2.32042270965054	0.0206076982769005	0.539037627887116	-3.8045215195421
ILMN_1723735	KIAA0889	25781	NA	NA	S	regular	-0.0587495564254343	5.07047080642025	-2.32012660715828	0.0206238052725678	0.539037627887116	-3.80518636290846
ILMN_1885165	HS.567392	NA	NA	NA	S	regular	-0.0562595463651592	4.996016412269	-2.3198234960019	0.0206403049097269	0.539037627887116	-3.80586685644421
ILMN_1656977	HIBCH	26275	HIBCH	26275	A	regular	-0.0588315153977694	7.29536376960255	-2.31929376979827	0.0206691678676189	0.539037627887116	-3.807055897398
ILMN_1699046	LOC652043	652043	NA	NA	S	regular	-0.0265849827414177	4.5175074793118	-2.31904733727308	0.0206826071427078	0.539037627887116	-3.80760895691107
ILMN_1804461	MYH14	79784	MYH14	79784	S	regular	0.0289256727827336	4.47613158607459	2.318863551507	0.0206926349268438	0.539037627887116	-3.80802138293934
ILMN_1705201	FOXC2	2303	FOXC2	2303	S	regular	-0.092364051784239	5.74667054778319	-2.31870647131815	0.0207012089584373	0.539037627887116	-3.8083738545901
ILMN_1715376	LOC653733	653733	LRRIQ3	127255	S	regular	-0.0293743588212632	4.52677389512154	-2.31867997174797	0.0207026557112876	0.539037627887116	-3.80843331456033
ILMN_1673738	LOC646483	646483	RPL6	6128	A	regular	-0.0757025896869497	11.2425264484647	-2.31853244545176	0.0207107115734805	0.539037627887116	-3.80876432314448
ILMN_1791795	ADAMTS20	80070	NA	NA	I	regular	0.0287790021400944	4.51361600284224	2.31843755747853	0.0207158944998676	0.539037627887116	-3.8089772148019
ILMN_2396982	BCL2L12	83596	BCL2L12	83596	A	regular	-0.0414917531798462	7.69871290034849	-2.31837488998089	0.0207193181158585	0.539037627887116	-3.80911781155848
ILMN_1736713	SPIN2A	54466	SPIN2A	54466	S	regular	-0.035980885164836	4.6102173923131	-2.31814934769151	0.0207316439086361	0.539037627887116	-3.80962379274031
ILMN_2313821	AIFM1	9131	AIFM1	9131	A	regular	-0.0551266889608382	7.82734687586807	-2.31796510370862	0.0207417175196269	0.539037627887116	-3.81003708941881
ILMN_1803528	LRRC31	79782	LRRC31	79782	S	regular	-0.0190434242895909	4.40243287196014	-2.31787612833169	0.0207465838137962	0.539037627887116	-3.81023666768608
ILMN_3240062	LOC729369	729369	ANKRD36B	57730	S	regular	-0.0558790107179821	4.71383506029024	-2.31787503599491	0.0207466435627254	0.539037627887116	-3.81023911783039
ILMN_2302118	CCDC50	152137	CCDC50	152137	A	regular	-0.0781970280495017	8.05265444589254	-2.31772617336731	0.0207547874968945	0.539037627887116	-3.81057301055846
ILMN_1673820	HLTF	6596	HLTF	6596	A	regular	-0.0704886506347684	6.96081003489028	-2.31746713456057	0.020768965576537	0.539037627887116	-3.81115397359037
ILMN_1769091	PRCP	5547	PRCP	5547	A	regular	0.0431229242515592	11.1691866520487	2.31733018744643	0.020776464578875	0.539037627887116	-3.81146108788745
ILMN_1895917	HS.570028	NA	NA	NA	S	regular	0.0491054438813459	4.77726854496823	2.31711537030532	0.0207882323831717	0.53904740880484	-3.81194279564485
ILMN_1739497	GTF2H5	404672	GTF2H5	404672	S	regular	-0.0585059709354656	9.17370376544219	-2.31686888906047	0.0208017419379129	0.539068744569013	-3.81249545310712
ILMN_1657139	ADAT1	23536	ADAT1	23536	S	regular	-0.0681861203243068	7.56609038513198	-2.31668478326856	0.020811837717972	0.539068744569013	-3.81290821528211
ILMN_1662481	HTN1	3346	HTN1	3346	S	regular	0.0152589919536057	4.35077517724645	2.31609586046069	0.0208441611344979	0.539228730788995	-3.81422835378484
ILMN_1715849	LOC644227	644227	NA	NA	S	regular	-0.0262913143176053	4.49652842644029	-2.31583555256864	0.0208584622741858	0.539228730788995	-3.81481175871895
ILMN_1740415	WFDC3	140686	WFDC3	140686	A	regular	-0.0387305658441592	4.62933152843008	-2.31578169962177	0.0208614219884222	0.539228730788995	-3.81493244648352
ILMN_1736597	TKT	7086	TKT	7086	S	regular	0.0719916328372729	11.8158202447872	2.31559634011505	0.020871612000854	0.539228730788995	-3.81534782741702
ILMN_3309684	MIR153-1	406944	MIR153-1	406944	S	regular	-0.022992832164177	4.42440369813898	-2.31553495564484	0.0208749875283781	0.539228730788995	-3.81548537958245
ILMN_2065690	GRAMD3	65983	GRAMD2B	65983	S	regular	-0.0807253242963215	5.34809085709483	-2.31512060221854	0.020897785268142	0.539259164732136	-3.81641378131379
ILMN_1768311	LOC728888	728888	NA	NA	S	regular	-0.0711141414745509	11.3183693528272	-2.31497784888973	0.0209056445962161	0.539259164732136	-3.81673359704559
ILMN_2409395	CCNC	892	CCNC	892	A	regular	-0.119726692423258	6.01951569235738	-2.31489237598345	0.0209103515686552	0.539259164732136	-3.81692507597009
ILMN_2048700	ATAD2	29028	ATAD2	29028	S	regular	-0.0811498984620496	5.40597350169976	-2.3146147034083	0.0209256493192767	0.539359750945606	-3.81754707823741
ILMN_1738075	CMIP	80790	CMIP	80790	A	regular	0.0560369696056231	11.1714409670946	2.31359578797329	0.020981867963229	0.539656980160905	-3.81982887724676
ILMN_1748685	TRIM31	11074	TRIM31	11074	A	regular	0.0390726900981608	4.64842270517926	2.31357601546844	0.020982960214257	0.539656980160905	-3.81987314678527
ILMN_1753692	LOC647135	647135	SRGAP2B	647135	S	regular	-0.0518115269715356	4.74913828595281	-2.31335457236591	0.0209951963238387	0.539656980160905	-3.82036892013418
ILMN_1710052	CPT1A	1374	CPT1A	1374	I	regular	-0.0555993262032155	4.71045681983985	-2.3130779296267	0.0210104913112729	0.539656980160905	-3.82098821043388
ILMN_1771385	GBP4	115361	GBP4	115361	S	regular	-0.10946663907265	8.66036770755411	-2.31298066577464	0.0210158711337688	0.539656980160905	-3.82120592722166
ILMN_1793743	DIRC2	84925	SLC49A4	84925	S	regular	0.0838598498075038	7.62115578654713	2.31281653859366	0.0210249520037801	0.539656980160905	-3.82157329140242
ILMN_1714296	DNAH2	146754	DNAH2	146754	S	regular	0.0319211896445326	4.55114492784371	2.31272990513882	0.0210297466628851	0.539656980160905	-3.82176719182682
ILMN_1701613	RARRES3	5920	PLAAT4	5920	S	regular	-0.0761041577062418	10.7452636489717	-2.31263763342012	0.0210348544171816	0.539656980160905	-3.82197370378379
ILMN_1667260	MAPK3	5595	MAPK3	5595	S	regular	0.0596229344178099	9.94455000898272	2.31254805314591	0.0210398142213484	0.539656980160905	-3.82217418430052
ILMN_1775016	MPZL2	10205	MPZL2	10205	I	regular	0.0510987694924019	4.77129093882869	2.3121372249997	0.0210625736867447	0.539689128935112	-3.82309351915279
ILMN_3307025	ZDHHC4	55146	ZDHHC4	55146	A	regular	-0.0595389276847005	7.19046125631333	-2.3121137222841	0.0210638763633572	0.539689128935112	-3.82314610773134
ILMN_1726081	SLC26A9	115019	SLC26A9	115019	I	regular	0.0278129980954871	4.47544103468471	2.31111479201139	0.0211193087918266	0.539789919580474	-3.82538078101638
ILMN_1754234	ZMYND11	10771	ZMYND11	10771	I	regular	-0.0691814184183812	9.47557657148038	-2.31088981151939	0.0211318109206774	0.539789919580474	-3.82588394615657
ILMN_3239531	C4ORF48	401115	C4orf48	401115	S	regular	0.0757570633595472	6.30477103854778	2.31080979247958	0.0211362591230855	0.539789919580474	-3.82606289578843
ILMN_1722622	CD163	9332	CD163	9332	A	regular	0.0968991822824847	8.24925663149557	2.3097119440882	0.0211973703448047	0.539789919580474	-3.82851744014554
ILMN_1675018	IQCF3	401067	IQCF4P	100506840	S	regular	-0.0300515247419613	4.56203529026915	-2.30953829734306	0.0212070504252957	0.539789919580474	-3.82890557041228
ILMN_2156172	HK2	3099	HK2	3099	S	regular	0.109447091584079	6.62148492393491	2.30946573801749	0.0212110964475379	0.539789919580474	-3.82906774444467
ILMN_1662198	RANGAP1	5905	RANGAP1	5905	S	regular	-0.0530935115299389	8.96410133100277	-2.30942244229259	0.021213511006326	0.539789919580474	-3.82916451035153
ILMN_1755711	C17ORF68	80169	CTC1	80169	A	regular	-0.0885185539648923	7.37998894120438	-2.30934340046818	0.0212179197078129	0.539789919580474	-3.82934116415362
ILMN_1777444	STX5	6811	STX5	6811	A	regular	0.0740849895773694	5.92999764343762	2.30907998229966	0.0212326181101633	0.539789919580474	-3.82992984521194
ILMN_1678159	LOC642009	642009	NA	NA	S	regular	0.0289316442756844	4.50712449999832	2.30907849526633	0.0212327011099752	0.539789919580474	-3.82993316821332
ILMN_1776283	LGALS12	85329	LGALS12	85329	S	regular	0.0874431971167757	6.44227328517194	2.30907204656248	0.021233061052197	0.539789919580474	-3.82994757879515
ILMN_1742073	ADCY1	107	ADCY1	107	S	regular	-0.0214129516597223	4.44175553528707	-2.30901344990036	0.0212363319400167	0.539789919580474	-3.83007851988083
ILMN_1657497	KIAA0319	9856	KIAA0319	9856	S	regular	0.0725480629054776	4.77951979123637	2.30885512280932	0.0212451720179638	0.539789919580474	-3.83043230390043
ILMN_1793729	C15ORF39	56905	C15orf39	56905	S	regular	0.0703024570925521	9.69432240843953	2.30883836225624	0.0212461080192481	0.539789919580474	-3.83046975418458
ILMN_1653470	KLC2	64837	NA	NA	I	regular	0.0486205285844079	4.71769518870405	2.30877693568191	0.0212495387240568	0.539789919580474	-3.83060700528292
ILMN_2366473	ABCC9	10060	ABCC9	10060	A	regular	0.0635516257126687	5.08814955212448	2.30876305154014	0.021250314227298	0.539789919580474	-3.83063802741201
ILMN_1888349	HS.521720	NA	FLJ42969	441374	S	regular	0.0379960448076693	4.62262195586113	2.30813163931619	0.0212856080808189	0.540135722775129	-3.83204863365291
ILMN_1847494	HS.88156	NA	NA	NA	S	regular	-0.0776188881596669	5.5018514862176	-2.30791120386745	0.0212979417365763	0.540135722775129	-3.83254100794509
ILMN_1756220	DDX18	8886	DDX18	8886	S	regular	-0.0576280178391109	9.56073246756469	-2.30789845876665	0.0212986550325882	0.540135722775129	-3.83256947454604
ILMN_1730047	C10ORF141	642938	INSYN2A	642938	S	regular	-0.0157800501741194	4.38587083715737	-2.30770324622722	0.0213095829601075	0.540135722775129	-3.83300546882345
ILMN_3242257	SOX2OT	347689	SOX2-OT	347689	S	regular	0.0306327622883371	4.52573754404182	2.30727072959704	0.0213338125197657	0.540460390724235	-3.83397133675081
ILMN_1676973	CABP5	56344	CABP5	56344	S	regular	0.154306817942052	6.7735601974662	2.30663022240153	0.021369737869278	0.540809869724626	-3.83540134828169
ILMN_1672759	CCDC109A	90550	MCU	90550	S	regular	0.0690156533491733	6.68244117531808	2.30622255384314	0.0213926310406138	0.540809869724626	-3.83631131522304
ILMN_2377150	WDHD1	11169	WDHD1	11169	A	regular	0.0174009781523559	4.41043989658432	2.30616995160424	0.0213955865479303	0.540809869724626	-3.83642871843222
ILMN_1781184	MYBPC3	4607	MYBPC3	4607	S	regular	0.11685391426253	7.23685815684805	2.30613878292771	0.0213973379580804	0.540809869724626	-3.83649828271901
ILMN_2400407	CNTN1	1272	CNTN1	1272	A	regular	0.0171847215850338	4.38753023902365	2.3058369981319	0.021414302125909	0.540809869724626	-3.83717177786341
ILMN_1830806	HS.560098	NA	NA	NA	S	regular	-0.0777746403762389	5.08768006687902	-2.30551392025754	0.021432476244545	0.540809869724626	-3.83789269675291
ILMN_2094942	MARCH1	55016	MARCHF1	55016	S	regular	0.148484473865921	6.33630027698603	2.30533744611583	0.0214424091377361	0.540809869724626	-3.83828644075569
ILMN_1653337	USP32	84669	USP32	84669	A	regular	-0.0568156202009336	4.77324324707174	-2.304650387476	0.021481118686848	0.540809869724626	-3.83981910352118
ILMN_1674063	OAS2	4939	OAS2	4939	I	regular	-0.106005091512376	10.2251090952371	-2.30457738535738	0.0214852352784279	0.540809869724626	-3.83998192727968
ILMN_2207533	RPS17	6218	RPS17	6218	S	regular	-0.0415564576542096	13.6867605972768	-2.30431887436964	0.0214998182557621	0.540809869724626	-3.84055846877353
ILMN_1697268	EMILIN2	84034	EMILIN2	84034	S	regular	0.0684772038397288	9.6740040921035	2.304265075641	0.0215028542050448	0.540809869724626	-3.84067844483584
ILMN_3247395	TRYX3	136541	PRSS58	136541	S	regular	-0.0230056575612609	4.49175362439551	-2.30361650824638	0.0215394833591898	0.540809869724626	-3.84212459217803
ILMN_2070044	PPM1K	152926	PPM1K	152926	S	regular	-0.101574970101812	6.55380025727655	-2.30352041446904	0.0215449150774098	0.540809869724626	-3.84233882381329
ILMN_3251155	PCBP2	5094	PCBP2	5094	M	regular	0.07163782127693	7.54543857897119	2.30335310268391	0.0215543752583567	0.540809869724626	-3.84271180800661
ILMN_2368575	GIYD1	548593	SLX1B	79008	A	regular	0.0734271518877971	7.50361280126622	2.30321931090206	0.02156194275123	0.540809869724626	-3.84301004766187
ILMN_1713496	ST3GAL5	8869	ST3GAL5	8869	S	regular	-0.0540549205497394	7.88174805494587	-2.30310694115616	0.0215683003678707	0.540809869724626	-3.84326052157689
ILMN_1894500	HS.462257	NA	NA	NA	S	regular	-0.0751906608870092	5.20339963828851	-2.30296421618493	0.0215763777697583	0.540809869724626	-3.84357864041884
ILMN_2402106	KIR2DL3	3804	KIR3DL1	3811	A	regular	-0.11867595999133	4.97281791877615	-2.30291039028568	0.021579424687338	0.540809869724626	-3.84369860760691
ILMN_1704380	INCA1	388324	INCA1	388324	S	regular	0.0393606583752595	4.67348031799922	2.30290549918987	0.0215797015757393	0.540809869724626	-3.84370950874657
ILMN_3242883	AGAP8	728404	AGAP4	119016	S	regular	-0.0860586254050961	8.67251723748934	-2.30275365800242	0.0215882989548841	0.540809869724626	-3.84404791686875
ILMN_1764410	C22ORF13	83606	GUCD1	83606	S	regular	0.105209717986154	11.5679695921366	2.30265481689527	0.0215938970292913	0.540809869724626	-3.844268192025
ILMN_1767900	LGI2	55203	LGI2	55203	S	regular	-0.0538531243998444	4.79681033634512	-2.30256429802923	0.0215990248669683	0.540809869724626	-3.84446991224919
ILMN_1673553	PTH2	113091	PTH2	113091	S	regular	-0.036511899448632	4.59500734185994	-2.30210507280056	0.021625056060632	0.540896511088756	-3.84549316998952
ILMN_1728073	DENND1A	57706	DENND1A	57706	A	regular	0.0690508514715731	5.09093983939025	2.30209997914336	0.0216253449481209	0.540896511088756	-3.84550451868387
ILMN_1740742	UROD	7389	UROD	7389	S	regular	0.0521992680740961	9.30764727401067	2.30168381694618	0.0216489590230926	0.541201102931754	-3.84643164668387
ILMN_2317730	ELMO2	63916	ELMO2	63916	A	regular	-0.0383613552616957	8.81422626704369	-2.30139718056317	0.0216652365612096	0.541322064301016	-3.84707012053395
ILMN_2326075	NTRK1	4914	NTRK1	4914	A	regular	0.0198055838991991	4.41061347265263	2.30102395297935	0.0216864474502502	0.541566096405379	-3.84790135633746
ILMN_1686952	FBLN1	2192	FBLN1	2192	I	regular	0.0265663933354396	4.50948203354772	2.30015688887804	0.0217357934861189	0.542282470798459	-3.84983193047377
ILMN_2179837	BANF1	8815	BANF1	8815	S	regular	-0.0664406950375671	9.2047172826682	-2.30011724084592	0.0217380522600993	0.542282470798459	-3.84992019224857
ILMN_2392286	IP6K1	9807	IP6K1	9807	A	regular	0.07756284484155	8.70618993977768	2.29930060673602	0.0217846219905171	0.543157885383161	-3.85173779489888
ILMN_2321292	WIPI2	26100	WIPI2	26100	A	regular	0.0671771595948538	7.9717129061753	2.29859866059136	0.0218247209908543	0.543397641053729	-3.85329962590664
ILMN_2356672	EIF2B4	8890	EIF2B4	8890	A	regular	-0.0454064417495026	8.78169908952161	-2.29799735889754	0.0218591218017042	0.543397641053729	-3.85463714956497
ILMN_1659727	CDAN1	146059	CDAN1	146059	I	regular	-0.0718645098656001	6.65639160798071	-2.29767878552359	0.0218773667201352	0.543397641053729	-3.85534563830192
ILMN_1771629	C14ORF124	56948	SDR39U1	56948	S	regular	-0.103499980199325	5.56752709917498	-2.29743359016798	0.0218914182706294	0.543397641053729	-3.85589087271976
ILMN_1794844	THRSP	7069	THRSP	7069	S	regular	0.0371488632706738	4.5676427116789	2.29733844911764	0.0218968726921271	0.543397641053729	-3.85610241992739
ILMN_1878007	FUT9	10690	FUT9	10690	S	regular	-0.0348776398456661	4.57918965928476	-2.29725081323677	0.0219018978919	0.543397641053729	-3.85629727167422
ILMN_1728062	TLX2	3196	TLX2	3196	A	regular	-0.0286823674076313	4.50328295542022	-2.29719627133524	0.0219050259307579	0.543397641053729	-3.85641853776889
ILMN_1660624	LIMK2	3985	LIMK2	3985	I	regular	0.115328701719704	5.84774508463405	2.29699290586885	0.0219166926013479	0.543397641053729	-3.85687066672552
ILMN_1857995	HS.577755	NA	NA	NA	S	regular	0.0665809308455509	5.14862911721788	2.29678288017567	0.0219287470426183	0.543397641053729	-3.85733756155938
ILMN_1852022	KIAA1881	114782	PLIN4	729359	S	regular	0.134978235315635	6.63043878251625	2.2964963601665	0.0219452012037459	0.543397641053729	-3.85797443828879
ILMN_1789839	GTF3C1	2975	GTF3C1	2975	S	regular	-0.084021823614326	6.51687571408547	-2.29619653381424	0.0219624310418871	0.543397641053729	-3.85864080860474
ILMN_1805526	MYL1	4632	MYL1	4632	I	regular	0.0400347684427214	4.66658905823467	2.29619474389362	0.0219625339369733	0.543397641053729	-3.85864478648342
ILMN_1763837	ANPEP	290	ANPEP	290	S	regular	0.124180121032241	9.81168948088729	2.29608898012621	0.0219686146019392	0.543397641053729	-3.85887982804322
ILMN_1669426	LOC652764	652764	DUX4L1	22947	S	regular	0.0356995090055934	4.58555274580701	2.29588458521157	0.0219803700163792	0.543397641053729	-3.85933402995359
ILMN_1776333	TBCEL	219899	TBCEL	219899	S	regular	0.123428633774064	5.44539006901301	2.29573910755245	0.0219887402488838	0.543397641053729	-3.85965728297762
ILMN_1781580	BRI3	25798	BRI3	25798	S	regular	0.0674037082422743	10.5971750156541	2.29568102176309	0.0219920830610244	0.543397641053729	-3.8597863446332
ILMN_1753884	OR13J1	392309	OR13J1	392309	S	regular	0.0194026036050241	4.41807317406848	2.29567521753693	0.0219924171160852	0.543397641053729	-3.85979924095064
ILMN_2170209	RASD2	23551	RASD2	23551	S	regular	0.0243043802479841	4.47137697057148	2.29552737937647	0.0220009272501521	0.543397641053729	-3.86012770937619
ILMN_1662294	LOC650114	650114	NA	NA	I	regular	-0.0514690241540423	4.77378138595528	-2.29404135198958	0.0220866283038415	0.544799197661984	-3.86342822435219
ILMN_1718044	ELAC2	60528	ELAC2	60528	S	regular	-0.0872196906814411	6.0700905410652	-2.29394828665089	0.0220920051680729	0.544799197661984	-3.86363485546825
ILMN_1788764	BPGM	669	BPGM	669	I	regular	0.0580106327425369	4.72309952789208	2.2939139821539	0.0220939874034468	0.544799197661984	-3.86371101897721
ILMN_1666679	AHCTF1	25909	NA	NA	I	regular	-0.0272007470130022	4.50180572386088	-2.29374554597202	0.0221037224924669	0.544799197661984	-3.86408496798225
ILMN_1900235	HS.430300	NA	NA	NA	S	regular	0.0454860277367475	4.74263464289128	2.2931606134391	0.0221375588238392	0.545349139104916	-3.86538338007026
ILMN_1661594	C2ORF42	54980	C2orf42	54980	S	regular	-0.0637466825468778	7.89930265087663	-2.29283622765251	0.0221563428782988	0.545527894916615	-3.86610329937263
ILMN_2193706	HRK	8739	HRK	8739	S	regular	0.131615608999427	4.97312341815032	2.29238533491387	0.0221824755858603	0.545887307410124	-3.86710381287205
ILMN_1786722	ZNF385A	25946	ZNF385A	25946	S	regular	0.0774305338884167	6.52032688336331	2.29183062208476	0.0222146623192443	0.546161596532775	-3.8683344333466
ILMN_1690021	LOC652492	652492	NA	NA	S	regular	0.0517305505955639	4.76750869825488	2.29179546263012	0.022216703787283	0.546161596532775	-3.86841242408528
ILMN_1658399	KLRG1	10219	KLRG1	10219	S	regular	-0.123926762396399	9.3028879008705	-2.29069793076798	0.022280512190389	0.547352262352851	-3.87084637807063
ILMN_3240997	ARAP3	64411	ARAP3	64411	S	regular	0.0968171976494503	8.94543728941035	2.29056467691148	0.022288270176319	0.547352262352851	-3.87114181185267
ILMN_1882000	HS.558212	NA	TXLNG	55787	S	regular	-0.0790357839773383	5.71353035722812	-2.28969820610811	0.0223387731996044	0.547701473154956	-3.87306242979132
ILMN_1720501	ABCA9	10350	ABCA9	10350	I	regular	-0.0557479724231928	4.95360493970335	-2.28966122094333	0.022340931130103	0.547701473154956	-3.87314439513306
ILMN_1664099	GLIS3	169792	GLIS3	169792	S	regular	-0.0252770783709018	4.49520484990409	-2.28931391202887	0.0223612040234314	0.547701473154956	-3.87391402646889
ILMN_1676663	TNFRSF11B	4982	TNFRSF11B	4982	S	regular	0.024845152197134	4.46096221173772	2.28915686630552	0.0223703762572364	0.547701473154956	-3.87426199969102
ILMN_3241373	SCARNA18	677765	SCARNA18	677765	S	regular	0.0699439255856396	5.36472793716692	2.28902118320204	0.0223783034496058	0.547701473154956	-3.87456261987704
ILMN_3201153	LOC727901	727901	VWA1	64856	A	regular	0.021244040243201	4.44993954333377	2.28871043905347	0.0223964676857948	0.547701473154956	-3.8752510401191
ILMN_1763540	PSME4	23198	PSME4	23198	S	regular	0.0622292145648835	9.73415236419079	2.28857489319486	0.0224043949053222	0.547701473154956	-3.8755512985672
ILMN_1781791	PRRG1	5638	PRRG1	5638	S	regular	0.0230267057464442	4.45359618255133	2.28853643572478	0.0224066444845327	0.547701473154956	-3.87563648558952
ILMN_1678934	POLR1E	64425	POLR1E	64425	S	regular	-0.084447619462436	6.60284576484364	-2.28853628578162	0.0224066532558797	0.547701473154956	-3.87563681772535
ILMN_1657796	STMN1	3925	STMN1	3925	A	regular	-0.0830864359976173	6.00087674223771	-2.2881347071536	0.022430155464119	0.547910539733222	-3.87652626903642
ILMN_2333865	DNAJB12	54788	DNAJB12	54788	A	regular	0.06263500448767	7.00064948215908	2.28799456207904	0.0224383624453856	0.547910539733222	-3.87683663837433
ILMN_1652085	MPHOSPH10	10199	MPHOSPH10	10199	S	regular	-0.0621363821016612	8.39393752036037	-2.28707861793062	0.0224920651462382	0.548276157228856	-3.87886465386278
ILMN_1700306	OCIAD2	132299	OCIAD2	132299	I	regular	-0.0710947668137809	9.31636640375496	-2.28707397518048	0.0224923376401789	0.548276157228856	-3.87887493145864
ILMN_2326712	BACE2	25825	BACE2	25825	A	regular	0.0939888822651858	5.01114646730535	2.28682174469331	0.0225071459644499	0.548276157228856	-3.87943325994669
ILMN_1904682	HS.544232	NA	NA	NA	S	regular	-0.0371492233750965	4.6881216333034	-2.28671865415423	0.0225132008023594	0.548276157228856	-3.87966144006428
ILMN_2221066	VDAC2	7417	VDAC2	7417	S	regular	-0.0268590449350956	4.47488875587456	-2.28659200497838	0.0225206412568682	0.548276157228856	-3.87994175089363
ILMN_1813295	LMO3	55885	LMO3	55885	A	regular	0.0179427421764746	4.40343606086686	2.28655440856457	0.0225228504036704	0.548276157228856	-3.88002495956188
ILMN_1784630	KBTBD11	9920	KBTBD11	9920	S	regular	0.0761808823564074	8.99203229308133	2.28603357631864	0.022553473677394	0.548701224781468	-3.88117753084752
ILMN_2336595	ACSS2	55902	ACSS2	55902	A	regular	0.0667733297105215	8.9144913393845	2.2858631590462	0.0225635015409999	0.548701224781468	-3.88155459816576
ILMN_1781980	CFC1B	653275	CFC1B	653275	A	regular	0.0617196678744696	4.94536205655752	2.28543378455262	0.0225887844457751	0.549033922099341	-3.88250451464252
ILMN_1722826	GIPC3	126326	GIPC3	126326	S	regular	-0.0145168116124754	4.36893000065562	-2.28502107123629	0.0226131095430849	0.549298803265148	-3.88341740554705
ILMN_1799015	PXMP2	5827	PXMP2	5827	A	regular	-0.0774758608234327	5.55989992433739	-2.28471248931328	0.0226313120965448	0.549298803265148	-3.88409985955369
ILMN_1776888	RHOXF1	158800	RHOXF1	158800	S	regular	-0.0261847710383725	4.48511439724152	-2.28447755987261	0.0226451786105081	0.549298803265148	-3.8846193642617
ILMN_1695404	LY6E	4061	LY6E	4061	S	regular	-0.132608544853689	10.4296827050974	-2.2844597571	0.0226462297058377	0.549298803265148	-3.88465872978547
ILMN_3248109	LOC100134568	100134568	LINC00265	349114	S	regular	0.0222876217665018	4.41870032052562	2.28415759987002	0.0226640758836207	0.549298803265148	-3.88532681434129
ILMN_1745787	POLL	27343	POLL	27343	S	regular	0.116584334744766	6.49051248432807	2.28383453651696	0.0226831703776666	0.549298803265148	-3.88604102711362
ILMN_2395240	CHEK2	11200	CHEK2	11200	A	regular	-0.0570828781423396	4.83885787501974	-2.28357128733894	0.022698739943206	0.549298803265148	-3.88662293206031
ILMN_1655137	ZCCHC11	23318	TUT4	23318	A	regular	-0.0663642165718024	7.61864379440351	-2.28352314920913	0.0227015880230326	0.549298803265148	-3.88672933290695
ILMN_3236061	ZNF783	155060	ZNF783	100289678	S	regular	-0.0743911999588986	6.98222517875593	-2.28329362021672	0.0227151723256499	0.549298803265148	-3.88723663589518
ILMN_2352448	NSUN5B	155400	NSUN5P1	155400	A	regular	-0.106525659307743	6.62034558174207	-2.2831145443682	0.0227257755556518	0.549298803265148	-3.88763239291299
ILMN_1731862	ITIH5	80760	ITIH5	80760	A	regular	-0.028063233103448	4.52543370794569	-2.28308772006646	0.0227273642159872	0.549298803265148	-3.88769167189675
ILMN_1701241	LOC651353	651353	NA	NA	S	regular	0.0386850817277162	4.64769929259114	2.28281367699418	0.0227435998673007	0.549379154243638	-3.88829723997581
ILMN_1744886	OR6T1	219874	OR6T1	219874	S	regular	0.0182129807711666	4.40514349440484	2.28263978984533	0.0227539070286654	0.549379154243638	-3.88868145087312
ILMN_1762033	NAPEPLD	222236	NAPEPLD	222236	S	regular	-0.070614570608079	5.29277032703953	-2.28228078768611	0.0227751997511654	0.549407929645911	-3.88947458992688
ILMN_1701681	SEC11C	90701	SEC11C	90701	S	regular	-0.0837290482425814	9.18760149421022	-2.28200711765111	0.0227914430051529	0.549407929645911	-3.89007912325599
ILMN_2395389	PSMC4	5704	PSMC4	5704	A	regular	-0.144172340977841	6.14846272270907	-2.28195977900796	0.0227942537388619	0.549407929645911	-3.89018368642335
ILMN_1687538	ETS1	2113	ETS1	2113	S	regular	-0.0833039123092725	11.6114851173921	-2.28183712362664	0.0228015378108862	0.549407929645911	-3.89045460176696
ILMN_1913355	HS.560536	NA	NA	NA	S	regular	0.0381781171820288	4.58912740381357	2.28162026901742	0.0228144210033159	0.549438598035583	-3.8909335447764
ILMN_1706118	HN1L	90861	JPT2	90861	S	regular	0.0926691020556998	5.52425100656535	2.28119869381367	0.0228394846522877	0.549762427365316	-3.89186450346181
ILMN_1699820	TNPO1	3842	TNPO1	3842	I	regular	-0.0158222584117649	4.36001355651819	-2.28052589487212	0.0228795338098292	0.550446455761336	-3.8933498851557
ILMN_1806293	LIN7A	8825	LIN7A	8825	S	regular	0.103264495440356	5.82493001560466	2.27999477207459	0.0229111926958243	0.550687631206059	-3.89452217453792
ILMN_2133638	DULLARD	23399	CTDNEP1	23399	S	regular	0.0683254269109153	7.9714466901215	2.27970011366322	0.0229287729805324	0.550687631206059	-3.89517242592688
ILMN_1799150	PPM1J	333926	PPM1J	333926	S	regular	-0.0304735377942658	4.52754180749915	-2.27962795440076	0.0229330800278058	0.550687631206059	-3.89533165417819
ILMN_1773553	FLJ46906	441172	FLJ46906	441172	A	regular	-0.076855683716996	5.25236597585634	-2.27957727321344	0.0229361055112132	0.550687631206059	-3.89544348545895
ILMN_1810752	C4BPA	722	C4BPA	722	S	regular	0.300712331021111	5.03411465591092	2.27921849148002	0.0229575334199521	0.550922593322715	-3.89623509028286
ILMN_1652065	KCNMB1	3779	KCNMB1	3779	S	regular	-0.0864033470750956	6.3876541920346	-2.27863060183194	0.022992682259984	0.551275398397544	-3.89753192642401
ILMN_1801476	CDS1	1040	CDS1	1040	S	regular	0.0247225125144919	4.43428616378424	2.27858294547046	0.0229955335975477	0.551275398397544	-3.89763703799734
ILMN_1698001	NCK1	4690	NCK1	4690	S	regular	-0.0607555029578073	8.7202093617717	-2.27796511804505	0.0230325268264986	0.551882666840704	-3.89899953131974
ILMN_1716336	CKAP5	9793	CKAP5	9793	I	regular	-0.0342245787168896	4.521122198846	-2.27715042517063	0.0230813868114055	0.552104211925116	-3.90079561531892
ILMN_1789508	GTF3C3	9330	GTF3C3	9330	S	regular	-0.0581636023980945	7.32476986593624	-2.27699000232787	0.0230910185543676	0.552104211925116	-3.90114921134299
ILMN_1717337	MARCH7	64844	MARCHF7	64844	S	regular	0.0562723418498088	10.2412301578352	2.27693208839291	0.0230944965502003	0.552104211925116	-3.90127685632167
ILMN_1712518	LOC644733	644733	NA	NA	S	regular	0.0409135212531657	4.64521981723506	2.27684979974078	0.0230994391430496	0.552104211925116	-3.90145821880041
ILMN_2096719	GRK5	2869	GRK5	2869	S	regular	0.0490807540400677	9.2628560322018	2.27683869026816	0.023100106493919	0.552104211925116	-3.90148270335262
ILMN_2398995	MRPL24	79590	MRPL24	79590	A	regular	-0.0533806276878019	7.51092753689086	-2.27656344432474	0.0231166459965032	0.552220615089611	-3.90208928987243
ILMN_1721989	ATP5F1	515	ATP5PB	515	A	regular	-0.0481867237006668	10.864804297623	-2.27629748780773	0.0231326370874407	0.552323806704823	-3.9026753357693
ILMN_2408987	SMARCD3	6604	SMARCD3	6604	A	regular	0.113782214531996	5.79267166822265	2.27574746838313	0.0231657384904202	0.552788129995909	-3.90388711181814
ILMN_2391512	NAAA	27163	NAAA	27163	A	regular	-0.0960104543937454	8.08503275336168	-2.27489241688268	0.0232172792535648	0.552788129995909	-3.90577034708826
ILMN_1761911	SCYL1BP1	92344	GORAB	92344	S	regular	-0.0636564991886699	6.4986747185918	-2.27474524831596	0.0232261603326339	0.552788129995909	-3.90609441286126
ILMN_1731991	SCYL1	57410	SCYL1	57410	S	regular	0.0599886807037322	8.35442074209744	2.27467936905839	0.0232301368600267	0.552788129995909	-3.90623947256047
ILMN_3261382	LOC100130519	100130519	TMEM221	100130519	M	regular	-0.0401904567096727	4.62351426258417	-2.2745297260494	0.0232391716390156	0.552788129995909	-3.90656895649783
ILMN_1685703	ACOX2	8309	ACOX2	8309	S	regular	0.0428532788504539	4.61847471558972	2.27448747485369	0.0232417231316299	0.552788129995909	-3.906661981305
ILMN_1735402	WDR22	8816	DCAF5	8816	S	regular	-0.0474232276083919	7.5791321709718	-2.27446776088917	0.0232429137147024	0.552788129995909	-3.90670538512152
ILMN_1815885	ZFP112	7771	ZNF112	7771	S	regular	0.0620070604324123	5.14452288997896	2.27442438603428	0.0232455334338875	0.552788129995909	-3.90680088131295
ILMN_2186061	PFKFB3	5209	PFKFB3	5209	S	regular	0.107712773605448	9.23665780786382	2.27421397473785	0.0232582453304516	0.552790201114499	-3.90726410761139
ILMN_1809047	TBRG4	9238	TBRG4	9238	I	regular	-0.0262267295943417	4.48031324098941	-2.27403632006879	0.0232689829600846	0.552790201114499	-3.90765518642725
ILMN_1676393	ATP5G1	516	ATP5MC1	516	A	regular	-0.0607338879701391	8.68802989702735	-2.27346583528677	0.0233034928113284	0.553332258058451	-3.9089108155307
ILMN_1689475	LOC644769	644769	NA	NA	S	regular	-0.029818452947695	4.54439588537056	-2.27300844544516	0.0233311934601578	0.553432353259325	-3.90991730014938
ILMN_2224569	FOXB1	27023	FOXB1	27023	S	regular	-0.029670392001524	4.52724344243533	-2.272917920016	0.0233366792963867	0.553432353259325	-3.91011647737271
ILMN_1765257	CINP	51550	CINP	51550	S	regular	0.0671441484016055	4.94908458960418	2.27267333399764	0.0233515068083587	0.553432353259325	-3.91065458503835
ILMN_1714000	NXPH3	11248	NXPH3	11248	S	regular	-0.0158030723550358	4.3949856298465	-2.27262418342395	0.0233544874470949	0.553432353259325	-3.91076271312161
ILMN_1665923	THEM5	284486	NA	NA	S	regular	0.0267319992875796	4.50152246881975	2.27201468162982	0.023391476979968	0.554031464025539	-3.91210338629716
ILMN_1709796	AGXT	189	AGXT	189	S	regular	-0.0395144217740722	4.69448888269753	-2.27134376790854	0.0234322524028172	0.554572502558989	-3.91357873299104
[truncated: 45,324 more rows]

## Sheet: BD_HC
ProbeID	OriginalGeneSymbol	OriginalEntrezID	UpdatedGeneSymbol	UpdatedEntrezID	ProbeType	Status	logFC	AveExpr	t	P.Value	adj.P.Val	B
ILMN_2114720	SLPI	6590	SLPI	6590	S	regular	0.58663881316249	6.57701789058766	6.2030536684215	9.52414727956987e-10	4.50711221711085e-05	11.7846848235136
ILMN_1706687	KLHL5	51088	KLHL5	51088	A	regular	0.157858903658131	8.62270052954334	5.10440450418928	4.29207319898004e-07	0.00493848596391535	6.08123820068121
ILMN_1707748	PIM3	415116	PIM3	415116	A	regular	0.23442622430446	7.20105459798442	5.09973950644109	4.39527662506519e-07	0.00493848596391535	6.05918691793565
ILMN_1728298	SBK1	388228	SBK1	388228	I	regular	-0.236348484981526	8.9124137070551	-5.07621105323494	4.95344891721029e-07	0.00493848596391535	5.94825297768738
ILMN_1761945	FGFBP2	83888	FGFBP2	83888	S	regular	-0.49441079792035	9.35977962653807	-5.0324475879039	6.17919113120319e-07	0.00493848596391535	5.74317656007323
ILMN_1343295	GAPDH	2597	GAPDH	2597	S	regular	0.142588183378077	11.3948638010006	5.02982060979966	6.26141955993747e-07	0.00493848596391535	5.73091882308243
ILMN_2384122	GPR56	9289	ADGRG1	9289	A	regular	-0.434039477663724	9.39576946830996	-4.89653096830312	1.21499121081906e-06	0.00821386129565574	5.1167766374585
ILMN_1785202	STAT4	6775	STAT4	6775	S	regular	-0.194439016545934	9.40680012696676	-4.85269877950329	1.50587584475547e-06	0.00890782032517037	4.91816815961017
ILMN_1693192	PI3	5266	PI3	5266	S	regular	0.516559538360696	10.5889409592865	4.78700155925987	2.07084836655428e-06	0.00909305502081928	4.62360435075625
ILMN_1745994	GAS7	8522	GAS7	8522	A	regular	0.213906572036088	8.48404584086101	4.77561031164293	2.18762404728392e-06	0.00909305502081928	4.57291101224761
ILMN_2316236	HOPX	84525	HOPX	84525	A	regular	-0.363479676672586	8.99991817000475	-4.74874876736652	2.48861978577833e-06	0.00909305502081928	4.45381835814566
ILMN_1741917	OSCAR	126014	OSCAR	126014	A	regular	0.238879531101343	8.39963257103461	4.72859117453805	2.74026546901904e-06	0.00909305502081928	4.36486046593144
ILMN_1902658	HS.31532	NA	LINC01278	92249	S	regular	-0.145783090085864	6.79844706523192	-4.7232779873198	2.81056592982393e-06	0.00909305502081928	4.34147164217257
ILMN_2258816	SAMD3	154075	SAMD3	154075	I	regular	-0.256918630072725	9.06828197249029	-4.72322843021257	2.81122972857227e-06	0.00909305502081928	4.34125360590225
ILMN_1716276	CCL4L2	388372	CCL4	6351	S	regular	-0.33287438696577	8.38547078426582	-4.71799160873543	2.88223116269656e-06	0.00909305502081928	4.31822523430592
ILMN_1793549	PTPN4	5775	PTPN4	5775	S	regular	-0.190155643401383	8.71984102083149	-4.66769033484219	3.65804713113606e-06	0.010284631610861	4.09824838920371
ILMN_2395981	PYHIN1	149628	PYHIN1	149628	A	regular	-0.252209666146001	8.10953503651075	-4.64230618950705	4.12217306273321e-06	0.010284631610861	3.98807717317338
ILMN_2352097	GPR56	9289	ADGRG1	9289	A	regular	-0.401207323428299	9.67749024660248	-4.64176375120513	4.13268327517287e-06	0.010284631610861	3.98572904853654
ILMN_1807540	CBARA1	10367	MICU1	10367	S	regular	0.162931573563662	7.42043705987228	4.63259510167519	4.31427595433408e-06	0.010284631610861	3.94607841360129
ILMN_1744240	WDR67	93594	TBC1D31	93594	S	regular	-0.175998714704566	7.40519134872643	-4.62330808294086	4.50601180772746e-06	0.010284631610861	3.90599081120849
ILMN_1661998	METTL6	131965	METTL6	131965	S	regular	-0.0874871089889382	4.53384701035028	-4.60153171983923	4.98820725699749e-06	0.010284631610861	3.81228859236824
ILMN_1669447	PYHIN1	149628	PYHIN1	149628	I	regular	-0.268609479885794	8.03993166864752	-4.59885756119129	5.05072836410802e-06	0.010284631610861	3.80081048193296
ILMN_1682993	NKG7	4818	NKG7	4818	S	regular	-0.297648023936393	12.0061405489907	-4.59474164378884	5.14842921339285e-06	0.010284631610861	3.78315624293611
ILMN_1718565	CDKN1C	1028	CDKN1C	1028	S	regular	-0.355801900288608	6.31071880322764	-4.59078237814373	5.24412124441444e-06	0.010284631610861	3.76618792303169
ILMN_1706357	RFX2	5990	RFX2	5990	A	regular	0.278043380603137	5.29640556571992	4.5757086443072	5.62429632187657e-06	0.010284631610861	3.70171171944784
ILMN_1781824	FASLG	356	FASLG	356	S	regular	-0.322706749922649	5.64767544549919	-4.57470455866292	5.65053825586684e-06	0.010284631610861	3.69742392856442
ILMN_1801040	SPN	6693	SPN	6693	A	regular	-0.170295581208459	9.26112694701094	-4.52965170887826	6.95672757130647e-06	0.0121359808269497	3.50594261378052
ILMN_2109489	GZMB	3002	GZMB	3002	S	regular	-0.353230170969043	10.2992928501164	-4.52275587212166	7.1805985071655e-06	0.0121359808269497	3.47679147065029
ILMN_1712888	HSPH1	10808	HSPH1	10808	S	regular	-0.160936129749718	8.90125716176427	-4.50804770283911	7.68138821271651e-06	0.0125047438272449	3.41475438727256
ILMN_1696510	GPR89C	728932	GPR89B	51463	S	regular	-0.222240386481659	5.4037417844427	-4.4956483879369	8.12940360112177e-06	0.0125047438272449	3.36260342727056
ILMN_2082314	TOM1	10043	TOM1	10043	S	regular	0.151978980764353	9.66178227741329	4.49398131003478	8.19151487954254e-06	0.0125047438272449	3.35560208030581
ILMN_3240538	C19ORF38	255809	C19orf38	255809	S	regular	0.175912909415197	6.22366371686179	4.47508896712923	8.92792804087764e-06	0.0129734538569935	3.27642935683132
ILMN_2088437	CX3CR1	1524	CX3CR1	1524	S	regular	-0.226914274251326	11.0002683134101	-4.47217895772448	9.04684777551687e-06	0.0129734538569935	3.26426219981644
ILMN_2343618	SAMD3	154075	SAMD3	154075	A	regular	-0.285936912693386	6.35774103596213	-4.45768849052346	9.66194637078583e-06	0.0134480084736676	3.2037864952332
ILMN_1700546	ELOVL6	79071	ELOVL6	79071	S	regular	-0.13896340164736	4.85105555759546	-4.44316952852977	1.03182944480646e-05	0.0139512185190218	3.14337731397436
ILMN_1664464	PTGDS	5730	PTGDS	5730	S	regular	-0.392265681160284	6.86602223568793	-4.42213019974707	1.13455946147023e-05	0.014863725695006	3.05616839393447
ILMN_3265365	CEP78	84131	CEP78	84131	M	regular	-0.229573521448958	6.90350337395809	-4.40821009587006	1.20783098852336e-05	0.014863725695006	2.99868351314717
ILMN_1802106	APOBEC3G	60489	APOBEC3G	60489	S	regular	-0.270512532401364	8.24392335708816	-4.40123689697841	1.24621653640677e-05	0.014863725695006	2.96995104862332
ILMN_2197030	ZFYVE21	79038	ZFYVE21	79038	S	regular	0.110099177291853	8.20221832097445	4.39554712924597	1.27839873811855e-05	0.014863725695006	2.94653864487828
ILMN_1779324	GZMA	3001	GZMA	3001	S	regular	-0.267202553692028	11.1171977358809	-4.39393768068842	1.28764525245188e-05	0.014863725695006	2.93992122915131
ILMN_1799134	KLRD1	3824	KLRD1	3824	A	regular	-0.361870122719829	8.68455911331538	-4.38763323574558	1.32448480282614e-05	0.014863725695006	2.91402187009253
ILMN_1708041	PLEKHF1	79156	PLEKHF1	79156	S	regular	-0.247957825030332	8.67309126668805	-4.38075198802679	1.36584449551587e-05	0.014863725695006	2.88579300209776
ILMN_2116877	OLFM4	10562	OLFM4	10562	S	regular	0.734289360020401	5.87617648880874	4.37985921073758	1.37130015345968e-05	0.014863725695006	2.88213363641175
ILMN_1664872	CACNA1G	8913	CACNA1G	8913	I	regular	0.0371208317921594	4.39284846185464	4.37419345815487	1.40641154956486e-05	0.014863725695006	2.85892694390518
ILMN_3283772	LOC644237	644237	GAPDH	2597	M	regular	0.151409577939059	8.01539938688191	4.37308045125372	1.41340924344456e-05	0.014863725695006	2.85437144554689
ILMN_1802252	GAPDH	2597	GAPDH	2597	S	regular	0.13233914504012	9.94314697132439	4.35929757958168	1.50286966412611e-05	0.0154609350250956	2.79804934689446
ILMN_2147424	SERPINB10	5273	SERPINB10	5273	S	regular	0.136041969150266	4.6613696523708	4.35063897634959	1.56181028605834e-05	0.0157060653088071	2.76275285529147
ILMN_1740633	PRF1	5551	PRF1	5551	S	regular	-0.301105775359257	10.6196543591681	-4.34617191848566	1.5930755337209e-05	0.0157060653088071	2.74456897452213
ILMN_1803686	ADA	100	ADA	100	S	regular	-0.177266878797511	8.40575292139293	-4.32738309353814	1.7312479612151e-05	0.0166512399927328	2.66827929653214
ILMN_2073184	S1PR5	53637	S1PR5	53637	S	regular	-0.340360706767806	8.53467723945647	-4.32374180749623	1.7593178784875e-05	0.0166512399927328	2.65353044753065
ILMN_1659158	SAMD3	154075	SAMD3	154075	I	regular	-0.231400450985221	8.84374359318177	-4.31570317434179	1.82283267175226e-05	0.0167801041650916	2.62101192153787
ILMN_1742001	CD160	11126	CD160	11126	S	regular	-0.381695515174864	7.9843988973968	-4.31310188998637	1.84385059397072e-05	0.0167801041650916	2.61050125012144
ILMN_1673305	RHOC	389	RHOC	389	S	regular	-0.193126167598923	8.3358561300606	-4.30171454749494	1.93861221363331e-05	0.0169903149350019	2.56456043914836
ILMN_1806782	ZNF235	9310	ZNF235	9310	S	regular	-0.15390394823228	5.81898723281716	-4.30169779896935	1.93875495317309e-05	0.0169903149350019	2.56449295391412
ILMN_1742026	PYHIN1	149628	PYHIN1	149628	A	regular	-0.241639024906569	6.84253347386146	-4.28381945307108	2.09698150559737e-05	0.0180428101435245	2.4925970694559
ILMN_1706635	ELANE	1991	ELANE	1991	S	regular	0.623263695624411	6.93917496379417	4.26416551757936	2.2851202603706e-05	0.0193104903716996	2.41388784848275
ILMN_1722969	LOC345537	345537	NA	NA	A	regular	0.0587961341207235	4.48620823182032	4.25565004585421	2.37153989905776e-05	0.0193989750540497	2.37989186147923
ILMN_1715698	MGC71993	440400	RNASEK	440400	S	regular	0.0786508892542805	10.989924917587	4.25506632621221	2.37757655502585e-05	0.0193989750540497	2.37756385705323
ILMN_1723035	OLR1	4973	OLR1	4973	S	regular	0.397694661210487	5.29822310201093	4.23940636498403	2.54510555760646e-05	0.0204139034411204	2.31522134078238
ILMN_2367418	OSCAR	126014	OSCAR	126014	A	regular	0.214072674170948	9.04770312783286	4.22319033491096	2.73041213216135e-05	0.0215083819303833	2.25089463935577
ILMN_2343097	NCALD	83988	NCALD	83988	A	regular	-0.222096384075462	7.79711263953168	-4.21965705995371	2.77246010978463e-05	0.0215083819303833	2.23690963636876
ILMN_3235832	LOC728835	728835	CCL4L2	9560	S	regular	-0.302338258404586	7.99246814513785	-4.20478224821818	2.95634118760733e-05	0.0222210462179088	2.1781555625276
ILMN_1797988	KLRD1	3824	KLRD1	3824	I	regular	-0.42973944266988	7.60278320181931	-4.2046336256004	2.95823576638897e-05	0.0222210462179088	2.17756951010228
ILMN_1758673	SLC44A1	23446	SLC44A1	23446	A	regular	0.170455438361149	6.6164374987026	4.19447614261882	3.09049532317739e-05	0.0226746737850799	2.13756282110615
ILMN_2319000	MATK	4145	MATK	4145	A	regular	-0.251571778500756	9.63039450839826	-4.19268041388148	3.11445554176657e-05	0.0226746737850799	2.13049963511269
ILMN_2062714	PTGDR	5729	PTGDR	5729	S	regular	-0.285376938303753	7.17785201079791	-4.17738996670696	3.32576405754041e-05	0.0238462321962098	2.07047356135892
ILMN_1680424	CTSG	1511	CTSG	1511	S	regular	0.518936811775831	5.95806294019653	4.17075116448419	3.4216981870862e-05	0.0241679139264896	2.0444762478295
ILMN_3308420	MIR9-3	407051	MIR9-3	407051	S	regular	0.0909269485957678	4.59092365159217	4.16091400340843	3.56870670602541e-05	0.0248355746248883	2.0060264342032
ILMN_2117330	NDUFB2	4708	NDUFB2	4708	S	regular	-0.130109012376137	10.6396207001454	-4.14263075651442	3.85804393832232e-05	0.0263686638098106	1.93479300407278
ILMN_1913060	HS.197143	NA	CMKLR1	1240	S	regular	-0.263548585227684	6.72551932566907	-4.13873053010618	3.92258976630843e-05	0.0263686638098106	1.91963586909629
ILMN_3247182	FAM179A	165186	TOGARAM2	165186	S	regular	-0.263459733377818	6.58323975009168	-4.13539212070895	3.97865254417298e-05	0.0263686638098106	1.90667284946253
ILMN_2094875	ABCB1	5243	NA	NA	S	regular	-0.247842937292416	5.36909393037877	-4.13343433096308	4.01188384993844e-05	0.0263686638098106	1.89907538819688
ILMN_1736026	MMP8	4317	MMP8	4317	S	regular	0.174251333469836	4.474911384485	4.12528152440822	4.15312847260611e-05	0.0267999748800218	1.8674740988413
ILMN_1757467	H1F0	3005	H1-0	3005	S	regular	0.248227499861814	7.96801484867851	4.12315330645171	4.19077011415509e-05	0.0267999748800218	1.859234618936
ILMN_1684349	IL2RB	3560	IL2RB	3560	S	regular	-0.250967457434616	10.2064792460384	-4.11535531714493	4.33148324387851e-05	0.027330504206675	1.82907891911254
ILMN_2371169	ZYX	7791	ZYX	7791	A	regular	0.157970667000583	10.4208907135981	4.10518995901461	4.52166825411934e-05	0.0281551193144328	1.78984980331314
ILMN_1705183	MPO	4353	MPO	4353	S	regular	0.403597178048454	5.85762981882279	4.10027468047062	4.6164504615164e-05	0.0283719850896546	1.7709143393402
ILMN_1790692	GNLY	10578	GNLY	10578	A	regular	-0.342958527215888	11.8703007176618	-4.09396112069525	4.7409682308359e-05	0.0287636973830573	1.74662382592117
ILMN_1791328	STK39	27347	STK39	27347	S	regular	-0.159750886672514	8.33181641604512	-4.08641584126906	4.89396516899685e-05	0.0293160903408149	1.71764113553264
ILMN_2307032	OSBPL5	114879	OSBPL5	114879	A	regular	-0.204306680995122	7.6214734906237	-4.07531363908446	5.12763989359574e-05	0.0302807993897494	1.67508816602977
ILMN_1862909	HS.560343	NA	RORA	6095	S	regular	-0.217576358416674	7.78619741233673	-4.07110288597456	5.21900742467514e-05	0.0302807993897494	1.65897782627062
ILMN_1692546	VNN2	8875	VNN2	8875	I	regular	-0.173751214631405	4.82144697186149	-4.06982800625199	5.24697409285009e-05	0.0302807993897494	1.65410326182835
ILMN_1763842	PTRH1	138428	PTRH1	138428	S	regular	-0.168458592973749	6.19819127035345	-4.06324788759962	5.39359768469626e-05	0.0306702581556581	1.62896695741592
ILMN_1678494	ZNF438	220929	ZNF438	220929	S	regular	0.198560464299889	6.94093065644726	4.06053079208042	5.45527008737898e-05	0.0306702581556581	1.61859883935805
ILMN_1800425	SLC9A1	6548	SLC9A1	6548	S	regular	0.114328519921099	9.25244145098798	4.05819206880398	5.50888984897606e-05	0.0306702581556581	1.60967983096208
ILMN_1669321	MATK	4145	MATK	4145	I	regular	-0.125635391819373	4.64041023956899	-4.05247379671933	5.6421075328328e-05	0.0309411307633185	1.58789309561418
ILMN_1766983	FBXW11	23291	FBXW11	23291	I	regular	0.0370645875025017	4.40857537194479	4.05052054053301	5.6883088063071e-05	0.0309411307633185	1.58045784890044
ILMN_1705892	SH2D1A	4068	SH2D1A	4068	S	regular	-0.173044200246505	9.51828330184765	-4.04578643197851	5.80178142293505e-05	0.0311997388951767	1.56245119307154
ILMN_1766736	BPI	671	BPI	671	S	regular	0.469526546117581	6.36351374887775	4.04062215339828	5.92801384933825e-05	0.031416196696106	1.54283120525967
ILMN_1717029	FLJ33590	285093	NA	NA	A	regular	-0.223934389069063	5.30074068385499	-4.0387343011953	5.97480654787215e-05	0.031416196696106	1.5356648834369
ILMN_1693650	FES	2242	FES	2242	S	regular	0.20712106941143	9.38851807132828	4.01347033242711	6.63572029897966e-05	0.0342427192090721	1.44006935466359
ILMN_1721818	CLDN10	9071	CLDN10	9071	A	regular	0.109599420176135	4.77325892516391	4.01078188582314	6.7099968239529e-05	0.0342427192090721	1.4299302674616
ILMN_1712522	CEACAM6	4680	CEACAM6	4680	S	regular	0.517600287047483	5.86316255927613	4.00851373033405	6.77327405792605e-05	0.0342427192090721	1.42138128185495
ILMN_1657497	KIAA0319	9856	KIAA0319	9856	S	regular	0.15462834774893	4.77951979123637	4.00749780520806	6.8017995597337e-05	0.0342427192090721	1.41755361648206
ILMN_1778917	CDK7	1022	CDK7	1022	S	regular	0.0890140060297409	8.15489258935928	4.00057300331349	6.99929273566565e-05	0.0348460034562506	1.39148791311381
ILMN_2116594	GPR89A	51463	GPR89B	51463	S	regular	-0.144438287436231	4.88933431718852	-3.99589852328033	7.13566799624187e-05	0.0348460034562506	1.37391695383288
ILMN_2309180	SMARCD3	6604	SMARCD3	6604	A	regular	0.178307490343625	6.94993498274349	3.99566535599454	7.14253605066523e-05	0.0348460034562506	1.37304101120027
ILMN_1764826	TFE3	7030	TFE3	7030	S	regular	0.15214821006349	6.92720674262875	3.99276921589262	7.22836725394464e-05	0.0349049003631043	1.36216510415936
ILMN_1785005	NCF4	4689	NCF4	4689	A	regular	0.193339659204497	10.1529834363264	3.97102651490852	7.9046793279571e-05	0.0377851656400923	1.28075460950263
ILMN_3238196	CYTH4	27128	CYTH4	27128	S	regular	0.153811994886739	10.5282807897279	3.96465411808956	8.11398685310802e-05	0.0383978199849631	1.25697498015642
ILMN_1706268	PTGDR	5729	PTGDR	5729	S	regular	-0.246457667458122	5.81332583369577	-3.95989915444729	8.27357701715879e-05	0.0387653945725748	1.23925479704115
ILMN_1665107	ITGB1BP1	9270	ITGB1BP1	9270	A	regular	-0.368265536483878	5.98912980401285	-3.95313062727121	8.50588344539546e-05	0.0393097876242093	1.21406571874955
ILMN_3185161	CEP78	84131	CEP78	84131	A	regular	-0.215029798562572	5.74376972501269	-3.95169628848536	8.55589908774499e-05	0.0393097876242093	1.20873310542241
ILMN_1772329	LRRFIP2	9209	LRRFIP2	9209	A	regular	0.11530420008246	7.65385890316837	3.94586319865501	8.76218364498275e-05	0.039870463137646	1.18706575251381
ILMN_2202915	FAR2	55711	FAR2	55711	S	regular	0.219887588217421	7.49933268217654	3.93334212348694	9.22099825747197e-05	0.0410293050878272	1.14065864863439
ILMN_2256295	GNLY	10578	GNLY	10578	I	regular	-0.393719398506041	7.27236473369016	-3.93206832127783	9.26892830834775e-05	0.0410293050878272	1.13594542048689
ILMN_1664828	APOBEC3H	164668	APOBEC3H	164668	S	regular	-0.241310991992515	5.43416744227651	-3.93185548657207	9.27695971176281e-05	0.0410293050878272	1.13515804743474
ILMN_1790891	CKAP4	10970	CKAP4	10970	S	regular	0.179310595384999	9.37129608904423	3.925265393843	9.52892392090134e-05	0.0417534506211865	1.11079841074703
ILMN_1696190	STRN4	29888	STRN4	29888	S	regular	0.149725546834987	6.81107883642967	3.92034336720021	9.72132176026873e-05	0.0418794440422615	1.09263006951261
ILMN_1690101	FAIM	55179	FAIM	55179	A	regular	-0.13785202934689	4.91181914024949	-3.92000526219213	9.73467202977149e-05	0.0418794440422615	1.09138284451073
ILMN_1803277	MVP	9961	MVP	9961	A	regular	0.12836300113432	10.2917175217667	3.9129958420274	0.000100153818903381	0.0423734624693632	1.06554915320291
ILMN_2207291	IFNG	3458	IFNG	3458	S	regular	-0.299488067716111	5.57219774098443	-3.9126707246293	0.000100285860925315	0.0423734624693632	1.06435198256851
ILMN_2352131	ERBB2	2064	ERBB2	2064	A	regular	-0.261195513660586	5.96176654949461	-3.90352452673289	0.000104068661434684	0.0434960835627166	1.03071212798609
ILMN_1796423	CLIC3	9022	CLIC3	9022	S	regular	-0.30867823181635	8.15233076670284	-3.89902301110497	0.000105979635043587	0.0434960835627166	1.0141831004093
ILMN_1759649	FLJ41352	150776	NA	NA	I	regular	0.110777423210727	4.64659355312506	3.89797898948337	0.000106427557277347	0.0434960835627166	1.01035218064219
ILMN_1788538	NCALD	83988	NCALD	83988	S	regular	-0.207639023302882	7.88983846725704	-3.89457163553412	0.000107901921104351	0.0434960835627166	0.997856098669466
ILMN_2376859	PDGFD	80310	PDGFD	80310	A	regular	-0.16297074820219	5.06898601132722	-3.89398967275477	0.000108155659752066	0.0434960835627166	0.995722860475611
ILMN_1798588	HLTF	6596	HLTF	6596	I	regular	-0.12537651323578	4.93675648199605	-3.89203959656349	0.000109010021570983	0.0434960835627166	0.988576896877321
ILMN_1780898	PRKCH	5583	PRKCH	5583	S	regular	-0.154986965687497	10.4295280040679	-3.89120706580936	0.000109376707815719	0.0434960835627166	0.985527168383769
ILMN_1784287	TGFBR3	7049	TGFBR3	7049	S	regular	-0.253021773877618	9.1756364532667	-3.88549790818381	0.000111922890831966	0.0441377246903427	0.964630166364752
ILMN_2353732	CD8A	925	CD8A	925	A	regular	-0.263219994338197	10.2656045892937	-3.88333044922187	0.000112904133277018	0.0441567132154409	0.956704381641531
ILMN_1676515	IMPDH1	3614	IMPDH1	3614	A	regular	0.16570600544636	10.6615807193609	3.8786783704805	0.000115037728126902	0.0446223803946673	0.939707316357941
ILMN_1759700	NLGN3	54413	NLGN3	54413	S	regular	0.0949767427947057	4.59664965549367	3.87296561348507	0.000117709929610215	0.0452876991784083	0.918861544979427
ILMN_1912287	HS.133181	NA	NA	NA	S	regular	0.16995231856145	5.49946829631424	3.86082126232946	0.00012358672411568	0.046851491650577	0.87464457151898
ILMN_1797776	PRSS23	11098	PRSS23	11098	S	regular	-0.310560438777805	6.55731158468491	-3.86027073435708	0.000123859591141325	0.046851491650577	0.872643272703391
ILMN_2366634	PKM2	5315	PKM	5315	A	regular	0.137127390445466	9.32820957268446	3.85849305149982	0.000124744583986068	0.046851491650577	0.866182840242365
ILMN_2059886	TTC38	55020	TTC38	55020	S	regular	-0.234193889744516	8.25646748706407	-3.85533039035892	0.000126333853292466	0.0469515244749644	0.854696172059283
ILMN_1802151	OSBPL5	114879	OSBPL5	114879	A	regular	-0.224816567548737	6.97394007171295	-3.84935108414088	0.000129390913120719	0.0469515244749644	0.833004167377969
ILMN_1708779	GNLY	10578	GNLY	10578	I	regular	-0.38609352401911	10.4608009185677	-3.8484672742766	0.000129848664837184	0.0469515244749644	0.829800572570149
ILMN_2398903	HAX1	10456	HAX1	10456	A	regular	-0.149385414351263	6.40770852558141	-3.84439454484185	0.000131977886674111	0.0469515244749644	0.815047015579472
ILMN_2402341	MAPK3	5595	MAPK3	5595	A	regular	0.132389999272799	8.96167363951163	3.8429484979474	0.000132741779265701	0.0469515244749644	0.809812271758181
ILMN_1713505	NPC1	4864	NPC1	4864	S	regular	-0.146329812644882	7.81172694067625	-3.84233850855612	0.000133065264312726	0.0469515244749644	0.807604652312064
ILMN_2221564	LYAR	55646	LYAR	55646	S	regular	-0.189061385727012	9.51590178140644	-3.84232149800804	0.000133074295880052	0.0469515244749644	0.80754309405146
ILMN_1653404	NKIRAS2	28511	NKIRAS2	28511	A	regular	0.118453205050335	7.55750282633304	3.84201820567884	0.000133235422873863	0.0469515244749644	0.80644557480854
ILMN_1788024	PCID2	55795	PCID2	55795	S	regular	-0.10135263163215	9.9421231757628	-3.84069550099207	0.000133940278598571	0.0469515244749644	0.801660092768607
ILMN_1734290	MAPRE3	22924	MAPRE3	22924	S	regular	0.187572697508569	5.27231560325151	3.83163926491851	0.000138861669541822	0.0477148266884146	0.76893741411017
ILMN_1800733	MANBA	4126	MANBA	4126	S	regular	0.119927555282636	8.93975391353136	3.83067086676218	0.00013939790838046	0.0477148266884146	0.765442698870194
ILMN_2232478	APOBEC3G	60489	APOBEC3G	60489	S	regular	-0.258927791357054	7.91759196768028	-3.82885885367373	0.000140406543672806	0.0477148266884146	0.758905851443447
ILMN_2038778	GAPDH	2597	GAPDH	2597	S	regular	0.0930561625011457	11.9373545990155	3.82697368214937	0.000141463211066777	0.0477148266884146	0.752108225768168
ILMN_1686555	FYN	2534	FYN	2534	A	regular	-0.132724338449727	9.55080057237358	-3.8265324117627	0.000141711631660293	0.0477148266884146	0.750517538335451
ILMN_1783956	ATP8B4	79895	ATP8B4	79895	S	regular	0.158912199925726	8.19527213997859	3.82572462333058	0.000142167456903968	0.0477148266884146	0.747606084793812
ILMN_1671337	SLC2A5	6518	SLC2A5	6518	S	regular	0.232199502813275	5.76937302952207	3.82138450464957	0.000144640318835613	0.0480618437303172	0.731973379293215
ILMN_1688580	CAMP	820	CAMP	820	S	regular	0.439943094174325	9.56297956679516	3.820325737552	0.000145249700276088	0.0480618437303172	0.728162375042857
ILMN_1780601	EMR1	2015	ADGRE1	2015	S	regular	0.269750746199334	7.12764169118526	3.81859985639021	0.000146248240753242	0.0480618437303172	0.721952277953271
ILMN_1660691	RAB31	11031	RAB31	11031	S	regular	0.12931645068717	11.533412710731	3.81492081128359	0.000148398483663466	0.0483919941407941	0.708723235987292
ILMN_2370825	ATM	472	ATM	472	A	regular	-0.125937847749737	10.3707628139509	-3.81339658217842	0.000149298039950044	0.0483919941407941	0.70324601733938
ILMN_1692731	TTYH3	80727	TTYH3	80727	S	regular	0.160735147539326	7.46686473411814	3.81131868691354	0.000150532644262114	0.048460247104871	0.695782610312952
ILMN_1711909	EDEM2	55741	EDEM2	55741	S	regular	0.0977221964396939	8.28789167408902	3.80469518384936	0.0001545326703425	0.0494118213420143	0.672018231075414
ILMN_2218758	EFCBP1	64168	NECAB1	64168	S	regular	0.0685777868120621	4.48745805396232	3.8017748202693	0.000156327983144558	0.0496503969553685	0.661552868364579
ILMN_1780057	RENBP	5973	RENBP	5973	S	regular	0.149394562939744	8.4700060870091	3.79636954279572	0.000159702933375195	0.0503841461074291	0.642202914066965
ILMN_1745788	CX3CR1	1524	CX3CR1	1524	S	regular	-0.217097238597797	8.05113879145972	-3.79166141856002	0.000162698472511642	0.0509892702958173	0.62537013049564
ILMN_1714197	ACSS2	55902	ACSS2	55902	A	regular	0.13159964443018	9.09899234493195	3.78285375489868	0.000168445132102921	0.0524109663594825	0.593934135996736
ILMN_1776125	TRK1	7206	NA	NA	S	regular	-0.226548656498463	7.45119940937945	-3.78134294272186	0.00016944990497223	0.0524109663594825	0.58854883618934
ILMN_1775498	FAM100B	283991	UBALD2	283991	S	regular	0.130158876618383	8.0333563233301	3.77825792700482	0.000171519182681234	0.0527065083248314	0.577558678072248
ILMN_2313730	RHOC	389	RHOC	389	A	regular	-0.156923360870278	9.48184079081961	-3.77438834195646	0.00017414839356575	0.053169189862658	0.563785694918389
ILMN_1698752	NLRX1	79671	NLRX1	79671	I	regular	0.156053284849739	6.19068809574672	3.77012019555586	0.000177092446196759	0.0537214476369822	0.548609798440685
ILMN_1794914	UBTD1	80019	UBTD1	80019	S	regular	0.192576384805866	6.26311234746846	3.76789047292739	0.000178649038477941	0.0538484614515389	0.540688300105701
ILMN_2392043	SPI1	6688	SPI1	6688	A	regular	0.156484054120668	10.7826197212012	3.76441621670181	0.000181100171682352	0.054241793826101	0.528354318056667
ILMN_1739008	ATG9A	79065	ATG9A	79065	S	regular	0.148594318285422	7.73602876881218	3.76066938077623	0.000183779110711919	0.0546979802277995	0.515064869586959
ILMN_2336595	ACSS2	55902	ACSS2	55902	A	regular	0.134405695836724	8.9144913393845	3.74695247659564	0.00019390844981667	0.0570617698629168	0.466521352949862
ILMN_1676088	MSRB3	253827	MSRB3	253827	A	regular	0.178147002101889	5.65729449542014	3.74665641611823	0.000194132767320956	0.0570617698629168	0.465475482714791
ILMN_1717644	ZNF717	377064	ZNF717	100131827	A	regular	-0.0957985942867854	4.74706571209805	-3.73857792664979	0.000200348781123612	0.0585253417846463	0.436967798611464
ILMN_1724407	TACC3	10460	TACC3	10460	S	regular	0.158943259839774	8.81936104352513	3.73506379140595	0.000203110816467117	0.0589681789427814	0.424585398625254
ILMN_1685521	KLRF1	51348	KLRF1	51348	S	regular	-0.284867321796926	8.03982599176912	-3.73142911130654	0.000206005285545101	0.059124677707934	0.411789994857491
ILMN_1786658	BOLA3	388962	BOLA3	388962	S	regular	-0.132471365132785	8.65831294652503	-3.73125035549142	0.000206148634317543	0.059124677707934	0.411161017213235
ILMN_1693338	CYP1B1	1545	CYP1B1	1545	S	regular	0.262310090449779	8.3290990861203	3.72405467183092	0.000211997620126957	0.0604359239594456	0.385865981938712
ILMN_1711049	CACNA2D2	9254	CACNA2D2	9254	A	regular	-0.190277767668891	5.71715881020927	-3.69959087471963	0.000233072345635144	0.0660460036676164	0.300218601684818
ILMN_1670302	HK3	3101	HK3	3101	S	regular	0.188170905450365	9.4461105516491	3.69641667231215	0.000235946934136833	0.0664113343953004	0.28914546920795
ILMN_1686988	ST5	6764	DENND2B	6764	I	regular	0.081625102666175	4.65605352714163	3.6935533873031	0.000238568522546235	0.0664113343953004	0.279164790879495
ILMN_1701875	ZYX	7791	ZYX	7791	A	regular	0.127600903975264	11.3540787205553	3.69354997419599	0.000238571663825224	0.0664113343953004	0.279152898091816
ILMN_1782050	CEBPD	1052	CEBPD	1052	S	regular	0.155597496551186	11.8574135389184	3.67090811591971	0.000260288286660045	0.0720328806410136	0.200490760132711
ILMN_1823231	HS.571502	NA	LOC100505501	100505501	S	regular	-0.196881570057108	5.52388959223102	-3.65661591987586	0.00027493862620555	0.0755867514856342	0.15107609129278
ILMN_1668706	LOC649071	649071	NA	NA	S	regular	0.162142017040847	5.44929067328958	3.65530112530779	0.00027632457804904	0.0755867514856342	0.146539544563816
ILMN_1722218	MBOAT7	79143	MBOAT7	79143	S	regular	0.190675434706568	10.2919096817166	3.65010324993873	0.000281868270037569	0.0766600697872866	0.128620222673057
ILMN_2365465	XBP1	7494	XBP1	7494	A	regular	-0.164058389906909	10.0108787394009	-3.64080047879022	0.000292051556798744	0.0789757475564968	0.0966107159182465
ILMN_2333865	DNAJB12	54788	DNAJB12	54788	A	regular	0.122235904921966	7.00064948215908	3.63621859444758	0.000297193123275883	0.0799094896180945	0.080873957771626
ILMN_1705814	KRT80	144501	KRT80	144501	S	regular	0.0618017007065896	4.58512360566474	3.63451180334108	0.000299130028037946	0.0799758774962696	0.0750167493328258
ILMN_2390859	NFKB2	4791	NFKB2	4791	A	regular	0.152950592852082	6.971776564071	3.63057951267607	0.000303637666133647	0.0807249734519245	0.0615323357979456
ILMN_3187328	IP6K1	9807	IP6K1	9807	A	regular	0.117392138851269	8.93811625673293	3.62770966352169	0.000306967567424842	0.0811543362751162	0.0517000496456772
ILMN_1781761	ENPP4	22875	ENPP4	22875	S	regular	-0.21845860680261	6.24078182202075	-3.62159673262095	0.000314175001583016	0.0825983533328504	0.0307816742699405
ILMN_2058946	DEFB32	400830	DEFB132	400830	S	regular	0.0268979153863658	4.34779531946456	3.61846180372215	0.000317932529952012	0.0828466585080771	0.0200671420029961
ILMN_2366330	FERMT3	83706	FERMT3	83706	A	regular	0.0968782467555602	10.5178516953746	3.61789134968057	0.000318620794296009	0.0828466585080771	0.0181184085537502
ILMN_1670899	FBN2	2201	FBN2	2201	S	regular	0.223634114552066	7.19786779007693	3.61483252551059	0.000322335230749463	0.0833544815560483	0.00767416908572827
ILMN_1678653	WDR5	11091	NA	NA	I	regular	0.057176310264536	4.54371278977474	3.61268424134983	0.000324968206168677	0.0834786682890307	0.000344011681193912
ILMN_1762899	EGR1	1958	EGR1	1958	S	regular	0.126808155360776	6.81012683988387	3.61156859791816	0.000326343503866422	0.0834786682890307	-0.00346102074125643
ILMN_1682428	C1ORF59	113802	HENMT1	113802	S	regular	-0.105223152659713	9.1412227510764	-3.6080187914917	0.000330755896684044	0.0841524801009625	-0.0155605322611461
ILMN_1808811	SBNO2	22904	SBNO2	22904	S	regular	0.180309040694023	8.1869441258486	3.60217041844601	0.000338147621031351	0.0855730474335115	-0.035469750436075
ILMN_1852022	KIAA1881	114782	PLIN4	729359	S	regular	0.259093278290187	6.63043878251625	3.58981012298541	0.000354282260364008	0.0888347037485473	-0.0774448529465346
ILMN_1821176	HS.276860	NA	RNF125	54941	S	regular	-0.112868752204278	9.54090000528079	-3.58942928063864	0.000354790672790724	0.0888347037485473	-0.0787359752844896
ILMN_1671766	F12	2161	F12	2161	S	regular	0.18661482099037	6.01051937748635	3.5875909815717	0.000357254374542495	0.0889807829814446	-0.0849662781940737
ILMN_1731233	GZMH	2999	GZMH	2999	S	regular	-0.399011671399762	10.603571422236	-3.58243567057011	0.000364249363564829	0.0902480242511957	-0.102422108531739
ILMN_1787461	RUNX3	864	RUNX3	864	I	regular	-0.167161834806414	10.8466681228274	-3.57953027129871	0.000368247894876955	0.090476555971431	-0.112249119333524
ILMN_1815124	LOC645317	645317	CHCHD2	51142	S	regular	-0.108648761405778	11.5788533202437	-3.5789903118989	0.000368995526540714	0.090476555971431	-0.114074593276714
ILMN_1660732	PPP2R2B	5521	PPP2R2B	5521	A	regular	-0.251470075276167	7.90020642564818	-3.57513765827692	0.000374371355508927	0.0911489108152104	-0.127091805359528
ILMN_1806056	CEACAM8	1088	CEACAM8	1088	S	regular	0.557642001093132	6.40704024212064	3.57427163070488	0.000375589831772416	0.0911489108152104	-0.130016051950289
ILMN_1689968	PLEKHO2	80301	PLEKHO2	80301	S	regular	0.157509060755498	8.94489551168975	3.57201252068082	0.000378785844253744	0.0914555229980609	-0.137641000616087
ILMN_2211780	SLC25A4	291	SLC25A4	291	S	regular	-0.158479781483819	6.85720544160204	-3.5704800369899	0.000380968365301059	0.0915155632037665	-0.142810798782875
ILMN_1674385	YWHAQ	10971	YWHAQ	10971	S	regular	-0.102350051975945	11.0480310271229	-3.5682069008895	0.000384227406665601	0.0918322907355364	-0.150475238317759
ILMN_2364110	GBA	2629	GBA	2629	A	regular	0.121523430837	8.37720710308767	3.5652936991811	0.00038844230552166	0.0921723492698107	-0.160290948539462
ILMN_1667319	LPPR2	64748	PLPPR2	64748	S	regular	0.177657138428386	7.97930791362927	3.56353873649208	0.000391002292166712	0.0921723492698107	-0.166200376190414
ILMN_1651385	MFN2	9927	MFN2	9927	S	regular	0.16244057470558	7.77013692842183	3.5627917439477	0.000392096726270144	0.0921723492698107	-0.168714849669366
ILMN_1781010	ARHGEF3	50650	ARHGEF3	50650	S	regular	-0.116191748208887	10.7461929121747	-3.56187680610003	0.000393441129102165	0.0921723492698107	-0.171793957383531
ILMN_1693233	KIAA0513	9764	KIAA0513	9764	S	regular	0.145966521870063	8.68597563122218	3.55573897890335	0.000402572220429414	0.0935290472706529	-0.192430355149511
ILMN_1768482	CD8A	925	CD8A	925	A	regular	-0.247061780954795	10.3694557893007	-3.55484343699458	0.000403920963501075	0.0935290472706529	-0.195438451911304
ILMN_1790228	FURIN	5045	FURIN	5045	S	regular	0.200785285458354	7.60294547654046	3.5540222521254	0.000405161437154953	0.0935290472706529	-0.198196144599432
ILMN_2396287	RFX2	5990	RFX2	5990	A	regular	0.250156570179804	5.68143249027859	3.5517144109771	0.000408666761489557	0.0938802774464577	-0.205943023347863
ILMN_1708428	GPR150	285601	GPR150	285601	S	regular	0.0526888858914978	4.50237723761559	3.54885790458428	0.000413044756807608	0.0944276184850553	-0.215524932173825
ILMN_1809433	XBP1	7494	XBP1	7494	S	regular	-0.1368889714951	10.5893879925228	-3.54705685068184	0.000415827648244771	0.0946067874898427	-0.221562599259326
ILMN_2207363	RABAC1	10567	RABAC1	10567	S	regular	0.0963380837653371	9.02574520326548	3.54106060138194	0.000425219717219146	0.0962331672877084	-0.241642536200753
ILMN_1755415	SAMD3	154075	SAMD3	154075	A	regular	-0.211188673987576	6.1656370612864	-3.53920037446141	0.000428173542613375	0.0962331672877084	-0.247865320844439
ILMN_1658928	GNB2	2783	GNB2	2783	S	regular	0.146484085953666	7.58494462707988	3.53863396947268	0.000429076734309035	0.0962331672877084	-0.249759419272586
ILMN_2044471	NCR3	259197	NCR3	259197	S	regular	-0.205675656339209	6.92666606245802	-3.53367927028184	0.000437053868674972	0.097559906732574	-0.266315836485909
ILMN_1763837	ANPEP	290	ANPEP	290	S	regular	0.234413365093539	9.81168948088729	3.52965551199695	0.00044363404308388	0.0983659129728283	-0.279745018907725
ILMN_1706261	SLCO3A1	28232	SLCO3A1	28232	I	regular	0.165639612903988	7.87332713082871	3.52893511303159	0.000444821870468594	0.0983659129728283	-0.282147775075788
ILMN_1663113	TTLL12	23170	TTLL12	23170	S	regular	0.136581655431884	7.08831536572021	3.52744233981463	0.000447292699744997	0.0984522438606162	-0.287125137489056
ILMN_2077680	CLDND2	125875	CLDND2	125875	S	regular	-0.249077029910837	6.86629272974553	-3.5240709897712	0.000452920250577419	0.0992293750836815	-0.298358784884933
ILMN_1743933	TSHZ3	57616	TSHZ3	57616	S	regular	0.161132571171666	7.20664842582277	3.51580532683693	0.000466998951584374	0.10131003344185	-0.325856940963535
ILMN_1667222	MTX1	4580	MTX1	4580	A	regular	0.13909374973208	8.304521628091	3.51549381863751	0.000467537453103519	0.10131003344185	-0.326892047957662
ILMN_1677846	TCF7	6932	TCF7	6932	I	regular	0.0441916002336331	4.45859265663289	3.51406121176426	0.000470021471086604	0.10131003344185	-0.331651302978746
ILMN_1667476	LTBR	4055	LTBR	4055	S	regular	0.161100847643514	8.40060496439338	3.51144886877841	0.00047458284298118	0.10131003344185	-0.340324940539397
ILMN_2196078	SLAMF6	114836	SLAMF6	114836	S	regular	-0.153270063837963	10.3518259115128	-3.51137896468849	0.000474705468033442	0.10131003344185	-0.340556954359282
ILMN_1772233	CENTD2	116985	ARAP1	116985	A	regular	0.154992953916789	8.13604624268694	3.51106187233358	0.000475262080258872	0.10131003344185	-0.341609337730705
ILMN_1760109	SLAMF6	114836	SLAMF6	114836	S	regular	-0.164213117266533	7.52839595331245	-3.50399377991174	0.000487828646039027	0.103522488863251	-0.365043533190132
ILMN_1651282	COL17A1	1308	COL17A1	1308	A	regular	0.260397831137631	5.35269131100462	3.50214956292381	0.000491158247669801	0.103763757832491	-0.37115053093779
ILMN_1702787	SEMA4A	64218	SEMA4A	64218	S	regular	0.173614462206023	9.59686732984616	3.49869948862715	0.000497444210401482	0.104252418119434	-0.382566893618927
ILMN_1794364	CTSW	1521	CTSW	1521	S	regular	-0.236900352817983	8.46082653019843	-3.49846329965983	0.000497877279441119	0.104252418119434	-0.383348050828486
ILMN_1678690	UPB1	51733	UPB1	51733	S	regular	0.199721382412166	5.32885162797109	3.49386751630296	0.000506374411330395	0.105564565054574	-0.398537750818196
ILMN_1767253	RRP12	23223	RRP12	23223	S	regular	0.186442780081729	7.66008221087661	3.48996238376501	0.000513700879448337	0.10622748937251	-0.411429627381968
ILMN_1810486	RAB34	83871	RAB34	83871	S	regular	0.166354243827845	6.0470241272964	3.48978087504245	0.000514043806738894	0.10622748937251	-0.412028497710375
ILMN_2402106	KIR2DL3	3804	KIR3DL1	3811	A	regular	-0.220746250505582	4.97281791877615	-3.48835710600586	0.000516741183153937	0.106320621784321	-0.416725043190199
ILMN_1688557	LOC645012	645012	NA	NA	S	regular	-0.0482187509742502	4.49449336825238	-3.48192116863715	0.000529100053039059	0.108215471150642	-0.437932027354816
ILMN_1797428	FCRL3	115352	FCRL3	115352	I	regular	-0.187650920112302	5.36886826435063	-3.48118866197605	0.000530524043423893	0.108215471150642	-0.440343308288779
ILMN_1730867	AZU1	566	AZU1	566	S	regular	0.316157198128997	5.53572064118102	3.47476176776201	0.000543172253727556	0.110319916580039	-0.461478518502759
ILMN_1719975	HOXC4	3221	HOXC4	3221	A	regular	-0.18561152201415	5.14818719575718	-3.47166795047532	0.000549360802757018	0.111100005422523	-0.471639284590679
ILMN_1679382	CCT2	10576	CCT2	10576	S	regular	-0.103789373328192	8.86168678365726	-3.47013510197446	0.000552451279880443	0.11124958262886	-0.476670257283938
ILMN_1696463	SPI1	6688	SPI1	6688	S	regular	0.148385594984653	10.634581802345	3.46198399013655	0.000569159686334769	0.114128575578052	-0.503387080423285
ILMN_1652185	IL4R	3566	IL4R	3566	I	regular	0.173585234446884	9.24436741900403	3.45725874327674	0.000579060374845422	0.115623941429578	-0.518847226490164
ILMN_1796762	CCDC102A	92922	CCDC102A	92922	S	regular	-0.181486136248266	6.73813060858639	-3.45569017133745	0.000582382332207802	0.115798651710377	-0.523974804330357
ILMN_2326675	NR2C1	7181	NR2C1	7181	A	regular	-0.137096041523489	6.00518305569217	-3.45337874415805	0.000587309944551421	0.116289826384966	-0.531526644743912
ILMN_1780368	GPR18	2841	GPR18	2841	S	regular	-0.164612812336511	7.45876111297771	-3.45080078457262	0.0005928516347732	0.116798039234368	-0.539943542720057
ILMN_1692464	FLJ20699	55020	TTC38	55020	S	regular	-0.212002343211569	8.25081255353171	-3.44989383294288	0.000594812827916294	0.116798039234368	-0.542903248390633
ILMN_1809972	CADPS	8618	CADPS	8618	I	regular	0.0296688198780046	4.35681088102219	3.44766058388181	0.000599667836568067	0.117119333535004	-0.55018793422315
ILMN_1676980	MTSS1	9788	MTSS1	9788	S	regular	-0.162644844116929	7.13694311217703	-3.44686841157208	0.000601398855715109	0.117119333535004	-0.552770845430032
ILMN_1663119	DSC2	1824	DSC2	1824	A	regular	0.301538643053651	8.23061311306663	3.44298626826857	0.000609949530030468	0.117210872561716	-0.56542045616965
ILMN_1664012	CANT1	124583	CANT1	124583	S	regular	0.131432810614488	8.8047347037516	3.44173745628302	0.000612724133620832	0.117210872561716	-0.569486672100168
ILMN_1681646	TPD52	7163	TPD52	7163	I	regular	0.0319130146448172	4.35174237063922	3.44159676763624	0.000613037451512748	0.117210872561716	-0.569944674587897
ILMN_1772627	D4S234E	27065	NSG1	27065	S	regular	-0.328869805893355	7.65085371636241	-3.44115691550891	0.000614017979607034	0.117210872561716	-0.571376467248425
ILMN_2355168	MGST1	4257	MGST1	4257	A	regular	0.189979105476049	7.08818380512459	3.44095484206204	0.000614468936324683	0.117210872561716	-0.57203419110335
ILMN_3193798	ATXN1L	342371	ATXN1L	342371	A	regular	-0.105421120019232	4.84120226887549	-3.43994380263279	0.000616729862178375	0.117210872561716	-0.575324438480852
ILMN_2096031	LOC283392	283392	TRHDE-AS1	283392	S	regular	0.107117234205949	4.75216393027142	3.43451916771436	0.000628993689167464	0.118902160473885	-0.592962009234009
ILMN_1761566	C5ORF32	84418	CYSTM1	84418	S	regular	0.219167844317726	8.42583906376469	3.43379233031302	0.000630654064174824	0.118902160473885	-0.595323195653171
ILMN_1655987	STAB1	23166	STAB1	23166	S	regular	0.199414142833398	6.10381116357919	3.42875249705652	0.000642279854406152	0.120492581279769	-0.611682207674455
ILMN_2343010	BOLA3	388962	BOLA3	388962	A	regular	-0.118041770307414	8.55590486166806	-3.42793602963481	0.00064418196360716	0.120492581279769	-0.614330231379556
ILMN_3248282	LOC100134539	100134539	NA	NA	S	regular	-0.111802224761937	4.74670626089228	-3.42610448465903	0.000648467996944081	0.12060274715239	-0.620268210396931
ILMN_2399363	CLEC4A	50856	CLEC4A	50856	A	regular	0.130481095114009	10.4139013253066	3.42550869289835	0.000649867939983926	0.12060274715239	-0.622199142770307
ILMN_1803745	SUOX	6821	SUOX	6821	A	regular	0.12890902197498	7.10515226949167	3.42332378725641	0.000655025995704207	0.121085137479337	-0.629277542241551
ILMN_1671554	LPIN1	23175	LPIN1	23175	S	regular	-0.132334258668809	8.99759994433123	-3.42058356841835	0.000661548950979845	0.121815101195405	-0.638148816672389
ILMN_1696814	SEPSECS	51091	SEPSECS	51091	A	regular	-0.0411686684495756	4.43826998516865	-3.41602091777658	0.000672544580733545	0.123359795325789	-0.65290487367785
ILMN_1668671	FLJ35424	285492	LINC00955	285492	A	regular	0.0431314457965541	4.49342496824284	3.41450925741841	0.000676224956141302	0.123491315708448	-0.657789536574513
ILMN_1695590	ADRB2	154	ADRB2	154	S	regular	-0.159534548175595	8.94971952608246	-3.41358652858615	0.000678480698269267	0.123491315708448	-0.660770145402783
ILMN_1739756	KIR2DL4	3805	KIR2DL4	3805	S	regular	-0.323055759151618	7.80724696304004	-3.40893521635601	0.000689958611059129	0.125099277207476	-0.675783021489348
ILMN_2078697	ALPK1	80216	ALPK1	80216	S	regular	0.198189391741387	8.64288724054615	3.40744894848181	0.000693664194903305	0.125291109524462	-0.6805760282972
ILMN_1680341	PPIE	10450	PPIE	10450	A	regular	-0.145857737621173	6.91542655628029	-3.39982304561786	0.000712970492537917	0.128247517958021	-0.705136751809138
ILMN_2312498	SEMG1	6406	SEMG1	6406	A	regular	0.0915811176240053	4.6408119526168	3.39722123197251	0.000719671104976927	0.128247517958021	-0.713504245200377
ILMN_2195319	PDE6A	5145	PDE6A	5145	S	regular	0.0736715117505096	4.6556379912661	3.39716388469051	0.000719819453262065	0.128247517958021	-0.713688605703441
ILMN_1723944	TARP	445347	TARP	445347	A	regular	-0.303474667997928	7.58026911412395	-3.39675720021351	0.000720872298392612	0.128247517958021	-0.714995931979503
ILMN_1652236	LOC732313	732313	ATAD5	79915	S	regular	-0.0538949497494654	4.54241083867912	-3.39536549578553	0.000724486070593683	0.128407694077546	-0.719468555505289
ILMN_3247633	LOC100134379	100134379	BPI	671	S	regular	0.20592684504605	4.88520922504067	3.39421246825381	0.000727492849655615	0.128459493000943	-0.723172784347552
ILMN_1760509	EOMES	8320	EOMES	8320	S	regular	-0.224280925974931	9.39040361972259	-3.39228586688162	0.000732542832743373	0.128870351204144	-0.729359493008155
ILMN_1844496	HS.132448	NA	NA	NA	S	regular	-0.0910272690884995	4.70167256776173	-3.38814652963017	0.000743503381149954	0.129588273682265	-0.742640268770193
ILMN_1653026	PLAC8	51316	PLAC8	51316	S	regular	-0.159898990720178	10.1812249103965	-3.38778646673547	0.00074446397241202	0.129588273682265	-0.743794764931033
ILMN_1714165	ST3GAL2	6483	ST3GAL2	6483	S	regular	0.158531219785369	6.58646630484447	3.38764605470912	0.000744838882606261	0.129588273682265	-0.744244946219607
ILMN_1736453	RCVRN	5957	RCVRN	5957	S	regular	0.0930076654729577	4.74594531345311	3.38418384024241	0.000754139016718087	0.129698916340504	-0.755339604674184
ILMN_1751195	LOC653438	653438	ABHD17A	81926	A	regular	-0.114633140971257	8.12285413879502	-3.3838369028087	0.000755076886379635	0.129698916340504	-0.756450760690691
ILMN_1753745	HDDC2	51020	HDDC2	51020	S	regular	-0.11762941461609	9.87962683191463	-3.38312369395503	0.000757008301042209	0.129698916340504	-0.758734649060258
ILMN_3236428	TMEM170B	100113407	TMEM170B	100113407	S	regular	0.132233857135365	9.3037324071967	3.38257841350457	0.000758488055000619	0.129698916340504	-0.760480471329786
ILMN_1656293	GOSR2	9570	GOSR2	9570	A	regular	-0.131047104187781	5.68595360366831	-3.38232436094478	0.000759178408518472	0.129698916340504	-0.761293777557214
ILMN_1659544	STX3	6809	STX3	6809	S	regular	0.159329939498932	9.71306214255907	3.38106868511357	0.000762599132992794	0.129814671836755	-0.765312744175176
ILMN_2127605	LRP3	4037	LRP3	4037	S	regular	0.209311069898728	6.38228538434953	3.37876096662527	0.000768923270717908	0.130422064301733	-0.772695160658473
ILMN_1761138	C9ORF142	286257	PAXX	286257	S	regular	-0.120087489460866	9.57088730718949	-3.37147685808985	0.000789206375317171	0.132721947874155	-0.795965151375981
ILMN_1720531	JMJD2B	23030	KDM4B	23030	S	regular	0.144979506536726	7.2540790642267	3.37048783562373	0.000791998436679427	0.132721947874155	-0.79912096437956
ILMN_2349658	TSPO	706	TSPO	706	A	regular	0.127386944202943	10.2540356671864	3.36899701857097	0.000796224456946546	0.132721947874155	-0.803876232876616
ILMN_1672759	CCDC109A	90550	MCU	90550	S	regular	0.123774097842962	6.68244117531808	3.36819089256102	0.000798518310105369	0.132721947874155	-0.806446691088356
ILMN_2372974	SIRPA	140885	SIRPA	140885	A	regular	0.18995663708805	8.3506567692787	3.36719486626757	0.000801361018003564	0.132721947874155	-0.809621854805299
ILMN_1697491	FLJ14213	79899	PRR5L	79899	S	regular	-0.17865670513123	7.81391433136139	-3.36609566362137	0.000804509119365474	0.132721947874155	-0.813124873774756
ILMN_3260618	LOC100128086	100128086	APIP	51074	M	regular	-0.242413890803954	7.13211329416954	-3.36454049648016	0.000808982747422737	0.132721947874155	-0.818079105151084
ILMN_1808731	LBX2	85474	LBX2	85474	S	regular	0.0506321998645287	4.52139628390606	3.36439277938556	0.000809408874501563	0.132721947874155	-0.818549566287756
ILMN_1667232	KIR2DL3	3804	KIR2DL3	3804	A	regular	-0.321927654541492	8.53134686422514	-3.36416662977714	0.000810061664287252	0.132721947874155	-0.819269786843959
ILMN_1736965	SIGIRR	59307	SIGIRR	59307	I	regular	-0.171382433236827	6.36660086340272	-3.36400498521711	0.000810528557691415	0.132721947874155	-0.819784548953329
ILMN_1804822	SRXN1	140809	SRXN1	140809	S	regular	0.248403554865497	8.8905943185998	3.36164740570038	0.00081736668199238	0.133104939382723	-0.827289616722168
ILMN_1716876	MED27	9442	MED27	9442	A	regular	-0.174523298405433	5.81294742688723	-3.36126089524669	0.000818492854645147	0.133104939382723	-0.828519540509181
ILMN_1701237	SH2D1B	117157	SH2D1B	117157	S	regular	-0.274151315783955	7.1380262017969	-3.35958582067816	0.00082339020225189	0.133442789524542	-0.833848253724316
ILMN_1761093	B3GAT1	27087	B3GAT1	27087	A	regular	-0.184707297654715	5.03029433176078	-3.35609458854506	0.000833685065483755	0.134650096770948	-0.844946237543807
ILMN_3244457	EHBP1L1	254102	EHBP1L1	254102	S	regular	0.13243844374801	10.1704052940255	3.35420304385654	0.000839312661685699	0.135097935676709	-0.850954450525614
ILMN_1734929	BBOX1	8424	BBOX1	8424	S	regular	0.0353504794763797	4.4319492455898	3.35135984147476	0.000847838027493103	0.136007589745953	-0.859979303346181
ILMN_1798874	TMEM85	51234	EMC4	51234	S	regular	-0.125361780459645	9.23883257678751	-3.34688220304321	0.000861427606289521	0.137536136987274	-0.874177157318595
ILMN_1663858	ZNF286A	57335	ZNF286A	57335	S	regular	-0.11396325185974	4.83273370855734	-3.34630982918524	0.000863179271923177	0.137536136987274	-0.875990737533608
ILMN_1690546	PPP3CC	5533	PPP3CC	5533	S	regular	-0.136487041055393	7.77311790527131	-3.34259874813296	0.000874617032588743	0.138890945748983	-0.887742109777428
ILMN_1707292	C17ORF67	339210	C17orf67	339210	A	regular	0.133546464746414	5.48288454780002	3.34048096995618	0.000881207094257516	0.139152766625871	-0.894442536998211
ILMN_3231080	LOC728882	728882	FAM182A	284800	I	regular	-0.0524677849725821	4.55509828063517	-3.33899877924732	0.000885846757248234	0.139152766625871	-0.899129589547571
ILMN_1741264	MRPS33	51650	MRPS33	51650	A	regular	-0.117680622657478	7.99949005972315	-3.33891466114928	0.000886110749265549	0.139152766625871	-0.899395531396615
ILMN_1753347	DEFA4	1669	DEFA4	1669	S	regular	0.563396251592206	7.00487117053401	3.33710082715205	0.000891821004768994	0.139152766625871	-0.905128444927404
ILMN_1752755	VWF	7450	VWF	7450	S	regular	0.309206268630939	7.21894134349698	3.33694554759893	0.000892311436102057	0.139152766625871	-0.905619090886994
ILMN_1654370	TESK2	10420	TESK2	10420	S	regular	0.122517739345931	6.56427728216392	3.33644037592542	0.000893908692480712	0.139152766625871	-0.907215158846134
ILMN_1671891	PID1	55022	PID1	55022	S	regular	0.213765904064742	6.99063590090888	3.33432141517447	0.000900637419248433	0.139186717590335	-0.913907377280238
ILMN_1668270	ZDHHC18	84243	ZDHHC18	84243	S	regular	0.157913815992783	9.69590077708334	3.33383925355668	0.000902175072141076	0.139186717590335	-0.915429592356972
ILMN_1766896	ZDHHC19	131540	ZDHHC19	131540	S	regular	0.231563795713511	5.88397030434214	3.333596420056	0.000902950411010137	0.139186717590335	-0.91619615263937
ILMN_1760029	HOXC12	3228	HOXC12	3228	S	regular	0.0268507469308696	4.37720595812559	3.32972328668367	0.000915400829189942	0.140647770908298	-0.928415296535278
ILMN_1813685	RAB7L1	8934	RAB29	8934	S	regular	-0.165417817550333	7.71881000498868	-3.3270607662684	0.000924051927032412	0.141099344873398	-0.936807172454281
ILMN_1793859	ALDH2	217	ALDH2	217	S	regular	0.156350320370001	8.13346775633758	3.32697350297416	0.00092433674486234	0.141099344873398	-0.937082103729991
ILMN_1685057	SLC22A4	6583	SLC22A4	6583	S	regular	0.199271695999465	6.83102809337317	3.32545089775436	0.000929319500249039	0.141099344873398	-0.94187809305329
ILMN_1800270	GABRG2	2566	GABRG2	2566	I	regular	-0.0489020395886568	4.5136238737618	-3.32516241434982	0.000930266373655518	0.141099344873398	-0.942786535340333
ILMN_1777499	LOC731007	731007	AK4	205	S	regular	-0.167554055911546	5.1934224259111	-3.32254880159567	0.000938885806186824	0.141570681488255	-0.951013400599215
ILMN_1749287	TLR6	10333	TLR6	10333	S	regular	0.173705518078023	6.53936915031563	3.32240655064202	0.000939357056554149	0.141570681488255	-0.951460984162006
ILMN_1730005	RFP	5987	TRIM27	5987	A	regular	0.107778266651312	7.35149720488364	3.32129330775897	0.000943052609666566	0.141676440150003	-0.954963091738717
ILMN_1765493	SHKBP1	92799	SHKBP1	92799	S	regular	0.15785685846979	8.31683058013043	3.31910812843104	0.000950345874442951	0.142320309545138	-0.961834060854122
ILMN_3249400	LOC100133034	100133034	NA	NA	S	regular	0.0565403202613624	4.58381290408531	3.31574941240217	0.00096165809285508	0.143560081792369	-0.972386510075538
ILMN_1744795	TBL1X	6907	TBL1X	6907	S	regular	0.0988905916082814	10.3765737531953	3.31423318710123	0.000966805603302737	0.143874659009734	-0.977146816212881
ILMN_1732609	KIAA1539	80256	FAM214B	80256	S	regular	0.151243772443546	8.76941066812842	3.31024440553727	0.000980469703290929	0.14545068266093	-0.989659842196925
ILMN_1707077	SORT1	6272	SORT1	6272	S	regular	0.13469299180629	7.89949876060541	3.30889547877792	0.000985131033725184	0.145685487215553	-0.99388819997812
ILMN_1704870	PGLYRP1	8993	PGLYRP1	8993	S	regular	0.290814133336758	9.00421350626477	3.30598814888091	0.00099524756420312	0.146315219340064	-1.00299587142904
ILMN_1799062	NFKB2	4791	NFKB2	4791	S	regular	0.145978939328607	7.14423504070832	3.3027936469316	0.00100647444821497	0.146315219340064	-1.01299422168444
ILMN_2098616	C5ORF39	389289	ANXA2R	389289	S	regular	-0.129668710994613	9.32055201335402	-3.30216681017499	0.0010086911708528	0.146315219340064	-1.01495503638678
ILMN_1728369	CLCN4	1183	CLCN4	1183	S	regular	0.0696492019105763	4.61626185410268	3.30186602369837	0.00100975646848856	0.146315219340064	-1.01589580186806
ILMN_1752923	IFNAR1	3454	IFNAR1	3454	S	regular	0.127848700016646	9.18820858636152	3.3004542748274	0.00101477042918787	0.146315219340064	-1.02031020010741
ILMN_2380740	MTO1	25821	MTO1	25821	A	regular	-0.127874383023782	7.77826546785754	-3.30014107306131	0.0010158859207878	0.146315219340064	-1.02128930323192
ILMN_1724533	LY96	23643	LY96	23643	S	regular	0.137758302129036	11.045962167226	3.29969362962114	0.00101748149748751	0.146315219340064	-1.02268790457128
ILMN_1761560	PHF13	148479	PHF13	148479	S	regular	0.0704701251498969	8.06630465567164	3.29930689673419	0.00101886245380194	0.146315219340064	-1.02389659134656
ILMN_3269719	ARAP1	116985	ARAP1	116985	M	regular	0.135810659017659	8.51296387157076	3.29912009732926	0.00101953010469363	0.146315219340064	-1.02448036114245
ILMN_1809047	TBRG4	9238	TBRG4	9238	I	regular	-0.0467116928276834	4.48031324098941	-3.29831538763531	0.00102241090784325	0.146315219340064	-1.02699480648994
ILMN_2399036	SEPN1	57190	SELENON	57190	A	regular	0.150394450954176	6.55473775330055	3.29803970565224	0.00102339956472669	0.146315219340064	-1.02785608282165
ILMN_1689908	ANKRD13A	88455	ANKRD13A	88455	S	regular	0.0809335508609621	10.792409999963	3.29392230738245	0.00103827138454877	0.147994327503016	-1.04071122747569
ILMN_3243238	TPSB2	64499	TPSB2	64499	S	regular	0.116277153020506	4.98620212409379	3.29191700171791	0.00104558678780723	0.148279315015007	-1.04696646853658
ILMN_1675097	C17ORF66	256957	HEATR9	256957	S	regular	-0.0666292699361009	4.59227825819328	-3.29165736418337	0.00104653743877211	0.148279315015007	-1.04777609808244
ILMN_1690963	ASAP1	50807	ASAP1	50807	S	regular	0.140860745887448	10.2651796669143	3.28711835202082	0.00106328684594242	0.149432438510573	-1.06192014485053
ILMN_1673111	TSEN34	79042	TSEN34	79042	S	regular	0.131305730475024	9.75151407180822	3.28693678757157	0.00106396197831809	0.149432438510573	-1.06248552607273
ILMN_1687315	RXRA	6256	RXRA	6256	S	regular	0.110455385745647	10.7975922675847	3.28684053210912	0.00106432005746464	0.149432438510573	-1.06278524776831
ILMN_1772208	CCDC88B	283234	CCDC88B	283234	S	regular	0.188975640313933	7.11827696649141	3.28478984988371	0.00107197537993675	0.149432438510573	-1.06916867380455
ILMN_1654392	KHNYN	23351	KHNYN	23351	S	regular	0.111200320810841	8.24498001130162	3.28433045083203	0.00107369732864052	0.149432438510573	-1.07059817636332
ILMN_1700518	HMGN4	10473	HMGN4	10473	S	regular	-0.0950520606135807	10.0055376847953	-3.2836904818856	0.00107610037517179	0.149432438510573	-1.0725892318996
ILMN_1752728	FUCA1	2517	FUCA1	2517	S	regular	0.129272412100843	8.223392586211	3.2835097185184	0.00107678003364337	0.149432438510573	-1.07315155037523
ILMN_2150654	ZSWIM4	65249	ZSWIM4	65249	S	regular	0.127231047691537	7.12922718296976	3.28229325970895	0.00108136419889116	0.149629818667036	-1.07693492958343
ILMN_1791771	HCK	3055	HCK	3055	S	regular	0.123092307388173	10.4732914737915	3.27983197711022	0.00109069480242055	0.150480904183522	-1.0845857561999
ILMN_2274306	NRP2	8828	NRP2	8828	I	regular	-0.0306508404021573	4.39524468184829	-3.27221907311249	0.00112002940212814	0.154078928479389	-1.1082150738224
ILMN_1699623	FAM81A	145773	FAM81A	145773	S	regular	-0.0322873049997607	4.40023466400525	-3.26645065916055	0.00114274165086345	0.156537712007508	-1.12608396017887
ILMN_1802292	WDFY2	115825	WDFY2	115825	S	regular	0.115371346139233	7.5134614698235	3.26600387296869	0.00114451848687948	0.156537712007508	-1.12746670119743
ILMN_1656913	MDH1	4190	MDH1	4190	S	regular	-0.105855025371737	9.93904456156691	-3.2637438488714	0.00115354571766657	0.157317706043617	-1.13445835399753
ILMN_1805271	ZNF721	170960	ZNF721	170960	S	regular	-0.17419667057142	8.26775660021438	-3.2628458457119	0.0011571508917711	0.157355895549666	-1.13723513208835
ILMN_1746888	PCOLCE2	26577	PCOLCE2	26577	S	regular	0.0896875704960527	4.58004495521165	3.25584406766753	0.00118562058235686	0.160621666069412	-1.15886043458567
ILMN_1843100	HS.558488	NA	NA	NA	S	regular	-0.148819517402152	5.31532691857437	-3.25482419829007	0.00118982114197088	0.160621666069412	-1.16200659186201
ILMN_2113126	RNASE3	6037	RNASE3	6037	S	regular	0.470161706633188	6.61051971470773	3.25240877537579	0.00119982462397978	0.160621666069412	-1.16945403204645
ILMN_1751625	MS4A3	932	MS4A3	932	I	regular	0.218812826856078	5.16597034785346	3.25234121314259	0.00120010554940624	0.160621666069412	-1.16966226874871
ILMN_2407589	CTDP1	9150	CTDP1	9150	A	regular	0.105064191978725	6.81014168806604	3.25217755078976	0.00120078631393737	0.160621666069412	-1.17016668273044
ILMN_1657632	ZMYM6	9204	TMEM35B	100506144	S	regular	-0.114358393103045	9.28666426969206	-3.25199852666913	0.00120153138618794	0.160621666069412	-1.1707184141408
ILMN_1777261	FAM3C	10447	FAM3C	10447	S	regular	-0.161495158770599	5.36907594136188	-3.25049584566554	0.0012078022198215	0.161005139291867	-1.17534834133504
ILMN_1664644	ATG16L2	89849	ATG16L2	89849	S	regular	0.196421356808074	9.08116670733668	3.24740972179113	0.00122077603059216	0.161706888473629	-1.18485053119654
ILMN_1773066	CDKN2AIP	55602	CDKN2AIP	55602	S	regular	-0.130765606056212	6.79299023896339	-3.24713603276348	0.00122193280200339	0.161706888473629	-1.18569279886258
ILMN_1779071	FEZ1	9638	FEZ1	9638	I	regular	-0.255063898803458	6.28832940463663	-3.24680867208457	0.00122331775402149	0.161706888473629	-1.18670014868321
ILMN_1762308	LOC654191	654191	SNX29	92017	S	regular	0.151450669417536	7.39914435178998	3.23738470181493	0.00126381580482071	0.166594861647717	-1.21565726949304
ILMN_3262691	LOC100130108	100130108	ZNF492	57615	M	regular	0.0473965132489909	4.51250743572205	3.23623067609381	0.00126885941481003	0.166795094686264	-1.21919764973429
ILMN_1789596	ETV6	2120	ETV6	2120	S	regular	0.0932950638710395	8.72307274954061	3.23245284558382	0.00128550078433522	0.168383900851977	-1.23077891860116
ILMN_1776602	RNASE4	6038	RNASE4	6038	A	regular	0.227283973021816	6.01419153081878	3.23187536732837	0.00128806229758079	0.168383900851977	-1.23254807345718
ILMN_1789407	FAM18B2	201158	TVP23C	201158	A	regular	-0.172564581942065	5.60124447967075	-3.22928839536536	0.00129959535273316	0.168670385797961	-1.24046972709391
ILMN_1810254	MEI1	150365	MEI1	150365	A	regular	-0.147841209809268	5.31987386965152	-3.22876800955687	0.00130192680809362	0.168670385797961	-1.24206247521801
ILMN_1760374	CD8A	925	CD8A	925	I	regular	-0.232736252062005	6.45261347328611	-3.22864259636264	0.00130248926800054	0.168670385797961	-1.2424462909705
ILMN_2214473	ARHGEF5L	445328	ARHGEF35	445328	S	regular	0.147307047152297	5.10075828779553	3.22819227903695	0.00130451072844185	0.168670385797961	-1.24382432738242
ILMN_1667748	ANKRD33	341405	ANKRD33	341405	S	regular	0.149933214638834	7.7662957116599	3.22624822703429	0.00131327086379188	0.169185457509606	-1.24977127069165
ILMN_1711894	MYB	4602	MYB	4602	S	regular	0.181176277033232	7.60355131916604	3.22572351684897	0.00131564457797551	0.169185457509606	-1.25137578792199
ILMN_3202653	LOC100132493	100132493	NA	NA	A	regular	-0.154445623494231	5.31508103687398	-3.22198424012114	0.00133267576313615	0.170911152137919	-1.26280284016634
ILMN_1667519	RRAS2	22800	RRAS2	22800	S	regular	-0.164312177421339	5.81997047631067	-3.21890579375629	0.00134684983596173	0.172262094019505	-1.27220078398254
ILMN_1794190	CCPG1	9236	CCPG1	9236	A	regular	0.121597571280589	9.15461676912559	3.21790041763337	0.00135150899088358	0.172392075405885	-1.27526813030762
ILMN_2307656	AGTRAP	57085	AGTRAP	57085	A	regular	0.122065493757541	8.17530709990384	3.21402896891792	0.00136958972405727	0.173762055682871	-1.28707102858289
ILMN_1739792	RHOG	391	RHOG	391	S	regular	0.0897800356963021	12.2280858558503	3.21402828421704	0.00136959294148112	0.173762055682871	-1.28707311481444
ILMN_1811955	PRMT5	10419	PRMT5	10419	S	regular	0.105825665167126	7.38737809551974	3.21177147850986	0.00138023576253435	0.174599253445452	-1.2939470890477
ILMN_1677376	CHD7	55636	CHD7	55636	S	regular	0.104493902588505	7.95262019515059	3.21098908379381	0.00138394324852991	0.174599253445452	-1.29632908188414
ILMN_1708382	C3ORF75	54859	ELP6	54859	I	regular	-0.123296967170674	7.40012496177072	-3.20977536065178	0.00138971286187366	0.174599253445452	-1.30002313636585
ILMN_1842436	HS.533844	NA	NA	NA	S	regular	0.0648760844391933	4.65694296887539	3.20951575366257	0.0013909498245871	0.174599253445452	-1.30081309329979
ILMN_1777260	ATXN7L1	222255	ATXN7L1	222255	S	regular	-0.0670750831492875	4.59807877211899	-3.20699489554342	0.00140301410714029	0.175246029342642	-1.30848057971436
ILMN_2175220	CYP39A1	51302	CYP39A1	51302	S	regular	-0.044384174907889	4.47820551813434	-3.20689196448901	0.00140350876150838	0.175246029342642	-1.30879353249528
ILMN_1760727	ANG	283	ANG	283	S	regular	0.167998289243931	7.2164941026493	3.20480307474731	0.00141358219631139	0.176039342831695	-1.31514251289422
ILMN_1773963	GNA15	2769	GNA15	2769	S	regular	0.116446276963906	8.16963729310103	3.20270956099781	0.0014237449190847	0.176839582167573	-1.32150152290395
ILMN_1766487	LRRC25	126364	LRRC25	126364	S	regular	0.155685137141671	8.25478328755108	3.19762180957536	0.00144872483788574	0.17947121859494	-1.33693868016677
ILMN_1733288	C1RL	51279	C1RL	51279	S	regular	0.14071516679221	7.91137457572768	3.19673550778263	0.00145311759948756	0.179545389453133	-1.3396254458353
ILMN_1730628	RNASE2	6036	RNASE2	6036	S	regular	0.277775471538435	9.37999706257853	3.19228889914923	0.00147534252682018	0.181481126180981	-1.35309414519833
ILMN_1705496	LOC642236	642236	NA	NA	I	regular	-0.0835910365903079	4.70332336420233	-3.19072015972454	0.00148325797701158	0.181481126180981	-1.35784149044266
ILMN_1770548	CLASP2	23122	CLASP2	23122	S	regular	-0.140511531685708	5.66272214524651	-3.18931328344616	0.00149039004376713	0.181481126180981	-1.36209707775236
ILMN_1773352	CCL5	6352	CCL5	6352	S	regular	-0.165795877719175	11.22127615648	-3.18918512259834	0.00149104131795013	0.181481126180981	-1.36248465440826
ILMN_1690802	TRMT112	51504	TRMT112	51504	S	regular	-0.117331752538256	9.84806553473663	-3.18852072516937	0.00149442179647933	0.181481126180981	-1.36449364470722
ILMN_1747078	HYLS1	219844	HYLS1	219844	S	regular	-0.100270414207061	6.38894972362746	-3.18794822850049	0.00149734035507268	0.181481126180981	-1.3662244218789
ILMN_2178587	ANKRD6	22881	ANKRD6	22881	S	regular	0.139263796878199	5.93241080270728	3.18786263811499	0.00149777714239301	0.181481126180981	-1.36648315361375
ILMN_1752579	ATP6V0A1	535	ATP6V0A1	535	S	regular	0.10894464916071	9.5381725175488	3.18753236732335	0.00149946369285049	0.181481126180981	-1.36748146818333
ILMN_1674866	TADA3	10474	TADA3	10474	I	regular	0.0805458142779116	8.76233410698694	3.18488524840557	0.00151304486810272	0.182657709931696	-1.37547933042117
ILMN_1671237	GNGT2	2793	GNGT2	2793	S	regular	-0.124098108461764	6.29854172714452	-3.18373346978697	0.00151898950561316	0.18290875413265	-1.37895723988655
ILMN_1688279	PVRIG	79037	PVRIG	79037	S	regular	-0.140459273364748	8.83204232415998	-3.18091178401852	0.00153364420885938	0.184204682476783	-1.38747244248888
ILMN_3293284	LOC100131149	100131149	NA	NA	M	regular	0.0419916138718177	4.49206974479543	3.17755780014515	0.00155123316410001	0.185557119945473	-1.39758447184059
ILMN_2384544	ADAM15	8751	ADAM15	8751	A	regular	0.174165330970894	6.34100586094173	3.17727088144082	0.00155274643404702	0.185557119945473	-1.39844903135906
ILMN_2103003	LOC650137	650137	OR4N3P	390539	S	regular	-0.0464503499056663	4.505922690716	-3.17490580211124	0.00156527236110489	0.185900899557905	-1.40557273562042
ILMN_1798926	SOCS2	8835	SOCS2	8835	S	regular	-0.144485727205347	5.49895609766808	-3.17441574513481	0.00156787943364694	0.185900899557905	-1.40704816124683
ILMN_1694596	FAR2	55711	FAR2	55711	S	regular	0.17034494826603	5.82061005488249	3.17409475304942	0.00156958926270934	0.185900899557905	-1.40801445961244
ILMN_1683755	SOX13	9580	SOX13	9580	S	regular	-0.142551926354499	5.92253091943168	-3.17358990568314	0.0015722819153746	0.185900899557905	-1.40953403482672
ILMN_3251521	PARG	8505	PARG	8505	S	regular	-0.0845969066137595	4.81087960782971	-3.17265978081729	0.00157725399052669	0.185900899557905	-1.41233306833617
ILMN_1738220	TREML3	340206	TREML3P	340206	A	regular	0.325494377072041	6.77758566495573	3.17142403497676	0.00158388223542254	0.185900899557905	-1.41605057855925
ILMN_1692223	LCN2	3934	LCN2	3934	S	regular	0.315443357547551	9.43953488157463	3.16899802322813	0.00159696959313914	0.185900899557905	-1.42334469394399
ILMN_1882519	LOC731658	731658	NA	NA	S	regular	0.0943826555891976	4.7741080523059	3.16824903800592	0.00160103017683095	0.185900899557905	-1.42559551989819
ILMN_3221729	LOC729080	729080	LOC729080	729080	A	regular	0.0346463300556072	4.45329051129368	3.16596209026343	0.00161348775842438	0.185900899557905	-1.43246498593192
ILMN_1689798	LOC643817	643817	NA	NA	S	regular	-0.0677439955753156	4.6358255184819	-3.16582979923208	0.00161421110954245	0.185900899557905	-1.43286221055485
ILMN_1658835	CAV2	858	CAV2	858	A	regular	0.110339474455703	4.79966190118031	3.16484734561562	0.00161959241200144	0.185900899557905	-1.43581167805605
ILMN_1810420	DYSF	8291	DYSF	8291	S	regular	0.208715149675157	10.5068426846926	3.1645644513475	0.00162114500575344	0.185900899557905	-1.43666080274253
ILMN_1687757	AKR1C4	1109	AKR1C4	1109	I	regular	-0.180613438843532	5.63738227759218	-3.16451342659159	0.00162142518833364	0.185900899557905	-1.43681394887064
ILMN_1906187	HS.576106	NA	CAMK1D	57118	S	regular	0.123399274025735	8.91492275620488	3.1643191178884	0.00162249256787202	0.185900899557905	-1.43739712669682
ILMN_1676215	DLG2	1740	DLG2	1740	S	regular	0.0280841965108358	4.39618822099316	3.16396982760897	0.0016244129243543	0.185900899557905	-1.43844536264649
ILMN_2254635	ITGAX	3687	ITGAX	3687	I	regular	0.16393668849293	10.4991526111144	3.16396302047867	0.00162445036996558	0.185900899557905	-1.43846579003736
ILMN_2404625	LAT	27040	LAT	27040	A	regular	-0.120052096142791	9.32283866790249	-3.16389024478031	0.00162485075443077	0.185900899557905	-1.43868417861361
ILMN_1805519	CD24	100133941	CD24	100133941	S	regular	0.127318082330483	4.85080306171082	3.16333442215005	0.00162791168459646	0.185900899557905	-1.44035195528142
ILMN_1787347	LOC648354	648354	NA	NA	S	regular	0.0790873742923086	4.51784230871291	3.16290834979563	0.00163026167648988	0.185900899557905	-1.44163021651716
ILMN_2094061	IMPA2	3613	IMPA2	3613	S	regular	0.13429182394713	9.93109250149639	3.16160188941701	0.00163748694673279	0.185985428412946	-1.44554869144327
ILMN_1720124	RCC2	55920	RCC2	55920	S	regular	-0.0787938201991043	9.74995014371107	-3.16096592126709	0.00164101479212298	0.185985428412946	-1.4474555862539
ILMN_1711493	PRAM1	84106	PRAM1	84106	S	regular	0.148133815687176	8.62142707976437	3.16064577918815	0.00164279333678363	0.185985428412946	-1.44841536337592
ILMN_1727402	HCLS1	3059	HCLS1	3059	S	regular	0.0883586035024351	12.5456002877734	3.15916986057867	0.00165101579266423	0.186470215647373	-1.45283890665957
ILMN_2285618	DIP2A	23181	DIP2A	23181	I	regular	-0.212801836244179	6.04905567997813	-3.15171862226069	0.00169310968093008	0.190769117692034	-1.47514073794719
ILMN_1854957	LOC731641	731641	NA	NA	S	regular	-0.0381109451397448	4.4620886580277	-3.14786402243073	0.00171527146526147	0.192005531163122	-1.48665763672505
ILMN_3269141	LOC100129488	100129488	NA	NA	M	regular	0.0315820909369338	4.42860579575267	3.14774755903858	0.00171594520674081	0.192005531163122	-1.487005396921
ILMN_2112128	MAPK4	5596	MAPK4	5596	S	regular	0.0297767530214799	4.41301657119655	3.14762631751105	0.00171664684888407	0.192005531163122	-1.4873674113815
ILMN_1671557	PHLDA2	7262	PHLDA2	7262	S	regular	-0.0431482237286245	4.50061926692067	-3.14699365807119	0.00172031243186535	0.192005531163122	-1.48925624639384
ILMN_1694966	ASGR2	433	ASGR2	433	A	regular	0.245069715125642	6.42150223526896	3.14626414236743	0.00172454814734027	0.192025392886079	-1.49143379289778
ILMN_1910334	FLJ36644	400617	KCNJ2-AS1	400617	S	regular	0.0959694130053377	4.85019778013923	3.14526443597774	0.00173036825599474	0.192221166616054	-1.49441704124112
ILMN_1774800	KTELC1	56983	POGLUT1	56983	I	regular	-0.101289901063062	7.29256815242095	-3.14295000141859	0.00174391200321224	0.193272008730709	-1.50132007046745
ILMN_3247848	NCRNA00085	147650	SPACA6	147650	S	regular	0.192787255920066	7.00185198527886	3.1415973535629	0.00175187266911515	0.193700631590038	-1.50535219207428
ILMN_1735392	LOC402457	402457	NA	NA	S	regular	0.0666547913775979	4.66839790516316	3.13944898290632	0.00176458520956839	0.194651435600011	-1.51175282831752
ILMN_1660341	LRPAP1	4043	LRPAP1	4043	S	regular	0.124705202854058	6.78346065325033	3.13797886635893	0.00177333324120027	0.19516150924028	-1.51613029383369
ILMN_3200739	LOC440031	440031	NA	NA	A	regular	0.0630001224773844	4.58597986007623	3.1352062530006	0.0017899406952384	0.195982165925385	-1.52438069766534
ILMN_1656165	USP9X	8239	USP9X	8239	A	regular	0.0757937240338702	8.83990472223396	3.13498011991496	0.00179130149099413	0.195982165925385	-1.52505328454996
ILMN_1657509	TSEN54	283989	TSEN54	283989	S	regular	-0.155945906951894	7.02308928036836	-3.13466253094405	0.00179321424773771	0.195982165925385	-1.52599780884045
ILMN_2164478	TTTY5	83863	TTTY5	83863	S	regular	0.0688640773750473	4.65568187949221	3.13206811149206	0.0018089103729622	0.197242086589148	-1.53371025268684
ILMN_1697504	LOC647859	647859	NA	NA	S	regular	0.0432533671492576	4.47118341582906	3.13116381020561	0.00181441102911364	0.197249067167337	-1.53639701644338
ILMN_2404154	SERPINA1	5265	SERPINA1	5265	A	regular	0.117970361653592	11.4457393357016	3.12902995888981	0.00182745187328215	0.197249067167337	-1.5427339022679
ILMN_2408987	SMARCD3	6604	SMARCD3	6604	A	regular	0.192081942894945	5.79267166822265	3.12859640803837	0.00183011200875007	0.197249067167337	-1.5440209029806
ILMN_2397347	SEMG1	6406	SEMG1	6406	A	regular	0.156144323593295	5.11830250255687	3.12807647322362	0.00183330687202581	0.197249067167337	-1.5455641071232
ILMN_1799796	DIS3	22894	DIS3	22894	S	regular	-0.11114812351602	5.23289705655128	-3.1277642617889	0.00183522779669095	0.197249067167337	-1.54649065356823
ILMN_1721457	RANBP1	5902	RANBP1	5902	S	regular	-0.14526273514447	7.1808957796341	-3.12774383602285	0.00183535353365442	0.197249067167337	-1.54655126775992
ILMN_1655974	PDE6B	5158	PDE6B	5158	S	regular	-0.117219409078889	5.16894378831075	-3.12728966047117	0.00183815139827981	0.197249067167337	-1.54789895066679
ILMN_1753507	FRMPD3	84443	NA	NA	A	regular	-0.138415232478575	5.39090204449834	-3.12632266277217	0.0018441214966678	0.197441994540295	-1.55076770645719
ILMN_1693060	VEGFA	7422	VEGFA	7422	I	regular	0.0366933772711366	4.44847824308545	3.12392511782081	0.00185900067191798	0.197962847396974	-1.55787669698562
ILMN_1733245	KIR3DL1	3811	KIR3DL1	3811	S	regular	-0.201285630015935	5.36649877129263	-3.12380359304503	0.00185975779038799	0.197962847396974	-1.55823689058703
ILMN_1679800	BRIX1	55299	BRIX1	55299	S	regular	-0.11786054989178	8.12331143070269	-3.12255945614669	0.0018675253062717	0.197962847396974	-1.56192366985127
ILMN_1697559	G6PD	2539	G6PD	2539	S	regular	0.135838597685741	8.3136147456344	3.12228152268916	0.00186926460366591	0.197962847396974	-1.56274708151032
ILMN_1742779	CENPL	91687	CENPL	91687	S	regular	-0.117179838780885	5.19180739683785	-3.12217965968927	0.00186990243193473	0.197962847396974	-1.56304884520805
ILMN_1694127	LOC650761	650761	NA	NA	S	regular	-0.199730099658201	5.31775113908047	-3.12124924580726	0.00187573761798461	0.198137346642602	-1.56580470414478
ILMN_1859946	HS.127310	NA	UHMK1	127933	S	regular	-0.0950504822938374	10.4198585250748	-3.11855322468345	0.0018927407827768	0.199382247509604	-1.57378573585782
ILMN_1708905	LOC374443	374443	LOC374443	374443	A	regular	-0.148343628267661	5.69793809304555	-3.11804697515827	0.00189594935611271	0.199382247509604	-1.57528363943515
ILMN_1904242	HS.114286	NA	NA	NA	S	regular	0.112017639561471	5.18836264845355	3.11561038396635	0.00191146244802369	0.200391649514848	-1.58248978146303
ILMN_1735735	KATNB1	10300	KATNB1	10300	S	regular	0.0848318022555201	7.97682140039448	3.11502657303697	0.00191519671573501	0.200391649514848	-1.58421557142436
ILMN_1726054	C13ORF26	122046	TEX26	122046	S	regular	0.0619923618701161	4.60662565284009	3.11454976530359	0.00191825153160675	0.200391649514848	-1.58562481867729
ILMN_1709233	F5	2153	F5	2153	S	regular	0.203972380267578	7.78013376218504	3.11382614418697	0.00192289620113884	0.200434398516505	-1.5877631443262
ILMN_1719696	PLD1	5337	PLD1	5337	S	regular	0.133895269855751	6.37675876659575	3.10970987513494	0.00194951454388202	0.202280983534376	-1.59991768187689
ILMN_1703123	AXUD1	64651	CSRNP1	64651	S	regular	0.14692210008015	8.98020897107589	3.10867674182743	0.00195624843803794	0.202280983534376	-1.60296587065027
ILMN_1809384	CYP4F12	66002	CYP4F12	66002	S	regular	0.239683981795767	5.634264547938	3.10849395362579	0.00195744206507279	0.202280983534376	-1.60350507223178
ILMN_1668586	KCND1	3750	KCND1	3750	S	regular	0.121374542155926	5.2203031983065	3.10845300130426	0.00195770958009307	0.202280983534376	-1.60362587206689
ILMN_1767337	SFXN5	94097	SFXN5	94097	S	regular	0.163275763704691	5.72700919385501	3.10657450902188	0.00197001677396652	0.203109158593502	-1.60916532603156
ILMN_1779376	GSK3B	2932	GSK3B	2932	S	regular	0.11340307386603	8.78864790220152	3.10539961710538	0.00197775037408544	0.203463219462707	-1.61262829132341
ILMN_1797310	ATP6V1D	51382	ATP6V1D	51382	S	regular	0.0671022219936503	9.43889968824497	3.1016171426683	0.0020028381891832	0.205262984058648	-1.62376839918737
ILMN_1793006	TAC3	6866	TAC3	6866	A	regular	0.0510509393368794	4.42433263401584	3.10145504454237	0.00200391984098842	0.205262984058648	-1.62424551430134
ILMN_2281786	RTN1	6252	RTN1	6252	I	regular	-0.0516925671268655	4.53684572119215	-3.09689015872711	0.00203460199876901	0.207955659584764	-1.63767172446136
ILMN_1751199	LOC652703	652703	NA	NA	S	regular	0.0660833004477599	4.64175137073276	3.09573002939156	0.00204246816816638	0.208309743797711	-1.64108082664526
ILMN_2055781	KLRF1	51348	KLRF1	51348	S	regular	-0.277058506695156	8.55573639662559	-3.09406657342259	0.00205379590699418	0.209014588616528	-1.6459668155075
ILMN_1786722	ZNF385A	25946	ZNF385A	25946	S	regular	0.12832758220659	6.52032688336331	3.0931685964488	0.00205993489595179	0.209189483006709	-1.64860333935454
ILMN_1708916	PDZD4	57595	PDZD4	57595	S	regular	-0.196799705475087	6.51561898859041	-3.09214580033513	0.00206694775534789	0.209221664836599	-1.65160543516151
ILMN_1670716	LOC642355	642355	NA	NA	S	regular	0.0901535586395408	4.87210081574217	3.09119399307977	0.0020734935856188	0.209221664836599	-1.65439829890658
ILMN_1701487	TAOK2	9344	TAOK2	9344	I	regular	0.119960860134357	6.73364274919779	3.09098804702081	0.0020749124366289	0.209221664836599	-1.65500249122595
ILMN_2115154	NUPL2	11097	NUP42	11097	S	regular	-0.0918928635692762	7.304639374342	-3.08971643859534	0.00208369288130313	0.209221664836599	-1.65873219411691
ILMN_1707088	DENND2D	79961	DENND2D	79961	S	regular	-0.110265596869402	9.77316384401914	-3.08913168349171	0.0020877420635505	0.209221664836599	-1.6604468149248
ILMN_1688318	MGC72104	284802	FRG1BP	284802	S	regular	-0.162657799980813	8.12077479799756	-3.08815615401016	0.00209451329500999	0.209221664836599	-1.66330656370927
ILMN_1739164	CDC14A	8556	CDC14A	8556	A	regular	-0.0703736418454035	4.67327091618694	-3.08764401083059	0.00209807619855376	0.209221664836599	-1.66480755173945
ILMN_3234142	LOC728855	728855	LINC00623	728855	I	regular	-0.102374132820424	9.85518446933263	-3.0870707102235	0.00210207117289822	0.209221664836599	-1.66648749283631
ILMN_1715715	CEBPA	1050	CEBPA	1050	S	regular	0.135176408558195	8.85505553897226	3.08634202735891	0.00210715900004341	0.209221664836599	-1.66862231257617
ILMN_1751773	POLD3	10714	POLD3	10714	S	regular	0.113559359953319	6.22395173182356	3.086302638623	0.00210743434319891	0.209221664836599	-1.66873769567105
ILMN_1695341	KCNK10	54207	KCNK10	54207	I	regular	0.0297416759891043	4.39889872346128	3.08609528833453	0.00210888435067637	0.209221664836599	-1.6693450720718
ILMN_1695025	CD2	914	CD2	914	S	regular	-0.129588202922443	10.5570358673519	-3.0823209909514	0.00213543890169345	0.211412918713053	-1.68039392108482
ILMN_1652711	LOC648815	648815	NA	NA	S	regular	0.107330538350604	5.04829093507059	3.07948591272336	0.00215558715865622	0.21255065752668	-1.68868466458258
ILMN_2353997	NUDT4	11163	NUDT4	11163	A	regular	0.0296803008869446	4.41279481842407	3.07944013133941	0.00215591394486415	0.21255065752668	-1.68881848425439
ILMN_1812070	ABCB1	5243	ABCB1	5243	S	regular	-0.163067991018961	6.35116735400483	-3.07844876066111	0.00216300149463154	0.212586583363803	-1.69171580132576
ILMN_1745385	HNRPM	4670	HNRNPM	4670	A	regular	-0.0849091758895604	11.0554037155599	-3.07813308365034	0.00216526283585894	0.212586583363803	-1.69263818860968
ILMN_1714172	MGC26733	200403	NA	NA	S	regular	-0.0959093537074285	4.83257276497249	-3.07634529018569	0.00217811066625909	0.21288092644955	-1.69786026777782
ILMN_1684854	C19ORF41	126123	IZUMO2	126123	S	regular	0.0296898586771839	4.41616760761385	3.07611547139263	0.0021797673104267	0.21288092644955	-1.69853134614624
ILMN_1717207	MMP25	64386	MMP25	64386	A	regular	0.180912978085972	11.2699714523257	3.07583977156879	0.0021817562142728	0.21288092644955	-1.69933633432635
ILMN_1672547	MYO9B	4650	MYO9B	4650	S	regular	0.120250275565208	8.91626506378299	3.07508165637917	0.00218723386981579	0.212976272471796	-1.70154951704109
ILMN_1828197	HS.352549	NA	NA	NA	S	regular	-0.121276993683854	6.19760672497897	-3.07405031763519	0.00219470594797573	0.213265029930299	-1.70455947602072
ILMN_1765523	TOLLIP	54472	TOLLIP	54472	S	regular	0.116633566403922	6.83898934632184	3.07306695617782	0.00220185225897639	0.213521013220368	-1.70742849943596
ILMN_3266159	LOC100128528	100128528	NA	NA	M	regular	0.126495525621976	5.3747491463088	3.06763698076577	0.00224169943483069	0.216198900786358	-1.72325475217724
ILMN_2347949	G6PD	2539	G6PD	2539	A	regular	0.0934916523631273	10.1415689315332	3.06758668780881	0.0022420715786575	0.216198900786358	-1.72340120928867
ILMN_1713550	LGR6	59352	LGR6	59352	A	regular	-0.164008489394811	5.37485586247574	-3.06743792687694	0.00224317267050064	0.216198900786358	-1.72383439935212
ILMN_1778668	TAGLN	6876	TAGLN	6876	A	regular	-0.190371060169395	7.67637884730288	-3.06671033828898	0.0022485652593988	0.216278158070181	-1.72595283444534
ILMN_1757361	NCF4	4689	NCF4	4689	I	regular	0.198195680874832	7.51906940368244	3.06557950681259	0.0022569701516359	0.216646244393237	-1.72924437523427
ILMN_1724236	FUT7	2529	FUT7	2529	S	regular	0.158130591769575	6.36246515484732	3.06373393003061	0.00227074935847942	0.217527675893364	-1.73461380905459
ILMN_1741371	TMEM8	58986	PGAP6	58986	S	regular	0.156118685362951	8.13369681152575	3.06143969819451	0.00228798592701046	0.218589018706442	-1.74128415573619
ILMN_1662839	PLEKHA1	59338	PLEKHA1	59338	A	regular	-0.160508272002654	8.39134484469185	-3.06103130088634	0.00229106678102393	0.218589018706442	-1.74247103797217
ILMN_1813641	C9ORF167	54863	TOR4A	54863	S	regular	0.140758532053659	6.54827301113538	3.05950796137172	0.00230259212418865	0.218640479530703	-1.74689680164481
ILMN_1797191	KIAA0040	9674	KIAA0040	9674	S	regular	0.134386627928284	6.61547351140733	3.05919977264743	0.00230493029371241	0.218640479530703	-1.74779192292557
ILMN_2198239	HGD	3081	HGD	3081	S	regular	0.206278798338722	6.83398815583762	3.05912911442469	0.0023054666712977	0.218640479530703	-1.74799713442852
ILMN_1809623	ACSM2A	123876	ACSM2A	123876	I	regular	0.043187596350319	4.49446718410619	3.05774670242234	0.00231598385214519	0.218780223497729	-1.75201112354321
ILMN_2315694	STRADA	92335	STRADA	92335	A	regular	0.0663338774351487	9.26639249710263	3.05725002574736	0.00231977323327248	0.218780223497729	-1.75345284950938
ILMN_1744244	DPAGT1	1798	DPAGT1	1798	I	regular	-0.112898258063164	4.99675142205632	-3.0560427282371	0.00232900801666046	0.218780223497729	-1.75695637736427
ILMN_1667260	MAPK3	5595	MAPK3	5595	S	regular	0.0967322925245426	9.94455000898272	3.05535878600149	0.00233425454317555	0.218780223497729	-1.758940552641
ILMN_1727618	C8ORF38	137682	NDUFAF6	137682	S	regular	-0.119222012796074	5.849248906857	-3.0552628251676	0.00233499152658135	0.218780223497729	-1.75921890873292
ILMN_1863439	HS.567088	NA	NA	NA	S	regular	0.110871588103949	4.99524026753198	3.05490351872312	0.00233775291291091	0.218780223497729	-1.76026108279508
ILMN_1656145	GOT1	2805	GOT1	2805	S	regular	-0.101613776889985	7.20845751850299	-3.05470211242054	0.00233930209601781	0.218780223497729	-1.76084521285489
ILMN_1800958	ALS2CR4	65062	TMEM237	65062	S	regular	-0.0951022654367284	4.86392479985759	-3.05247447900625	0.00235649962269615	0.219530367428568	-1.76730342479012
ILMN_1872323	HS.561874	NA	NA	NA	S	regular	0.0590326868311513	4.66354032681372	3.05246139840445	0.00235660094782056	0.219530367428568	-1.76734133370238
ILMN_2392274	CD82	3732	CD82	3732	A	regular	0.106808455466952	8.28604378945935	3.05049655528537	0.00237186652268618	0.220121450951662	-1.77303385456363
ILMN_1723412	ASCL2	430	ASCL2	430	S	regular	-0.14979790376799	8.45912164212631	-3.05044747400189	0.00237224901179865	0.220121450951662	-1.77317600666256
ILMN_1676848	LOC728844	728844	NA	NA	S	regular	-0.0883396789366744	4.7905261221136	-3.04817550437062	0.00239001647552873	0.220918592571928	-1.77975378423882
ILMN_1753016	MRPL35	51318	MRPL35	51318	I	regular	-0.120268485280551	5.37978451982402	-3.04756800252052	0.00239478795960653	0.220918592571928	-1.78151180828846
ILMN_1770818	LOC642342	642342	FAM13A-AS1	285512	S	regular	0.272185826586084	6.43692018679723	3.04723575246107	0.00239740123676851	0.220918592571928	-1.78247314860912
ILMN_1666174	CECR1	51816	ADA2	51816	I	regular	0.126679562612703	4.97081007867418	3.04651852745026	0.00240305141447185	0.220918592571928	-1.78454803720868
ILMN_1736548	PHACTR4	65979	PHACTR4	65979	S	regular	-0.103969918547216	8.27677178945904	-3.04637527771313	0.00240418137426924	0.220918592571928	-1.78496239312973
ILMN_1814044	CABIN1	23523	CABIN1	23523	S	regular	0.122358845707685	8.12956730592465	3.041128393519	0.00244590641710541	0.224317111195115	-1.80012616957345
ILMN_1713496	ST3GAL5	8869	ST3GAL5	8869	S	regular	-0.0876156784437825	7.88174805494587	-3.04000302229745	0.00245494181424337	0.224710273646884	-1.80337524148304
ILMN_1786559	FLJ46020	400863	NA	NA	S	regular	-0.0949807828855027	4.84060949541876	-3.03856134839177	0.00246656146918407	0.225292820345429	-1.8075358054764
ILMN_1743241	ARL4A	10124	ARL4A	10124	A	regular	0.187681276740086	5.54148563664723	3.0380336055969	0.00247082758403478	0.225292820345429	-1.80905835209459
ILMN_1760201	DNMT1	1786	DNMT1	1786	S	regular	-0.0948516787429377	10.5094057853361	-3.03476273396431	0.00249741959992633	0.227279591783296	-1.81848913252115
ILMN_1711030	OPLAH	26873	OPLAH	26873	I	regular	0.22209459742	6.18524779997121	3.03351615253405	0.0025076231121423	0.227504977218576	-1.82208075285717
ILMN_1862018	ATXN7L3	56970	ATXN7L3	56970	S	regular	0.0874141032629829	8.41250473248523	3.03311851308078	0.00251088589967322	0.227504977218576	-1.82322612009321
ILMN_1652123	HMGN1	3150	HMGN1	3150	S	regular	-0.145178890546415	9.79298442644025	-3.03270066696622	0.00251431868405036	0.227504977218576	-1.82442953355216
ILMN_1798728	C19ORF2	8725	URI1	8725	A	regular	-0.0872572670924399	10.0833206884644	-3.03044700340192	0.00253290778754942	0.228749609217941	-1.8309173936269
ILMN_1693394	BCKDK	10295	BCKDK	10295	S	regular	0.0997804432049563	9.44984010823456	3.02965164423857	0.00253949824038852	0.228785299182925	-1.83320595821042
ILMN_1658399	KLRG1	10219	KLRG1	10219	S	regular	-0.20124109320191	9.3028879008705	-3.02923317107942	0.00254297207214713	0.228785299182925	-1.83440983726738
ILMN_2395496	KLK7	5650	KLK7	5650	A	regular	0.0310395330693023	4.42062101261355	3.02794149399693	0.00255372203780129	0.229316485758768	-1.83812476131143
ILMN_2397795	SLAIN1	122060	SLAIN1	122060	A	regular	-0.0992266930766279	4.94055476795044	-3.02681471263976	0.00256313365781893	0.229725708501828	-1.84136417871714
ILMN_2159453	STXBP2	6813	STXBP2	6813	S	regular	0.0976922323510561	10.1847452191893	3.02609790699257	0.00256913742316272	0.22982852604221	-1.84342433425258
ILMN_1672378	ZP3	7784	ZP3	7784	A	regular	-0.0306420356254407	4.4289481845091	-3.02487202881674	0.00257943491388619	0.230314336660068	-1.84694650395099
[truncated: 46,793 more rows]

## Sheet: SCZ_BD
ProbeID	OriginalGeneSymbol	OriginalEntrezID	UpdatedGeneSymbol	UpdatedEntrezID	ProbeType	Status	logFC	AveExpr	t	P.Value	adj.P.Val	B
[truncated: 47,323 more rows]
