# Supplementary material for: Patients with schizophrenia and bipolar disorder display a similar global gene expression signature in whole blood that reflects elevated proportion of immature neutrophil cells with association to lipid changes
Source: Transl Psychiatry. 2023 May 5;13:147. doi: 10.1038/s41398-023-02442-1 (PMC10163263; doi:10.1038/s41398-023-02442-1)
Supplement: Supplementary file 4 — Sex effect on gene expression [file 41398_2023_2442_MOESM4_ESM.xlsx]

## Sheet: SCZ
response	term	estimate	std,error	statistic	p,value
DEFA1	Male	1.58416	0.193751	8.17628	7.37825e-15
DEFA4	Male	1.3196	0.163785	8.05693	1.66189e-14
ELANE	Male	1.12429	0.145694	7.71684	1.61209e-13
CEACAM6	Male	0.914225	0.124333	7.35302	1.7066e-12
MPO	Male	0.730119	0.100294	7.27976	2.71945e-12
AZU1	Male	0.618548	0.0909408	6.80166	5.25718e-11
CEACAM8	Male	1.01768	0.150313	6.77039	6.34986e-11
CTSG	Male	0.828388	0.123765	6.69324	1.0091e-10
BPI	Male	0.677707	0.113217	5.98592	5.88948e-09
CAMP	Male	0.552529	0.111338	4.96261	1.14407e-06
SLC2A5	Male	0.287797	0.0603845	4.76607	2.88105e-06
TTC38	Male	0.282897	0.0596392	4.74348	3.19766e-06
TCN1	Male	0.445855	0.0960001	4.64431	5.03005e-06
OLFM4	Male	0.755174	0.164645	4.58667	6.52269e-06
OLR1	Male	0.399808	0.0881689	4.53457	8.23095e-06
MS4A3	Male	0.364132	0.0833756	4.36737	1.71163e-05
CMKLR1	Male	0.278484	0.0638953	4.35845	1.77874e-05
CX3CR1	Male	0.215189	0.0538134	3.9988	7.94813e-05
ADGRG1	Male	0.351997	0.089333	3.94028	0.000100414
FGFBP2	Male	0.393266	0.102424	3.83958	0.00014916
ZFYVE21	Male	0.111329	0.0294738	3.77721	0.000189796
PRF1	Male	0.25704	0.0687231	3.74023	0.000218612
VNN2	Male	-0.120816	0.0338451	-3.56968	0.000413497
S1PR5	Male	0.252393	0.0757515	3.33185	0.000966046
SLC9A1	Male	-0.0953802	0.0299488	-3.18477	0.00159456
SH2D1B	Male	0.240576	0.0772635	3.11371	0.00201823
NECAB1	Male	-0.0485453	0.015666	-3.09877	0.00211957
MICU1	Male	0.126926	0.0414669	3.06091	0.00239782
OSBPL5	Male	0.191195	0.0626258	3.05298	0.00246021
LTF	Male	0.327183	0.107363	3.04746	0.00250444
NKG7	Male	0.177268	0.0618734	2.86502	0.00445194
IMPDH1	Male	-0.125019	0.0437707	-2.85622	0.00457393
ERBB2	Male	0.202817	0.0711023	2.85246	0.00462692
CCL4	Male	0.213374	0.0752475	2.83563	0.00487126
PIM3	Male	-0.139392	0.0494587	-2.81835	0.00513435
ADGRE1	Male	0.207935	0.0743606	2.7963	0.00548881
HP	Male	0.266165	0.0963162	2.76345	0.00605809
CCNY	Male	0.0949457	0.0344442	2.75651	0.0061849
PCID2	Male	-0.0686314	0.025483	-2.69323	0.00745774
PTGDS	Male	0.243898	0.0924055	2.63943	0.00872042
CCL4L2	Male	0.194482	0.0753189	2.58211	0.0102739
PI3	Male	0.266921	0.103944	2.56792	0.0106948
RNASEK	Male	0.0510466	0.0199758	2.55543	0.0110782
PTGDR	Male	0.175972	0.0702545	2.50478	0.0127607
MVP	Male	-0.0879902	0.0353423	-2.48966	0.0133054
NDUFB2	Male	0.0887454	0.0367745	2.41323	0.0163859
NCF4	Male	-0.115833	0.0482203	-2.40217	0.0168805
MAPRE3	Male	-0.132477	0.0558019	-2.37407	0.0181964
RFX2	Male	-0.133992	0.0572213	-2.34164	0.019826
ZNF438	Male	-0.114903	0.0497004	-2.31192	0.0214311
FASLG	Male	0.148033	0.0642937	2.30244	0.0219661
GZMB	Male	0.17837	0.0779838	2.28728	0.0228467
SLPI	Male	0.214822	0.0945694	2.27159	0.0237901
AKR1C3	Male	0.1879	0.0827603	2.27041	0.0238619
GAPDH	Male	-0.075163	0.0334082	-2.24984	0.0251538
ELOVL6	Male	0.0677636	0.0304054	2.22867	0.0265455
MSRB3	Male	0.113639	0.0520373	2.1838	0.0297187
PRSS23	Male	0.178417	0.0821515	2.1718	0.0306213
FEZ1	Male	0.17122	0.0788919	2.17031	0.0307348
SMARCD3	Male	-0.110594	0.0515693	-2.14456	0.0327577
STAT4	Male	-0.0941547	0.045691	-2.06069	0.0401589
IL2RB	Male	0.127198	0.0622157	2.04447	0.0417438
LRRC26	Male	-0.14199	0.0700242	-2.02773	0.0434352
SERPINB10	Male	0.0550437	0.0273356	2.01363	0.0449044
LINC01278	Male	0.0659632	0.0331321	1.99091	0.0473596
TOM1	Male	-0.0726749	0.0367908	-1.97536	0.049106
KIAA0319	Male	-0.0670615	0.0346857	-1.93341	0.0540877
CLIC3	Male	0.140425	0.0762243	1.84226	0.0663822
MS4A7	Male	0.118643	0.0646566	1.83498	0.067458
GNLY	Male	0.177011	0.0983715	1.79941	0.0729163
TIMM21	Male	-0.0544687	0.0303401	-1.79527	0.0735746
CKAP4	Male	0.0845774	0.0473757	1.78525	0.0751895
ITGB1BP1	Male	-0.163849	0.0920084	-1.7808	0.0759145
PTRH1	Male	0.0819277	0.0468919	1.74716	0.0815902
PACSIN1	Male	-0.103492	0.0594159	-1.74183	0.0825209
HAX1	Male	-0.0745946	0.0430851	-1.73133	0.084378
PDGFD	Male	0.0649391	0.0375505	1.72938	0.0847275
TGFBR3	Male	0.113226	0.0657614	1.72177	0.0860991
ATP8B4	Male	0.0697218	0.0408878	1.7052	0.0891499
LYPD2	Male	0.11186	0.0657726	1.70071	0.0899906
IFNG	Male	0.118104	0.0697182	1.69402	0.0912561
HSPH1	Male	-0.0644634	0.0383118	-1.6826	0.0934495
MMP8	Male	0.0663752	0.0396471	1.67415	0.0951
PKM	Male	0.0677332	0.040492	1.67275	0.0953751
FAIM	Male	-0.0534406	0.0325177	-1.64343	0.101298
FES	Male	-0.085216	0.053695	-1.58704	0.113514
EDEM2	Male	-0.0483347	0.0306276	-1.57814	0.115543
PYHIN1	Male	0.094735	0.0609748	1.55368	0.121272
MANBA	Male	-0.0564918	0.0372249	-1.51758	0.130129
APOBEC3H	Male	-0.0895085	0.0600092	-1.49158	0.136816
KLHL5	Male	-0.0489096	0.0330183	-1.48129	0.139535
ATM	Male	-0.0584062	0.0400822	-1.45716	0.146074
NPC1	Male	0.0644383	0.0444879	1.44845	0.148494
AKR1C4	Male	0.0775252	0.0540675	1.43386	0.15261
FBN2	Male	0.0843601	0.0602065	1.40118	0.162151
GPR89B	Male	-0.0709261	0.0507081	-1.39871	0.162889
FBXW11	Male	0.0121277	0.00918708	1.32008	0.187771
TFE3	Male	-0.0487851	0.039736	-1.22773	0.22047
SH2D1A	Male	-0.0542687	0.0446804	-1.2146	0.225435
LYAR	Male	-0.0582008	0.0479874	-1.21284	0.226107
SBK1	Male	0.0562414	0.0464763	1.21011	0.227151
BATF3	Male	-0.0596701	0.0519947	-1.14762	0.252002
HLTF	Male	-0.0322708	0.0285657	-1.1297	0.259466
MIR9.3	Male	-0.0243667	0.0220184	-1.10665	0.269295
H1F0	Male	0.0677848	0.0621191	1.09121	0.276021
KLRD1	Male	0.116316	0.107221	1.08482	0.278837
MAPK3	Male	-0.0370641	0.0365278	-1.01468	0.311041
STK39	Male	-0.0379743	0.0379544	-1.00052	0.31783
RHOC	Male	-0.0466455	0.0482937	-0.965871	0.334854
TBC1D31	Male	0.0391614	0.0410237	0.954603	0.340515
TTYH3	Male	0.0428299	0.0457283	0.936617	0.349678
GZMA	Male	0.0559009	0.0597424	0.935699	0.35015
SLC44A1	Male	0.0426471	0.0466995	0.913222	0.361829
SIDT2	Male	-0.0385678	0.0432431	-0.891884	0.37314
NKIRAS2	Male	0.034527	0.040233	0.858177	0.391451
MRPL54	Male	0.0367992	0.0432019	0.851794	0.39498
HDDC2	Male	-0.0298967	0.0354642	-0.843009	0.399867
CACNA1G	Male	0.00661367	0.00806765	0.819777	0.412967
PRKCH	Male	0.0354769	0.0450125	0.788158	0.431201
CITED4	Male	0.0447112	0.0590609	0.757036	0.449598
RAB31	Male	-0.0249324	0.033138	-0.752383	0.452386
AP4B1	Male	-0.0226974	0.0303839	-0.747021	0.455611
C19orf38	Male	-0.0309353	0.0414291	-0.746706	0.455801
CDK7	Male	-0.0179346	0.0240713	-0.745061	0.456794
MYOF	Male	0.033381	0.0459536	0.726407	0.468132
TAGLN	Male	-0.0477835	0.0660093	-0.723891	0.469673
CHCHD2	Male	0.0206916	0.0291495	0.709844	0.478329
CD8A	Male	0.0457923	0.0647379	0.707349	0.479876
ZYX	Male	-0.0281823	0.0406827	-0.692734	0.48899
PLEKHF1	Male	0.0344091	0.0554105	0.620985	0.535061
CD160	Male	-0.0524974	0.087543	-0.599675	0.549156
CDKN1C	Male	0.0449457	0.0789859	0.569034	0.569741
GAS7	Male	0.0253604	0.0453501	0.559213	0.576416
STRN4	Male	-0.0239865	0.0431296	-0.556149	0.578507
FYN	Male	-0.0200318	0.0364431	-0.549673	0.582936
SHD	Male	-0.0147456	0.0268892	-0.548384	0.583819
CLDN10	Male	-0.0154544	0.0295361	-0.523238	0.601179
TOGARAM2	Male	-0.0351775	0.0684884	-0.513628	0.607875
NCALD	Male	-0.0282499	0.0559181	-0.5052	0.613774
PTPN4	Male	0.0195244	0.039027	0.500279	0.61723
CYP1B1	Male	-0.0334221	0.0715788	-0.466927	0.640877
MATK	Male	-0.0104399	0.0226318	-0.461291	0.64491
CYTH4	Male	-0.0173423	0.0400336	-0.433194	0.665172
OSCAR	Male	-0.0216971	0.0501478	-0.432664	0.665557
APOBEC3G	Male	0.0283453	0.0677781	0.418207	0.676083
FAR2	Male	-0.0226868	0.0606955	-0.373781	0.70882
SAMD3	Male	0.024788	0.0669499	0.370248	0.711448
ACOT7	Male	-0.00307101	0.00916587	-0.335049	0.737813
HOPX	Male	0.0285347	0.0861755	0.331123	0.740773
RORA	Male	0.0211367	0.0646976	0.3267	0.744113
MAP6	Male	-0.00346184	0.0122516	-0.282562	0.777699
METTL6	Male	0.00375596	0.0161167	0.233048	0.815877
NLGN3	Male	0.00443826	0.0213434	0.207946	0.835407
LRRFIP2	Male	-0.00537361	0.0294252	-0.182619	0.855215
DUSP5	Male	-0.00661897	0.0467609	-0.141549	0.887527
TNFRSF21	Male	0.00916534	0.0673351	0.136115	0.891818
CEP78	Male	0.00723238	0.0535612	0.13503	0.892675
ZNF235	Male	-0.00390832	0.038165	-0.102406	0.9185
SPN	Male	0.00336116	0.0367383	0.0914891	0.927162
KLRB1	Male	-0.00374404	0.0576563	-0.0649372	0.948265
ADA	Male	0.00207207	0.0454321	0.0456081	0.963652

## Sheet: BD
response	term	estimate	std,error	statistic	p,value
ELANE	Male	1.0291	0.18228	5.64573	6.02871e-08
DEFA4	Male	1.16772	0.208904	5.58975	7.95319e-08
MPO	Male	0.696588	0.12477	5.58299	8.22277e-08
CTSG	Male	0.838108	0.157525	5.32048	2.93848e-07
AZU1	Male	0.579393	0.112236	5.16228	6.20475e-07
DEFA1	Male	1.18702	0.243812	4.86857	2.38393e-06
BPI	Male	0.680879	0.14571	4.67285	5.6675e-06
CEACAM6	Male	0.748645	0.16471	4.54523	9.8322e-06
CEACAM8	Male	0.842618	0.190706	4.41841	1.68135e-05
SLC2A5	Male	0.305277	0.0741186	4.11877	5.71358e-05
ZNF438	Male	-0.262126	0.0637581	-4.11126	5.88659e-05
OSBPL5	Male	0.318662	0.0788041	4.04372	7.68464e-05
TTC38	Male	0.281095	0.0766618	3.66669	0.000320128
ADGRG1	Male	0.426851	0.121993	3.49898	0.000583703
PIM3	Male	-0.210973	0.0605671	-3.4833	0.000616735
OLFM4	Male	0.695413	0.203723	3.41352	0.000786223
S1PR5	Male	0.345488	0.102321	3.37651	0.000892937
PTGDS	Male	0.352753	0.105504	3.34351	0.000999322
HSPH1	Male	-0.171981	0.0522533	-3.29129	0.00119217
GZMB	Male	0.335569	0.10596	3.16695	0.0017992
OLR1	Male	0.358902	0.113562	3.16041	0.00183797
CMKLR1	Male	0.266869	0.0845312	3.15705	0.0018582
KIAA0319	Male	-0.167689	0.0536857	-3.12352	0.00207145
NKG7	Male	0.24838	0.0804817	3.08617	0.00233557
AKR1C3	Male	0.319347	0.10528	3.0333	0.00276282
ERBB2	Male	0.246145	0.0814619	3.02159	0.0028667
PRF1	Male	0.265378	0.0906327	2.92806	0.00383459
CACNA1G	Male	0.0299965	0.0106053	2.82844	0.00518766
FGFBP2	Male	0.37313	0.132091	2.82479	0.00524467
AP4B1	Male	0.0987296	0.0353599	2.79214	0.00578023
MS4A3	Male	0.317421	0.115935	2.73792	0.00678018
CAMP	Male	0.37305	0.142323	2.62115	0.00948448
H1F0	Male	0.193703	0.0742246	2.60969	0.00979631
LTF	Male	0.343717	0.135234	2.54164	0.0118448
FEZ1	Male	0.239691	0.0947935	2.52856	0.0122797
PTGDR	Male	0.2116	0.0853389	2.47953	0.0140406
CCL4L2	Male	0.22319	0.0920616	2.42436	0.0162869
SBK1	Male	0.131317	0.0566548	2.31784	0.0215401
RAB31	Male	-0.114999	0.0497095	-2.31342	0.0217874
IL2RB	Male	0.188794	0.0836377	2.25728	0.0251471
TGFBR3	Male	0.177336	0.0833003	2.12887	0.0345733
TAGLN	Male	0.173279	0.0830735	2.08585	0.0383491
ZFYVE21	Male	0.0806253	0.0388879	2.07328	0.0395173
VNN2	Male	-0.0839066	0.0407773	-2.05768	0.0410086
TTYH3	Male	0.108909	0.0537426	2.02649	0.0441347
CX3CR1	Male	0.157687	0.079996	1.97119	0.0501771
RNASEK	Male	0.0427876	0.022776	1.87863	0.0618515
MMP8	Male	0.10355	0.056318	1.83867	0.0675497
ATM	Male	-0.0968701	0.0530384	-1.82641	0.0693826
CHCHD2	Male	0.0774546	0.042505	1.82224	0.0700153
ITGB1BP1	Male	0.197451	0.111016	1.77859	0.0769324
CCL4	Male	0.160333	0.0927172	1.72927	0.0854113
ATP8B4	Male	0.0855566	0.0495168	1.72783	0.0856698
MIR9.3	Male	-0.0432243	0.0250647	-1.72451	0.0862686
PI3	Male	0.230217	0.134604	1.71032	0.0888651
PYHIN1	Male	0.13752	0.0814316	1.68878	0.0929288
LYPD2	Male	0.128082	0.0765194	1.67385	0.0958313
GPR89B	Male	-0.106007	0.0638064	-1.66139	0.0983111
GZMA	Male	0.126922	0.0777244	1.63298	0.104156
CLIC3	Male	0.172962	0.106649	1.62179	0.106533
PKM	Male	0.0843374	0.0520439	1.6205	0.106809
PLEKHF1	Male	0.112785	0.0700876	1.6092	0.109259
CCNY	Male	0.0819923	0.0513429	1.59696	0.111964
STAT4	Male	-0.104504	0.0657646	-1.58906	0.113736
AKR1C4	Male	0.108001	0.0687716	1.57043	0.118006
MVP	Male	-0.0711085	0.045686	-1.55646	0.121289
TCN1	Male	0.201905	0.132444	1.52445	0.129085
SLC9A1	Male	-0.0616011	0.0407496	-1.5117	0.132299
GAS7	Male	0.0925687	0.0617803	1.49835	0.135728
TOGARAM2	Male	0.111567	0.0761206	1.46567	0.144419
MANBA	Male	-0.079405	0.0551212	-1.44055	0.151383
NDUFB2	Male	0.0642455	0.0448048	1.4339	0.153272
PRSS23	Male	0.140867	0.0985521	1.42937	0.154566
ADGRE1	Male	0.130088	0.0928733	1.40071	0.162958
HLTF	Male	-0.048683	0.0352727	-1.38019	0.169176
SH2D1B	Male	0.139728	0.103386	1.35152	0.178162
HAX1	Male	-0.0806905	0.0602625	-1.33898	0.182201
GAPDH	Male	0.0567082	0.0426815	1.32864	0.185587
RHOC	Male	0.0842396	0.0639365	1.31755	0.189266
ZNF235	Male	-0.065949	0.0510498	-1.29186	0.198001
SIDT2	Male	0.0723905	0.0561977	1.28814	0.199288
CDKN1C	Male	-0.119323	0.0974083	-1.22498	0.222122
RFX2	Male	-0.103081	0.0844898	-1.22004	0.223986
FBXW11	Male	0.0140626	0.011808	1.19094	0.235186
LRRFIP2	Male	0.049681	0.0434182	1.14424	0.253985
FASLG	Male	0.0949313	0.0852752	1.11324	0.267036
MRPL54	Male	0.0613344	0.0561373	1.09258	0.275985
NPC1	Male	0.0636947	0.0596126	1.06848	0.286683
MAPK3	Male	-0.0492967	0.046151	-1.06816	0.286825
PTRH1	Male	0.0604995	0.0568372	1.06443	0.288504
FBN2	Male	-0.0784886	0.07598	-1.03302	0.30293
MATK	Male	-0.028378	0.0284003	-0.999214	0.318982
LINC01278	Male	0.0504949	0.0506891	0.996168	0.320456
CDK7	Male	0.026636	0.0268245	0.992972	0.322007
GNLY	Male	0.126915	0.128654	0.986484	0.32517
CLDN10	Male	-0.0330776	0.034666	-0.954178	0.341225
NKIRAS2	Male	0.0446623	0.0474678	0.940896	0.347972
NCF4	Male	-0.0622403	0.0667145	-0.932935	0.352057
ACOT7	Male	0.00861435	0.00930649	0.925628	0.355833
PDGFD	Male	-0.0465906	0.0504053	-0.924319	0.356511
FAR2	Male	-0.0671297	0.074172	-0.905054	0.366601
MSRB3	Male	0.0492792	0.0596299	0.826418	0.40962
LYAR	Male	-0.0530845	0.0658172	-0.806546	0.420953
METTL6	Male	-0.0152038	0.0189006	-0.804407	0.422184
PCID2	Male	-0.0258349	0.0327435	-0.789009	0.431106
APOBEC3H	Male	0.0580019	0.0737864	0.786078	0.432817
HP	Male	0.0933186	0.119293	0.782265	0.435048
NLGN3	Male	0.0213694	0.0279509	0.764533	0.445513
RORA	Male	-0.0628819	0.0824803	-0.762388	0.446789
DUSP5	Male	-0.0403447	0.0532791	-0.757233	0.449864
PACSIN1	Male	0.0582965	0.0770474	0.756631	0.450223
ZYX	Male	-0.0353062	0.0482111	-0.732325	0.464887
PTPN4	Male	0.0390592	0.0545126	0.716516	0.474566
CEP78	Male	-0.0468549	0.0653929	-0.716514	0.474568
KLRB1	Male	0.0518235	0.0727906	0.711953	0.477381
SERPINB10	Male	0.0263822	0.0377266	0.699298	0.485235
IFNG	Male	0.0611039	0.0899346	0.679426	0.497708
MICU1	Male	0.0385456	0.057287	0.672851	0.501873
FYN	Male	0.0335491	0.0526756	0.636901	0.524968
TIMM21	Male	-0.0219958	0.0399835	-0.550122	0.582892
OSCAR	Male	-0.0426234	0.0795044	-0.536114	0.592517
SAMD3	Male	-0.0448288	0.0843693	-0.53134	0.595813
CKAP4	Male	0.0360142	0.0687963	0.52349	0.601253
KLRD1	Male	0.0727084	0.141171	0.515039	0.607134
SMARCD3	Male	0.0290242	0.0591257	0.49089	0.62408
TOM1	Male	-0.0246542	0.0506745	-0.48652	0.627168
ADA	Male	0.0298114	0.0614424	0.485192	0.628108
LRRC26	Male	-0.0437878	0.0922411	-0.474711	0.635547
MS4A7	Male	-0.0419003	0.089572	-0.467784	0.640484
CD160	Male	-0.0498964	0.112344	-0.444139	0.657456
C19orf38	Male	0.0234618	0.0561239	0.418036	0.6764
CYP1B1	Male	-0.041459	0.100915	-0.410831	0.681667
MAPRE3	Male	-0.0279017	0.0742124	-0.375971	0.707365
CD8A	Male	0.0330508	0.0884832	0.373526	0.70918
BATF3	Male	-0.01852	0.0527727	-0.350939	0.726029
EDEM2	Male	0.0129634	0.0381702	0.339622	0.734522
SLC44A1	Male	0.0180741	0.0547719	0.329988	0.741779
SLPI	Male	0.037953	0.119537	0.317499	0.751219
MYOF	Male	0.0201816	0.0662149	0.30479	0.760865
HOPX	Male	-0.0332359	0.112366	-0.295783	0.767724
MAP6	Male	0.00462273	0.0169733	0.272354	0.785651
TNFRSF21	Male	-0.0207895	0.0822949	-0.252622	0.800838
SH2D1A	Male	-0.0143246	0.0611632	-0.234203	0.815083
TFE3	Male	-0.00947136	0.0491998	-0.192508	0.847553
ELOVL6	Male	-0.00762226	0.040675	-0.187394	0.851555
PRKCH	Male	0.0115359	0.0644426	0.17901	0.858124
SPN	Male	-0.0073952	0.0492408	-0.150184	0.880781
CYTH4	Male	-0.00802049	0.0573944	-0.139743	0.889013
SHD	Male	-0.00304844	0.0240589	-0.126707	0.899308
NCALD	Male	0.00899278	0.0709755	0.126703	0.899312
TBC1D31	Male	0.00661504	0.0537088	0.123165	0.902109
STK39	Male	0.00603982	0.0493649	0.12235	0.902753
NECAB1	Male	-0.00151607	0.0158778	-0.0954836	0.924033
HDDC2	Male	-0.0045354	0.0486721	-0.0931827	0.925858
STRN4	Male	0.0042734	0.0515838	0.082844	0.934064
CITED4	Male	-0.00570214	0.0717779	-0.0794415	0.936766
FAIM	Male	-0.00269912	0.0370809	-0.0727898	0.942051
IMPDH1	Male	0.00458896	0.0635272	0.0722362	0.942491
KLHL5	Male	-0.0031707	0.0495223	-0.0640257	0.949018
FES	Male	0.00408361	0.0654196	0.0624218	0.950294
APOBEC3G	Male	0.00523172	0.0925741	0.0565139	0.954993

## Sheet: HC
response	term	estimate	std,error	statistic	p,value
TTC38	Male	0.532203	0.0713468	7.45939	3.55978e-12
S1PR5	Male	0.608912	0.0865877	7.03232	4.07998e-11
FGFBP2	Male	0.745339	0.107119	6.95805	6.1876e-11
OSBPL5	Male	0.440677	0.0636384	6.9247	7.45382e-11
ADGRG1	Male	0.683698	0.0998341	6.84834	1.13965e-10
PRF1	Male	0.529831	0.0785315	6.74673	1.99697e-10
NKG7	Male	0.488022	0.0785236	6.21498	3.4753e-09
PRSS23	Male	0.536546	0.088739	6.04634	8.35112e-09
ELANE	Male	0.90859	0.150389	6.04161	8.55733e-09
ERBB2	Male	0.447355	0.0755945	5.91783	1.61278e-08
GZMB	Male	0.532504	0.0902215	5.90218	1.74629e-08
DEFA4	Male	1.01238	0.173123	5.84776	2.30036e-08
AKR1C3	Male	0.581034	0.100137	5.80237	2.89131e-08
PLEKHF1	Male	0.378453	0.0658664	5.74578	3.83881e-08
PTGDS	Male	0.530099	0.0934551	5.67223	5.5339e-08
CTSG	Male	0.665235	0.117344	5.6691	5.6203e-08
CMKLR1	Male	0.396219	0.0704768	5.62198	7.0923e-08
CEACAM6	Male	0.700072	0.125923	5.55954	9.63466e-08
CX3CR1	Male	0.316193	0.057402	5.50841	1.2361e-07
H1F0	Male	0.379196	0.0695231	5.45425	1.60686e-07
TGFBR3	Male	0.430366	0.0793497	5.42365	1.86207e-07
DEFA1	Male	1.16173	0.217902	5.33145	2.89408e-07
FEZ1	Male	0.474014	0.0904648	5.23977	4.46419e-07
PYHIN1	Male	0.34785	0.0680989	5.10802	8.24867e-07
PTPN4	Male	0.243346	0.0487364	4.99311	1.39682e-06
PKM	Male	0.190841	0.0386342	4.9397	1.77927e-06
KIAA0319	Male	-0.164345	0.0341592	-4.81116	3.16218e-06
FASLG	Male	0.410864	0.0859131	4.78233	3.59225e-06
MPO	Male	0.392795	0.0835223	4.70287	5.09069e-06
SBK1	Male	0.247981	0.0530504	4.67445	5.76108e-06
IL2RB	Male	0.326651	0.07172	4.55453	9.65201e-06
BPI	Male	0.514933	0.114796	4.48563	1.29273e-05
CEACAM8	Male	0.730644	0.163829	4.45981	1.44114e-05
CCL4	Male	0.354494	0.0812717	4.36184	2.16759e-05
SH2D1B	Male	0.383371	0.0894266	4.28698	2.94777e-05
IFNG	Male	0.389761	0.0936294	4.16281	4.86694e-05
ZNF438	Male	-0.227314	0.0547609	-4.15103	5.10114e-05
AZU1	Male	0.349324	0.0846252	4.1279	5.59294e-05
CCL4L2	Male	0.314598	0.0800222	3.93139	0.000120357
OLFM4	Male	0.64179	0.172455	3.7215	0.000264585
AKR1C4	Male	0.254111	0.069159	3.67429	0.00031446
PIM3	Male	-0.182437	0.050883	-3.58542	0.00043333
CLIC3	Male	0.322448	0.0902078	3.57451	0.000450551
GZMA	Male	0.263247	0.0749153	3.51393	0.000558427
OLR1	Male	0.297116	0.0887606	3.34738	0.000993291
TOGARAM2	Male	0.271121	0.0815607	3.32416	0.00107452
NCF4	Male	-0.174249	0.0542441	-3.21232	0.00156003
PTGDR	Male	0.256474	0.0801953	3.19812	0.0016345
ZFYVE21	Male	0.100808	0.0316637	3.18371	0.00171345
GNLY	Male	0.361062	0.117484	3.07329	0.00244646
TCN1	Male	0.304816	0.101342	3.0078	0.00300821
SPN	Male	0.124052	0.0437339	2.83651	0.00508377
SLC2A5	Male	0.174389	0.0616817	2.82724	0.00522673
FYN	Male	0.120071	0.0428998	2.79886	0.00568751
HDDC2	Male	0.113312	0.041432	2.73488	0.00686457
KLRD1	Male	0.299718	0.10974	2.73115	0.00693946
ADGRE1	Male	0.233941	0.0859205	2.72277	0.00711078
HSPH1	Male	-0.130067	0.0481761	-2.69982	0.00759938
ACOT7	Male	-0.0265012	0.00987666	-2.68322	0.00797147
CAMP	Male	0.328233	0.125575	2.61384	0.00971099
ATM	Male	-0.108606	0.0416006	-2.61068	0.0097978
NKIRAS2	Male	0.0952225	0.0377528	2.52226	0.0125272
NCALD	Male	0.157958	0.0634292	2.49031	0.0136695
SLC44A1	Male	-0.111687	0.0449645	-2.48388	0.0139102
MANBA	Male	-0.101353	0.0409986	-2.47211	0.0143606
NPC1	Male	0.10474	0.0434591	2.41009	0.0169557
MMP8	Male	0.0632179	0.0267265	2.36537	0.0190761
CEP78	Male	0.161851	0.0695055	2.3286	0.0209909
LYPD2	Male	0.197699	0.0854405	2.31388	0.0218039
TTYH3	Male	0.113964	0.0501129	2.27415	0.0241372
STK39	Male	0.105819	0.0468135	2.26044	0.0249918
RFX2	Male	-0.132353	0.0614934	-2.15232	0.032704
GAPDH	Male	0.0718379	0.0334866	2.14527	0.0332713
NECAB1	Male	-0.0405669	0.0190404	-2.13057	0.0344827
TBC1D31	Male	0.0942298	0.0449273	2.09739	0.0373561
CD8A	Male	0.18631	0.088897	2.0958	0.0374987
KLRB1	Male	0.136931	0.0654475	2.09223	0.037821
MS4A3	Male	0.182142	0.0879844	2.07016	0.039865
APOBEC3H	Male	0.162124	0.0783581	2.06901	0.0399741
SIDT2	Male	0.0904668	0.0446914	2.02426	0.044422
HLTF	Male	-0.076918	0.0381705	-2.01512	0.0453802
NDUFB2	Male	0.0775337	0.0389475	1.99072	0.0480244
ELOVL6	Male	0.0654803	0.032956	1.9869	0.0484507
PRKCH	Male	0.103564	0.0524431	1.97479	0.049821
C19orf38	Male	-0.0836476	0.0426033	-1.96341	0.0511393
KLHL5	Male	-0.0716019	0.0374708	-1.91087	0.0576106
IMPDH1	Male	-0.0877774	0.0464307	-1.8905	0.0602977
VNN2	Male	-0.10109	0.0544494	-1.85659	0.0650039
LTF	Male	0.21147	0.115623	1.82896	0.0690598
LYAR	Male	0.108911	0.0595595	1.82861	0.069113
CDKN1C	Male	0.166409	0.0927362	1.79443	0.0744224
RAB31	Male	-0.0687675	0.0388181	-1.77153	0.0781643
CD160	Male	0.172209	0.0978751	1.75947	0.0801963
MVP	Male	-0.0722188	0.0421333	-1.71405	0.0882403
HOPX	Male	0.141869	0.0834637	1.69977	0.0909024
PTRH1	Male	0.0776978	0.0465851	1.66787	0.0970803
RHOC	Male	0.0872105	0.0529489	1.64707	0.101289
FAR2	Male	-0.0880467	0.0554039	-1.58918	0.113775
AP4B1	Male	0.0602924	0.0384064	1.56985	0.118206
ADA	Male	0.0809106	0.0523782	1.54474	0.124166
EDEM2	Male	-0.0491227	0.033333	-1.4737	0.14231
OSCAR	Male	-0.0940054	0.0646524	-1.45401	0.147684
PDGFD	Male	0.0708619	0.0492458	1.43894	0.151903
TOM1	Male	-0.0537296	0.0388679	-1.38236	0.168573
LRRC26	Male	-0.1008	0.0732208	-1.37666	0.170327
NLGN3	Male	-0.0356086	0.0267972	-1.32882	0.18559
ATP8B4	Male	0.0658664	0.049756	1.32379	0.187252
CHCHD2	Male	0.0470348	0.0360448	1.3049	0.193594
CYTH4	Male	-0.0652725	0.0506683	-1.28823	0.199318
MYOF	Male	-0.0704245	0.056235	-1.25233	0.212076
MAPRE3	Male	-0.059124	0.0473908	-1.24759	0.213804
SERPINB10	Male	0.0328614	0.0264631	1.24178	0.215933
STRN4	Male	0.0463755	0.0404464	1.14659	0.253072
FBXW11	Male	0.0105938	0.00933347	1.13504	0.25787
TAGLN	Male	0.0799962	0.0716219	1.11692	0.265516
TFE3	Male	-0.0461203	0.0416625	-1.107	0.269772
MATK	Male	0.0485071	0.0438721	1.10565	0.270354
APOBEC3G	Male	0.0734539	0.0701254	1.04746	0.29629
MAPK3	Male	-0.0367667	0.0360287	-1.02048	0.308868
CKAP4	Male	-0.0504745	0.0526091	-0.959426	0.338631
RNASEK	Male	0.0204963	0.0222443	0.921418	0.358065
LINC01278	Male	0.0342632	0.0380076	0.901483	0.368536
DUSP5	Male	0.0522291	0.0589177	0.886474	0.376545
GAS7	Male	0.0417353	0.0478558	0.872105	0.384313
HAX1	Male	-0.0409093	0.0478663	-0.854658	0.393877
RORA	Male	0.0474644	0.0567286	0.836693	0.403874
CITED4	Male	-0.0482827	0.0588618	-0.820272	0.413146
TNFRSF21	Male	-0.0602014	0.0757239	-0.795012	0.427654
CYP1B1	Male	-0.0666487	0.0842708	-0.790887	0.430051
SLC9A1	Male	-0.0251699	0.0321772	-0.782229	0.435108
ZNF235	Male	-0.0312441	0.04021	-0.777022	0.438166
MICU1	Male	0.0307618	0.0417177	0.737381	0.461851
PI3	Male	-0.0912005	0.130863	-0.696917	0.486754
CLDN10	Male	-0.0192946	0.0293908	-0.656484	0.512351
FAIM	Male	-0.0257086	0.0421477	-0.609965	0.542654
MSRB3	Male	0.0282301	0.0479916	0.58823	0.557115
SH2D1A	Male	0.0281583	0.0506462	0.55598	0.578915
MS4A7	Male	-0.0380749	0.070911	-0.536939	0.591973
FBN2	Male	-0.0368219	0.0694057	-0.530531	0.596398
SMARCD3	Male	0.0242593	0.0472799	0.5131	0.60851
METTL6	Male	-0.0121842	0.0241971	-0.503539	0.615201
SAMD3	Male	0.036373	0.0734261	0.495368	0.620944
FES	Male	-0.030422	0.06311	-0.482046	0.630359
SHD	Male	-0.0107182	0.0222675	-0.481338	0.630861
BATF3	Male	0.0238835	0.0549806	0.434399	0.664519
MRPL54	Male	0.0195152	0.0486949	0.400765	0.689069
MAP6	Male	0.00659356	0.0199961	0.329743	0.741977
PACSIN1	Male	0.0192728	0.0664619	0.289983	0.772163
HP	Male	-0.0223406	0.0820602	-0.272247	0.785744
GPR89B	Male	-0.0133757	0.0516926	-0.258754	0.796121
TIMM21	Male	0.00907657	0.0366496	0.247658	0.804681
SLPI	Male	-0.0258599	0.105058	-0.246149	0.805847
LRRFIP2	Male	-0.00811209	0.0332313	-0.24411	0.807424
CACNA1G	Male	0.00161344	0.00816898	0.197508	0.843653
MIR9.3	Male	0.00334231	0.0211776	0.157823	0.874773
PCID2	Male	-0.00492625	0.0324672	-0.15173	0.87957
CDK7	Male	-0.00384507	0.0267719	-0.143623	0.885959
ZYX	Male	0.00436963	0.0452285	0.0966123	0.923142
ITGB1BP1	Male	0.00814416	0.110222	0.0738886	0.941181
CCNY	Male	-0.00320123	0.0435467	-0.0735126	0.94148
STAT4	Male	0.00200333	0.0474702	0.042202	0.966384
