# Supplementary material for: Patients with schizophrenia and bipolar disorder display a similar global gene expression signature in whole blood that reflects elevated proportion of immature neutrophil cells with association to lipid changes
Source: Transl Psychiatry. 2023 May 5;13:147. doi: 10.1038/s41398-023-02442-1 (PMC10163263; doi:10.1038/s41398-023-02442-1)
Supplement: Supplementary file 5 — Correlation analysis [file 41398_2023_2442_MOESM5_ESM.xlsx]

## Sheet: SCZ_age
Gene	correlation	adj,pvalue,x	rho	adj,pvalue,y
LYPD2	0.231107	3.4482e-05	0.218701	9.09311e-05
KLRB1	-0.228341	4.3004e-05	-0.228807	4.14438e-05
DUSP5	0.199878	0.00035771	0.190668	0.000669364
CDKN1C	0.194983	0.000500838	0.136882	0.0150481
LINC01278	-0.194813	0.000506645	-0.198194	0.000401987
RHOC	0.163882	0.00353653	0.15374	0.00625621
BATF3	0.162167	0.00390338	0.165663	0.00318872
TBC1D31	-0.159558	0.00452801	-0.19174	0.000623172
TNFRSF21	-0.154107	0.00613195	-0.137486	0.0146043
CYP1B1	0.150267	0.00755009	0.161957	0.00395062
APOBEC3H	0.147232	0.00887065	0.109941	0.0512467
FAR2	0.139401	0.0132717	0.138542	0.0138556
TOM1	0.137133	0.0148623	0.148082	0.00848166
SLPI	0.128149	0.0229205	0.144294	0.0103411
LRRFIP2	0.125724	0.0256571	0.135032	0.0164826
NDUFB2	-0.122411	0.0298475	-0.109702	0.0517576
IFNG	0.120064	0.0331576	0.100432	0.0750913
VNN2	0.118885	0.0349356	0.0792837	0.16039
NCF4	0.118543	0.0354668	0.114891	0.0415735
TOGARAM2	0.117914	0.0364612	0.10598	0.0602742
MS4A7	0.116374	0.0389944	0.0936172	0.0972004
ZNF438	0.112908	0.0452462	0.106069	0.0600586
PRKCH	-0.111058	0.0489143	-0.132381	0.0187461
ATM	-0.107106	0.0575842	-0.161081	0.00415336
MVP	0.10672	0.0584941	0.0812114	0.150433
IL2RB	-0.106314	0.0594652	-0.122658	0.0295156
CD160	-0.105183	0.0622426	-0.0659584	0.243104
PACSIN1	-0.104533	0.0638854	-0.110469	0.0501322
PI3	0.103415	0.0667946	0.114997	0.0413858
SIDT2	0.103017	0.0678556	0.0961294	0.0885134
MAPRE3	0.100424	0.0751144	0.0757989	0.179635
RAB31	0.0964418	0.0874784	0.0751175	0.18359
SMARCD3	0.0963537	0.087769	0.121885	0.0305634
TCN1	0.0960775	0.0886863	0.118528	0.0354908
CEP78	0.0950561	0.0921456	0.0632291	0.263198
FAIM	0.0946042	0.09371	0.0551093	0.329588
BPI	-0.093655	0.0970651	-0.0367501	0.515772
GAS7	0.0901683	0.110216	0.11632	0.0390858
SLC44A1	0.0876952	0.120365	0.0835541	0.138972
GZMB	0.0866712	0.124775	0.114707	0.0419043
TAGLN	0.0862289	0.126718	0.0726494	0.198453
CLIC3	-0.0855437	0.129774	-0.0811843	0.150569
TTYH3	0.0850351	0.13208	0.104899	0.0629552
TIMM21	-0.0849619	0.132414	-0.150746	0.00735853
CCL4L2	0.0847333	0.133462	0.0705346	0.211868
CMKLR1	0.0846945	0.133641	0.09947	0.0779388
GAPDH	0.0845715	0.134208	0.128893	0.0221324
IMPDH1	0.0820977	0.146015	0.0820201	0.146398
OLR1	-0.0810167	0.151417	-0.0444536	0.431735
FYN	-0.0792685	0.16047	-0.0957201	0.0898848
AZU1	-0.0770613	0.172475	-0.0462611	0.413227
PRSS23	0.0762678	0.17695	0.059997	0.288433
ADA	-0.0760058	0.178446	-0.113788	0.0435836
APOBEC3G	0.0757666	0.179821	0.0778955	0.167862
CITED4	-0.0750558	0.183951	-0.0588506	0.297762
MYOF	0.072367	0.200207	0.0608516	0.281608
CCNY	-0.0723292	0.200443	-0.0506129	0.37063
CKAP4	0.071977	0.20265	0.0947177	0.0933149
NKIRAS2	0.0714509	0.205978	0.114356	0.0425388
PIM3	0.0713822	0.206415	0.068632	0.224486
MAP6	0.0695723	0.218185	0.107643	0.0563352
LRRC26	-0.0687633	0.223598	-0.0661747	0.241559
TFE3	0.067127	0.234837	0.0665822	0.238666
MPO	-0.0667607	0.237407	-0.0288229	0.610312
SLC2A5	-0.066632	0.238314	-0.0381382	0.500031
RNASEK	0.0666241	0.23837	0.0671608	0.234601
SPN	0.0633179	0.262527	0.0836046	0.138732
NECAB1	0.0628249	0.266268	0.123475	0.0284415
SBK1	-0.0623528	0.269886	-0.0731603	0.195306
HAX1	-0.0619914	0.272677	-0.0742774	0.188554
FEZ1	-0.0598042	0.289988	-0.0634485	0.261542
NCALD	-0.0593422	0.293737	-0.0591999	0.294899
DEFA1	-0.0530824	0.347713	-0.0408498	0.470029
TGFBR3	0.0520159	0.357498	0.04215	0.456003
SH2D1B	-0.048048	0.395398	-0.0376113	0.505976
FGFBP2	0.047356	0.402247	0.0298762	0.597319
KLRD1	0.0472723	0.403081	0.0367326	0.515972
RFX2	0.0465249	0.410566	0.0661555	0.241696
GNLY	0.0461498	0.414354	0.0295673	0.601117
PTRH1	-0.0456599	0.419331	0.0119006	0.833369
PKM	-0.0455606	0.420344	-0.00505369	0.928813
KLHL5	-0.0455212	0.420747	-0.059529	0.292218
HP	0.0454578	0.421395	0.0297031	0.599446
FBN2	0.0453423	0.422576	0.0746902	0.186102
CYTH4	-0.043904	0.437457	-0.066824	0.236961
DEFA4	-0.0436689	0.439917	-0.0225862	0.689656
H1F0	0.0435782	0.440868	0.0461071	0.414786
CEACAM8	-0.0434286	0.44244	-0.0209458	0.711148
MRPL54	-0.0431468	0.445409	-0.0398749	0.4807
KIAA0319	0.0427372	0.449746	0.0392691	0.487397
CCL4	0.0425573	0.451657	0.00358192	0.949512
HDDC2	-0.0421624	0.45587	-0.0439346	0.437137
CEACAM6	-0.0415044	0.462937	-0.00225669	0.968178
SLC9A1	0.0408313	0.47023	0.0393562	0.486431
METTL6	0.0394196	0.485729	0.0461959	0.413887
ZFYVE21	-0.0392152	0.487996	-0.0678076	0.230115
ELOVL6	0.0383018	0.498193	0.0630111	0.264851
EDEM2	0.0372229	0.510382	0.0386246	0.494577
MMP8	-0.0369386	0.51362	-0.0345259	0.541518
CACNA1G	-0.0367713	0.51553	-0.0152216	0.787854
MIR9.3	-0.0352241	0.533367	0.04781	0.397746
CDK7	-0.0344931	0.541902	-0.0358916	0.525634
FES	0.0343355	0.54375	0.037226	0.510347
PYHIN1	0.0326048	0.564257	0.0244138	0.666001
HSPH1	-0.0322053	0.569043	-0.0640131	0.257313
NPC1	0.0321328	0.569913	0.00376476	0.946938
SH2D1A	-0.0319005	0.572706	-0.0450934	0.42513
HOPX	0.0282796	0.617063	0.0116473	0.836865
STAT4	0.0279935	0.62063	0.00749466	0.894597
PTGDS	-0.0266713	0.637233	-0.0298485	0.597659
ADGRG1	0.0266579	0.637403	0.000257833	0.996363
ZYX	0.0266398	0.637631	0.0731598	0.195309
MICU1	-0.0259271	0.64666	-0.0527296	0.35093
RORA	0.0258814	0.64724	0.0196261	0.728608
CAMP	-0.0246182	0.663375	0.0401761	0.47739
AP4B1	-0.0241338	0.669603	-0.0615475	0.276132
C19orf38	0.0234157	0.67888	0.0479138	0.396721
PTGDR	-0.0230456	0.68368	-0.0460186	0.415683
MSRB3	-0.0222009	0.694682	-0.0260507	0.64509
GZMA	0.0218497	0.699276	0.0287039	0.611789
STK39	0.0211246	0.708794	0.000817831	0.988465
PRF1	-0.0210922	0.709221	-0.0277055	0.624231
HLTF	-0.0200698	0.722722	-0.0756894	0.180266
MS4A3	0.0197186	0.72738	0.0433042	0.443749
AKR1C4	-0.0187162	0.740729	-0.0266203	0.637878
SHD	-0.0185996	0.742286	0.0182202	0.747363
S1PR5	0.0182106	0.747492	0.00787979	0.889214
ELANE	-0.0173869	0.758552	0.0306963	0.58729
OSBPL5	0.0171225	0.762112	0.026453	0.639992
PLEKHF1	0.0168445	0.765861	0.0116188	0.83726
ATP8B4	-0.0167081	0.767703	0.0192804	0.733205
NKG7	0.0164777	0.770817	0.00404214	0.943035
STRN4	-0.0161576	0.775148	0.0218142	0.699741
OSCAR	-0.0156915	0.781468	-0.00762634	0.892756
SAMD3	0.0153254	0.786442	-0.0040131	0.943443
CLDN10	-0.0152587	0.78735	0.01296	0.818781
SERPINB10	-0.0149185	0.791981	0.00493024	0.930548
CHCHD2	-0.0122953	0.827927	-0.0144715	0.798078
FASLG	-0.0120757	0.830953	-0.0137583	0.807831
ADGRE1	-0.0118447	0.83414	-0.0450324	0.425757
NLGN3	-0.0101892	0.857054	-0.0109762	0.846144
OLFM4	-0.010065	0.858777	0.00810924	0.88601
PTPN4	0.00962654	0.86487	0.0257574	0.648817
GPR89B	-0.0090319	0.873144	-0.0340698	0.546875
ERBB2	0.00890528	0.874908	0.00209764	0.97042
ZNF235	-0.0084141	0.881755	-0.0334838	0.553796
LYAR	-0.00811992	0.885861	-0.0015414	0.978262
MAPK3	0.00700107	0.901502	0.0171963	0.761117
ACOT7	0.00634521	0.910689	-0.0423585	0.453775
PDGFD	-0.0062327	0.912266	0.0152641	0.787276
CX3CR1	-0.00614403	0.913509	-0.0198874	0.72514
ITGB1BP1	0.00602995	0.915109	-0.0259834	0.645945
LTF	0.00577409	0.918698	0.0189835	0.737161
CD8A	0.00467845	0.934086	0.0209861	0.710618
AKR1C3	-0.00408668	0.942408	-0.00369803	0.947877
TTC38	0.00360573	0.949176	0.00268934	0.962082
MATK	-0.00186816	0.973655	0.00646862	0.908959
PCID2	0.00118133	0.983339	-0.00338368	0.952302
MANBA	-0.00104909	0.985204	-0.0360683	0.523596
FBXW11	0.000960494	0.986453	0.042246	0.454976
CTSG	-7.49622e-05	0.998943	0.033304	0.555927

## Sheet: SCZ_BMI
Gene	correlation	adj,pvalue,x	rho	adj,pvalue,y
LRRC26	-0.390741	1.37914e-07	-0.382026	2.73866e-07
TNFRSF21	-0.368693	7.53231e-07	-0.380063	3.18776e-07
PACSIN1	-0.342089	4.97347e-06	-0.373298	5.33807e-07
HP	0.323219	1.71468e-05	0.332621	9.34957e-06
CEACAM8	0.270985	0.000351226	0.263365	0.000520484
GAPDH	-0.260156	0.00061213	-0.27616	0.00026711
PI3	0.259525	0.000631811	0.201801	0.00831611
CAMP	0.257897	0.000685339	0.268539	0.000398986
HDDC2	-0.24843	0.00108846	-0.23073	0.00246911
DEFA4	0.240505	0.00158219	0.243783	0.00135736
DEFA1	0.235491	0.00199236	0.220588	0.00384517
LTF	0.227397	0.00286201	0.246368	0.0012011
OLR1	0.22675	0.00294447	0.213496	0.00518325
NCALD	-0.203349	0.00782245	-0.217465	0.00439056
FES	-0.198711	0.00938454	-0.166266	0.0302386
MAP6	0.19688	0.0100733	0.113612	0.140167
OLFM4	0.181928	0.0175777	0.172635	0.0243721
SLPI	0.180563	0.0184589	0.222101	0.00360361
NECAB1	-0.177785	0.0203713	-0.209991	0.00598753
BATF3	-0.175888	0.0217737	-0.156766	0.0411977
TIMM21	-0.168964	0.0276207	-0.153557	0.045582
CDK7	-0.165198	0.0313307	-0.197041	0.0100109
PIM3	0.162567	0.0341679	0.172044	0.0248717
AZU1	0.159694	0.0375104	0.15104	0.0492886
MAPRE3	-0.159353	0.0379248	-0.129762	0.0916899
TGFBR3	-0.156495	0.0415533	-0.142732	0.0633426
LRRFIP2	0.156038	0.0421594	0.181386	0.0179232
TBC1D31	-0.153376	0.0458411	-0.171674	0.0251898
SLC9A1	-0.150005	0.050884	-0.156622	0.0413863
TOGARAM2	-0.149981	0.0509209	-0.125217	0.103737
PTGDS	-0.149177	0.0521912	-0.134083	0.0812972
MS4A3	0.148427	0.0533988	0.122195	0.112416
CEACAM6	0.147196	0.0554299	0.142929	0.0629736
PCID2	-0.144713	0.0597231	-0.101208	0.189104
FYN	-0.133984	0.0815249	-0.100374	0.192796
BPI	0.133731	0.0821066	0.140444	0.0677411
MPO	0.131561	0.0872412	0.0952869	0.216445
MANBA	-0.129266	0.0929496	-0.133671	0.0822444
STK39	-0.128855	0.0940024	-0.156028	0.0421735
ELANE	0.128151	0.0958278	0.104159	0.176462
PTPN4	-0.128077	0.096021	-0.0663847	0.389726
TOM1	-0.127408	0.0977845	-0.142443	0.0638838
CLIC3	-0.126686	0.0997161	-0.112678	0.143477
MYOF	-0.124348	0.106178	-0.111538	0.147598
NPC1	-0.123973	0.107244	-0.168627	0.0279372
TCN1	0.123818	0.107688	0.0809129	0.294219
OSBPL5	-0.122471	0.111601	-0.10867	0.158361
APOBEC3H	-0.122193	0.11242	-0.134263	0.0808861
CTSG	0.116645	0.129818	0.123375	0.108963
KIAA0319	-0.111565	0.147498	-0.150775	0.0496933
CHCHD2	-0.111122	0.149122	-0.110881	0.150013
IL2RB	-0.108197	0.160191	-0.0932399	0.226522
ELOVL6	-0.10784	0.161581	-0.107413	0.163257
KLHL5	0.107366	0.163442	0.0996067	0.196237
ITGB1BP1	-0.106813	0.165634	-0.097792	0.204552
SLC2A5	0.106229	0.167972	0.070644	0.359964
LYPD2	0.105977	0.16899	0.0804789	0.296824
AP4B1	-0.105974	0.169002	-0.0295518	0.702054
GZMB	-0.105895	0.169322	-0.101803	0.186504
ERBB2	-0.104527	0.174929	-0.0833081	0.280111
PDGFD	-0.103938	0.177387	-0.0568362	0.46162
CMKLR1	-0.102262	0.184514	-0.0856163	0.266954
TFE3	0.102191	0.184821	0.102928	0.181658
AKR1C3	-0.100537	0.192071	-0.111118	0.149138
IMPDH1	-0.100452	0.19245	-0.108164	0.160319
GZMA	-0.100148	0.193806	-0.046512	0.546978
FAIM	-0.0991726	0.198203	-0.0831676	0.280926
LINC01278	-0.0968905	0.208777	-0.0878815	0.254459
MMP8	0.0958217	0.213865	0.101882	0.186161
SMARCD3	-0.09554	0.215221	-0.0888791	0.249085
EDEM2	-0.0946405	0.219592	-0.157097	0.0407657
PRF1	-0.0920709	0.232424	-0.0578492	0.453662
NCF4	0.0913698	0.236015	0.0846504	0.272408
NKG7	-0.0880745	0.253413	-0.0614014	0.426369
CEP78	-0.0878773	0.254481	-0.0739128	0.33811
MIR9.3	0.0874263	0.256936	0.0729731	0.344305
CCNY	0.0863662	0.262772	0.0943049	0.221238
PLEKHF1	-0.0823403	0.285756	-0.0859822	0.264908
CX3CR1	0.0812346	0.292297	0.101502	0.187817
PKM	-0.0808617	0.294525	-0.0813261	0.291752
ACOT7	0.0783101	0.310075	0.0314858	0.68357
SLC44A1	-0.0780609	0.311622	-0.0636273	0.409762
SH2D1B	-0.0766461	0.320499	-0.0408525	0.596845
C19orf38	-0.0746552	0.333267	-0.0597131	0.439221
MS4A7	0.0741256	0.336718	0.0746091	0.333566
ZNF438	-0.0733115	0.342066	-0.0598509	0.438164
TTYH3	-0.0730054	0.34409	-0.088897	0.24899
FBN2	-0.0708223	0.35875	-0.0723456	0.34848
PRKCH	-0.0707483	0.359253	-0.0825819	0.28434
ATM	-0.0685512	0.374407	-0.0365027	0.63651
RORA	0.0685005	0.374761	0.106629	0.166369
VNN2	-0.0677484	0.38004	-0.0230573	0.765358
HSPH1	-0.0675354	0.381543	-0.0365372	0.636192
HLTF	-0.066295	0.390368	-0.0143943	0.852207
IFNG	-0.0619933	0.421915	-0.0448695	0.561239
LYAR	0.0618976	0.422633	0.0884402	0.251439
OSCAR	0.0616187	0.424731	0.0342237	0.657722
PTRH1	-0.06114	0.428344	-0.060006	0.436976
MAPK3	-0.0590478	0.444345	-0.0679584	0.378562
MICU1	-0.0582757	0.450334	-0.10516	0.172321
CD8A	-0.0577516	0.454425	-0.0595995	0.440093
SIDT2	-0.057173	0.458965	-0.0958888	0.213543
SBK1	-0.0564208	0.464906	-0.0693857	0.368606
FEZ1	-0.0562323	0.466402	-0.018402	0.81174
ZNF235	-0.0544601	0.480588	-0.0726283	0.346595
METTL6	-0.0544326	0.480809	-0.0777258	0.31371
CKAP4	0.052345	0.497819	0.0198067	0.797667
FASLG	-0.0519096	0.501406	-0.0319424	0.679232
RHOC	0.0500894	0.516548	0.0519332	0.501212
MVP	-0.0493649	0.52264	-0.0613745	0.426572
ADA	-0.0478069	0.535863	-0.0539118	0.485024
ZYX	-0.0477731	0.536152	-0.0609007	0.430157
CD160	-0.0444113	0.565248	-0.0272238	0.724537
ATP8B4	-0.04378	0.570795	-0.0476065	0.537576
FAR2	0.0432851	0.57516	0.0378276	0.624312
TTC38	-0.0423136	0.583777	-0.0201422	0.794315
GAS7	-0.0403754	0.601141	-0.0323147	0.675704
MSRB3	0.0402	0.602724	0.0550219	0.476066
PTGDR	-0.0401065	0.603568	0.00457838	0.952749
CYTH4	0.0383718	0.619331	0.0418644	0.587781
ADGRE1	0.0371785	0.630276	0.0522401	0.498682
DUSP5	-0.0345639	0.654538	-0.000376208	0.996115
CCL4L2	0.0343368	0.656663	0.0233983	0.761991
NLGN3	0.0334947	0.664567	-0.00790033	0.918559
APOBEC3G	0.0316792	0.681731	0.119863	0.119492
STAT4	-0.0305845	0.692162	-0.0287794	0.709486
RNASEK	-0.02947	0.702839	-0.0665724	0.388384
GPR89B	-0.0285199	0.71199	0.0103154	0.893792
MRPL54	-0.027255	0.724234	-0.0446695	0.562987
AKR1C4	0.0264434	0.732129	0.0732655	0.342369
H1F0	0.0255778	0.740578	0.00339606	0.964942
KLRB1	-0.0255187	0.741156	-0.0222609	0.773239
FGFBP2	0.0246804	0.749372	0.016046	0.835475
HAX1	-0.0245101	0.751045	-0.0222733	0.773116
ZFYVE21	0.0243451	0.752666	0.0642762	0.404993
RAB31	-0.0242948	0.753161	0.0302648	0.695219
PRSS23	0.0227691	0.768207	0.00502658	0.94813
CCL4	0.0206287	0.789462	0.0448626	0.561299
S1PR5	-0.0195088	0.800646	0.0221756	0.774084
CACNA1G	0.0193916	0.801819	0.0240334	0.755732
HOPX	0.0193076	0.80266	0.0470424	0.542412
KLRD1	-0.0192804	0.802932	0.0264732	0.731838
SAMD3	-0.0191943	0.803794	0.0280929	0.716115
NDUFB2	-0.018897	0.806774	-0.026314	0.73339
ADGRG1	0.0168537	0.82732	0.0529841	0.492579
TAGLN	-0.0165473	0.830412	-0.0218486	0.777328
MATK	-0.0157781	0.838184	0.0447648	0.562153
SH2D1A	-0.0156098	0.839887	-0.0171231	0.824605
STRN4	-0.0155475	0.840518	-0.0189844	0.805897
SHD	0.0138697	0.857535	-0.0779288	0.312443
CDKN1C	0.0120049	0.876526	0.039413	0.609848
CLDN10	-0.0104805	0.892102	-0.0192789	0.802948
FBXW11	0.00981763	0.898889	0.0584308	0.449128
GNLY	-0.00914972	0.905735	0.0141239	0.854952
NKIRAS2	0.00900325	0.907237	-0.0366951	0.634733
SPN	-0.00702983	0.927506	0.00478206	0.95065
CYP1B1	-0.00653104	0.932637	0.00608194	0.93726
CITED4	0.0053767	0.944523	-0.0704526	0.361271
PYHIN1	-0.00278879	0.971208	0.00603869	0.937705
SERPINB10	-0.0020108	0.979238	-0.0146185	0.849931
RFX2	-0.00136552	0.9859	0.0145183	0.850948

## Sheet: SCZ_CRP
Gene	correlation	adj,pvalue,x	rho	adj,pvalue,y
HP	0.372869	7.9361e-12	0.342414	4.29785e-10
TNFRSF21	-0.307267	2.5915e-08	-0.271562	9.93955e-07
HDDC2	-0.281748	3.6953e-07	-0.271242	1.02467e-06
PACSIN1	-0.279401	4.65798e-07	-0.2946	1.00119e-07
LRRC26	-0.276753	6.03296e-07	-0.26862	1.31292e-06
SLPI	0.260163	2.87003e-06	0.25085	6.58419e-06
PIM3	0.25703	3.80853e-06	0.231567	3.32311e-05
NCF4	0.254598	4.73174e-06	0.234199	2.68528e-05
PI3	0.224575	5.78396e-05	0.180286	0.00131168
CKAP4	0.221508	7.33607e-05	0.206069	0.000231034
AP4B1	-0.213849	0.000130934	-0.204573	0.000257069
NCALD	-0.209965	0.000174304	-0.213025	0.000139192
PTGDS	-0.198013	0.000407022	-0.166574	0.00302311
PCID2	-0.190185	0.000691178	-0.189456	0.000725367
ERBB2	-0.18891	0.000751989	-0.184777	0.000984789
TOGARAM2	-0.188878	0.000753587	-0.196685	0.000445928
MMP8	0.181562	0.00120991	0.176907	0.00162041
LTF	0.180492	0.00129474	0.163123	0.00369488
TGFBR3	-0.180374	0.00130443	-0.164107	0.00349059
CCNY	0.179411	0.00138601	0.19563	0.000479263
OSBPL5	-0.176318	0.00168063	-0.159192	0.00462243
CAMP	0.174197	0.00191463	0.150461	0.00747208
CEACAM8	0.173036	0.00205504	0.158671	0.00476
FYN	-0.169877	0.00248592	-0.138593	0.0138202
CLIC3	-0.167791	0.00281397	-0.150338	0.00752133
OSCAR	0.167352	0.00288774	0.150715	0.00737074
GZMB	-0.16606	0.00311558	-0.126782	0.0244295
TIMM21	-0.16511	0.00329309	-0.143364	0.0108493
OLR1	0.164275	0.00345696	0.141408	0.0119915
TBC1D31	-0.159023	0.00466681	-0.132211	0.0188997
TCN1	0.158694	0.00475389	0.125668	0.0257232
PLEKHF1	-0.157928	0.00496263	-0.15778	0.00500385
ZNF438	0.15758	0.00505998	0.160499	0.00429315
FAR2	0.156861	0.00526716	0.125361	0.0260894
SBK1	-0.156036	0.00551393	-0.150031	0.00764594
FEZ1	-0.149419	0.00790003	-0.125564	0.0258472
CYP1B1	0.148023	0.00850784	0.146109	0.00940913
METTL6	0.148016	0.00851143	0.103675	0.0661091
NKG7	-0.147234	0.00886967	-0.137285	0.0147509
MIR9.3	0.1466	0.00917018	0.139749	0.0130417
DEFA1	0.14558	0.00967278	0.133415	0.0178328
CYTH4	0.143905	0.0105509	0.143704	0.0106609
KLRB1	-0.142112	0.0115685	-0.132075	0.0190237
DEFA4	0.142059	0.0115999	0.139557	0.0131685
SLC44A1	0.140458	0.0125831	0.125114	0.0263876
PTPN4	-0.139681	0.0130861	-0.120577	0.0324088
RFX2	0.134138	0.0172179	0.110021	0.0510759
CMKLR1	-0.132664	0.0184924	-0.11313	0.0448218
SERPINB10	0.131748	0.0193245	0.0945148	0.0940219
AKR1C3	-0.12905	0.0219696	-0.113764	0.0436291
STK39	-0.126641	0.0245908	-0.150885	0.00730385
MS4A7	0.125999	0.0253326	0.119057	0.034672
ZNF235	-0.124664	0.0269387	-0.103831	0.0656988
RAB31	0.120604	0.03237	0.114131	0.0429501
TTC38	-0.119322	0.0342679	-0.109052	0.0531677
PRSS23	-0.115573	0.0403701	-0.109844	0.0514528
OLFM4	0.11375	0.0436555	0.0953438	0.0911606
SH2D1B	-0.111958	0.0470994	-0.0972216	0.0849362
PRF1	-0.107062	0.057687	-0.0726615	0.198378
RORA	0.106198	0.0597464	0.110419	0.0502363
LRRFIP2	0.103015	0.067861	0.0917101	0.104238
CEP78	-0.101212	0.0728438	-0.0924466	0.101474
PKM	-0.0989619	0.0794776	-0.0832189	0.140569
GZMA	-0.0985051	0.0808824	-0.0847638	0.133322
LINC01278	-0.0970451	0.0855065	-0.0742575	0.188673
BPI	0.0938427	0.0963942	0.0756354	0.180578
S1PR5	-0.0924263	0.101549	-0.0655252	0.24622
SPN	-0.0914019	0.105412	-0.0706923	0.210846
CEACAM6	0.0905576	0.108682	0.0736083	0.192577
ZFYVE21	-0.0905119	0.108861	-0.0753927	0.181985
MAPRE3	-0.090087	0.110539	-0.089188	0.114156
CD160	-0.0899068	0.111256	-0.0565495	0.317086
FES	-0.088263	0.117973	-0.0826116	0.143499
PTGDR	-0.0852523	0.131091	-0.074428	0.187657
KLHL5	0.0839811	0.136957	0.0928833	0.0998626
SIDT2	-0.082874	0.142228	-0.0988857	0.0797106
PRKCH	-0.081185	0.150566	-0.0793324	0.160132
TFE3	0.0803509	0.154818	0.0433477	0.443291
IL2RB	-0.079442	0.159553	-0.0700269	0.215184
RHOC	-0.0793831	0.159864	-0.0873585	0.121802
ADA	-0.0792903	0.160355	-0.0865729	0.125205
AZU1	0.0791118	0.161301	0.0536371	0.342691
PDGFD	-0.0781305	0.166579	-0.0543215	0.336558
NLGN3	0.0776138	0.169409	0.0266858	0.63705
BATF3	-0.077416	0.170502	-0.0641889	0.256006
NECAB1	0.0762082	0.17729	0.116808	0.0382657
CTSG	0.0751271	0.183534	0.0698405	0.216411
SLC2A5	0.0748469	0.185178	0.0668188	0.236998
HLTF	0.0729424	0.196644	0.0887778	0.115837
MPO	0.0728021	0.197508	0.0577486	0.306916
CX3CR1	0.0722935	0.200666	0.059805	0.289982
ATM	-0.0720207	0.202375	-0.0718346	0.203546
KLRD1	0.0715525	0.205332	0.0722677	0.200827
ELANE	0.0708937	0.209546	0.0627402	0.266915
EDEM2	0.0703345	0.213171	0.0718873	0.203214
CD8A	-0.0691288	0.22114	-0.0584031	0.301457
SMARCD3	0.0690239	0.221844	0.0568569	0.314458
IFNG	0.06853	0.225177	0.0662009	0.241372
RNASEK	0.0678871	0.229568	0.0395209	0.484608
MS4A3	0.0633814	0.262048	0.0601137	0.287495
C19orf38	0.0624389	0.269223	0.0650536	0.249643
HSPH1	-0.0623606	0.269825	-0.0394093	0.485843
TAGLN	-0.06219	0.27114	-0.0737123	0.191948
MYOF	0.0618587	0.273706	0.0701337	0.214484
CDK7	-0.058958	0.29688	-0.0589235	0.297163
FAIM	0.0570909	0.312467	0.0354116	0.531189
NPC1	-0.0569944	0.313287	-0.0688704	0.222876
ADGRG1	-0.0556574	0.324793	-0.043985	0.436611
CITED4	0.0553935	0.327095	0.0758618	0.179273
LYAR	0.0551414	0.329305	0.0565806	0.316819
SLC9A1	-0.0550759	0.329881	-0.0580177	0.304664
ACOT7	0.0542956	0.336789	0.0118684	0.833813
ADGRE1	0.0539463	0.339911	0.0637581	0.259217
LYPD2	0.0530006	0.348457	0.0384259	0.496802
CDKN1C	-0.0524593	0.353409	-0.0533082	0.345663
FASLG	-0.0516969	0.360458	-0.0536086	0.342947
MANBA	0.0501794	0.374748	0.0519366	0.358233
DUSP5	-0.0499476	0.376961	-0.0661097	0.242022
APOBEC3H	-0.0497571	0.378786	-0.0654507	0.246758
GAS7	0.0485157	0.390809	0.0479314	0.396547
CHCHD2	-0.0474453	0.40136	-0.0889746	0.115028
PTRH1	-0.0444007	0.432284	0.0155915	0.782826
FGFBP2	-0.0437148	0.439436	-0.0373177	0.509304
NDUFB2	-0.0433798	0.442954	-0.0233179	0.680147
ZYX	0.043099	0.445914	0.0246887	0.66247
HAX1	-0.042875	0.448284	-0.0382111	0.499212
TOM1	0.0424091	0.453235	0.0377499	0.504409
MATK	-0.0422509	0.454924	0.0246977	0.662355
GAPDH	-0.0347146	0.539309	-0.0343388	0.543712
STAT4	-0.0325142	0.56534	-0.00818998	0.884883
MSRB3	0.031917	0.572508	0.0279407	0.621289
CCL4	-0.0313493	0.579361	-0.0166222	0.768863
MAPK3	0.0307142	0.587072	0.0260232	0.645439
FBXW11	0.0298933	0.597109	0.00304847	0.957023
STRN4	-0.0296133	0.60055	-0.0429199	0.447808
GNLY	-0.0260482	0.645122	-0.01286	0.820156
MICU1	0.0250895	0.657336	0.0157828	0.780229
VNN2	0.024998	0.658506	0.026705	0.636807
ELOVL6	-0.0241247	0.669721	-0.0211678	0.708226
CACNA1G	0.023161	0.682181	0.0340028	0.547663
CCL4L2	0.0210166	0.710216	0.0267393	0.636375
ATP8B4	0.0203523	0.718983	0.0166161	0.768945
TTYH3	-0.0187381	0.740437	-0.00230578	0.967486
PYHIN1	-0.0173162	0.759504	-0.0285134	0.614154
MVP	0.0166209	0.768881	0.0160252	0.776941
APOBEC3G	0.0158237	0.779674	0.0264843	0.639597
HOPX	0.0149999	0.790872	0.0301555	0.593895
SAMD3	0.0146303	0.79591	0.0264426	0.640124
CLDN10	0.0142538	0.801051	-0.0233283	0.680012
MAP6	-0.0142429	0.801201	-0.0151787	0.788438
ITGB1BP1	0.0140612	0.803684	0.0244303	0.665788
KIAA0319	0.0122324	0.828795	0.00787367	0.8893
AKR1C4	-0.01142	0.840006	0.00730678	0.897224
MRPL54	-0.0104699	0.85316	-0.00234655	0.966912
FBN2	-0.00820803	0.884631	0.00605445	0.914765
H1F0	0.00687476	0.90327	0.0173416	0.759161
SH2D1A	-0.00644673	0.909266	0.011601	0.837505
IMPDH1	-0.0047585	0.932961	0.00200335	0.971749
SHD	0.00416278	0.941338	-0.0161951	0.774641
NKIRAS2	-0.00245457	0.96539	-0.0136549	0.809246
GPR89B	-0.00115713	0.98368	-0.00992075	0.860781

## Sheet: SCZ_cholesterol
Gene	correlation	adj,pvalue,x	rho	adj,pvalue,y
TNFRSF21	-0.208086	0.000219551	-0.151058	0.00761806
LRRC26	-0.192973	0.000622476	-0.136	0.0164004
TCN1	0.158002	0.00522635	0.098661	0.0823625
SLPI	0.147427	0.00922311	0.143935	0.0110427
LTF	0.122101	0.0313448	0.108235	0.0565645
CAMP	0.121167	0.0326733	0.109773	0.0531227
HP	0.118637	0.0365144	0.0598559	0.292679
CTSG	0.115669	0.0415025	0.130462	0.0213745
PI3	0.114512	0.0435967	0.0919606	0.105524
RAB31	0.113095	0.0462805	0.114596	0.0434422
KLRB1	-0.108794	0.0552936	-0.1039	0.0672693
CEACAM8	0.104712	0.0651467	0.0819131	0.149539
OLR1	0.101841	0.0729072	0.0763846	0.179079
MMP8	0.101501	0.0738723	0.0344724	0.544741
GZMB	-0.101483	0.0739253	-0.0312246	0.583302
CYP1B1	0.101159	0.0748556	0.0660034	0.245821
CCL4L2	0.100286	0.0774143	0.0964536	0.0894908
CEACAM6	0.0996991	0.0791722	0.0845515	0.136818
PTGDS	-0.0996249	0.079397	-0.0811405	0.15343
NCALD	-0.0988909	0.0816473	-0.08324	0.143034
PACSIN1	-0.0969282	0.0879178	-0.0613892	0.280468
FYN	-0.0958553	0.0915057	-0.117348	0.0386141
CLDN10	0.0948158	0.0950929	0.0900622	0.112946
OSBPL5	-0.0908393	0.10986	-0.064154	0.259331
BPI	0.0904942	0.111222	0.0636238	0.263296
PIM3	0.0900446	0.113016	0.0797446	0.160651
CLIC3	-0.0896538	0.114595	-0.0674788	0.2354
ELANE	0.0887296	0.118395	0.0897551	0.114184
CD8A	-0.0874717	0.123726	-0.0697444	0.220012
KLHL5	0.0861818	0.129384	0.0705901	0.214455
HAX1	-0.085728	0.131421	-0.0869629	0.125935
TFE3	0.0851979	0.133832	0.0670066	0.238701
DEFA4	0.0851548	0.13403	0.0681991	0.230428
TTC38	-0.0850896	0.134329	-0.0229649	0.686644
CD160	-0.0840795	0.139031	-0.0639486	0.260862
DEFA1	0.0837004	0.140828	0.0604381	0.288001
LYPD2	0.0836986	0.140836	0.089996	0.113212
MAP6	0.0815819	0.151198	0.0576346	0.31099
LRRFIP2	0.0804041	0.157208	0.0801816	0.158364
TBC1D31	-0.0800111	0.159253	-0.0844944	0.137085
OLFM4	0.0797251	0.160754	0.0440788	0.438586
SIDT2	-0.0770094	0.175539	-0.039604	0.486501
FAIM	0.0755664	0.183794	0.0549707	0.333921
SLC44A1	0.0745439	0.189815	0.0839434	0.139674
AZU1	0.0716723	0.207494	0.0547711	0.335682
ATP8B4	-0.070722	0.213598	-0.0556335	0.328117
ERBB2	-0.070309	0.216291	-0.0338218	0.552363
ZNF438	0.0688265	0.226158	0.0335672	0.555361
MPO	0.0663588	0.243281	0.052693	0.354367
NCF4	0.0660448	0.245524	0.0424729	0.455463
NDUFB2	-0.0659253	0.24638	-0.0667824	0.240279
CACNA1G	-0.0648205	0.254404	-0.0578337	0.309319
RFX2	0.0641016	0.259721	0.0624693	0.272076
ACOT7	-0.0635219	0.264063	-0.0405705	0.47592
MAPK3	-0.0597345	0.29366	-0.0280219	0.622523
FASLG	-0.0594133	0.296269	-0.044639	0.432783
SBK1	-0.0592061	0.297959	-0.0393909	0.488851
ADA	-0.057859	0.309107	-0.0512098	0.368094
NKG7	-0.0574145	0.312845	-0.010072	0.859578
ZNF235	-0.0567404	0.318569	-0.0430469	0.449389
MS4A7	0.0556895	0.327629	0.0511392	0.368756
RORA	0.0533012	0.348832	0.0398129	0.484203
DUSP5	-0.0520849	0.359956	-0.0370553	0.515001
CCL4	0.0517014	0.363508	0.0501655	0.377955
IL2RB	-0.0514809	0.365561	-0.0520629	0.360158
FAR2	0.0513624	0.366667	0.0402527	0.479385
EDEM2	-0.0491083	0.3881	-0.0406836	0.474689
GNLY	0.0488526	0.390578	0.0618763	0.276662
CCNY	-0.0478047	0.400835	-0.0157401	0.78218
GAPDH	-0.0468913	0.409905	-0.0588769	0.300658
PRKCH	-0.0461655	0.417199	-0.0487788	0.391295
TAGLN	-0.0451448	0.427582	-0.0315128	0.57983
PTRH1	-0.0445979	0.433207	-0.00260194	0.963549
HDDC2	-0.0443291	0.435988	-0.0168905	0.766705
ITGB1BP1	0.0439817	0.439595	0.0480595	0.398327
MIR9.3	-0.0432691	0.44705	-0.0384234	0.499596
CDK7	-0.0431353	0.448458	-0.0585182	0.303618
SHD	-0.04296	0.450305	-0.0078735	0.890008
PKM	-0.0429584	0.450323	-0.0132164	0.816426
CX3CR1	0.0429318	0.450603	0.0501565	0.378041
C19orf38	0.0421712	0.458674	0.0441987	0.437339
MS4A3	0.0418062	0.462575	-0.00244468	0.96575
NLGN3	-0.0415136	0.465716	-0.041337	0.467617
LINC01278	-0.040573	0.475893	-0.00753024	0.894775
GAS7	0.0392005	0.490955	0.0731157	0.198464
S1PR5	-0.0383563	0.500346	0.00286014	0.959934
PTGDR	0.0370731	0.514799	0.052919	0.352303
TTYH3	-0.0368955	0.516817	0.0186624	0.743048
ADGRE1	0.0366613	0.519484	0.0564975	0.320649
PLEKHF1	-0.0361598	0.525216	0.0111652	0.844521
RNASEK	-0.0358007	0.529342	0.0218533	0.701067
SH2D1A	-0.0346485	0.542687	-0.0275386	0.628539
MANBA	-0.0338424	0.552122	-0.0364797	0.521556
CKAP4	0.0336575	0.554296	0.015415	0.78657
NKIRAS2	0.0335968	0.555012	0.035304	0.535074
TOM1	0.0326935	0.565705	0.0539367	0.343107
HLTF	0.0323169	0.570192	0.0233162	0.68211
MRPL54	-0.0322861	0.57056	-0.0607802	0.285276
IFNG	-0.031957	0.574496	-0.0131414	0.817449
TOGARAM2	-0.0319216	0.574921	-0.0229612	0.686692
TGFBR3	-0.0305419	0.591566	-0.0191949	0.735986
MVP	0.029973	0.598493	0.026619	0.640054
KLRD1	0.029874	0.599701	0.000317246	0.995554
FEZ1	-0.0295867	0.603217	-0.00763655	0.893299
FES	0.0289058	0.611585	0.0296734	0.602155
NECAB1	0.0277918	0.625383	0.0217505	0.702406
PYHIN1	-0.0275616	0.628251	-0.0217283	0.702696
PDGFD	-0.0265237	0.641251	-0.033528	0.555823
LYAR	0.0256314	0.652517	0.0268776	0.636807
CEP78	-0.0246307	0.665245	-0.0262382	0.644847
APOBEC3G	0.0238462	0.675291	0.0401746	0.480238
GZMA	-0.0237932	0.675971	-0.00731158	0.897814
CMKLR1	-0.023114	0.684719	0.00890479	0.875711
ZYX	-0.0227531	0.689384	0.00342195	0.952073
ATM	-0.0224757	0.692978	-0.0444742	0.434485
CYTH4	0.0222188	0.696312	0.0167881	0.768078
PRF1	-0.0218116	0.70161	0.012643	0.824257
AKR1C3	-0.0209312	0.713112	-0.00465832	0.93479
CITED4	-0.0200038	0.725299	-0.0208671	0.713952
PCID2	0.0196221	0.730335	0.036272	0.523931
CHCHD2	0.0186635	0.743035	0.0283885	0.617976
NPC1	0.0181763	0.749516	0.0166593	0.769807
HSPH1	0.0171494	0.763234	0.00106248	0.985111
BATF3	-0.0171095	0.763768	0.0176635	0.756356
TIMM21	0.0171089	0.763776	0.0187934	0.741309
VNN2	0.0170127	0.765066	0.0027194	0.961904
OSCAR	0.0167531	0.768548	0.0149559	0.79278
METTL6	0.0157775	0.781676	-0.0336059	0.554905
AKR1C4	0.0144886	0.799114	0.0200648	0.724496
SH2D1B	-0.0142793	0.801955	-0.0249428	0.661264
SAMD3	-0.013497	0.812599	-0.029614	0.602883
PRSS23	-0.0132996	0.81529	0.0214295	0.706593
MYOF	0.0125823	0.825088	0.022958	0.686733
MAPRE3	0.0125146	0.826013	0.0447613	0.431522
SERPINB10	0.0123399	0.828405	-0.00454786	0.936333
STAT4	0.0110152	0.846584	0.0114853	0.840123
H1F0	0.0107383	0.850394	0.0308271	0.588107
IMPDH1	-0.00889618	0.87583	0.0157282	0.782341
GPR89B	-0.00830636	0.884003	-0.0153306	0.78771
STRN4	0.00697875	0.902442	0.0169003	0.766573
FBN2	0.00631453	0.911687	0.00249906	0.964989
RHOC	0.00629045	0.912023	0.0266116	0.640147
FBXW11	0.00601739	0.915827	-0.0203545	0.720682
FGFBP2	-0.00585472	0.918095	0.0221045	0.697798
MSRB3	0.0052881	0.925998	-0.00984375	0.862729
CDKN1C	-0.00525483	0.926462	0.0210762	0.711213
PTPN4	-0.00500237	0.929986	0.0389079	0.4942
ADGRG1	-0.00438692	0.938581	0.0149451	0.792926
KIAA0319	0.00388049	0.94566	0.0110756	0.845753
MICU1	0.00370062	0.948175	0.01172	0.836901
SLC2A5	0.00347522	0.951328	-0.0172319	0.762129
ELOVL6	0.00292005	0.959096	0.0236	0.678454
HOPX	-0.00201627	0.97175	-0.00498764	0.930191
ZFYVE21	0.00143985	0.979824	0.0157952	0.781437
APOBEC3H	0.00134373	0.98117	0.00108748	0.984761
MATK	-0.0010238	0.985653	-0.0179553	0.752462
SPN	-0.000950355	0.986682	-0.00389658	0.945435
STK39	-0.000724527	0.989847	0.00748365	0.895422
SMARCD3	0.000571716	0.991988	-0.0145741	0.797954
SLC9A1	0.000522109	0.992683	-0.00736716	0.897041
AP4B1	0.000217585	0.996951	0.003564	0.950086

## Sheet: SCZ_HDL
Gene	correlation	adj,pvalue,x	rho	adj,pvalue,y
HP	-0.317208	1.00936e-08	-0.320854	6.68362e-09
CAMP	-0.305645	3.5987e-08	-0.314642	1.34461e-08
DEFA1	-0.29537	1.06421e-07	-0.30326	4.64592e-08
DEFA4	-0.293008	1.35744e-07	-0.314095	1.42884e-08
CEACAM8	-0.289423	1.95567e-07	-0.308161	2.74158e-08
SLC2A5	-0.281475	4.31632e-07	-0.281248	4.4138e-07
CEACAM6	-0.253333	5.87261e-06	-0.255019	5.06424e-06
BPI	-0.251415	6.94167e-06	-0.256517	4.43579e-06
OLR1	-0.249229	8.38614e-06	-0.25903	3.54536e-06
OLFM4	-0.241625	1.59665e-05	-0.228898	4.47987e-05
AZU1	-0.233726	3.04934e-05	-0.242978	1.42587e-05
MPO	-0.230818	3.84813e-05	-0.24211	1.53332e-05
MAPRE3	0.225685	5.76064e-05	0.218334	0.000101043
LRRC26	0.210567	0.000179311	0.221642	7.86474e-05
CTSG	-0.210542	0.000179637	-0.231369	3.68311e-05
MMP8	-0.209295	0.000196579	-0.237092	2.32081e-05
ELANE	-0.205948	0.000249761	-0.220053	8.87464e-05
LTF	-0.205209	0.000263187	-0.200509	0.000365603
SLPI	-0.198107	0.000431272	-0.198876	0.00040915
TNFRSF21	0.184457	0.00106334	0.178375	0.0015589
CX3CR1	-0.183869	0.00110393	-0.221626	7.87437e-05
TCN1	-0.182661	0.00119199	-0.197138	0.000460718
PI3	-0.180703	0.00134841	-0.178458	0.00155086
MS4A3	-0.179742	0.0014319	-0.178189	0.00157689
PACSIN1	0.16694	0.00309949	0.163268	0.0038311
BATF3	0.162228	0.00406504	0.120853	0.0328469
DUSP5	0.161334	0.00427639	0.119775	0.0344489
SERPINB10	-0.155791	0.00582206	-0.177008	0.00169609
TOGARAM2	0.150673	0.00767672	0.125943	0.0261132
CYTH4	-0.138247	0.0145307	-0.118482	0.0364572
CKAP4	-0.132665	0.0190628	-0.144984	0.010341
CCNY	-0.129767	0.0218686	-0.122528	0.0304836
PCID2	0.123305	0.0294378	0.13772	0.014914
ADGRE1	-0.11476	0.0428027	-0.131605	0.0200503
RHOC	0.114427	0.0434139	0.0879806	0.120945
FAR2	0.11168	0.0487343	0.126322	0.0256627
VNN2	0.110671	0.0508202	0.101818	0.0725075
SIDT2	0.110135	0.0519582	0.135564	0.0165754
GAPDH	0.108819	0.0548437	0.119549	0.0347935
CITED4	-0.108718	0.0550697	-0.0954622	0.0923214
RORA	-0.108411	0.0557639	-0.123808	0.0287768
TAGLN	0.108097	0.0564822	0.119112	0.0354667
RFX2	0.106373	0.0605577	0.121306	0.0321922
FYN	0.106347	0.0606215	0.0949151	0.0942121
MICU1	-0.106335	0.0606508	-0.133851	0.0180086
FBN2	-0.103773	0.0671625	-0.123539	0.0291287
MAP6	-0.10291	0.0694802	-0.0686215	0.226795
PTGDR	-0.102065	0.071813	-0.126501	0.0254518
FES	0.0989922	0.0808416	0.0875507	0.122779
RNASEK	-0.0969893	0.0872047	-0.0995074	0.0792671
FGFBP2	-0.0961155	0.0901038	-0.122321	0.0307683
NDUFB2	-0.0954349	0.0924153	-0.0901205	0.11213
ATP8B4	-0.0931847	0.100395	-0.0780915	0.168841
OSCAR	-0.0931671	0.10046	-0.0641965	0.258244
NECAB1	0.0923742	0.1034	0.0722869	0.202882
SLC9A1	0.0917384	0.105807	0.0949209	0.094192
ELOVL6	-0.091365	0.107241	-0.100958	0.0749676
ITGB1BP1	0.0904107	0.110975	0.0979822	0.0840019
KLRB1	-0.0791029	0.163374	-0.0714568	0.208131
CCL4	-0.0787403	0.165319	-0.10592	0.0616683
PTGDS	0.0777192	0.170888	0.0534971	0.34628
PDGFD	-0.0768919	0.175502	-0.0927485	0.102004
MRPL54	-0.0746795	0.188293	-0.0730211	0.198321
IL2RB	-0.074472	0.189527	-0.105505	0.0627015
PTRH1	-0.0741963	0.191175	-0.0710947	0.210451
IMPDH1	0.0734997	0.195388	0.0874022	0.123418
STRN4	0.0733025	0.196593	0.0530747	0.350107
SHD	0.071767	0.206158	0.0670819	0.237413
SLC44A1	-0.0716981	0.206595	-0.0598924	0.291603
SPN	0.0708076	0.212303	0.0321391	0.571695
ADGRG1	-0.0707561	0.212636	-0.103989	0.0665928
NCALD	0.0704013	0.214945	0.0643415	0.257168
FASLG	-0.0700033	0.217555	-0.0930227	0.10099
MSRB3	-0.0691309	0.223356	-0.0800071	0.1586
TOM1	0.0665618	0.241078	0.0647664	0.254033
MVP	0.063258	0.265284	0.0844287	0.136756
PYHIN1	-0.0590944	0.298091	-0.0960468	0.0903352
KIAA0319	0.0588876	0.299788	0.0938619	0.0979383
LINC01278	-0.0583221	0.304462	-0.0678744	0.231904
PIM3	-0.0582909	0.304721	-0.0478725	0.399404
CYP1B1	-0.0565096	0.319762	-0.0830949	0.143087
CACNA1G	0.0538034	0.343522	0.054467	0.337595
GZMB	0.0536744	0.344682	0.0316551	0.577502
FEZ1	-0.053668	0.344739	-0.0791599	0.16307
CLIC3	0.0526969	0.353552	0.0178235	0.753834
AP4B1	0.0523379	0.356845	0.0558698	0.32528
HSPH1	0.0521958	0.358154	0.038374	0.499454
KLRD1	-0.0513685	0.365834	-0.0795415	0.161045
ZNF438	-0.051318	0.366307	-0.0263536	0.642856
CEP78	0.0512353	0.36708	-0.0142776	0.801664
SMARCD3	0.0506468	0.372617	0.0642144	0.258111
CDK7	0.0500606	0.378183	0.0208365	0.713911
CCL4L2	-0.0499201	0.379524	-0.0838635	0.139412
CD8A	-0.0495568	0.383007	-0.0581028	0.306287
IFNG	-0.0491148	0.387269	-0.0670367	0.23773
HDDC2	0.0488565	0.389774	0.0435429	0.44344
CDKN1C	0.0470383	0.407678	0.0132805	0.815258
ERBB2	-0.0460793	0.417315	-0.0857682	0.130617
TFE3	0.0460005	0.418114	0.0544962	0.337335
TGFBR3	0.0446951	0.431459	0.0294798	0.603942
PRF1	-0.0438962	0.439746	-0.0816171	0.15036
MIR9.3	-0.0429176	0.45002	-0.0245697	0.665515
NKIRAS2	0.0420973	0.458735	0.00542745	0.923931
EDEM2	0.0417244	0.462728	0.0384767	0.498307
APOBEC3G	-0.0415367	0.464746	-0.0823564	0.146687
APOBEC3H	0.0414333	0.465859	0.041665	0.463366
HOPX	-0.0409988	0.470553	-0.0476947	0.401159
ADA	0.0409462	0.471122	-0.00212863	0.970128
GNLY	0.0403962	0.477106	0.0115183	0.839413
S1PR5	-0.0380975	0.502553	-0.0690064	0.224194
NKG7	-0.0361808	0.524304	-0.064016	0.259588
KLHL5	-0.0359581	0.526864	-0.0457279	0.42088
TTC38	-0.03572	0.529605	-0.0651732	0.251056
PRSS23	-0.0339162	0.55061	-0.0617939	0.276526
LRRFIP2	0.0330923	0.560338	0.023447	0.679936
NPC1	0.0326622	0.565448	-0.0101839	0.857808
PLEKHF1	0.0315195	0.579135	0.00525984	0.926273
FBXW11	-0.0311562	0.583518	-0.0326025	0.56616
MANBA	0.0308472	0.587259	0.00341961	0.952028
GAS7	0.0307966	0.587872	0.0265147	0.640826
HLTF	-0.0298135	0.599851	-0.0179835	0.751697
TTYH3	-0.0295913	0.602574	-0.0653424	0.249825
GPR89B	0.0292498	0.606769	0.00617163	0.913539
NCF4	-0.029012	0.609698	-0.0279357	0.623031
MS4A7	-0.0288247	0.612009	-0.0194488	0.73221
ZFYVE21	-0.0287492	0.612942	-0.100649	0.075866
STAT4	0.027662	0.626443	-0.00569987	0.920125
CD160	-0.0269212	0.635714	-0.0176675	0.755921
CHCHD2	0.0267649	0.637676	0.0548603	0.334112
LYPD2	0.0241955	0.670309	0.0205591	0.717557
SH2D1A	-0.0235373	0.678772	-0.0225042	0.692137
SBK1	-0.0215638	0.704384	-0.0478097	0.400023
MATK	0.0210695	0.710854	-0.0131865	0.816541
PRKCH	-0.0198764	0.726554	-0.0192571	0.73475
ACOT7	0.0194806	0.731788	0.0276124	0.627061
RAB31	0.019195	0.735574	0.00642541	0.909998
PKM	0.0183941	0.746219	0.0192607	0.734701
ATM	-0.0182798	0.747743	-0.0360335	0.525997
GZMA	0.0182566	0.748053	-0.0266139	0.639577
STK39	0.0164421	0.772368	4.05065e-06	0.999943
TIMM21	0.0159978	0.778357	-0.00691048	0.903236
C19orf38	-0.0157008	0.782368	-0.0106001	0.852061
NLGN3	0.015499	0.785096	0.0627558	0.269104
CLDN10	-0.0147777	0.794869	0.00106787	0.985011
HAX1	-0.0147266	0.795563	-0.00565742	0.920718
MAPK3	0.0132277	0.815979	0.0290717	0.608962
H1F0	0.0131974	0.816393	0.0232297	0.682741
ZNF235	-0.0130263	0.818731	-0.0360346	0.525984
SH2D1B	-0.0119258	0.833814	-0.0712092	0.209715
OSBPL5	0.0110721	0.845555	-0.0498255	0.380429
FAIM	0.00968736	0.864672	-0.029549	0.603093
TBC1D31	0.00872876	0.877953	-0.0461814	0.416284
METTL6	-0.00831226	0.883734	-0.0590897	0.29813
CMKLR1	0.00723056	0.898777	-0.0344904	0.543879
ZYX	0.00603782	0.915406	0.016365	0.773406
AKR1C4	-0.00452813	0.936506	-0.0124006	0.827299
SAMD3	0.0041303	0.942074	-0.042968	0.449487
PTPN4	0.00407071	0.942908	-0.0261392	0.645563
LYAR	0.00344203	0.951714	-0.0145135	0.798457
MYOF	-0.000898904	0.987383	-0.00619366	0.913231
AKR1C3	0.000775396	0.989116	-0.0471358	0.406707

## Sheet: SCZ_LDL
Gene	correlation	adj,pvalue,x	rho	adj,pvalue,y
LRRC26	-0.198116	0.000490222	-0.141118	0.0134802
TNFRSF21	-0.16929	0.00297109	-0.12262	0.0320098
SLPI	0.155443	0.0064382	0.14713	0.00995931
CTSG	0.133868	0.0191448	0.155028	0.00658296
TCN1	0.117332	0.0402512	0.0644707	0.260872
CLDN10	0.115139	0.0441599	0.104857	0.0669813
HP	0.111549	0.0512466	0.0673079	0.240427
HAX1	-0.111378	0.0516063	-0.118403	0.0384502
CEACAM6	0.110842	0.0527475	0.0938268	0.101381
PI3	0.109622	0.0554248	0.0783115	0.171818
CAMP	0.109127	0.0565438	0.105672	0.0648758
KLRB1	-0.107192	0.0610939	-0.120259	0.0354925
RAB31	0.106317	0.0632477	0.094473	0.0990391
BPI	0.103171	0.0715165	0.0845345	0.140121
CEACAM8	0.0997855	0.0813786	0.0846004	0.139811
PTGDS	-0.0978654	0.0874429	-0.0756362	0.186979
PACSIN1	-0.0949088	0.0974842	-0.0515886	0.368473
OLFM4	0.093954	0.100916	0.0696719	0.224271
PIM3	0.0902426	0.115174	0.0779098	0.174035
ELANE	0.0889368	0.12055	0.0985792	0.0851474
GZMB	-0.0884727	0.122507	-0.0216797	0.70563
ZNF438	0.0884467	0.122617	0.0579513	0.312287
ADA	-0.0873297	0.127432	-0.0846462	0.139596
TFE3	0.0853782	0.136193	0.0734793	0.1999
SAMD3	-0.0849209	0.138312	-0.0923051	0.107068
MAP6	0.0849083	0.13837	0.069074	0.228282
NCALD	-0.084102	0.142168	-0.0532339	0.353377
CLIC3	-0.0840718	0.142312	-0.0607649	0.289336
NDUFB2	-0.083549	0.144819	-0.0796431	0.164622
DEFA4	0.0831897	0.146561	0.0734979	0.199786
OSBPL5	-0.0826245	0.149334	-0.0480424	0.402344
TBC1D31	-0.082605	0.14943	-0.0776787	0.175319
CD8A	-0.0823628	0.150631	-0.0630839	0.27129
FASLG	-0.0796334	0.164674	-0.0580214	0.311702
AZU1	0.0783998	0.171334	0.0615269	0.283319
OLR1	0.0706049	0.218112	0.0413791	0.470796
CACNA1G	-0.0705143	0.218705	-0.0579173	0.312572
MRPL54	-0.0675594	0.23867	-0.0913881	0.110615
ATP8B4	-0.0674184	0.239654	-0.0533867	0.351995
LTF	0.0672952	0.240516	0.0685779	0.231649
MATK	-0.0670883	0.241968	-0.104881	0.0669181
DEFA1	0.0668186	0.24387	0.0522031	0.362789
BATF3	-0.065346	0.254441	0.0094243	0.869584
FYN	-0.0649807	0.257112	-0.0777068	0.175162
CYTH4	0.0640196	0.264231	0.0565721	0.323962
FES	0.0638844	0.265243	0.0565898	0.323811
ATM	-0.0637554	0.266211	-0.0755924	0.187235
HDDC2	-0.0636621	0.266912	-0.0366579	0.522926
CYP1B1	0.0633951	0.268928	0.0407672	0.477386
SHD	-0.0627856	0.273567	0.0138867	0.80883
CCL4L2	0.0627022	0.274206	0.0607596	0.289377
CD160	-0.0620549	0.2792	-0.0698264	0.223243
DUSP5	-0.0590897	0.302861	-0.0223706	0.696704
ADGRE1	0.0589634	0.303898	0.0758712	0.185609
ACOT7	-0.0584221	0.308366	-0.0457508	0.425188
GAS7	0.0563967	0.325467	0.0810601	0.157216
SH2D1A	-0.0560085	0.328814	-0.0490389	0.392643
MPO	0.0554997	0.333234	0.0486955	0.39597
NKG7	-0.0554869	0.333345	-0.0126952	0.824956
PTRH1	-0.0550062	0.337557	-0.0159454	0.781161
NCF4	0.054901	0.338483	0.0205481	0.720335
CKAP4	0.0541422	0.345211	0.0142185	0.804353
PRKCH	-0.0528969	0.356437	-0.0576058	0.315186
RFX2	0.0527836	0.357469	0.0353807	0.537518
MMP8	0.0525124	0.359948	0.0435536	0.447781
MVP	0.0524438	0.360577	0.0381435	0.506211
HOPX	-0.0519399	0.365216	-0.0566372	0.323405
PYHIN1	-0.0505804	0.377918	-0.041162	0.473128
C19orf38	0.0503407	0.380185	0.0325446	0.570633
SBK1	-0.0502655	0.380898	-0.0164318	0.774663
ERBB2	-0.0498402	0.384946	-0.0105782	0.853786
KLHL5	0.0496371	0.386888	0.0291382	0.611641
TOM1	0.0494484	0.388698	0.0728501	0.203789
GZMA	-0.0494409	0.38877	-0.0316298	0.581518
VNN2	-0.0494107	0.38906	-0.0671425	0.241587
FAIM	0.0488074	0.394884	0.0162948	0.776491
GAPDH	-0.0483245	0.399583	-0.0531317	0.354303
MANBA	-0.0479832	0.402924	-0.0607664	0.289324
CEP78	-0.0466683	0.415952	-0.035757	0.533198
SIDT2	-0.0466374	0.416261	-0.00395146	0.945117
FBN2	0.0466108	0.416527	0.0422176	0.461845
MAPK3	-0.0463329	0.419314	-0.0285952	0.618296
ZNF235	-0.0461	0.421658	-0.0191529	0.738608
IL2RB	-0.0457413	0.425284	-0.0423157	0.460804
CDK7	-0.0455525	0.427198	-0.0608725	0.28848
TTC38	-0.0450184	0.432644	0.0236632	0.680119
SLC9A1	0.0443936	0.439065	0.0222879	0.69777
AKR1C4	-0.0441538	0.441543	-0.0320521	0.576481
APOBEC3G	-0.0432319	0.451145	-0.0275421	0.631292
CMKLR1	-0.04239	0.460017	-0.00145537	0.979772
FAR2	0.0411704	0.473038	0.0213066	0.710466
SERPINB10	0.0408331	0.476675	0.0319873	0.577252
PDGFD	-0.0388865	0.497956	-0.0441903	0.441165
LRRFIP2	0.0384034	0.503315	0.0439938	0.443201
LYPD2	0.0379311	0.508583	0.059825	0.296873
S1PR5	-0.0361022	0.52925	-0.00184112	0.974413
OSCAR	0.0358981	0.531582	0.0356359	0.534586
STAT4	-0.03532	0.538217	-0.0304038	0.596254
TIMM21	-0.0344956	0.547749	-0.0304643	0.595523
FEZ1	-0.0340149	0.553346	-0.0134245	0.815076
ZYX	0.0338974	0.554718	0.0506809	0.37697
IFNG	-0.0317071	0.580594	-0.00450666	0.937421
CCL4	0.0306854	0.592855	0.0233797	0.683744
SLC44A1	0.0300996	0.599937	0.0347203	0.545143
MYOF	-0.0296984	0.604809	-0.00792908	0.890132
KIAA0319	0.0291781	0.611154	0.0283027	0.621894
H1F0	-0.0283409	0.621423	-0.00636	0.911775
MS4A3	0.0282134	0.622995	-0.0198967	0.728847
MIR9.3	-0.0272892	0.63443	-0.0451388	0.431413
GPR89B	-0.0272579	0.634819	-0.039781	0.488115
MICU1	0.0269313	0.638883	0.0253244	0.659029
ITGB1BP1	0.026267	0.64718	0.0237086	0.679539
SMARCD3	0.0253922	0.658173	0.00956174	0.867699
PLEKHF1	-0.0237205	0.679388	0.0307204	0.592432
RNASEK	-0.023143	0.686775	0.0154742	0.787471
CCNY	-0.0228653	0.69034	0.00893846	0.876252
STRN4	0.0223345	0.697169	0.0299317	0.601974
METTL6	-0.0215125	0.707795	-0.0435457	0.447864
LINC01278	-0.0214689	0.708361	0.00895601	0.876011
PCID2	-0.020892	0.715854	-0.00546161	0.924197
PTGDR	0.0201586	0.725421	0.0395979	0.490121
IMPDH1	0.0197536	0.730721	0.025487	0.656979
TTYH3	-0.0192044	0.737931	0.0511731	0.372348
KLRD1	-0.0189733	0.740971	-0.0333444	0.561198
NKIRAS2	0.0189047	0.741874	0.024367	0.671152
NECAB1	-0.0181891	0.751317	-0.0376242	0.512021
STK39	-0.0181186	0.752249	-0.00449251	0.937617
SH2D1B	-0.0171601	0.764961	-0.0197072	0.73133
CX3CR1	0.0168491	0.7691	0.0242815	0.672239
SLC2A5	0.0144069	0.801814	0.00147245	0.979535
AP4B1	0.0142362	0.804115	0.0272968	0.634336
TGFBR3	-0.0140367	0.806806	0.00589431	0.918211
EDEM2	-0.011769	0.837543	-0.00328629	0.954345
APOBEC3H	0.0102284	0.858569	0.0171312	0.765346
RORA	0.00977929	0.864718	0.00426894	0.940715
FGFBP2	-0.00977143	0.864826	0.0137399	0.810813
PRSS23	-0.00974255	0.865221	0.0337737	0.556164
ADGRG1	-0.00964213	0.866597	0.000730978	0.98984
AKR1C3	-0.00881922	0.87789	0.00483402	0.932885
PKM	0.00862668	0.880535	0.0431334	0.452178
ZFYVE21	0.00854593	0.881645	0.0247045	0.666869
PRF1	-0.00806043	0.888324	0.0178344	0.756011
GNLY	0.00767442	0.89364	0.0260752	0.649584
SPN	-0.00756982	0.895081	-0.0039067	0.945738
LYAR	-0.00707647	0.901883	-0.0164133	0.774909
MS4A7	-0.00685706	0.904911	-0.0119744	0.834748
NLGN3	-0.00674502	0.906457	-0.0286677	0.617406
MAPRE3	-0.00659895	0.908474	0.0179454	0.754541
CITED4	0.00588593	0.918327	0.00856368	0.881401
TOGARAM2	-0.00560213	0.922252	0.00928738	0.871462
ELOVL6	-0.00552087	0.923377	-0.00304691	0.957667
CDKN1C	-0.00485437	0.932603	0.027786	0.628271
MSRB3	0.00410548	0.942981	-0.00684542	0.905072
FBXW11	-0.00410491	0.942989	-0.00062962	0.991248
CHCHD2	0.00388236	0.946076	0.021812	0.703917
PTPN4	-0.00377233	0.947602	0.0410679	0.474142
RHOC	-0.00320465	0.955478	0.036278	0.527245
HSPH1	0.00272453	0.962143	-0.0113635	0.843066
TAGLN	0.00269697	0.962525	0.00451798	0.937264
NPC1	-0.00117314	0.983694	0.000746504	0.989624
HLTF	-0.000207197	0.99712	-0.014376	0.802231

## Sheet: SCZ_TG
Gene	correlation	adj,pvalue,x	rho	adj,pvalue,y
DEFA1	0.353189	1.348e-10	0.332847	1.65592e-09
CAMP	0.33655	1.06309e-09	0.311141	1.98002e-08
CEACAM8	0.33491	1.29443e-09	0.329436	2.47774e-09
OLR1	0.327697	3.03719e-09	0.297975	8.11672e-08
LTF	0.326269	3.58655e-09	0.290085	1.82886e-07
DEFA4	0.323864	4.73594e-09	0.324455	4.42377e-09
HP	0.310243	2.18494e-08	0.284259	3.28013e-07
MMP8	0.29942	6.9762e-08	0.230057	4.08765e-05
TCN1	0.27885	5.57674e-07	0.246431	1.06537e-05
CEACAM6	0.278405	5.82243e-07	0.288054	2.24533e-07
MPO	0.276732	6.8438e-07	0.271485	1.12811e-06
TNFRSF21	-0.267815	1.59043e-06	-0.253275	5.90284e-06
AZU1	0.260736	3.0412e-06	0.268046	1.55664e-06
SIDT2	-0.257062	4.22628e-06	-0.260069	3.22966e-06
TAGLN	-0.255727	4.75733e-06	-0.234188	2.93795e-05
OLFM4	0.253049	6.02067e-06	0.242592	1.47273e-05
SLC2A5	0.250332	7.62461e-06	0.223533	6.80396e-05
BPI	0.249044	8.51998e-06	0.22634	5.47455e-05
RORA	0.245434	1.15941e-05	0.250454	7.54463e-06
CX3CR1	0.238564	2.05707e-05	0.258215	3.81383e-06
ELANE	0.23853	2.06281e-05	0.249308	8.32865e-06
LRRC26	-0.227434	5.02602e-05	-0.221099	8.19728e-05
CTSG	0.226909	5.23646e-05	0.251456	6.9174e-06
MAPRE3	-0.213406	0.000145737	-0.213023	0.000149894
MS4A3	0.211299	0.000170018	0.187525	0.000872745
SLPI	0.204469	0.000277308	0.197383	0.000453099
PI3	0.19967	0.000387418	0.181475	0.00128458
SMARCD3	-0.190134	0.000736005	-0.206692	0.000236895
SLC9A1	-0.186844	0.000912095	-0.156746	0.00552443
TOGARAM2	-0.182649	0.00119286	-0.141329	0.012458
PACSIN1	-0.178956	0.00150374	-0.181178	0.00130886
APOBEC3G	0.17894	0.0015052	0.200376	0.000369
FES	-0.17063	0.00249434	-0.140172	0.0132034
FYN	-0.157183	0.00539297	-0.123117	0.0296879
SLC44A1	0.156815	0.00550355	0.140373	0.0130707
CCL4	0.153896	0.00645594	0.162409	0.00402332
GAPDH	-0.15342	0.0066245	-0.165691	0.00333283
KLRD1	0.152723	0.00687849	0.141066	0.012624
PKM	-0.152393	0.00700172	-0.128685	0.0230038
TOM1	-0.151311	0.00741963	-0.151059	0.00752021
DUSP5	-0.15112	0.00749605	-0.1587	0.00495758
SAMD3	0.147494	0.00907852	0.16811	0.00289445
HOPX	0.147419	0.00911382	0.129945	0.0216863
EDEM2	-0.147413	0.00911687	-0.115994	0.0406039
PTGDR	0.145754	0.00993812	0.169149	0.00272294
IMPDH1	-0.144855	0.01041	-0.135116	0.0169397
CCL4L2	0.140049	0.0132849	0.146261	0.00968021
SH2D1A	0.135428	0.0166849	0.143253	0.0113001
PDGFD	0.133201	0.0185797	0.157466	0.0053092
BATF3	-0.124695	0.0276436	-0.126136	0.0258825
ELOVL6	0.122943	0.0299211	0.154362	0.00629477
HLTF	0.120432	0.0334648	0.106503	0.0602423
ATM	0.119378	0.0350557	0.132029	0.0196507
NDUFB2	0.119032	0.035592	0.0946133	0.095268
KLHL5	0.117974	0.0372746	0.128506	0.0231971
ZYX	-0.117201	0.0385457	-0.126343	0.0256372
MRPL54	0.116937	0.0389883	0.0803527	0.156803
FGFBP2	0.113468	0.0452119	0.132097	0.0195873
FAIM	0.112209	0.0476679	0.148758	0.00849579
AKR1C4	0.110557	0.0510598	0.0894647	0.114777
STRN4	-0.109913	0.0524366	-0.135338	0.016758
IL2RB	0.108692	0.0551285	0.119331	0.0351278
MVP	-0.108432	0.0557169	-0.123207	0.0295675
MATK	0.108304	0.0560066	0.140912	0.0127223
PYHIN1	0.107403	0.0580948	0.128863	0.0228138
FASLG	0.10599	0.0614967	0.125938	0.0261188
MS4A7	0.103586	0.0676594	0.0567894	0.317368
STAT4	0.101996	0.072007	0.141335	0.012454
KIAA0319	-0.101839	0.0724497	-0.0970432	0.0870284
NCALD	-0.100478	0.0763674	-0.10309	0.0689912
MYOF	0.0964536	0.0889731	0.0913038	0.107477
TTYH3	-0.0943808	0.096088	-0.0748072	0.187536
CKAP4	0.0929603	0.10122	0.0928109	0.101773
LYAR	0.0920303	0.104697	0.108001	0.0567033
FEZ1	0.0908471	0.109255	0.0990247	0.0807417
SERPINB10	0.0876072	0.122537	0.0859236	0.129918
MAPK3	-0.0868142	0.125972	-0.101283	0.0740288
GZMB	-0.0850008	0.134107	-0.0657983	0.246529
ADGRG1	0.0846492	0.135731	0.12024	0.0337497
RHOC	-0.0841166	0.138218	-0.0659164	0.24568
CYP1B1	0.0835678	0.140817	0.042733	0.451973
MSRB3	0.081296	0.151977	0.0890004	0.116679
FAR2	-0.0810629	0.153159	-0.112056	0.0479757
KLRB1	0.0797482	0.159956	0.0767697	0.176191
MAP6	0.0778899	0.169947	0.0434664	0.444242
PTRH1	0.0776926	0.171035	0.118515	0.036405
C19orf38	-0.0772988	0.173221	-0.0786588	0.165758
PRKCH	0.076773	0.176172	0.0986809	0.0818053
GNLY	0.075251	0.184925	0.0962101	0.0897865
NLGN3	-0.0737835	0.193663	-0.0743266	0.190395
PTGDS	-0.0732313	0.197029	-0.087171	0.124417
NKIRAS2	-0.072528	0.201376	-0.0607927	0.284397
LINC01278	0.0707156	0.212899	0.125533	0.026607
CDKN1C	-0.0689527	0.224555	-0.0618846	0.27582
ADGRE1	0.068946	0.2246	0.0984499	0.0825264
RFX2	-0.0661504	0.244004	-0.0525609	0.354798
METTL6	0.064255	0.25781	0.0639342	0.260198
MANBA	-0.0631551	0.266063	-0.0610382	0.282453
GAS7	-0.0615638	0.278322	-0.0421371	0.45831
TIMM21	0.0612973	0.280411	0.0586353	0.301867
GZMA	0.0577931	0.308876	0.0925092	0.102895
AP4B1	-0.0559095	0.324936	-0.0390993	0.491375
CLIC3	-0.0548316	0.334366	-0.051133	0.368039
SH2D1B	0.054363	0.338519	0.0456692	0.421478
TTC38	-0.0541405	0.340502	-0.0143225	0.801054
NPC1	0.0528217	0.352412	0.0743524	0.190241
TGFBR3	-0.0527486	0.353079	-0.0248474	0.661967
CD160	0.0498446	0.380246	0.0422038	0.457599
STK39	0.0492014	0.386432	0.080187	0.157663
NECAB1	-0.047665	0.401453	-0.031384	0.580768
CYTH4	0.0449349	0.42899	0.0529664	0.351093
GPR89B	0.0438208	0.440533	0.0481152	0.397015
ITGB1BP1	-0.0432285	0.446742	-0.0167109	0.76875
PIM3	0.0422073	0.457561	0.0399139	0.482386
IFNG	0.0420296	0.459459	0.0769042	0.175432
PRSS23	0.0413558	0.466694	0.05443	0.337923
PRF1	0.041154	0.468873	0.0917223	0.105868
S1PR5	0.0403314	0.477813	0.0782208	0.168135
CDK7	-0.0393438	0.488668	-0.0458572	0.419566
LYPD2	0.0381045	0.502474	-0.00530909	0.925585
NKG7	0.0374979	0.509306	0.0670346	0.237745
HAX1	0.0368711	0.516416	0.0162916	0.774395
TFE3	-0.0362082	0.52399	-0.0982464	0.0831658
APOBEC3H	-0.035343	0.533961	-0.0135763	0.811219
ZNF235	0.0346779	0.541691	0.0726861	0.200393
CD8A	0.0346248	0.54231	0.0797603	0.159893
TBC1D31	0.0346224	0.542338	0.088284	0.119663
CITED4	0.0292316	0.606993	0.0234178	0.680312
CLDN10	0.0289294	0.610716	0.00112985	0.984141
CCNY	0.0288277	0.611972	0.0191787	0.735789
SBK1	0.0276264	0.626886	0.0522406	0.357741
ADA	-0.0271839	0.63242	0.00929964	0.870039
PCID2	-0.0263418	0.643004	0.00683773	0.904249
OSBPL5	-0.0253679	0.655338	-0.00906573	0.87328
MICU1	0.0246976	0.66388	0.0595143	0.294665
PLEKHF1	-0.0245032	0.666366	-3.74401e-05	0.999474
AKR1C3	0.0228396	0.687786	0.0240544	0.672119
SHD	-0.0197264	0.728536	-0.0284064	0.617185
PTPN4	0.0178052	0.75408	0.0573988	0.312194
MIR9.3	-0.0174056	0.759427	-0.00885339	0.876224
RAB31	-0.0166855	0.769093	-0.0320109	0.57323
FBXW11	-0.0163541	0.773553	-0.0376078	0.508065
HDDC2	-0.0161145	0.776783	-0.0156561	0.782972
RNASEK	0.0157918	0.781138	0.0084753	0.88147
OSCAR	-0.0143379	0.800845	-0.0478831	0.3993
HSPH1	0.0122635	0.829179	0.0340328	0.549239
VNN2	0.0121349	0.830943	0.00773155	0.891805
SPN	-0.0113222	0.842111	0.0314022	0.580549
ATP8B4	-0.00960217	0.865851	-0.00503755	0.929381
H1F0	-0.00959288	0.865979	-0.0485995	0.392275
CEP78	0.00934006	0.869479	0.0566091	0.31891
ACOT7	0.00918094	0.871684	0.0092517	0.870703
FBN2	0.00619535	0.913208	0.015307	0.787694
ZNF438	-0.00541321	0.92413	-0.00848972	0.88127
CACNA1G	-0.00408694	0.942681	-0.00288445	0.959529
CMKLR1	0.00325987	0.954266	0.0237065	0.676592
CHCHD2	-0.00322864	0.954704	-0.03942	0.487826
NCF4	0.00249452	0.964996	-0.0215128	0.705051
ZFYVE21	-0.00212481	0.970181	0.0451776	0.426497
LRRFIP2	0.00060454	0.991514	0.00752135	0.89473
ERBB2	0.000292654	0.995892	0.0339225	0.550535

## Sheet: BD_age
Gene	correlation	adj,pvalue,x	rho	adj,pvalue,y
CMKLR1	0.322523	6.00846e-06	0.23905	0.000923831
KLRB1	-0.266125	0.00021449	-0.269749	0.000174271
TTYH3	0.261835	0.000273212	0.257151	0.000354203
LRRFIP2	0.25838	0.000331036	0.273001	0.000144286
TTC38	0.244561	0.000695113	0.221222	0.00221995
PTGDS	0.229568	0.00148473	0.177719	0.0144238
ATM	-0.229015	0.00152553	-0.268874	0.00018328
TAGLN	0.22406	0.00193925	0.204905	0.00467858
NCF4	0.222134	0.00212593	0.223359	0.0020054
SMARCD3	0.220401	0.00230773	0.18397	0.0112751
TOGARAM2	0.213427	0.00319087	0.192511	0.00795669
PRSS23	0.209038	0.0038932	0.153618	0.0348214
ATP8B4	0.207955	0.0040865	0.139801	0.055032
ADGRE1	0.204614	0.00473906	0.202245	0.0052568
PI3	0.204499	0.004763	0.204479	0.00476721
CYP1B1	0.199192	0.00599862	0.155505	0.0326251
TIMM21	-0.196039	0.00686149	-0.231092	0.00137749
RNASEK	0.195524	0.00701236	0.166649	0.0219118
TFE3	0.195416	0.00704451	0.185463	0.0106192
S1PR5	0.188082	0.00954989	0.109346	0.134189
APOBEC3H	0.187608	0.00973582	0.155477	0.0326567
LRRC26	-0.18502	0.0108104	-0.205993	0.00445919
HAX1	-0.183687	0.0114034	-0.18908	0.00916798
ADGRG1	0.182696	0.0118624	0.102091	0.162155
CDKN1C	0.177886	0.0143308	0.148397	0.0415621
BATF3	0.17453	0.0163088	0.155111	0.0330737
ZFYVE21	0.172215	0.0178079	0.130015	0.074566
ZYX	0.171038	0.0186151	0.194547	0.00730703
SIDT2	0.170795	0.0187857	0.120727	0.0979719
NKG7	0.170467	0.0190177	0.0963139	0.187376
RHOC	0.170265	0.0191621	0.16937	0.0198131
OSCAR	0.169453	0.019752	0.1404	0.0539878
SERPINB10	0.169373	0.0198113	0.125054	0.0864287
MVP	0.168519	0.0204497	0.143809	0.0483585
FGFBP2	0.168307	0.0206116	0.0894576	0.220901
TGFBR3	0.16756	0.0211886	0.104833	0.151112
OSBPL5	0.165797	0.022607	0.12699	0.0816311
FAR2	0.165201	0.0231047	0.17081	0.018775
MS4A3	0.164647	0.0235756	0.151429	0.0375248
SLPI	0.162982	0.0250407	0.139947	0.0547763
GZMB	0.161001	0.0268859	0.0970928	0.183818
TBC1D31	-0.160078	0.0277846	-0.184192	0.0111755
TNFRSF21	-0.158293	0.0295952	-0.158688	0.0291858
H1F0	0.157445	0.0304896	0.101543	0.16443
RAB31	0.157149	0.0308082	0.151496	0.0374397
GAS7	0.147565	0.0427306	0.114051	0.118136
IFNG	0.14533	0.0460086	0.132991	0.0681064
ZNF438	0.143884	0.0482408	0.0935287	0.200515
ERBB2	0.141593	0.0519597	0.0908872	0.213581
PRF1	0.13834	0.0576458	0.0645925	0.377219
CITED4	-0.134481	0.0650482	-0.150714	0.038446
TCN1	0.133537	0.0669706	0.105295	0.149309
MAPK3	0.130038	0.0745138	0.122713	0.0925319
GPR89B	-0.123699	0.08992	-0.114155	0.117799
PLEKHF1	0.121697	0.0952818	0.0922845	0.206595
NPC1	0.119013	0.102867	0.0779332	0.28646
HP	0.115764	0.112679	0.146423	0.0443812
AKR1C3	0.114269	0.11743	0.0987019	0.176623
DUSP5	0.113678	0.119353	0.102648	0.159865
CCNY	0.11341	0.120232	0.0702003	0.337117
CCL4L2	0.113273	0.120683	0.0483288	0.509004
PRKCH	-0.112094	0.124623	-0.170708	0.0188471
GNLY	0.111003	0.128354	0.0937775	0.199315
SH2D1A	-0.110854	0.128872	-0.11971	0.100853
NKIRAS2	0.108692	0.136547	0.0486917	0.505824
GZMA	0.107851	0.139628	0.0281309	0.700796
CTSG	0.106373	0.145166	0.114816	0.115674
CYTH4	0.104414	0.152763	0.054082	0.459838
BPI	0.103906	0.154781	0.101416	0.164961
LYPD2	0.101306	0.165425	0.100465	0.168981
SH2D1B	0.0984824	0.177592	0.0516048	0.480678
CDK7	-0.0978255	0.180515	-0.117952	0.105996
MPO	0.0972885	0.182931	0.0946941	0.194939
PYHIN1	0.097205	0.183309	0.0640509	0.381241
MSRB3	0.097183	0.183409	0.0634653	0.385619
CEACAM6	0.0970401	0.184057	0.075235	0.303523
CACNA1G	-0.0966091	0.186022	-0.118727	0.103703
HLTF	-0.0962919	0.187478	-0.102456	0.160649
FEZ1	0.0955728	0.190809	0.0568998	0.436755
PACSIN1	-0.0952744	0.192204	-0.194481	0.00732737
CEACAM8	0.0933732	0.201268	0.0875289	0.231057
ITGB1BP1	0.0928849	0.203645	0.115863	0.11237
MS4A7	0.0897028	0.219633	0.067956	0.352828
METTL6	-0.0892934	0.221753	-0.0707681	0.333214
MRPL54	-0.0887953	0.224352	-0.136937	0.0602514
IMPDH1	0.0883968	0.226447	0.0656389	0.369523
HSPH1	-0.0882525	0.227209	-0.11626	0.111134
PCID2	-0.0880651	0.228201	-0.0722715	0.32302
FAIM	-0.0878877	0.229143	-0.0314287	0.667695
CD8A	-0.084953	0.245128	-0.108437	0.137476
C19orf38	0.0847181	0.24644	0.0536024	0.463833
CX3CR1	0.0839463	0.250786	0.0313698	0.668282
PTGDR	0.0837498	0.2519	0.0345685	0.636765
DEFA4	0.0834355	0.253691	0.0701164	0.337696
CEP78	0.0821128	0.261322	0.0661187	0.366027
PTRH1	0.0809335	0.268256	0.03871	0.596915
CCL4	0.0803278	0.271866	0.0368056	0.6151
HDDC2	-0.0790258	0.279737	-0.0675384	0.355802
MAPRE3	0.0770351	0.292067	0.0684922	0.349033
VNN2	0.0762528	0.29701	0.0034742	0.962158
ADA	-0.0757926	0.299943	-0.125149	0.0861885
EDEM2	0.0734965	0.314865	0.0489154	0.503869
MIR9.3	-0.0731528	0.317139	-0.0656315	0.369577
AP4B1	0.07195	0.325183	0.0352256	0.630368
PDGFD	0.071551	0.32788	0.0117567	0.872439
FES	0.0710046	0.331597	0.0422598	0.563683
DEFA1	0.0681592	0.351387	0.0676359	0.355106
MYOF	0.0676599	0.354935	0.0599191	0.412773
PTPN4	0.0670419	0.359357	0.0307478	0.67448
SPN	0.0648076	0.375629	0.0124585	0.864895
MICU1	0.0639715	0.381832	0.0174307	0.811834
FASLG	0.0636792	0.384016	0.0238767	0.744334
MANBA	0.0620652	0.396208	0.0147549	0.840299
KIAA0319	-0.0616465	0.399408	-0.0726726	0.320335
PKM	0.0606065	0.407424	0.0670055	0.359619
LINC01278	-0.0596453	0.414915	-0.0571	0.435141
TOM1	0.0593356	0.417347	0.0281026	0.701083
FBN2	0.0592937	0.417676	0.0235039	0.748191
SLC2A5	-0.0579336	0.428456	-0.0803137	0.27195
RORA	-0.0576721	0.430546	0.0146096	0.84185
LYAR	-0.0562425	0.44208	-0.0713951	0.328938
SAMD3	-0.0550381	0.451931	-0.073728	0.313339
OLR1	0.0542445	0.458489	0.0895028	0.220667
CKAP4	0.0539063	0.4613	-0.022003	0.76378
MATK	-0.0533575	0.465881	-0.051649	0.480302
STK39	-0.0530527	0.468436	-0.100899	0.16714
ELANE	0.0528011	0.470551	0.0796331	0.276047
NDUFB2	-0.051285	0.483405	-0.0921225	0.207397
ZNF235	-0.0506516	0.488831	-0.0706661	0.333913
SHD	-0.0459028	0.530526	0.00763447	0.916962
IL2RB	0.0458155	0.531308	0.0108161	0.882568
FBXW11	-0.0448028	0.540433	-0.0575788	0.431294
STRN4	0.0430437	0.556466	0.0528479	0.470157
NCALD	-0.041524	0.570498	-0.0707883	0.333076
MAP6	0.0410692	0.57473	0.0263055	0.719368
APOBEC3G	-0.037983	0.603828	-0.0398216	0.586414
CLDN10	-0.0372914	0.610438	-0.00376423	0.959002
NECAB1	0.0363287	0.619691	0.0589387	0.420474
ACOT7	0.0362551	0.620401	0.0141896	0.84634
ELOVL6	0.0358505	0.62431	-0.0446118	0.542163
PIM3	0.0341875	0.640486	0.0492386	0.501052
STAT4	-0.0328394	0.653726	-0.0359585	0.623266
RFX2	-0.0278571	0.70357	-0.0189658	0.795612
OLFM4	0.0264253	0.718144	0.0767961	0.293571
GAPDH	0.0249467	0.733301	-0.0264988	0.717393
MMP8	-0.0245073	0.737825	-0.0173875	0.812292
HOPX	0.0244315	0.738607	-0.000450035	0.995096
LTF	-0.0232561	0.750757	0.00144128	0.984296
CAMP	0.0228855	0.754601	0.033998	0.642341
SLC9A1	0.0207188	0.777194	-0.000134317	0.998536
AZU1	0.0202012	0.78262	0.0312654	0.66932
FYN	-0.0177409	0.80855	-0.0493257	0.500293
SBK1	0.0154353	0.833039	0.00337584	0.963229
KLHL5	-0.00971879	0.894409	-0.0485388	0.507163
AKR1C4	-0.00793696	0.913684	-0.0372197	0.611125
SLC44A1	-0.00659964	0.928185	-0.0311239	0.670729
NLGN3	0.00503761	0.945151	-0.00180678	0.980315
CD160	0.00426287	0.953576	-0.0216286	0.767684
CHCHD2	-0.0038598	0.957962	0.0280624	0.70149
CLIC3	0.00363461	0.960412	-0.0143741	0.844367
KLRD1	-0.00213726	0.976715	-0.0111249	0.87924

## Sheet: BD_BMI
Gene	correlation	adj,pvalue,x	rho	adj,pvalue,y
MANBA	0.359468	0.000627481	0.237155	0.0269878
PIM3	0.346806	0.000999131	0.276105	0.00963618
MS4A7	0.343863	0.00111021	0.216362	0.0441345
NCALD	-0.337674	0.00138113	-0.265822	0.012828
LRRC26	-0.336	0.00146405	-0.20291	0.0594429
STK39	-0.332987	0.00162478	-0.355952	0.000715379
SHD	-0.316479	0.00282291	-0.188969	0.079616
GAPDH	-0.314917	0.00296982	-0.251849	0.0186134
ADGRE1	0.314434	0.00301652	0.351034	0.000857218
OSCAR	0.313986	0.00306054	0.283853	0.0077137
LRRFIP2	0.312842	0.00317541	0.393446	0.000163261
MS4A3	0.300978	0.00461519	0.277381	0.00929347
HP	0.294932	0.00555212	0.330876	0.00174668
RNASEK	0.291736	0.00611254	0.242159	0.0238344
OLFM4	0.291255	0.0062009	0.377576	0.000311824
HDDC2	-0.285542	0.00734261	-0.17837	0.0983412
PACSIN1	-0.282443	0.00803605	-0.239597	0.0254071
DEFA1	0.275396	0.00983168	0.312375	0.00322347
CDK7	-0.267587	0.0122224	-0.17253	0.110047
ZNF438	0.267335	0.0123074	0.257704	0.0159616
MAPRE3	-0.265678	0.0128787	-0.186785	0.0832202
CYTH4	0.264374	0.0133443	0.222542	0.0382869
CKAP4	0.25546	0.0169367	0.217042	0.0434569
TNFRSF21	-0.253654	0.0177585	-0.214368	0.0461719
RAB31	0.251914	0.0185821	0.326935	0.00199653
PLEKHF1	-0.246539	0.0213377	-0.220324	0.0403061
OLR1	0.246332	0.0214504	0.42272	4.52759e-05
CEACAM8	0.244785	0.0223091	0.331556	0.0017065
CAMP	0.225866	0.0354195	0.296281	0.0053296
PTGDR	0.223021	0.0378623	0.165796	0.124852
BPI	0.220636	0.0400168	0.284104	0.00765741
FAR2	0.219996	0.0406129	0.213068	0.0475419
PI3	0.208068	0.0531282	0.167033	0.122024
H1F0	0.206526	0.0549553	0.215665	0.0448378
CCNY	0.202956	0.0593839	0.0966016	0.373417
FYN	-0.202932	0.0594142	-0.236865	0.0271807
NCF4	0.202578	0.0598691	0.246567	0.0213223
TCN1	0.201494	0.0612792	0.257391	0.0160948
CHCHD2	-0.19671	0.0678292	-0.137053	0.205571
SBK1	-0.195959	0.0689071	-0.189698	0.0784393
MICU1	0.192366	0.0742559	0.127711	0.238472
RHOC	-0.188151	0.0809509	-0.0187614	0.863061
BATF3	-0.186555	0.0836072	-0.12687	0.241603
DEFA4	0.179778	0.0956712	0.291479	0.00615957
SLC2A5	0.171542	0.11213	0.205771	0.0558684
LTF	0.169907	0.115642	0.165671	0.125142
GZMB	-0.16761	0.120721	-0.131192	0.225812
GNLY	-0.16271	0.132129	-0.123985	0.252562
NECAB1	0.158109	0.14357	0.168453	0.118838
MSRB3	0.156676	0.147281	0.159484	0.140075
LYPD2	0.156367	0.14809	0.141616	0.190735
MAP6	0.151669	0.160813	0.0676336	0.533657
CLIC3	-0.149273	0.167608	-0.0540658	0.618934
ZFYVE21	0.146411	0.175998	0.0799019	0.461929
CYP1B1	0.142979	0.186459	0.116769	0.281441
CX3CR1	0.136768	0.206523	0.0416775	0.701508
PKM	-0.135181	0.21189	-0.134285	0.214963
SIDT2	-0.13494	0.212714	-0.0522754	0.63061
PTPN4	-0.133658	0.217132	-0.107367	0.322254
SLPI	0.129895	0.230471	0.109172	0.31414
IMPDH1	-0.126063	0.244637	-0.0644975	0.55284
HLTF	-0.124868	0.249172	-0.101051	0.351703
CCL4	0.124776	0.249523	0.0152378	0.888596
KLHL5	0.123527	0.254332	0.0169114	0.876452
LINC01278	0.121842	0.260918	0.0411234	0.705293
MVP	0.121413	0.262612	0.145035	0.180138
CITED4	-0.120373	0.266752	-0.159677	0.139588
CACNA1G	-0.117792	0.277218	-0.156473	0.147812
MATK	-0.117182	0.279732	-0.102054	0.346919
IFNG	-0.116095	0.284246	-0.133284	0.218432
PCID2	-0.115922	0.284973	-0.0863517	0.426455
EDEM2	0.115622	0.286229	0.0604326	0.578188
FGFBP2	0.114814	0.289633	0.0525949	0.628519
SPN	-0.114117	0.292587	-0.148737	0.169155
IL2RB	0.111135	0.305467	0.0681376	0.530605
ELOVL6	0.11	0.310461	0.105599	0.330334
ATP8B4	0.108878	0.315453	0.175551	0.103863
SLC44A1	0.107411	0.322058	0.0746059	0.492227
SH2D1B	0.10728	0.322652	0.118551	0.274112
NKIRAS2	0.10722	0.322924	0.0532873	0.623999
CCL4L2	0.104656	0.334695	0.0418087	0.700613
C19orf38	0.103889	0.338268	0.0620232	0.568205
RORA	0.10228	0.345843	0.00289833	0.978745
TTC38	0.101869	0.347795	0.128242	0.236509
STAT4	0.101601	0.349073	-0.0198369	0.855294
ITGB1BP1	0.101423	0.349924	0.104645	0.334747
LYAR	-0.101101	0.351462	-0.167289	0.121444
ATM	0.0977175	0.367895	-0.101469	0.349704
PYHIN1	0.0963486	0.374675	-0.0051813	0.962012
MYOF	-0.0926232	0.393508	-0.125527	0.246661
DUSP5	-0.0910686	0.401531	-0.049079	0.65168
ADA	0.0883468	0.415806	0.0111237	0.918552
ZYX	0.0862781	0.426851	0.165009	0.12668
KLRD1	0.0854364	0.431392	0.0197629	0.855828
NLGN3	0.0853753	0.431723	0.134581	0.213943
MRPL54	0.085226	0.432532	-0.0905433	0.404263
FES	-0.0839866	0.439279	-0.0550794	0.612365
CEP78	0.0833494	0.44277	0.0505715	0.641806
ADGRG1	0.0812836	0.454197	-0.0202088	0.852611
NPC1	0.081029	0.455616	-0.0436219	0.688285
CEACAM6	0.0804432	0.458892	0.20249	0.0599832
FBN2	0.0754336	0.487424	0.222047	0.0387307
APOBEC3G	0.0747044	0.491654	-0.0569602	0.600257
APOBEC3H	-0.0738259	0.496776	-0.0692355	0.523988
CLDN10	-0.0722427	0.506077	0.00201454	0.985225
VNN2	-0.071075	0.512994	-0.114617	0.290465
GZMA	-0.0666288	0.539767	-0.11091	0.306451
ACOT7	-0.0662934	0.541814	-0.0908549	0.402641
MMP8	0.062211	0.567032	0.219722	0.04087
CDKN1C	0.0618404	0.569349	0.110666	0.307523
TGFBR3	-0.0612037	0.573339	-0.0393527	0.717435
TBC1D31	0.060223	0.579509	0.0553226	0.610793
MIR9.3	0.0563796	0.603984	0.123857	0.253055
FBXW11	0.0554993	0.609652	0.0766003	0.480696
PTGDS	-0.0540208	0.619226	-0.00652993	0.952134
TFE3	0.05392	0.619881	0.151293	0.161867
AKR1C3	0.0530047	0.625842	0.162336	0.133031
CD8A	-0.0524256	0.629627	-0.18429	0.0874973
TOM1	-0.0514772	0.635844	0.0239371	0.825814
NDUFB2	0.0504868	0.642365	-0.0841906	0.438164
PRKCH	0.0490673	0.651758	-0.0964359	0.374241
MAPK3	-0.0489124	0.652786	0.0288556	0.790771
RFX2	0.0460429	0.671951	0.14899	0.168424
CMKLR1	0.0452696	0.677152	0.041608	0.701982
PRSS23	-0.0427375	0.694288	-0.0216308	0.84237
FEZ1	0.0416682	0.701572	0.0793256	0.465176
GAS7	-0.0414811	0.702849	0.0503908	0.642999
ZNF235	-0.0414506	0.703057	-0.0903788	0.405121
AKR1C4	0.0377828	0.72826	0.0130609	0.90443
GPR89B	0.0362798	0.738673	-0.0686684	0.527401
OSBPL5	-0.0360286	0.740418	0.01508	0.889742
ELANE	0.0348761	0.748442	0.159233	0.140707
HOPX	0.0324332	0.765536	-0.0765747	0.480844
PRF1	0.0317855	0.770087	0.00609684	0.955306
SAMD3	-0.0310541	0.775236	-0.100179	0.355893
CTSG	0.0302345	0.781017	0.168865	0.117925
PDGFD	0.0301678	0.781489	0.0726017	0.50396
TIMM21	-0.0300416	0.78238	-0.12843	0.235819
SLC9A1	-0.0279095	0.797482	0.0567755	0.601441
NKG7	-0.0276465	0.79935	-0.0377079	0.728778
METTL6	0.0249316	0.818699	-0.0420088	0.699248
S1PR5	-0.0241888	0.824013	-0.0288154	0.791056
TAGLN	-0.0208661	0.847874	0.0774051	0.476085
SMARCD3	-0.0197576	0.855866	0.0578408	0.594625
TTYH3	-0.0193592	0.858742	-0.00876357	0.935792
MPO	0.0185422	0.864646	0.100349	0.355074
ERBB2	0.016458	0.879739	0.0589854	0.58734
PTRH1	0.0154253	0.887234	-0.0458131	0.673494
AZU1	-0.0144014	0.894675	0.0336669	0.756888
SH2D1A	0.0142738	0.895602	-0.0971167	0.370862
KLRB1	-0.0135412	0.900933	-0.0372389	0.732022
AP4B1	0.0133705	0.902175	0.0137876	0.89914
FAIM	0.0118913	0.912954	0.0185504	0.864586
FASLG	0.0106937	0.921691	0.0288144	0.791063
HSPH1	-0.00789387	0.942152	-0.136422	0.207687
CD160	-0.00406474	0.970194	-0.0366561	0.736061
SERPINB10	-0.00386205	0.971679	-0.063288	0.560326
KIAA0319	0.00282001	0.979319	-0.00202359	0.985159
HAX1	0.00182587	0.986609	-0.118219	0.27547
STRN4	-0.00108367	0.992052	0.0225623	0.835674
TOGARAM2	-0.000166087	0.998782	0.12503	0.248553

## Sheet: BD_CRP
Gene	correlation	adj,pvalue,x	rho	adj,pvalue,y
HP	0.317477	8.53351e-06	0.277074	0.000113523
NCF4	0.298544	3.011e-05	0.269682	0.000174952
ZNF438	0.262025	0.000270327	0.216704	0.00274363
TNFRSF21	-0.238018	0.000973665	-0.222376	0.00210158
PACSIN1	-0.234938	0.00113751	-0.206786	0.00430503
CYP1B1	0.233712	0.00120947	0.191069	0.00844731
LRRC26	-0.230692	0.00140488	-0.238886	0.000931596
FYN	-0.207293	0.00420894	-0.195489	0.00702268
RAB31	0.199458	0.0059303	0.173387	0.0170347
VNN2	0.193264	0.00771078	0.15968	0.0281793
STK39	-0.190502	0.00864756	-0.204076	0.00485238
MAPK3	0.189675	0.00894706	0.136604	0.0608839
TFE3	0.185988	0.0103966	0.156805	0.0311811
RFX2	0.179505	0.0134541	0.173976	0.016657
HAX1	-0.177374	0.0146182	-0.16491	0.0233507
SLPI	0.176717	0.0149941	0.178718	0.0138739
RNASEK	0.176713	0.0149965	0.18694	0.0100038
PIM3	0.173702	0.0168316	0.108966	0.135557
SLC9A1	0.17178	0.0181027	0.121217	0.0966065
SLC44A1	0.167505	0.0212315	0.15997	0.0278907
SMARCD3	0.164552	0.0236571	0.145742	0.0453893
MATK	0.161236	0.0266611	0.151255	0.0377475
CCNY	0.159585	0.028275	0.127559	0.0802636
PI3	0.15913	0.0287336	0.134279	0.065456
OSCAR	0.156307	0.0317278	0.134062	0.0658949
MANBA	0.153932	0.0344477	0.0833409	0.254231
SPN	-0.14974	0.0397312	-0.149624	0.0398866
CKAP4	0.146475	0.0443039	0.113997	0.118311
FBN2	0.144891	0.0466769	0.182204	0.0120966
ADGRE1	0.144758	0.0468806	0.131296	0.0717261
HDDC2	-0.143631	0.04864	-0.102355	0.161065
SBK1	-0.141978	0.0513184	-0.130577	0.0733084
OLFM4	0.141329	0.0524022	0.14783	0.0423552
TOM1	0.141123	0.0527501	0.106225	0.145727
METTL6	0.135093	0.0638248	0.11126	0.12747
NCALD	-0.131635	0.0709898	-0.119787	0.100632
FAR2	0.12911	0.0766242	0.119922	0.100247
PTPN4	-0.128276	0.0785643	-0.108116	0.138653
H1F0	0.124996	0.0865764	0.141207	0.0526085
PLEKHF1	-0.122466	0.0931928	-0.100037	0.170814
MAP6	-0.122298	0.0936481	-0.0875621	0.230879
LRRFIP2	0.12228	0.0936952	0.0960169	0.188747
ZYX	0.120577	0.0983919	0.106126	0.146108
CHCHD2	-0.119086	0.102655	-0.117179	0.108318
PDGFD	0.118023	0.105783	0.12669	0.0823604
MIR9.3	0.116811	0.10944	0.0842154	0.249265
LYAR	-0.114647	0.116216	-0.0876756	0.230273
TIMM21	-0.114572	0.116453	-0.0934752	0.200774
PCID2	-0.113372	0.120356	-0.0858678	0.240064
MICU1	0.108758	0.136308	0.0584782	0.42412
IMPDH1	0.108282	0.138041	0.0954462	0.1914
KLHL5	0.10686	0.143322	0.093046	0.202858
ADA	-0.101097	0.166301	-0.148212	0.0418191
SHD	-0.0976034	0.181511	-0.0116762	0.873305
PRKCH	-0.0960911	0.188404	-0.0915564	0.210215
CEACAM8	0.0951858	0.19262	0.088789	0.224385
TCN1	0.0947064	0.19488	0.0301163	0.680796
GAS7	0.0941936	0.197319	0.0830779	0.255738
C19orf38	0.0927709	0.204203	0.0446503	0.541814
LTF	0.0914387	0.210804	0.08493	0.245256
CDK7	-0.0912537	0.211733	-0.111292	0.127357
PTGDS	-0.0900587	0.217802	-0.0726568	0.32044
FAIM	0.0898291	0.218982	0.127685	0.079962
GZMA	-0.0874662	0.231392	-0.0892885	0.221778
TOGARAM2	-0.0873071	0.232246	-0.0753886	0.302534
FASLG	0.0870794	0.233471	0.113461	0.120063
ZNF235	-0.0869603	0.234113	-0.088479	0.226014
MSRB3	0.0865583	0.236291	0.0819932	0.262019
MVP	0.086538	0.236401	0.0710373	0.331374
SH2D1A	-0.0852655	0.24339	-0.0385124	0.59879
KLRD1	0.0816714	0.263903	0.0616034	0.399739
PTGDR	-0.0803781	0.271565	-0.0578643	0.429009
AP4B1	-0.0798454	0.274765	-0.103876	0.154899
MRPL54	-0.0791451	0.27901	-0.137234	0.0596919
APOBEC3H	0.0746643	0.307216	0.0731351	0.317257
CD160	-0.0745293	0.308094	-0.0945407	0.195666
MAPRE3	0.0717088	0.326812	0.0588659	0.42105
MYOF	0.0715522	0.327872	0.0970575	0.183978
CLIC3	-0.0711866	0.330356	-0.0558703	0.445111
CAMP	0.0682363	0.350842	0.0419773	0.566294
SLC2A5	0.0658308	0.368122	0.11096	0.128506
CYTH4	0.0657291	0.368864	0.0338836	0.643461
AKR1C4	-0.0651768	0.37291	-0.0623159	0.394299
PRF1	-0.0637046	0.383826	-0.0635118	0.38527
EDEM2	0.0635633	0.384884	0.0618486	0.397861
DEFA1	0.0635508	0.384977	0.0478533	0.513186
KIAA0319	0.062296	0.39445	0.0796079	0.2762
HSPH1	-0.0597715	0.413927	-0.0658637	0.367882
IL2RB	-0.0583062	0.425487	-0.0467605	0.522865
STAT4	-0.0577496	0.429927	-0.0507735	0.487784
NKG7	-0.0577191	0.43017	-0.0496651	0.497346
NLGN3	0.0569465	0.436378	0.0539069	0.461294
GZMB	-0.055635	0.447034	-0.0542099	0.458776
KLRB1	-0.055633	0.44705	-0.0116936	0.873118
OLR1	0.0550566	0.451779	0.0909836	0.213093
MS4A7	0.0548443	0.453527	0.022827	0.755209
HLTF	0.053546	0.464304	0.0728777	0.318968
BPI	0.0534831	0.46483	0.0380872	0.602836
TAGLN	0.0534684	0.464953	0.0247492	0.735333
STRN4	0.0528607	0.47005	0.0147089	0.840789
ELOVL6	0.0528072	0.4705	0.0825296	0.2589
TGFBR3	-0.0527056	0.471355	-0.0344253	0.638163
TBC1D31	-0.0501287	0.493335	-0.035544	0.627279
CX3CR1	0.0496208	0.49773	0.0575145	0.43181
FGFBP2	0.0491784	0.501576	0.0351849	0.630763
ITGB1BP1	0.0490066	0.503073	0.0716399	0.327278
NDUFB2	-0.0481278	0.51077	-0.0713093	0.329521
GPR89B	-0.0478869	0.51289	-0.0171877	0.814409
PYHIN1	0.0477534	0.514067	0.0477596	0.514013
CDKN1C	-0.047347	0.517658	-0.0491227	0.502061
ACOT7	-0.0458879	0.53066	-0.039082	0.593391
SAMD3	0.0453394	0.535589	0.0520542	0.47686
SH2D1B	-0.0452516	0.53638	-0.0422081	0.564161
ERBB2	-0.0446243	0.542049	-0.0527339	0.471116
BATF3	0.0434508	0.552735	0.0429471	0.557352
SIDT2	0.0425573	0.560939	0.0145215	0.842792
FEZ1	0.0413642	0.571983	0.0428699	0.558062
CACNA1G	-0.040469	0.580337	-0.0230888	0.752492
CCL4	-0.0402994	0.581926	-0.0764677	0.295647
GNLY	0.0399482	0.585223	0.0232963	0.750341
CMKLR1	-0.0381788	0.601963	-0.0330033	0.65211
FBXW11	0.037623	0.607265	0.0277018	0.705146
PKM	-0.0364455	0.618565	-0.0348665	0.63386
LYPD2	0.0347311	0.63518	0.0233509	0.749776
MS4A3	0.0343446	0.63895	-0.0174771	0.811343
IFNG	-0.0322868	0.659183	-0.0211902	0.772263
CCL4L2	-0.0322234	0.659811	-0.0597756	0.413895
MMP8	0.0321011	0.661022	-0.036778	0.615365
DEFA4	0.032071	0.66132	0.0315871	0.666121
GAPDH	0.0305102	0.676854	-0.0128801	0.860369
OSBPL5	0.0304622	0.677334	0.0486163	0.506483
PTRH1	0.0290118	0.691896	0.0111029	0.879478
RORA	-0.0274696	0.707505	0.00703968	0.92341
CLDN10	0.024867	0.734121	-0.0125763	0.86363
ZFYVE21	0.0222166	0.761556	-0.00666995	0.927422
CEP78	-0.0206397	0.778023	-0.0310974	0.670993
PRSS23	0.0203111	0.781467	0.0234214	0.749045
CEACAM6	0.0198005	0.786828	0.00452687	0.950705
APOBEC3G	-0.0197739	0.787107	-0.0128511	0.86068
CD8A	0.0193179	0.791903	0.022858	0.754887
DUSP5	-0.0188886	0.796426	-0.0312943	0.669033
S1PR5	-0.0187115	0.798294	-0.0195612	0.789343
HOPX	-0.0179684	0.806143	-0.0367827	0.615321
TTYH3	-0.0175663	0.810398	-0.0571563	0.434687
RHOC	-0.0168224	0.818285	0.0314168	0.667814
ADGRG1	0.0156165	0.831109	0.0116329	0.873771
NPC1	0.0134316	0.854455	0.00577098	0.937182
AKR1C3	-0.0117907	0.872073	-0.0184758	0.800781
NECAB1	0.0113041	0.877311	0.0783776	0.283713
TTC38	-0.0108363	0.882351	-0.0164967	0.821744
MPO	-0.0103844	0.887223	-0.0221445	0.762306
ATM	-0.00978468	0.893697	-0.0320422	0.661606
SERPINB10	0.00825012	0.910292	-0.0309242	0.67272
FES	0.00796769	0.913351	-0.0330575	0.651576
NKIRAS2	0.00713872	0.922336	-0.0678936	0.353271
AZU1	0.00687131	0.925237	-0.00802823	0.912695
LINC01278	-0.00531497	0.942137	-0.0599383	0.412623
CTSG	0.00455052	0.950448	0.0109862	0.880734
ATP8B4	-0.00260811	0.971587	-0.0254156	0.728482
CITED4	0.00107091	0.988331	-0.0196977	0.787908
ELANE	0.000540109	0.994115	-0.00935276	0.898363

[truncated: 4 more sheets: BD_cholesterol, BD_HDL, BD_LDL, BD_TG]
