# Supplementary material for: Patients with schizophrenia and bipolar disorder display a similar global gene expression signature in whole blood that reflects elevated proportion of immature neutrophil cells with association to lipid changes
Source: Transl Psychiatry. 2023 May 5;13:147. doi: 10.1038/s41398-023-02442-1 (PMC10163263; doi:10.1038/s41398-023-02442-1)
Supplement: Supplementary file 6 — Smoking related differential expression analysis [file 41398_2023_2442_MOESM6_ESM.xlsx]

## Sheet: SCZ_and_BD
ProbeID	OriginalGeneSymbol	OriginalEntrezID	UpdatedGeneSymbol	UpdatedEntrezID	ProbeType	Status	logFC	AveExpr	t	P.Value	adj.P.Val	B
ILMN_1773650	LRRN3	54674	LRRN3	54674	S	regular	0.699514192695088	8.59555494095803	10.5644480181164	1.09690144829895e-23	5.19086672378511e-19	42.7789877366248
ILMN_2048591	LRRN3	54674	LRRN3	54674	S	regular	0.624157749918623	7.09986596827164	9.62328700150148	3.16244238327667e-20	7.48281304519008e-16	35.0710214362877
ILMN_2185984	SASH1	23328	SASH1	23328	S	regular	0.38145979898126	5.99008819126114	8.94499255870177	7.22986929141324e-18	1.14046368159183e-13	29.8207460060381
ILMN_1712673	SASH1	23328	SASH1	23328	S	regular	0.383233674887351	5.59557243358927	8.18553283876203	2.26533589100556e-15	2.68006225925141e-11	24.2734420732644
ILMN_1664464	PTGDS	5730	PTGDS	5730	S	regular	-0.463417675356951	6.77921840267099	-7.46940773399077	3.6126388819165e-13	3.41921819617870e-09	19.3877791352765
ILMN_1671891	PID1	55022	PID1	55022	S	regular	0.341354178678931	6.97188597212235	7.29404903251936	1.1850867241937e-12	9.34697650816971e-09	18.2452268157916
ILMN_1745103	CLEC1B	51266	CLEC1B	51266	S	regular	-0.368186757433788	8.22906844835805	-6.92233769060344	1.36701165024825e-11	9.24158461781397e-08	15.8960189506251
ILMN_1783276	NEXN	91624	NEXN	91624	S	regular	-0.244322074101524	6.91090893831353	-6.39372867325999	3.71558147432078e-10	2.19790577636603e-06	12.7305704970271
ILMN_1718565	CDKN1C	1028	CDKN1C	1028	S	regular	-0.342877717969421	6.24662058583463	-6.30147571400474	6.47076130018031e-10	3.40239818898259e-06	12.1998111429222
ILMN_1710326	CLDND1	56650	CLDND1	56650	S	regular	0.141886926376317	9.11617044274697	6.12936806983573	1.78996652028485e-09	7.98429924142734e-06	11.2271975621228
ILMN_2352563	CLDND1	56650	CLDND1	56650	A	regular	0.142900420732083	9.24319700322075	6.12317627110833	1.85591132548023e-09	7.98429924142734e-06	11.192635835642
ILMN_1788955	PDLIM1	9124	PDLIM1	9124	S	regular	-0.199666304245104	8.30723136113553	-5.89960284487791	6.71741193711335e-09	2.64906737583346e-05	9.96485637076053
ILMN_2313730	RHOC	389	RHOC	389	A	regular	-0.171418255677193	9.4347116108044	-5.86613365431308	8.11647192994577e-09	2.95458308569864e-05	9.78445676872325
ILMN_1662795	CA2	760	CA2	760	S	regular	-0.350832377594231	9.44482740719039	-5.7284957498159	1.75073334264484e-08	5.41919785592986e-05	9.0519818623464
ILMN_1673305	RHOC	389	RHOC	389	S	regular	-0.183394403530501	8.2952630932	-5.72138854287453	1.82088262872879e-08	5.41919785592986e-05	9.014571212193
ILMN_2073184	S1PR5	53637	S1PR5	53637	S	regular	-0.320874177916373	8.47065782888459	-5.7202628625117	1.83224152515432e-08	5.41919785592986e-05	9.00864962349726
ILMN_1837428	HS.25318	NA	RAB27B	5874	S	regular	-0.220018051220346	8.5169060257799	-5.68391953052216	2.23842921170776e-08	6.23112856386155e-05	8.81801520679369
ILMN_2199439	CA2	760	CA2	760	S	regular	-0.336794584306248	8.60546451678718	-5.65162156057529	2.6720254479386e-08	7.0249033484888e-05	8.64949378290077
ILMN_1708303	CYP4F22	126410	CYP4F22	126410	S	regular	-0.182510995879534	4.7466135356784	-5.63152156327267	2.98203933066239e-08	7.42731827604927e-05	8.54504318890772
ILMN_2319000	MATK	4145	MATK	4145	A	regular	-0.239223499737305	9.55617134930631	-5.60558574940559	3.43415590288222e-08	8.12572798960476e-05	8.41074956280562
ILMN_1853824	MGAT3	4248	MGAT3	4248	S	regular	0.187454394898614	5.77128030781499	5.54332183868099	4.80886300974267e-08	0.000108366582957168	8.09057917252534
ILMN_1708041	PLEKHF1	79156	PLEKHF1	79156	S	regular	-0.213337302747487	8.61945102415358	-5.38105576596755	1.13956788070252e-07	0.000245126230993116	7.27104217569664
ILMN_2062714	PTGDR	5729	PTGDR	5729	S	regular	-0.253994505666018	7.09450841073499	-5.34666135989283	1.36449973016007e-07	0.000280748785784196	7.10010514968962
ILMN_1767281	PPBP	5473	PPBP	5473	S	regular	-0.249694454871894	12.4823067991888	-5.29489191223722	1.78624201148901e-07	0.000352209711290394	6.84465536543939
ILMN_2415303	CLEC10A	10462	CLEC10A	10462	A	regular	0.218899868051013	6.1779412864935	5.24415097484025	2.32093385536767e-07	0.000439334211350257	6.59643205152349
ILMN_1695590	ADRB2	154	ADRB2	154	S	regular	-0.171834225861409	8.89308257295333	-5.22216903843187	2.59804065629668e-07	0.000454241458233772	6.48955996104274
ILMN_2059886	TTC38	55020	TTC38	55020	S	regular	-0.220383575736676	8.24359787204931	-5.21924649776933	2.63721430993613e-07	0.000454241458233772	6.47538134433351
ILMN_1671928	PROS1	5627	PROS1	5627	S	regular	-0.312251201134209	7.46126095621478	-5.21554515714349	2.68764888754847e-07	0.000454241458233772	6.45743459344981
ILMN_1762957	LOC648868	648868	NA	NA	S	regular	-0.219855345849169	5.34171422744384	-5.19139777095555	3.04036883726599e-07	0.000496135774089444	6.34063044645588
ILMN_1808238	RBPMS2	348093	RBPMS2	348093	S	regular	-0.544817471810481	6.73462722561862	-5.18375702439201	3.16102991337727e-07	0.000498631395302509	6.30377222046374
ILMN_1752728	FUCA1	2517	FUCA1	2517	S	regular	0.147190215473956	8.23969036444546	5.16118743805098	3.54514561289797e-07	0.000537598242535069	6.19518281526096
ILMN_1668092	ESAM	90952	ESAM	90952	S	regular	-0.244148265003389	7.43348634488879	-5.1562363829164	3.63526060501706e-07	0.000537598242535069	6.17141854285565
ILMN_1739335	LOC400948	400948	OST4	100128731	A	regular	-0.115267186012286	12.2205024541605	-5.12098864946943	4.34403168784479e-07	0.000611968290745032	6.00282666819649
ILMN_1781824	FASLG	356	FASLG	356	S	regular	-0.246501684456825	5.5570198441847	-5.11859254278872	4.39678842958627e-07	0.000611968290745032	5.99140365028224
ILMN_1692464	FLJ20699	55020	TTC38	55020	S	regular	-0.215654794702851	8.23377429595769	-5.09747953218412	4.88923927885681e-07	0.000661067058266688	5.89095875464574
ILMN_1701237	SH2D1B	117157	SH2D1B	117157	S	regular	-0.289908249067619	6.99800017377835	-5.07897162291614	5.36447213955801e-07	0.000705174764056399	5.80321468109242
ILMN_2079655	KLRB1	3820	KLRB1	3820	S	regular	-0.195358333178368	11.2723513146463	-5.07317939480968	5.52216790323947e-07	0.000706285274824328	5.77581332744543
ILMN_1687825	CD226	10666	CD226	10666	S	regular	-0.173968218596692	6.73016480878268	-5.04933235899125	6.21994576230581e-07	0.000763842618444939	5.66329646555573
ILMN_1753575	GP1BA	2811	GP1BA	2811	S	regular	-0.155101605046229	6.86118093405718	-5.04199090664802	6.45140997251696e-07	0.000763842618444939	5.62875361968114
ILMN_2342638	ASGR2	433	ASGR2	433	A	regular	0.25779545954526	7.22382628531384	5.0418349093852	6.45641754280108e-07	0.000763842618444939	5.62802011607808
ILMN_1745788	CX3CR1	1524	CX3CR1	1524	S	regular	-0.20305806779181	7.99745776730576	-4.95265552999521	1.00275850568995e-06	0.00115740343328696	5.21205003360876
ILMN_2091920	PTCRA	171558	PTCRA	171558	S	regular	-0.228799324916524	8.22145662610372	-4.93640322577274	1.08576006539302e-06	0.00122336722796652	5.13696535423714
ILMN_2374036	CTSL1	1514	CTSL	1514	A	regular	-0.192500346469406	7.29161175779742	-4.8955071023235	1.32501326105383e-06	0.00145822331518257	4.94901658004558
ILMN_1660031	P2RY6	5031	P2RY6	5031	A	regular	0.119450919927893	4.88213789928799	4.86078788730616	1.56736381401474e-06	0.00164961060810767	4.79056822898034
ILMN_1761961	CCDC90A	63933	MCUR1	63933	A	regular	-0.166720878136555	7.85926341728055	-4.86061991616052	1.56863422363006e-06	0.00164961060810767	4.78980414547278
ILMN_2352097	GPR56	9289	ADGRG1	9289	A	regular	-0.295559536878115	9.62141029028367	-4.85346177104546	1.62370548864467e-06	0.00166813302568425	4.75726475868137
ILMN_1797776	PRSS23	11098	PRSS23	11098	S	regular	-0.281466702091513	6.51032885737283	-4.84927853916772	1.65674729427888e-06	0.00166813302568425	4.73826884910091
ILMN_1803094	PDGFD	80310	PDGFD	80310	A	regular	-0.178612993330122	5.86336911742195	-4.83739420111128	1.75419225215362e-06	0.00172945083226387	4.68438367148111
ILMN_2384122	GPR56	9289	ADGRG1	9289	A	regular	-0.304410006596704	9.34739660195363	-4.82786239232037	1.83631761611387e-06	0.00177347058259911	4.64125200972446
ILMN_1686373	C15ORF26	161502	CFAP161	161502	S	regular	-0.237656670590386	5.38899201107872	-4.81966614015248	1.90988804624783e-06	0.00180763264025172	4.60422561768537
ILMN_1783158	LY6G6F	259215	LY6G6F	259215	S	regular	-0.234275623775653	6.36173417828736	-4.79391395469154	2.15998842249021e-06	0.00196895368512864	4.48826308850601
ILMN_1761945	FGFBP2	83888	FGFBP2	83888	S	regular	-0.341511645001982	9.25260700355886	-4.7873479755919	2.2286369154158e-06	0.00196895368512864	4.45878683731774
ILMN_1768719	RDH11	51109	RDH11	51109	S	regular	-0.111990484550143	9.78219320634062	-4.78430694748362	2.26113890764147e-06	0.00196895368512864	4.44514739795236
ILMN_1682993	NKG7	4818	NKG7	4818	S	regular	-0.214503255574077	11.9373081558221	-4.78251009861165	2.28055737890337e-06	0.00196895368512864	4.43709198698399
ILMN_1793549	PTPN4	5775	PTPN4	5775	S	regular	-0.137486216711518	8.64455365437743	-4.78179148402482	2.28836829199491e-06	0.00196895368512864	4.43387115422066
ILMN_1652185	IL4R	3566	IL4R	3566	I	regular	0.17243822472302	9.32668070105584	4.76958872059474	2.42500493603315e-06	0.00204925908192673	4.37924563863353
ILMN_2088437	CX3CR1	1524	CX3CR1	1524	S	regular	-0.173961004245864	10.9134233536024	-4.74304206621874	2.74991029197365e-06	0.00228305271486086	4.26084931747419
ILMN_1779071	FEZ1	9638	FEZ1	9638	I	regular	-0.260241734282209	6.19605176683418	-4.72566156038832	2.98490883980939e-06	0.00243542829355689	4.18365991599978
ILMN_1778143	GRAP2	9402	GRAP2	9402	S	regular	-0.169005420154893	7.21336338134807	-4.72146645258603	3.04446059118851e-06	0.00244191539926803	4.16506756424171
ILMN_1753547	STAT5A	6776	STAT5A	6776	S	regular	0.110182304812362	9.66484293929014	4.70878673846316	3.23148619377082e-06	0.00254872701913028	4.10896382608497
ILMN_1684349	IL2RB	3560	IL2RB	3560	S	regular	-0.198831500501479	10.1423236512719	-4.70361572543421	3.31088958123253e-06	0.00256854471561749	4.08612327744452
ILMN_1723486	HK2	3099	HK2	3099	S	regular	0.180331814252217	7.93542704190967	4.69943054947476	3.37652589926599e-06	0.00257721508275749	4.06765399249538
ILMN_1742001	CD160	11126	CD160	11126	S	regular	-0.301043516158671	7.89534399898135	-4.69452386658329	3.45507189628725e-06	0.00259530741822225	4.04601980894247
ILMN_1660114	MMRN1	22915	MMRN1	22915	S	regular	-0.234805184051273	5.68559483296321	-4.68982698968155	3.53190357520767e-06	0.00261156676389926	4.0253300334642
ILMN_1856480	HS.19339	NA	NA	NA	S	regular	-0.150802960069338	8.09860643630836	-4.66635535435112	3.9411335115914e-06	0.00286932709490831	3.92222107666874
ILMN_1691264	NAT8B	51471	NAT8B	51471	S	regular	-0.250692182833731	7.41394140873059	-4.65623155298868	4.1313814356977e-06	0.00296226308608367	3.87789413009759
ILMN_1744240	WDR67	93594	TBC1D31	93594	S	regular	-0.124318360909465	7.37260129151048	-4.62872991887423	4.69380563422766e-06	0.00331529797057545	3.7579234816293
ILMN_1821531	HS.569162	NA	NA	NA	S	regular	-0.135679035083618	5.27913385863788	-4.61465449380193	5.00941902914947e-06	0.00348618730465353	3.69677399721416
ILMN_1761968	PPP1R14A	94274	PPP1R14A	94274	S	regular	-0.168756382435275	6.80459903097293	-4.59432427827338	5.50149639609073e-06	0.00377314947756814	3.60875251575141
ILMN_1654398	RGL1	23179	RGL1	23179	S	regular	0.175234933666902	6.18972880688167	4.58946682059053	5.62576080503418e-06	0.00380325540823761	3.58777447839855
ILMN_1867588	HS.103173	NA	NA	NA	S	regular	0.156781467024237	6.2500085309368	4.5461379783623	6.86005308806782e-06	0.00457237031389625	3.40155047431502
ILMN_2203271	FPR3	2359	FPR3	2359	S	regular	0.119574501219359	4.77285980620035	4.53547129028967	7.20160677972758e-06	0.00473335607829234	3.35595482464925
ILMN_1769634	STRA13	201254	CENPX	201254	S	regular	-0.10192835163933	8.32954528278334	-4.52969436400976	7.39333675033533e-06	0.0047928065073441	3.33130197534251
ILMN_2193325	MMP23B	8510	MMP23B	8510	S	regular	-0.209967083911982	6.57513689679746	-4.50773031818948	8.16796699540497e-06	0.00517737683582477	3.23783494677862
ILMN_1796423	CLIC3	9022	CLIC3	9022	S	regular	-0.255488826254253	8.09012823297609	-4.5067207468155	8.20538137241633e-06	0.00517737683582477	3.2335488087676
ILMN_1653166	CLEC10A	10462	CLEC10A	10462	A	regular	0.162941092297228	5.15373776713687	4.50101847925895	8.41980990529472e-06	0.00524277189668766	3.20935640647179
ILMN_1784203	ACRBP	84519	ACRBP	84519	S	regular	-0.185909933645399	8.69656313237095	-4.48324556205241	9.12315274899232e-06	0.0056069475005268	3.13413408093104
ILMN_1779324	GZMA	3001	GZMA	3001	S	regular	-0.190429194056511	11.0551657163876	-4.47623872809002	9.4156322869291e-06	0.00566322698478887	3.10455360364307
ILMN_1655987	STAB1	23166	STAB1	23166	S	regular	0.192936272269595	6.20724849145043	4.47403744910103	9.50935819298683e-06	0.00566322698478887	3.09526934948359
ILMN_2329679	TPST2	8459	TPST2	8459	A	regular	-0.0962965558560161	10.224346782666	-4.47253733820365	9.57374128400798e-06	0.00566322698478887	3.08894479732458
ILMN_1706268	PTGDR	5729	PTGDR	5729	S	regular	-0.198545778216508	5.7285259108235	-4.46421706505668	9.93848977510883e-06	0.00580640927935155	3.05390154191273
ILMN_1724266	LYPD2	137797	LYPD2	137797	S	regular	-0.208871299803057	5.35882092756641	-4.45246755298875	1.04763160556376e-05	0.00604598420366998	3.00451749834881
ILMN_2352131	ERBB2	2064	ERBB2	2064	A	regular	-0.207208686526991	5.90100036103505	-4.40913152631543	1.27112514860678e-05	0.00724740426596608	2.82341139554131
ILMN_2376859	PDGFD	80310	PDGFD	80310	A	regular	-0.127345200877327	5.00865868800549	-4.39971818802113	1.3253747504777e-05	0.00739550634958805	2.78428822997262
ILMN_2131177	GUCY1A3	2982	GUCY1A1	2982	S	regular	-0.148813915989411	5.26662994132165	-4.39541254172394	1.3509203986495e-05	0.00739550634958805	2.76641910348663
ILMN_1655545	ZMYND12	84217	ZMYND12	84217	S	regular	-0.128056449451239	5.10434413144557	-4.39091831661684	1.37808709630037e-05	0.00739550634958805	2.74778458960852
ILMN_1667711	HRASLS3	11145	PLAAT3	11145	S	regular	-0.19774768363347	7.32654356215133	-4.39018019846374	1.38259854726616e-05	0.00739550634958805	2.74472579686082
ILMN_1776157	2004-09-01	5414	SEPTIN4	5414	A	regular	-0.216038760495495	6.50507411057476	-4.38977008073088	1.38511133006015e-05	0.00739550634958805	2.74302645707952
ILMN_2395981	PYHIN1	149628	PYHIN1	149628	A	regular	-0.168602767570773	8.05605404574427	-4.38883333338732	1.39086715785841e-05	0.00739550634958805	2.73914555605242
ILMN_1743290	GP9	2815	GP9	2815	S	regular	-0.23070676559561	10.3850506476704	-4.38472729614575	1.41636769787979e-05	0.00744741872964058	2.72214346558247
ILMN_1666546	DUSP14	11072	DUSP14	11072	S	regular	-0.144482288858728	6.24167004004268	-4.38084023725861	1.44091991555095e-05	0.00749325858940854	2.70606166608658
ILMN_1700967	C3ORF59	151963	MB21D2	151963	S	regular	0.158496294258903	5.60990424535076	4.36257140554727	1.56186860550259e-05	0.00791959476559164	2.63065531306721
ILMN_1797744	TPPP3	51673	TPPP3	51673	A	regular	-0.13638792757786	4.9362870573072	-4.3590619180167	1.58618875690931e-05	0.00791959476559164	2.61620294391784
ILMN_1731107	CCDC92	80212	CCDC92	80212	S	regular	-0.118968621741601	8.57185347523731	-4.35896758349585	1.58684744996537e-05	0.00791959476559164	2.6158146148284
ILMN_1776125	TRK1	7206	NA	NA	S	regular	-0.186257930115509	7.44191303612182	-4.35853901830943	1.58984321097818e-05	0.00791959476559164	2.61405051944575
ILMN_1698732	PALLD	23022	PALLD	23022	S	regular	-0.182459277753914	5.63191424304538	-4.32993948641502	1.80245053677897e-05	0.00884147674503541	2.49668965707599
ILMN_2115534	GPR112	139378	ADGRG4	139378	S	regular	-0.0943566527720153	4.86518378077658	-4.32832303811247	1.81524474360411e-05	0.00884147674503541	2.49007777125371
ILMN_1740633	PRF1	5551	PRF1	5551	S	regular	-0.212104377829668	10.5780831606427	-4.32358066943878	1.85328331997698e-05	0.00884147674503541	2.47069288394212
ILMN_1794364	CTSW	1521	CTSW	1521	S	regular	-0.219101003192261	8.41984294610662	-4.32219075534496	1.86457537122027e-05	0.00884147674503541	2.46501520712741
ILMN_2157435	DYNLRB1	83658	DYNLRB1	83658	S	regular	-0.064293461916801	9.71462423284279	-4.32173093907324	1.86832549606648e-05	0.00884147674503541	2.46313727040935
ILMN_3251341	TUBA1C	84790	TUBA1C	84790	S	regular	-0.113742223771952	9.76012774941472	-4.29939573713969	2.05941595360029e-05	0.00964928130418085	2.37214097626041
ILMN_1807423	IGF2BP3	10643	IGF2BP3	10643	S	regular	-0.15217611016915	5.24073071255748	-4.25945433724289	2.44856952156729e-05	0.011360162300895	2.21050538572246
ILMN_1808590	GUCY1A3	2982	GUCY1A1	2982	S	regular	-0.224709887525042	6.44331396528858	-4.22904776074472	2.79087426617239e-05	0.012779688316561	2.08839474166759
ILMN_1749403	TSPAN33	340348	TSPAN33	340348	S	regular	-0.180444854273841	8.9893745521401	-4.22757646149037	2.80854465042865e-05	0.012779688316561	2.08250672870582
ILMN_1684771	PGRMC1	10857	PGRMC1	10857	S	regular	-0.146953443088447	10.387187987924	-4.22504016255567	2.83925647913485e-05	0.0127963937487713	2.07236115005056
ILMN_1723412	ASCL2	430	ASCL2	430	S	regular	-0.141193122807236	8.39696290405665	-4.22042893264218	2.89591560545486e-05	0.0129286239808434	2.05393003497337
ILMN_1790680	PDE6D	5147	PDE6D	5147	S	regular	-0.0900780432607171	7.14969129679802	-4.21544297584649	2.95839150552746e-05	0.0130841085248669	2.03402219137084
ILMN_1726641	CTNNB1	1499	NA	NA	I	regular	0.0429718963616942	4.49756617950759	4.21139736346894	3.0100267196544e-05	0.0131892124494634	2.01788502159856
ILMN_2055781	KLRF1	51348	KLRF1	51348	S	regular	-0.27340345422202	8.50978781778601	-4.20821857424869	3.05119998035444e-05	0.0132469666670012	2.00521555298154
ILMN_1722981	TLR5	7100	TLR5	7100	S	regular	0.185171854426717	8.18942901940331	4.2047313805949	3.0969851730031e-05	0.0132996704336525	1.99132713501478
ILMN_1874689	HS.554507	NA	NA	NA	S	regular	-0.204433625397217	6.37495133961007	-4.2030195510828	3.11969958292062e-05	0.0132996704336525	1.98451336488909
ILMN_2234412	TLE3	7090	TLE3	7090	S	regular	0.1715280605052	6.89481513175381	4.19803924854677	3.186690060213e-05	0.0132996704336525	1.96470443756228
ILMN_1715991	SDPR	8436	CAVIN2	8436	S	regular	-0.135253223742239	10.8661100116643	-4.19771369314082	3.19111653576911e-05	0.0132996704336525	1.9634103166451
ILMN_3249501	ZNF697	90874	ZNF697	90874	S	regular	0.0854717354173067	4.8227790866871	4.1958381623187	3.21673187627551e-05	0.0132996704336525	1.95595668046748
ILMN_1719543	MAF	4094	MAF	4094	A	regular	-0.127015003455336	6.90027815268526	-4.19472965154999	3.23196352697428e-05	0.0132996704336525	1.9515527525749
ILMN_1685521	KLRF1	51348	KLRF1	51348	S	regular	-0.237215239902499	7.87496397061055	-4.18095616419351	3.42704503007569e-05	0.0139808665481269	1.89692332949874
ILMN_1776640	MPL	4352	MPL	4352	S	regular	-0.273072258721347	7.92418095939337	-4.16768027735348	3.62565843326065e-05	0.0146647037638627	1.84442586843065
ILMN_1760688	SAMD14	201191	SAMD14	201191	S	regular	-0.241643839098433	5.8037785131629	-4.16043833036473	3.7385739011063e-05	0.0148092314715587	1.81585425454497
ILMN_2316236	HOPX	84525	HOPX	84525	A	regular	-0.234975875798251	8.88576936799551	-4.15977327528404	3.74910957226845e-05	0.0148092314715587	1.81323273724427
ILMN_2073289	MTSS1	9788	MTSS1	9788	S	regular	-0.122996943089173	9.3640023536523	-4.159291137152	3.75676517934786e-05	0.0148092314715587	1.81133248699466
ILMN_1848552	HS.370359	NA	NFIB	4781	S	regular	-0.0862574452905363	4.6610444177984	-4.15742314409574	3.78656680273566e-05	0.0148092314715587	1.80397210685391
ILMN_1803686	ADA	100	ADA	100	S	regular	-0.119180423072134	8.37760960407263	-4.15431288937867	3.8366872462431e-05	0.014882258242128	1.79172372719385
ILMN_1737089	CAPN5	726	CAPN5	726	S	regular	-0.161490502891957	6.0160872956918	-4.14874352955294	3.92801715922172e-05	0.0151126468313699	1.76981258080675
ILMN_3247452	LOC100128731	100128731	OST4	100128731	S	regular	-0.100664372340861	12.5610264165419	-4.14462054358017	3.9969577018043e-05	0.0152082700272217	1.75360945169883
ILMN_1738912	LOC644953	644953	NA	NA	S	regular	-0.0395535251600636	4.46549887931928	-4.1434260248378	4.01714547556729e-05	0.0152082700272217	1.74891785845333
ILMN_1676555	TTC26	79989	TTC26	79989	S	regular	0.114937076361487	5.02786038212923	4.13197983339355	4.2155738149108e-05	0.0158328253684939	1.70402571398459
ILMN_1812926	ANTXR2	118429	ANTXR2	118429	S	regular	0.0958124027200478	9.77861636904659	4.12896381252255	4.26939121901683e-05	0.0159086929651601	1.69221611020315
ILMN_2109197	EPB41L3	23136	EPB41L3	23136	S	regular	0.163303846758887	7.26133416410969	4.12479361244497	4.34488139881738e-05	0.0160635017528309	1.6759004236237
ILMN_1716382	LOC387882	387882	C12orf75	387882	S	regular	-0.166161079649675	8.10176853440997	-4.12142262574984	4.40683046613077e-05	0.0161662355154036	1.6627228578779
ILMN_1716276	CCL4L2	388372	CCL4	6351	S	regular	-0.206620832558663	8.28781951263681	-4.11363398932994	4.55319267283677e-05	0.0165746720658965	1.63231464671473
ILMN_1752923	IFNAR1	3454	IFNAR1	3454	S	regular	0.113741891210272	9.22436597997019	4.105310174298	4.71471834018278e-05	0.0169433718746066	1.5998763426819
ILMN_1770765	MGC52282	124221	PRSS30P	124221	S	regular	-0.213590109788438	5.62227739507991	-4.10473469547543	4.72608475254755e-05	0.0169433718746066	1.59763594079987
ILMN_1812995	CTSL1	1514	CTSL	1514	A	regular	-0.169344892014102	6.95794307002557	-4.10096787293518	4.80113016234397e-05	0.0170829986971882	1.58297852982033
ILMN_2253732	ST8SIA4	7903	ST8SIA4	7903	I	regular	0.110192988739583	8.69962936781834	4.09176501865438	4.98927118611848e-05	0.0175925308083766	1.54722134924075
ILMN_1779886	TBC1D14	57533	TBC1D14	57533	S	regular	0.113050163454384	9.60022397577907	4.09035622671849	5.01868364036694e-05	0.0175925308083766	1.54175418681641
ILMN_3247802	BAT2L	84726	PRRC2B	84726	S	regular	0.109425291688449	6.86112416182412	4.08560754042399	5.11904468347701e-05	0.0176836614357757	1.52333869822639
ILMN_1887305	HS.549784	NA	NA	NA	S	regular	0.131070294535611	4.90472226805694	4.08559009815263	5.11941680937655e-05	0.0176836614357757	1.52327109362182
ILMN_2074762	FCRL6	343413	FCRL6	343413	S	regular	-0.219466683601921	5.39421384702845	-4.07236266551079	5.40914745811335e-05	0.0185490641420506	1.47208044614857
ILMN_1728298	SBK1	388228	SBK1	388228	I	regular	-0.136326085150868	8.87049339891259	-4.06902823859558	5.48460605155543e-05	0.0186725188617092	1.45920057164754
ILMN_1813430	TRIM69	140691	TRIM69	140691	A	regular	0.104076983745491	5.14373533497278	4.05259737207226	5.87127768837111e-05	0.0198461767176276	1.39587718013196
ILMN_1799134	KLRD1	3824	KLRD1	3824	A	regular	-0.242762881920557	8.56178490594137	-4.04646866511409	6.02202894691877e-05	0.0201794866101492	1.37231892602792
ILMN_3205603	LOC388572	388572	LOC729737	729737	A	regular	0.107873665183512	4.71436646928057	4.04514097335627	6.0551678858931e-05	0.0201794866101492	1.36721978053351
ILMN_1732926	PVT1	5820	PVT1	5820	A	regular	0.0595136433549254	4.62418015550654	4.04052356449731	6.17177115397513e-05	0.0204242465957738	1.34949830375331
ILMN_2149292	TMEM40	55287	TMEM40	55287	S	regular	-0.101240995309529	4.78896910561159	-4.03731405045498	6.25407363387507e-05	0.020552883789991	1.33719143941304
ILMN_2258816	SAMD3	154075	SAMD3	154075	I	regular	-0.153230506086562	9.01569593384635	-4.03180561322444	6.39776244454888e-05	0.0208800904940267	1.31609069451246
ILMN_2307032	OSBPL5	114879	OSBPL5	114879	A	regular	-0.14056908466123	7.59752105573806	-4.02245284085648	6.64893587937217e-05	0.0215512049739403	1.28032550116147
ILMN_1755658	ABI3	51225	ABI3	51225	S	regular	-0.122247327405765	7.84116725148865	-4.01121300652297	6.96317458913429e-05	0.0224162116382042	1.23744701500774
ILMN_1764456	TECPR2	9895	TECPR2	9895	S	regular	0.184699890492362	5.40429204873079	4.00437953344394	7.16105689172082e-05	0.0228974794112773	1.21143313149521
ILMN_1667966	C1ORF24	116496	NIBAN1	116496	I	regular	0.140896880049432	11.4141574966055	3.99949917811816	7.30563457988354e-05	0.0232029896123375	1.19287986787449
ILMN_1659158	SAMD3	154075	SAMD3	154075	I	regular	-0.149445545636093	8.79184396444013	-3.99647756925586	7.39653135250242e-05	0.0233350702129648	1.18140347788848
ILMN_1803180	PRDX6	9588	PRDX6	9588	S	regular	-0.0938481246804558	10.3928050164452	-3.98276862684953	7.82257018980254e-05	0.0245157277544388	1.12943754630554
ILMN_2099586	CCDC28B	79140	CCDC28B	79140	S	regular	-0.107037932781612	6.15875152200211	-3.97650842799001	8.024767727151e-05	0.0249839528389452	1.10576292428949
ILMN_1739235	OMG	4974	OMG	4974	S	regular	0.0961394864453784	4.8886208929647	3.96904736790776	8.27222475437267e-05	0.0255860452321031	1.07759252488516
ILMN_1740265	ACOT7	11332	ACOT7	11332	A	regular	-0.118385758735484	7.18591604298924	-3.96315147113325	8.47286948787713e-05	0.0259986856930621	1.0553667341011
ILMN_1746137	ST7	7982	ST7	7982	I	regular	-0.123521893071547	5.59436737320926	-3.96191546547317	8.51551313827236e-05	0.0259986856930621	1.05071128625765
ILMN_1711049	CACNA2D2	9254	CACNA2D2	9254	A	regular	-0.145817512746136	5.68794261657405	-3.95677344380194	8.69511206794777e-05	0.026376845409711	1.03135834574759
ILMN_2043918	DLEU1	10301	DLEU1	10301	S	regular	-0.133539979359287	6.13258034704894	-3.95490711336476	8.76118207435739e-05	0.0264079884907525	1.02433990064667
ILMN_1810797	WASF3	10810	WASF3	10810	S	regular	-0.167752526305816	5.3980584366681	-3.94735951461531	9.03325833358323e-05	0.0270557521595037	0.995988397364138
ILMN_1768110	ZAK	51776	MAP3K20	51776	I	regular	0.138888659159952	6.73584950400445	3.93874855366499	9.3534395961812e-05	0.0278385422647851	0.963704587297271
ILMN_1800261	TUBA1B	10376	TUBA1B	10376	S	regular	-0.0707493630465328	11.5005139345115	-3.92547592905296	9.86808905362173e-05	0.0291867236427838	0.914073107276007
ILMN_1815890	IL12RB1	3594	IL12RB1	3594	I	regular	-0.146876080007593	6.74340496057026	-3.92227154180414	9.99629838020283e-05	0.0293822874687167	0.902114235148361
ILMN_1677814	ABCC3	8714	ABCC3	8714	A	regular	-0.204360922787926	8.31219084623921	-3.91584920894967	0.000102580226901359	0.0299654572694632	0.878173502866466
ILMN_1690783	TREML1	340205	TREML1	340205	S	regular	-0.205584446959208	6.9865265621535	-3.91236361205548	0.000104027709774944	0.0302018607955809	0.8651955605854
ILMN_1698519	LOC642267	642267	LINC01347	731275	A	regular	0.165635190786788	5.46454744418967	3.90702485807509	0.000106282303154738	0.0305451041605193	0.845338798010241
ILMN_2101278	RGS18	64407	RGS18	64407	S	regular	-0.119194468851637	11.5030686386358	-3.90651294208632	0.000106500902024083	0.0305451041605193	0.843436135184171
ILMN_1710923	SLAMF7	57823	SLAMF7	57823	S	regular	-0.12255551374156	6.59525977967634	-3.89970250335837	0.000109449889884929	0.0309953170631915	0.818145738934454
ILMN_2332691	CAPN3	825	CAPN3	825	A	regular	0.14491512358881	5.63290060231181	3.89896127259	0.000109775472389628	0.0309953170631915	0.815395698991031
ILMN_3234783	LOC100132287	100132287	NA	NA	S	regular	0.138934967590128	5.24052103938773	3.89837062048229	0.000110035569735988	0.0309953170631915	0.813204672579653
ILMN_1701613	RARRES3	5920	PLAAT4	5920	S	regular	-0.105609956794681	10.7179544351776	-3.89551914179905	0.000111299460119445	0.0311658245635059	0.80263148920587
ILMN_1762764	SH3BGRL2	83699	SH3BGRL2	83699	S	regular	-0.188547221528808	9.12391775770894	-3.88751532341223	0.000114920867414008	0.0319905894625478	0.77299246393904
ILMN_1771554	LOC389906	389906	DENND1B	163486	I	regular	-0.0485252862140958	4.60665762714268	-3.88217993229257	0.000117396531731003	0.0324886319947733	0.753266754919731
ILMN_1815035	DENND2C	163259	NA	NA	S	regular	-0.120363402985364	5.81317418792559	-3.87769083360685	0.000119518500920552	0.0328835698782749	0.736689643999875
ILMN_1660732	PPP2R2B	5521	PPP2R2B	5521	A	regular	-0.19480893963821	7.82924797533942	-3.86633444241723	0.00012504970965687	0.0342065168213415	0.694833892428282
ILMN_2310968	RUFY1	80230	RUFY1	80230	A	regular	-0.163542005703249	8.11372144610375	-3.85550638578598	0.000130548270505661	0.0355053781904562	0.655032960702216
ILMN_1690454	C3ORF54	389119	INKA1	389119	S	regular	-0.12015236092098	6.51066354915165	-3.85387321609523	0.000131397177620176	0.0355320493515405	0.649038998134159
ILMN_1790052	MMP23A	8511	MMP23B	8510	S	regular	-0.1256058335251	5.4114390498885	-3.84973862561045	0.000133569684289207	0.0358923295275801	0.633875154102612
ILMN_1815759	CTDP1	9150	CTDP1	9150	A	regular	0.103144796926521	6.63780282280876	3.84829856366989	0.00013433429814483	0.0358923295275801	0.628597242924046
ILMN_1789096	OSTALPHA	200931	SLC51A	200931	S	regular	0.0579870283537409	4.66868056239497	3.84704201200133	0.000135004852944853	0.0358923295275801	0.623993426142738
ILMN_1680928	DNM3	26052	DNM3	26052	S	regular	-0.166081524850139	6.51455047975486	-3.84393744210042	0.000136675183684591	0.036065985840986	0.612624816059506
ILMN_3201485	LOC644988	644988	ABHD17A	81926	A	regular	-0.0969653814351464	8.03675043116688	-3.84300200081126	0.000137182288768199	0.036065985840986	0.609201021888881
ILMN_2389876	TGFB1I1	7041	TGFB1I1	7041	A	regular	-0.135993449448708	5.31237660091091	-3.83832924802771	0.000139742130409443	0.036536004626332	0.592110099511488
ILMN_1670692	LPAR4	2846	LPAR4	2846	S	regular	-0.0977864943075605	4.92450990206123	-3.83065595382129	0.000144043878081376	0.0374537826507964	0.564086962814933
ILMN_2311166	ITGB5	3693	ITGB5	3693	A	regular	-0.213914410428468	8.00233387400749	-3.82066506249095	0.000149832539440257	0.0386100960267706	0.527679039046963
ILMN_1780825	RRAS	6237	RRAS	6237	S	regular	-0.104681370670086	8.17716106175968	-3.82017386973239	0.00015012272402269	0.0386100960267706	0.525891387817108
ILMN_3245559	CDK2AP1	8099	CDK2AP1	8099	S	regular	-0.0929666057724334	10.537847132334	-3.8184076805954	0.000151170535819727	0.0386694230626861	0.519465292733606
ILMN_2111229	BZRAP1	9256	TSPOAP1	9256	S	regular	-0.169553944823706	5.86026097174327	-3.81610860915746	0.000152544833453841	0.0388111782448178	0.511104555374149
ILMN_3297510	LOC729495	729495	ABHD17A	81926	M	regular	-0.0920910126925189	8.68139521978682	-3.802339978882	0.000161025240292493	0.0407497189645008	0.461133259601676
ILMN_1782015	FCRLB	127943	FCRLB	127943	S	regular	-0.110607803642583	6.13011014534348	-3.7923396144325	0.000167461560770599	0.0419347763300508	0.424945098001744
ILMN_1781001	SOCS3	9021	SOCS3	9021	S	regular	0.172559321633993	5.71580478058118	3.79231095145752	0.000167480352606124	0.0419347763300508	0.424841504886359
ILMN_1680388	FLJ45337	400754	LINC00989	100506035	S	regular	-0.211045868522502	7.41148787375043	-3.78544552423401	0.00017203918514713	0.0428495282037769	0.400049892453579
ILMN_2061435	MEG3	55384	MEG3	55384	S	regular	-0.173184533121827	5.20627679876836	-3.77876892661601	0.000176584710455845	0.0437514044654553	0.375980796572409
ILMN_1725485	RGS17	26575	RGS17	26575	S	regular	-0.122581050239459	5.20214890214684	-3.77698442417734	0.000177818673787389	0.0438276723939615	0.369554463474866
ILMN_1795429	VCL	7414	VCL	7414	A	regular	-0.113694402567424	11.9241726245758	-3.7744624025942	0.000179576498199117	0.0440315990895173	0.360477067092746
ILMN_1703471	ATF6	22926	ATF6	22926	S	regular	0.0968963383689525	8.83681423745974	3.76839609106191	0.00018387200854176	0.0448524487640294	0.338666300475478
ILMN_3308220	MIR1293	100302220	MIR1293	100302220	S	regular	0.0519255624893312	4.61364841614344	3.76229368397887	0.000188290698226566	0.0454007519895799	0.316759158528694
ILMN_2334693	NARF	26502	NARF	26502	A	regular	0.122852399432918	8.88978816436164	3.76144092165669	0.000188916088032529	0.0454007519895799	0.313700480000836
ILMN_2060115	SORL1	6653	SORL1	6653	S	regular	0.124166718344147	11.8077640782506	3.76132954731494	0.000188997910993539	0.0454007519895799	0.31330105205111
ILMN_1699496	PHF21A	51317	PHF21A	51317	S	regular	0.0919511514164818	10.406145934675	3.75609031511007	0.000192884969190641	0.0460888202085493	0.29452391904309
ILMN_1713731	ALOX12	239	ALOX12	239	S	regular	-0.197420304380506	7.07235630032059	-3.75485803609009	0.00019381009702473	0.0460888202085493	0.290111084680319
ILMN_2201678	FSTL1	11167	FSTL1	11167	S	regular	-0.125028644490486	4.73943159918731	-3.75291851742845	0.000195274657680039	0.0462049131269625	0.283168369246281
ILMN_1795338	YPEL1	29799	YPEL1	29799	S	regular	-0.114611609143356	7.07904489465813	-3.74736409960601	0.000199526806621448	0.0469761545758547	0.263304471307492
ILMN_1694966	ASGR2	433	ASGR2	433	A	regular	0.209042334522403	6.50606111155501	3.74591360217453	0.000200651508614498	0.0470070858522966	0.258121727523209
ILMN_1752798	LOC642780	642780	LINC01347	731275	A	regular	0.158759765898925	5.61217286093553	3.74259559570775	0.00020324676223425	0.0473805247744405	0.246273348406659
ILMN_1784678	PBX1	5087	PBX1	5087	S	regular	-0.160797757789846	6.00013509261849	-3.74094586031076	0.000204548881034543	0.0474503269470475	0.240385944333683
ILMN_1766974	ZNF107	51427	ZNF107	51427	A	regular	0.0551352106764207	4.6323676551451	3.73910406013525	0.000206011878592416	0.0475565860030678	0.233816015699606
ILMN_1677376	CHD7	55636	CHD7	55636	S	regular	0.0868837508257373	7.98942284357723	3.72949861524339	0.000213802890400217	0.0491155057398517	0.19960173915567
ILMN_1676924	CD247	919	CD247	919	A	regular	-0.116338339026564	11.6366690901791	-3.7237245965833	0.00021861889411789	0.0499792363591349	0.179074888326021
ILMN_1711514	COCH	1690	COCH	1690	S	regular	0.177086456739045	5.44719699568946	3.72210843932157	0.000219985090549377	0.0500497809618662	0.173334772231161
ILMN_1792927	LTBP3	4054	NA	NA	I	regular	-0.0507959557694955	4.63439885883571	-3.71929417590403	0.000222383296942648	0.050353324216349	0.163344955178826
ILMN_1710280	TUBB1	81027	TUBB1	81027	S	regular	-0.134227888779533	11.3955245084656	-3.71332475723549	0.000227551928448488	0.0512782852855609	0.142178893219672
ILMN_1701644	PCDHGB6	56100	PCDHGB6	56100	A	regular	-0.112455270083582	6.61017580150413	-3.71151998268795	0.000229136725642082	0.0513906979505224	0.135785941744675
ILMN_1787526	MGC13057	84281	C2orf88	84281	S	regular	-0.191066588737227	9.36361839504166	-3.6982207792388	0.00024113935390824	0.053827536061319	0.0887675242029191
ILMN_1792538	CD7	924	CD7	924	S	regular	-0.123366115383748	10.0200200320388	-3.69470032088633	0.000244414239984371	0.0540640528018801	0.0763479019287141
ILMN_1735548	HIVEP1	3096	HIVEP1	3096	S	regular	0.118879663649292	5.84053523783022	3.69462601748395	0.000244483809133029	0.0540640528018801	0.0760858917768106
ILMN_1687495	SLC37A1	54020	SLC37A1	54020	S	regular	-0.0811069218836089	6.51350995976909	-3.68899186846537	0.00024981358221752	0.0547311786597018	0.0562331588447345
ILMN_1679401	TRPM4	54795	TRPM4	54795	S	regular	-0.129475843861488	5.0483707131501	-3.68899172607422	0.000249813718286998	0.0547311786597018	0.0562326574712744
ILMN_1790781	DHRS13	147015	DHRS13	147015	S	regular	0.153933459192533	7.19746335542211	3.68528195078876	0.000253382554349045	0.055257247094285	0.0431763801073695
ILMN_1731233	GZMH	2999	GZMH	2999	S	regular	-0.29288752368582	10.5195712617574	-3.68328452868454	0.000255323898838212	0.0554218934605719	0.0361517489421663
ILMN_1730487	CALD1	800	CALD1	800	A	regular	-0.18322612730365	5.9820918731553	-3.68210198866398	0.000256479823085291	0.0554218934605719	0.031994632704154
ILMN_2114720	SLPI	6590	SLPI	6590	S	regular	0.252484569039786	6.69113401111802	3.67117307189675	0.000267398184511496	0.0572984944936613	-0.00636523922852117
ILMN_1730710	ADORA3	140	ADORA3	140	I	regular	0.23645382781632	6.35786603278149	3.67098887487278	0.000267585894450883	0.0572984944936613	-0.00701083555901061
ILMN_1688672	SIGLECP3	284367	SIGLEC17P	284367	A	regular	-0.1464731000026	5.21978506498479	-3.66784324113099	0.000270810706183341	0.0577278155347488	-0.0180313061406654
ILMN_2323172	CSF3R	1441	CSF3R	1441	A	regular	0.177250610591703	9.05440720694679	3.66485026706149	0.00027391290553302	0.058017396280356	-0.0285086441675695
ILMN_1777853	MBOAT2	129642	MBOAT2	129642	A	regular	0.119239825613105	5.09146269674766	3.66417142685353	0.000274621151803557	0.058017396280356	-0.0308838959572997
ILMN_1704730	CD93	22918	CD93	22918	S	regular	0.114586747353677	10.7626619388333	3.66128767029836	0.000277649060065098	0.0583277235543896	-0.0409694740730684
ILMN_2349600	BRD8	10902	BRD8	10902	A	regular	0.0828612766109025	8.08608778474417	3.66043045949143	0.000278555153377682	0.0583277235543896	-0.0439660123238097
ILMN_1764228	DAB2	1601	DAB2	1601	S	regular	-0.134562719122524	7.93784476920047	-3.65837547210371	0.000280738657094384	0.0585259712320596	-0.0511468940963793
ILMN_3289764	LOC100131390	100131390	SP9	100131390	M	regular	-0.116805530814398	5.33898201165768	-3.6511936429858	0.00028849663458269	0.0598795010454238	-0.076212856462063
ILMN_1802151	OSBPL5	114879	OSBPL5	114879	A	regular	-0.154972684613775	6.92835012483894	-3.64613063208622	0.000294086396817575	0.060773146535363	-0.0938557031615996
ILMN_1710354	KIFC3	3801	KIFC3	3801	S	regular	-0.198336087988501	6.28171976847682	-3.63886783189818	0.000302282705977724	0.0621953238912341	-0.119123565897421
ILMN_1658697	LOC730953	730953	LINC00999	399744	S	regular	0.0937152982642028	4.90803294119523	3.63765317949592	0.000303674250030489	0.0622111538276747	-0.123344780296195
ILMN_1736742	GLT25D2	23127	COLGALT2	23127	S	regular	-0.102997899753476	4.87585502500043	-3.63567478404883	0.000305953650276189	0.0624079508276727	-0.130217330395143
ILMN_1813625	TRIM25	7706	TRIM25	7706	S	regular	0.131800477471291	8.90991460516226	3.628032805194	0.000314910111911409	0.0639043827569983	-0.156730766057547
ILMN_1729973	ZC3HAV1	56829	ZC3HAV1	56829	I	regular	0.123304169101826	7.42630139558196	3.62416393453806	0.000319537773339993	0.0639043827569983	-0.17013344763999
ILMN_1714364	PTK2	5747	PTK2	5747	A	regular	-0.0988891400015165	7.61284358218767	-3.62236402919228	0.00032171238120209	0.0639043827569983	-0.176364125555909
ILMN_2346479	HOMER2	9455	HOMER2	9455	A	regular	-0.0935320969724878	4.92261004186128	-3.62134444815542	0.000322950373982409	0.0639043827569983	-0.179892276836962
ILMN_1775373	CMTM5	116173	CMTM5	116173	S	regular	-0.179506077108604	6.59716715754933	-3.62106395551512	0.000323291736551218	0.0639043827569983	-0.180862726546372
ILMN_1779558	GAS6	2621	GAS6	2621	A	regular	0.137726039966375	6.08179268274954	3.62006473091069	0.000324510558338433	0.0639043827569983	-0.18431926935549
ILMN_1669447	PYHIN1	149628	PYHIN1	149628	I	regular	-0.153730457137228	7.94128528440212	-3.61965041108352	0.000325017196213579	0.0639043827569983	-0.185752229696432
ILMN_1651826	BASP1	10409	BASP1	10409	S	regular	0.13521184006422	12.6287131696973	3.61961616504951	0.00032505910609737	0.0639043827569983	-0.18587066556001
ILMN_1695991	COLQ	8292	COLQ	8292	A	regular	-0.143224346011935	6.73288803802686	-3.61930236873913	0.000325443362517942	0.0639043827569983	-0.186955843579086
ILMN_2393712	CTTN	2017	CTTN	2017	A	regular	-0.157926282417017	7.72501911636702	-3.61301306401314	0.000333235371599791	0.0651640392157724	-0.208686862547952
ILMN_3310491	MIR1978	100302173	NA	NA	S	regular	-0.107287707580565	13.4652163169047	-3.61074711612982	0.000336085377703461	0.0652155037686425	-0.216507462086232
ILMN_1784328	SNORD25	9303	SNORD25	9303	S	regular	0.103276709501432	5.0540335796221	3.6102174395526	0.000336754871317696	0.0652155037686425	-0.218334895308381
ILMN_1678618	ELAVL3	1995	ELAVL3	1995	A	regular	-0.128893658128041	5.19465698393097	-3.60704398295792	0.000340792299504692	0.0652155037686425	-0.229278290408977
ILMN_1661647	LOC646144	646144	LINC00265	349114	I	regular	0.117118296989507	5.32012015649061	3.60651481780929	0.00034146993198658	0.0652155037686425	-0.231102183728374
ILMN_1671237	GNGT2	2793	GNGT2	2793	S	regular	-0.0978629423864955	6.28539197376362	-3.60532748827566	0.000342994993144615	0.0652155037686425	-0.235193673439815
ILMN_2078697	ALPK1	80216	ALPK1	80216	S	regular	0.153139013897533	8.68662434498722	3.60522149495498	0.000343131446158742	0.0652155037686425	-0.235558860037071
ILMN_3236244	C1ORF174	339448	C1orf174	339448	S	regular	-0.0583970965102466	8.5107300098063	-3.60521081122839	0.000343145202932865	0.0652155037686425	-0.235595668902669
ILMN_1703330	FEM1C	56929	FEM1C	56929	S	regular	0.0657436146501978	8.8939801459093	3.60108312597263	0.000348499064769383	0.065968084968326	-0.249809128313854
ILMN_1729287	NMUR1	10316	NMUR1	10316	S	regular	-0.120807809257422	4.91070782337322	-3.59937422579197	0.000350738469993928	0.0661274765558671	-0.255689112950292
ILMN_1801341	DNHD2	201625	DNAH12	201625	S	regular	-0.0898712370993614	4.75212085661902	-3.59695992261071	0.000353925277863371	0.0663534443477374	-0.263991736804559
ILMN_3282768	LOC644879	644879	PPP1R14B	26472	M	regular	0.115572193161062	6.27804311970768	3.59634500757985	0.0003547412763345	0.0663534443477374	-0.266105543321799
ILMN_1691156	MT1A	4489	MT1A	4489	S	regular	-0.134920975825962	9.69080052533446	-3.59071593150591	0.000362293573120943	0.0674992864598518	-0.285439889430058
ILMN_3240155	RNU105A	26768	SNORA73B	26768	S	regular	0.118940595030376	5.14340855567376	3.58928097744882	0.000364242769646682	0.0675963160313332	-0.2903639708899
ILMN_1795227	DNCL1	8655	DYNLL1	8655	S	regular	-0.061087925196818	11.0688551391678	-3.58183554126189	0.00037451529506109	0.0691568761053166	-0.315883192472078
ILMN_1676099	SPON2	10417	SPON2	10417	S	regular	-0.155210510834842	5.13449216810904	-3.58107868577749	0.000375574607676317	0.0691568761053166	-0.318474498022177
ILMN_1693826	HAVCR2	84868	HAVCR2	84868	S	regular	-0.0922575131892261	9.70202443514701	-3.57794367736563	0.00037999242749667	0.0696991536683136	-0.329202538003238
ILMN_1691175	ADH6	130	ADH6	130	S	regular	-0.0892714440248686	4.90818935135668	-3.57359490951146	0.000386201370336296	0.0705645075228747	-0.344069314225353
ILMN_1708991	CCNY	219771	CCNY	219771	A	regular	0.0807708962771091	8.01145762708686	3.56931911193051	0.000392398742964105	0.0714210988972705	-0.358669900460318
ILMN_2372974	SIRPA	140885	SIRPA	140885	A	regular	0.146992440040838	8.38446711207832	3.56638228198285	0.000396709268106561	0.071869590488299	-0.368688694748974
ILMN_1751195	LOC653438	653438	ABHD17A	81926	A	regular	-0.0862077769418115	8.13119013046124	-3.56557613140114	0.000397900232612775	0.071869590488299	-0.371437452759558
ILMN_1692790	ITGB3BP	23421	ITGB3BP	23421	S	regular	-0.148058128442152	6.01468679348824	-3.55653260634559	0.000411492277848185	0.0740420116525081	-0.402233019877412
ILMN_1796762	CCDC102A	92922	CCDC102A	92922	S	regular	-0.135926282567889	6.70408835860482	-3.5545963353348	0.000414458395994231	0.0742932374001326	-0.408816876286504
ILMN_3274914	LOC648927	648927	KAT7	11143	M	regular	0.131995963402501	6.66412711009528	3.55193667711075	0.000418565310439257	0.0747462874940262	-0.41785489812391
ILMN_1720764	UBE1	7317	UBA1	7317	I	regular	-0.0216272431799046	4.37302975263921	-3.54686293893298	0.000426505856282266	0.0758779572813747	-0.435078599546842
ILMN_1687592	WWC3	55841	WWC3	55841	S	regular	0.0924040203132838	8.01715682588503	3.54325585808034	0.000432236603356909	0.0761721108316366	-0.447309249489246
ILMN_1727045	RASGRP3	25780	RASGRP3	25780	S	regular	0.152347020351176	6.60537642300447	3.54207271824409	0.00043413196603205	0.0761721108316366	-0.451318386526249
ILMN_1799062	NFKB2	4791	NFKB2	4791	S	regular	0.115857516527941	7.26318641578946	3.5419400829411	0.000434344929164465	0.0761721108316366	-0.451767749547333
ILMN_2364376	ILK	3611	ILK	3611	A	regular	-0.0689422812488037	11.3209062831923	-3.54118905068466	0.000435552654890079	0.0761721108316366	-0.454311914792198
ILMN_2111187	ELOVL6	79071	ELOVL6	79071	S	regular	-0.134149231328366	5.94927386767532	-3.54078271770889	0.000436207384049479	0.0761721108316366	-0.455688177588436
ILMN_2354515	NDUFAF3	25915	NDUFAF3	25915	A	regular	-0.0727747781397871	10.9672665116485	-3.53786156553666	0.000440941467570785	0.0767157098156333	-0.465577796689535
ILMN_1739573	TNRC6A	27327	TNRC6A	27327	I	regular	-0.162345530238995	7.38845744133231	-3.53418411533515	0.00044696962740003	0.0774796471701524	-0.478016850281483
ILMN_1802380	RERE	473	RERE	473	S	regular	0.0920482218445291	9.71712299359473	3.52833416175807	0.000456718207182677	0.0785007256226574	-0.497779109753207
ILMN_1719905	TLR10	81793	TLR10	81793	A	regular	0.131753126036289	6.97607416642624	3.52831301108587	0.000456753811763091	0.0785007256226574	-0.497850504309906
ILMN_1652745	LOC642257	642257	RPL23AP7	118433	S	regular	-0.0320255089988507	4.47771341098169	-3.52767053801544	0.00045783657570005	0.0785007256226574	-0.500018992376868
ILMN_1676737	2002-09-01	4735	SEPTIN2	4735	I	regular	0.11360548246766	5.42581904930718	3.51974504899377	0.00047139255642293	0.0803123103669676	-0.526738387072577
ILMN_3239378	TADA2B	93624	TADA2B	93624	S	regular	0.0861080294771024	7.79654101081868	3.51951221366297	0.000471796426304693	0.0803123103669676	-0.527522486700173
ILMN_1682912	LOC441124	441124	LINC00999	399744	S	regular	0.112119547766489	5.27164890791158	3.51689508087688	0.000476358361121333	0.0805997734495373	-0.536332588573486
ILMN_1782419	GNG11	2791	GNG11	2791	S	regular	-0.190070109060742	10.5973888326354	-3.51659075538464	0.00047689150235341	0.0805997734495373	-0.537356640650817
ILMN_1662619	TFPI	7035	TFPI	7035	A	regular	-0.0890949423257064	4.8879268856362	-3.51152073565434	0.000485856090080063	0.0815060962944637	-0.554404808874932
ILMN_1748983	RTN4	57142	RTN4	57142	I	regular	-0.0612606329955943	4.57892533996278	-3.51089756748279	0.000486968762855957	0.0815060962944637	-0.556498625744533
ILMN_1751120	HIST1H4H	8365	H4C8	8365	S	regular	-0.251207128495228	6.8912154275886	-3.51064465127702	0.000487421026801624	0.0815060962944637	-0.557348311946919
ILMN_1781010	ARHGEF3	50650	ARHGEF3	50650	S	regular	-0.081130340303913	10.7234846171277	-3.50735904383722	0.000493332156451204	0.0822040761962688	-0.56838120490402
ILMN_1797988	KLRD1	3824	KLRD1	3824	I	regular	-0.264043209070893	7.43718518579891	-3.50628538513566	0.000495278262732059	0.0822387832535762	-0.571984363374397
ILMN_2090004	AQP10	89872	AQP10	89872	S	regular	-0.261234678913892	6.82312889224386	-3.50474853815937	0.000498076438023262	0.0824142352327791	-0.577140138705105
ILMN_3246970	LOC730393	730393	NA	NA	S	regular	0.076016754790471	4.76933973459414	3.49882514690101	0.000509000196764029	0.0839282798308855	-0.596991670256375
ILMN_2113470	GSTA1	2938	GSTA1	2938	S	regular	-0.0775448997403503	4.64803052488122	-3.4931738439101	0.00051963063006624	0.0853836121757802	-0.615901555215252
ILMN_3310760	MIR519A2	574500	MIR519A1	574496	S	regular	0.0372564128716268	4.48500348849513	3.48776924672178	0.000529990834178339	0.0867846236879639	-0.633958729311447
ILMN_1672022	EPHA4	2043	EPHA4	2043	S	regular	0.124479665701842	5.98137691681023	3.48515499028357	0.000535071151513252	0.0871177174023359	-0.642683614105939
ILMN_1723642	LOC647193	647193	NA	NA	S	regular	0.0342864213105727	4.51534347191248	3.48453697635238	0.000536278778925445	0.0871177174023359	-0.644745279442862
ILMN_1685016	LOC645099	645099	NA	NA	A	regular	-0.0431591601671658	4.55756110324916	-3.48356107781325	0.000538190917127975	0.0871177174023359	-0.648000122460472
ILMN_3235096	SNORA28	677811	SNORA28	677811	S	regular	0.132904768585593	5.87861727297713	3.48295141695809	0.00053938869469147	0.0871177174023359	-0.650033039413254
ILMN_2119224	KIFAP3	22920	KIFAP3	22920	S	regular	-0.100145288849651	7.02530570425543	-3.4815094325131	0.000542231628012378	0.087279004532074	-0.654839995630781
ILMN_1764709	MAFB	9935	MAFB	9935	S	regular	-0.128165453677051	8.70179795458639	-3.47896982071677	0.000547272652845243	0.0877918093240523	-0.663301363235679
ILMN_3237734	LOC100132041	100132041	TNRC18	84629	S	regular	0.115173067186575	5.10186966031669	3.47668233163236	0.000551850676063513	0.0882271268356542	-0.67091768887817
ILMN_3296040	LOC100131482	100131482	NA	NA	M	regular	-0.030795595983556	4.47629751019251	-3.46961611213299	0.00056621950097826	0.0900264442792963	-0.69441495353573
ILMN_1801254	LOC648984	648984	NAIP	4671	S	regular	0.17853578153329	7.14092360078345	3.46928079229871	0.000566909967568208	0.0900264442792963	-0.695528859868264
ILMN_1659777	RUFY1	80230	RUFY1	80230	S	regular	-0.143876307383445	7.93230305009114	-3.46734550616132	0.000570910362227845	0.0902117635197956	-0.701955726621619
ILMN_2096719	GRK5	2869	GRK5	2869	S	regular	-0.0652875759585095	9.28213875876334	-3.46687373177689	0.000571889547491467	0.0902117635197956	-0.703521918483761
ILMN_1769433	IQGAP2	10788	IQGAP2	10788	S	regular	-0.0904458608976108	9.00527803755463	-3.46506880806952	0.000575650231855765	0.090444935716481	-0.70951201296231
ILMN_2089329	SPRY2	10253	SPRY2	10253	S	regular	-0.106810578293647	5.0244909123476	-3.46433289603509	0.000577190173623339	0.090444935716481	-0.711953470271387
ILMN_1742025	OLFM1	10439	OLFM1	10439	I	regular	0.210754495863457	5.48297081064722	3.46010958121505	0.000586102372384027	0.0915383583113178	-0.725955165623788
ILMN_2092390	CXORF20	139105	BEND2	139105	S	regular	-0.170313119661618	5.890068858396	-3.45765826700669	0.000591333994317504	0.092051640174629	-0.734074628858608
ILMN_1677868	ADRA2B	151	ADRA2B	151	S	regular	-0.109188657642469	5.62066764807322	-3.45496690927425	0.000597128116398006	0.0923984213893995	-0.742982874481512
ILMN_2326713	CD151	977	CD151	977	A	regular	-0.144150462521321	10.1910670110312	-3.4546280661801	0.000597861343826291	0.0923984213893995	-0.744103958194128
ILMN_1886487	HS.559234	NA	NA	NA	S	regular	0.0530660826432373	4.6735035215098	3.45352087512568	0.000600263075023564	0.0923984213893995	-0.747766439347184
ILMN_1759613	PNMA6A	84968	PNMA6A	84968	S	regular	0.0540233482048919	4.66613973716747	3.4530111886058	0.000601371717514423	0.0923984213893995	-0.749452057316929
ILMN_1742866	F2R	2149	F2R	2149	S	regular	-0.173017679444761	6.24853761432123	-3.4519983732985	0.000603580413736076	0.0924376566965447	-0.752800902452944
ILMN_2089875	TNFSF4	7292	TNFSF4	7292	S	regular	-0.143154386230038	7.27856429133611	-3.44830126811828	0.000611707307692626	0.0933800803933488	-0.765017333583283
ILMN_3248957	CBWD7	728013	NA	NA	S	regular	0.0608372736835573	4.6967622173863	3.44611400880166	0.000616563258930861	0.0938187238018815	-0.772238874577434
ILMN_1796976	NLRC4	58484	NLRC4	58484	S	regular	0.131809857196781	7.02830094963203	3.44317925966955	0.000623135251468078	0.0945148381577688	-0.781921499381808
ILMN_1672575	SLC26A8	116369	SLC26A8	116369	A	regular	0.108172877264034	4.96755096005675	3.44014473736324	0.000629999373735158	0.095250672087121	-0.791925041176645
ILMN_1692684	SMARCD2	6603	SMARCD2	6603	S	regular	0.111161478586845	7.90341434914785	3.43649528331243	0.000638347914849248	0.0956860285523082	-0.803944622597769
ILMN_1810836	PDE5A	8654	PDE5A	8654	A	regular	-0.162572572973051	7.76476286421721	-3.43645791201133	0.000638433937382691	0.0956860285523082	-0.804067643167752
ILMN_1803564	YIPF1	54432	YIPF1	54432	S	regular	0.0875285659311749	8.34915525496487	3.43623606923707	0.00063894480532784	0.0956860285523082	-0.80479788918322
ILMN_2098126	CCL5	6352	CCL5	6352	S	regular	-0.111305163678208	12.8773156194648	-3.43076899573982	0.000651655746199713	0.0971706016015737	-0.822779810683075
ILMN_2188333	CD69	969	CD69	969	S	regular	-0.132130169852013	8.2903567334905	-3.43021164117281	0.000652964759404527	0.0971706016015737	-0.824611490190264
ILMN_2308338	BMF	90427	BMF	90427	A	regular	0.111521532534345	5.78611244930025	3.42769145355165	0.000658914394364366	0.0977486077884166	-0.83289024626285
ILMN_1710514	BCL3	602	BCL3	602	S	regular	0.128598893574999	9.08341147972648	3.42608100233141	0.000662742769438032	0.0980093002441124	-0.838177502872058
ILMN_1685305	LOC440352	440352	SNX29P1	100652781	S	regular	-0.0783391413281483	4.90695975116889	-3.42459338827246	0.000666297557036892	0.0982100170226432	-0.843059369666888
ILMN_1833680	HS.550320	NA	NA	NA	S	regular	0.061181488249434	4.69118532547101	3.42377920205274	0.000668250649394398	0.0982100170226432	-0.845730408983423
ILMN_3299923	LOC728503	728503	NA	NA	M	regular	-0.0580813375923578	4.71789241550334	-3.42143132667452	0.000673912734561962	0.098619171520314	-0.853429516391065
ILMN_3178529	FAM108A2	728917	ABHD17A	81926	A	regular	-0.0846936833314838	8.17553657747117	-3.420899045544	0.000675202577448212	0.098619171520314	-0.855174262243628
ILMN_1712715	LOC653419	653419	ANAPC11	51529	I	regular	0.0714229742975128	4.69752787188737	3.41941854317488	0.000678802300065149	0.0988398807568709	-0.860025788655688
ILMN_1697491	FLJ14213	79899	PRR5L	79899	S	regular	-0.128550471444684	7.75187970333126	-3.41408456899381	0.000691920329818224	0.100417051852594	-0.877488332302545
ILMN_1659206	RARA	5914	RARA	5914	A	regular	0.0910107531217492	10.0194192953943	3.41329675748602	0.000693877732937432	0.100417051852594	-0.880065292999168
ILMN_1803941	TBC1D15	64786	TBC1D15	64786	S	regular	0.0650919260817672	8.33999597857343	3.41209659422081	0.000696869592572796	0.100535764847811	-0.883989981624356
ILMN_1737252	NRG1	3084	NRG1	3084	A	regular	0.153990583845182	4.95726799220667	3.41126609798219	0.000698946952537455	0.100535764847811	-0.886705040930564
ILMN_2414762	TLR10	81793	TLR10	81793	A	regular	0.112420127345328	6.85097267180135	3.41013426689827	0.000701787350418466	0.100638432678343	-0.890404209731147
ILMN_1787461	RUNX3	864	RUNX3	864	I	regular	-0.109442452141556	10.7999648825254	-3.40822324114953	0.000706607615147714	0.101023541304034	-0.896647367180394
ILMN_1678504	RHOT1	55288	RHOT1	55288	A	regular	0.066727358883233	9.36535861608773	3.40601507479934	0.000712215791474003	0.101518638252784	-0.903857101264476
ILMN_1760802	MRE11A	4361	MRE11	4361	I	regular	-0.0530738812783116	4.63376042120071	-3.40198735916606	0.000722552131911053	0.102682686301582	-0.916996244265601
ILMN_1673566	ADAMTS1	9510	ADAMTS1	9510	S	regular	-0.0997310065045497	5.00258975837875	-3.39678078199958	0.000736120966695162	0.104136897621441	-0.933959073417838
ILMN_1749776	LOC642816	642816	LINC01347	731275	A	regular	0.116438767824709	5.24201076605165	3.39637584416808	0.000737186161130584	0.104136897621441	-0.935277306645723
ILMN_1765833	SLC9A3R2	9351	SLC9A3R2	9351	S	regular	0.0197559014059489	4.37356861836746	3.39477786774965	0.000741403689374878	0.104420972596093	-0.940477890376386
ILMN_1760129	EHMT1	79813	NA	NA	I	regular	0.103672871830923	5.2079848392677	3.39391341456109	0.000743694592802161	0.104432816662245	-0.943290263571582
ILMN_1658399	KLRG1	10219	KLRG1	10219	S	regular	-0.158932163413382	9.22989028415428	-3.39281267220071	0.00074662123476349	0.104533599682582	-0.946870380325442
ILMN_1724837	ZC3HAV1	56829	ZC3HAV1	56829	A	regular	0.124017056403645	7.50666162821558	3.38988389517445	0.000754460564906935	0.105319579094663	-0.95639070433357
ILMN_1786823	ICAM2	3384	ICAM2	3384	S	regular	-0.0762619558218778	10.0616084212842	-3.3846527855978	0.000768653504833304	0.106735038073898	-0.973375503145119
ILMN_1771261	SYNC1	81493	SYNC	81493	S	regular	-0.066817931080143	4.68248820106267	-3.38448560414997	0.000769111171802278	0.106735038073898	-0.97391790892679
ILMN_1657547	CCDC34	91057	CCDC34	91057	A	regular	-0.109758475191006	7.17813907564893	-3.3805042512451	0.000780085573619802	0.107941490059678	-0.986827509935674
ILMN_1745964	IRAK2	3656	IRAK2	3656	S	regular	-0.0852861996589464	6.78335318112673	-3.37905887442614	0.000784105627736354	0.108181430382996	-0.991510579531904
ILMN_1767310	CXORF20	139105	BEND2	139105	S	regular	-0.160993718147465	5.82015521514214	-3.37744708582554	0.000788611267966403	0.108427100248337	-0.996730574625531
ILMN_1865736	HS.497235	NA	NA	NA	S	regular	-0.147127220807677	6.14172531597074	-3.37668692667813	0.00079074459245714	0.108427100248337	-0.999191627778614
ILMN_1735737	SLC11A1	6556	SLC11A1	6556	I	regular	0.0932079791569633	4.79714245328654	3.3759705721193	0.000792759898694599	0.108427100248337	-1.00151037745533
ILMN_1750497	GPR109A	338442	HCAR2	338442	S	regular	0.198288949402011	6.52771831249973	3.37434763147969	0.000797343385594132	0.10873971480251	-1.00676189522252
ILMN_1861896	HS.571946	NA	NA	NA	S	regular	0.121080856029494	5.45878902934203	3.37353090700541	0.00079965928673214	0.108742173638003	-1.00940374379181
ILMN_1666122	HEG1	57493	HEG1	57493	S	regular	-0.092629803101994	6.64674343472737	-3.37264549300369	0.000802177035921941	0.108771988168865	-1.01226709188992
ILMN_2148527	H19	283120	H19	283120	S	regular	-0.0409359455371167	4.4831337160017	-3.37163297493567	0.000805065258702831	0.108851723535983	-1.01554060355691
ILMN_3307409	RREB1	6239	RREB1	6239	A	regular	0.103811959887176	5.41136030653801	3.37026925270581	0.000808970594990988	0.10906813523293	-1.01994808944884
ILMN_1659058	PPP1R10	5514	PPP1R10	5514	S	regular	0.0923457420422701	7.67604598092438	3.36840743168834	0.000814330825596537	0.10947891380598	-1.02596265871086
ILMN_1798804	SRPK1	6732	SRPK1	6732	S	regular	0.101361218936815	9.19628905583738	3.36741673716727	0.000817196515891679	0.109552948219665	-1.02916178079564
ILMN_1688666	HIST1H2BH	8345	H2BC9	8345	S	regular	-0.148606418296974	5.73715227087918	-3.36595911146342	0.000821429920358809	0.109809401472147	-1.03386707010022
ILMN_2142554	NENF	29937	NENF	29937	S	regular	-0.0872461642095494	9.19690441852911	-3.36148541418419	0.00083455072286861	0.110988880538512	-1.04829624413628
ILMN_1803560	LAT2	7462	LAT2	7462	A	regular	0.0909679051929459	9.93668247524364	3.36135243036458	0.000834943715988218	0.110988880538512	-1.04872488110285
ILMN_3221473	LOC729451	729451	NA	NA	A	regular	-0.110857588895311	5.17473316397497	-3.35606067507456	0.000850722348658368	0.112733295927884	-1.06576826347619
ILMN_1812441	C17ORF63	55731	FAM222B	55731	S	regular	0.0827070912761524	7.13696526454094	3.35536042504114	0.000852830968919604	0.112733295927884	-1.06802166741206
ILMN_1778625	CD44	960	CD44	960	I	regular	0.139086503817918	5.71254613946184	3.35410232900758	0.000856631615009786	0.1127406153588	-1.07206909098266
ILMN_1669905	DCP2	167227	DCP2	167227	S	regular	0.065511751654032	10.2089776602414	3.3537657508666	0.000857651068807302	0.1127406153588	-1.07315165147751
ILMN_1786648	PRX	57716	PRX	57716	A	regular	-0.0493281045502284	4.65043610058619	-3.35210965172735	0.000862683645877963	0.112942504462849	-1.07847677097374
ILMN_1815878	C11ORF59	55004	LAMTOR1	55004	S	regular	-0.100760012196038	10.3147636451809	-3.3511994625782	0.000865461223136614	0.112942504462849	-1.08140237742755
ILMN_1724410	USP46	64854	USP46	64854	S	regular	0.0701699497714666	4.81942095970125	3.35090984089849	0.000866346789510685	0.112942504462849	-1.08233314461628
ILMN_1708916	PDZD4	57595	PDZD4	57595	S	regular	-0.153452178831849	6.50692369873948	-3.34975962095695	0.000869872103826685	0.112945802624074	-1.08602888759797
ILMN_1668374	ITGB5	3693	ITGB5	3693	A	regular	-0.17993233144963	8.26712871345629	-3.34934521356829	0.000871145488616257	0.112945802624074	-1.08736011264818
ILMN_1900520	HS.12876	NA	NA	NA	S	regular	0.104601029763813	5.21241081589275	3.34597394677945	0.000881569264214041	0.113346630025076	-1.09818398373884
ILMN_1677846	TCF7	6932	TCF7	6932	I	regular	-0.0293438763915244	4.45964038181849	-3.34583920900583	0.000881988266557752	0.113346630025076	-1.09861635971265
ILMN_1723436	PFKFB2	5208	PFKFB2	5208	I	regular	0.115819641250253	5.20149341640502	3.3456223144517	0.000882663145879114	0.113346630025076	-1.09931234335522
ILMN_1707748	PIM3	415116	PIM3	415116	A	regular	0.114133378423132	7.26967146716538	3.34487866621788	0.000884980695351854	0.113346630025076	-1.10169827707666
ILMN_1784287	TGFBR3	7049	TGFBR3	7049	S	regular	-0.155758527726052	9.13849054653684	-3.34448401683388	0.000886212900899735	0.113346630025076	-1.10296427111139
ILMN_3269123	LOC100129216	100129216	DEFB131B	100129216	M	regular	-0.0365280390574341	4.48308204858179	-3.34314151972452	0.000890416504719579	0.113577305263732	-1.10726979328324
ILMN_2138622	DKFZP686I15217	401232	LINC01011	401232	S	regular	-0.116665239571461	6.66813912255694	-3.34065224444736	0.000898259975112034	0.114269776350072	-1.11524877728922
ILMN_2394210	SLC26A8	116369	SLC26A8	116369	A	regular	0.120042699785807	4.94809465761923	3.33525544660897	0.000915485855596561	0.116148893148515	-1.13252786991524
ILMN_2393296	GK	2710	GK	2710	A	regular	0.159445033570859	8.23495219639242	3.33279392428302	0.000923444238832614	0.11684532543924	-1.14040013629659
ILMN_1766275	PIK3CD	5293	PIK3CD	5293	S	regular	0.0871530320715807	10.2134991356021	3.33162397562461	0.000927249316100743	0.117013918362228	-1.14413983589702
ILMN_1698968	ASXL2	55252	ASXL2	55252	S	regular	0.0883347172381975	9.14564912756544	3.32958489300708	0.000933915965192366	0.117424320278388	-1.15065469211894
ILMN_3185087	LOC100128382	100128382	NA	NA	A	regular	-0.0316379335530084	4.47588378645643	-3.32842986180797	0.000937711998190973	0.117424320278388	-1.15434331837714
ILMN_1891857	HS.369017	NA	RAB2A	5862	S	regular	0.0760129969917356	6.7631183583498	3.32723836100538	0.000941642908885048	0.117424320278388	-1.15814712965442
ILMN_1810725	FAM129A	116496	NIBAN1	116496	A	regular	0.144408757004282	10.9563365663435	3.32712102200952	0.000942030852002212	0.117424320278388	-1.15852165857093
ILMN_2163723	KRT7	3855	KRT7	3855	S	regular	-0.0422197848929556	4.54800060659627	-3.32685584037232	0.000942908135701189	0.117424320278388	-1.15936803307483
ILMN_2361807	OS9	10956	OS9	10956	A	regular	0.0960226648162919	7.45972561589004	3.32584970918159	0.000946243564579019	0.117530404741661	-1.16257869383417
ILMN_3237941	LOC645159	645159	KMT2C	58508	S	regular	0.103208100269881	5.02127107325452	3.32361016260728	0.00095370728887853	0.118111753219878	-1.16972196822951
ILMN_1783333	C16ORF61	56942	CMC2	56942	S	regular	-0.0636709117627289	9.26937502938469	-3.32295061602758	0.000955915759423818	0.118111753219878	-1.17182478618093
ILMN_1748283	PIM2	11040	PIM2	11040	S	regular	0.094193572272267	9.93501886123824	3.32110502566307	0.000962120933427651	0.118291669071003	-1.17770692156174
ILMN_1725471	GK	2710	GK	2710	A	regular	0.158001828888947	7.78162941220899	3.32103081982471	0.000962371206228176	0.118291669071003	-1.17794335984705
ILMN_1710303	TTC25	83538	ODAD4	83538	S	regular	-0.211374910042821	7.25703733339707	-3.32013565830915	0.000965395071475204	0.118355935148759	-1.18079516949048
ILMN_1802106	APOBEC3G	60489	APOBEC3G	60489	S	regular	-0.149351398472563	8.15218863449947	-3.31636070843209	0.000978244235061243	0.119343582423104	-1.19281333706443
ILMN_2186061	PFKFB3	5209	PFKFB3	5209	S	regular	0.142725206645615	9.23640760960314	3.31628755042016	0.000978494811828586	0.119343582423104	-1.19304611839178
ILMN_1778373	LOC645442	645442	NA	NA	S	regular	-0.0968997309351892	5.05293994844029	-3.31386581975699	0.000986823315408028	0.120049973663378	-1.20074904690955
ILMN_2131381	PDE3B	5140	PDE3B	5140	S	regular	0.11007377713009	6.70186703980132	3.31018530680509	0.000999606995183742	0.121126997784448	-1.21244554930948
ILMN_1769779	PTP4A3	11156	PTP4A3	11156	A	regular	0.151444818369538	6.79154055227232	3.30963320937977	0.00100153782849389	0.121126997784448	-1.21419901773973
ILMN_2174296	DNAJC2	27000	DNAJC2	27000	S	regular	-0.105276776107871	5.11308732215099	-3.30892608615504	0.00100401588694753	0.121126997784448	-1.21644444156389
ILMN_1740015	CD14	929	CD14	929	S	regular	0.105421220659995	11.0826718122354	3.30838529570364	0.00100591488555857	0.121126997784448	-1.21816137685832
ILMN_1742578	MKLN1	4289	MKLN1	4289	S	regular	0.0592323042057964	9.86804782866366	3.3067044520035	0.00101183852030406	0.121456946654832	-1.22349611108649
ILMN_2396991	HCST	10870	HCST	10870	A	regular	-0.121344221250534	9.26237767257875	-3.30615325448564	0.00101378809307649	0.121456946654832	-1.2252449610439
ILMN_1788538	NCALD	83988	NCALD	83988	S	regular	-0.125768583834655	7.8495581140677	-3.30495383376444	0.00101804247314783	0.121561008728042	-1.22904954243334
ILMN_1655311	LOC145853	145853	C15orf61	145853	A	regular	-0.086250595022075	6.79998893323271	-3.30446133095885	0.00101979419024645	0.121561008728042	-1.2306113867155
ILMN_1768480	VGLL4	9686	VGLL4	9686	S	regular	-0.0768379796230853	7.86504973100944	-3.30294292214486	0.00102521244197166	0.121890640468373	-1.23542522335781
ILMN_1707124	TFPI	7035	TFPI	7035	I	regular	-0.100458676637999	5.092837352962	-3.30177043007098	0.00102941460449978	0.121890640468373	-1.23914094655038
ILMN_1693338	CYP1B1	1545	CYP1B1	1545	S	regular	0.165388003563024	8.34714151559626	3.30152766155304	0.00103028667217524	0.121890640468373	-1.23991014214457
ILMN_2377669	CD247	919	CD247	919	A	regular	-0.0998036551607296	11.7718049556598	-3.29971970146677	0.00103680278793504	0.122311242585588	-1.24563683954154
ILMN_2104929	C21ORF70	85395	SLX9	85395	S	regular	-0.0793625977804106	4.91856384921738	-3.29766919740745	0.00104423934515078	0.122311242585588	-1.25212816154232
ILMN_2049274	ARHGDIG	398	ARHGDIG	398	S	regular	-0.0213779061385369	4.39491416779747	-3.29718132637892	0.00104601598097524	0.122311242585588	-1.25367205626506
ILMN_1742400	CEP350	9857	CEP350	9857	S	regular	0.0956001187824559	8.7327487732918	3.29635063619505	0.0010490474863992	0.122311242585588	-1.25630031830711
ILMN_3225358	LOC729495	729495	ABHD17A	81926	A	regular	-0.106455501722919	6.77489790521241	-3.29625863206742	0.00104938374563026	0.122311242585588	-1.25659137578111
ILMN_1764500	C3ORF10	55845	BRK1	55845	S	regular	-0.1132011050308	8.55723748286593	-3.29583632866363	0.00105092847545408	0.122311242585588	-1.25792724399068
ILMN_2045994	SEPW1	6415	SELENOW	6415	S	regular	-0.0586089674355168	8.29045213040668	-3.29556172682784	0.00105193406445776	0.122311242585588	-1.25879580143426
ILMN_1664631	ADAM28	10863	ADAM28	10863	A	regular	0.104675976160771	5.04730889397798	3.29339078960346	0.00105991550417476	0.1226824065772	-1.26565997416741
ILMN_1849420	HS.560095	NA	NA	NA	S	regular	0.0546594736637499	4.68179088282883	3.29328357121619	0.00106031114447679	0.1226824065772	-1.26599887023921
ILMN_1673185	CPSF2	53981	CPSF2	53981	S	regular	0.102406413298797	6.84096393379424	3.29226219789909	0.00106408693100414	0.12281898984368	-1.26922669966195
ILMN_1800331	PTCH1	5727	PTCH1	5727	S	regular	-0.0659895253131064	4.656563171425	-3.29053793038047	0.00107048947994668	0.123223106412765	-1.27467370063824
ILMN_1745806	PEMT	10400	PEMT	10400	A	regular	-0.0839394380573558	7.20831540387986	-3.28887056256178	0.00107671472568195	0.123223106412765	-1.2799383576894
ILMN_1803060	MAML1	9794	MAML1	9794	I	regular	0.0948826321703287	6.45076804835734	3.28871525167081	0.00107729629752496	0.123223106412765	-1.28042861655448
ILMN_1720476	PHF2	5253	PHF2	5253	A	regular	0.0782806489351769	8.09326166604519	3.28852645920831	0.00107800363575608	0.123223106412765	-1.28102453449026
ILMN_1717207	MMP25	64386	MMP25	64386	A	regular	0.14036019462176	11.3292268226079	3.28436534196511	0.00109370368906674	0.124615793699514	-1.29415066877475
ILMN_1668865	SLC2A14	144195	SLC2A14	144195	S	regular	0.17424426596256	5.55363583829185	3.28390487770477	0.0010954540113475	0.124615793699514	-1.29560221383786
ILMN_1661197	CLCF1	23529	CLCF1	23529	S	regular	-0.105730657625905	5.76714288587121	-3.28228597199985	0.00110162846220718	0.124782133010001	-1.30070402715364
ILMN_2347193	GSDMB	55876	GSDMB	55876	A	regular	0.1309727300621	7.27933774748138	3.28213918967563	0.00110218987803352	0.124782133010001	-1.30116647738309
ILMN_1678833	CCR1	1230	CCR1	1230	S	regular	0.14430686055021	8.57378831231822	3.28067359259444	0.00110781009297144	0.125119085989707	-1.30578288060169
ILMN_1733176	LIMS1	3987	LIMS1	3987	I	regular	-0.146192677985701	9.96968070198037	-3.27957463916327	0.00111204174140713	0.125254730445654	-1.30924311876158
ILMN_1705686	NRGN	4900	NRGN	4900	S	regular	-0.148113795511275	11.2923869023075	-3.27806608821963	0.0011178750089799	0.125254730445654	-1.31399123616569
ILMN_3253627	LOC100130905	100130905	NA	NA	M	regular	-0.159007855611909	7.46895714584079	-3.27748518439539	0.00112012880646229	0.125254730445654	-1.31581905541591
ILMN_1676289	NCAM1	4684	NCAM1	4684	I	regular	-0.12874730224977	6.36046755842958	-3.27690445078962	0.00112238615485063	0.125254730445654	-1.31764602917684
ILMN_1692394	KIAA1024	23251	MINAR1	23251	S	regular	0.0936363554852128	4.66412812304592	3.27506642318913	0.00112955851941657	0.125254730445654	-1.32342637683383
ILMN_1687301	VCAN	1462	VCAN	1462	S	regular	0.124120899233935	11.019916848084	3.27503548242704	0.00112967961960004	0.125254730445654	-1.3235236547702
ILMN_1767960	NSUN7	79730	NSUN7	79730	S	regular	0.143561736958133	5.78997432537463	3.27498171078655	0.00112989010703681	0.125254730445654	-1.32369271102861
ILMN_1775501	IL1B	3553	IL1B	3553	S	regular	0.141868814205002	9.50191336950684	3.27490625662513	0.00113018553135461	0.125254730445654	-1.32392993193573
ILMN_1760509	EOMES	8320	EOMES	8320	S	regular	-0.152856782369307	9.40422746103955	-3.27330677149263	0.00113646484253996	0.125656368559622	-1.32895733446995
ILMN_1742521	GRB2	2885	GRB2	2885	A	regular	0.0787887376720243	8.80638402772108	3.27179777325938	0.00114241855675519	0.126020217625469	-1.33369816904498
ILMN_1663119	DSC2	1824	DSC2	1824	A	regular	0.201938609648765	8.32022302338626	3.26807531962166	0.00115722927438458	0.127357118492329	-1.34538409012203
ILMN_1669015	XPNPEP1	7511	XPNPEP1	7511	S	regular	-0.0600773266501508	9.3623802300289	-3.26553072161453	0.00116745580494659	0.128184480411804	-1.353365033592
ILMN_2399622	AP1G1	164	AP1G1	164	A	regular	0.0956474034513758	7.77923504424908	3.26174026025611	0.00118284476957184	0.129402191142538	-1.36524249900959
ILMN_1704133	LOC651158	651158	NA	NA	S	regular	-0.0612907995117331	4.67906518321195	-3.26145385769087	0.00118401514622317	0.129402191142538	-1.3661394088957
ILMN_3245659	ERI1	90459	ERI1	90459	S	regular	0.110320832308011	5.92117243801105	3.25631592730476	0.00120519432916062	0.131413389951308	-1.38221674831108
ILMN_2405009	NBL1	4681	NBL1	4681	A	regular	0.106542635421646	5.0065689043031	3.25194811330765	0.00122347446684468	0.132544811065394	-1.39586519152588
ILMN_1687971	CAPN3	825	CAPN3	825	A	regular	0.101175316907401	6.67192749754712	3.25076100749432	0.00122848693723364	0.132544811065394	-1.39957159986273
ILMN_2191568	TUSC4	10641	NPRL2	10641	S	regular	-0.0658408203436274	9.33386941606601	-3.25055710741216	0.00122934980282267	0.132544811065394	-1.40020809083479
ILMN_1742601	CR1	1378	CR1	1378	A	regular	0.186188896959058	6.32337138221528	3.25012624144826	0.00123117499087129	0.132544811065394	-1.40155294880661
ILMN_1716821	GORASP1	64689	GORASP1	64689	S	regular	0.0827508728907245	7.31199918143841	3.25008353987624	0.00123135601532208	0.132544811065394	-1.40168622353117
ILMN_1667476	LTBR	4055	LTBR	4055	S	regular	0.109244852704238	8.47822925194819	3.24984310858425	0.00123237573418366	0.132544811065394	-1.40243659584539
ILMN_1779381	SEC61A2	55176	SEC61A2	55176	S	regular	0.0960881488628351	4.84841842407647	3.2490713286282	0.00123565430045549	0.132596073606474	-1.40484491769439
ILMN_1755589	DIP2B	57609	DIP2B	57609	S	regular	0.113925880987833	8.04201689073692	3.24601605984542	0.00124871271638158	0.133451625789968	-1.4143734370901
ILMN_2280871	HK1	3098	HK1	3098	I	regular	-0.0170137910042007	4.37466861448856	-3.24588699095341	0.00124926716871196	0.133451625789968	-1.41477577743597
ILMN_1668778	PRKAA2	5563	PRKAA2	5563	S	regular	-0.0252476172082815	4.44732130928487	-3.24468041036595	0.00125446142024316	0.133704679707584	-1.41853625271697
ILMN_2095840	MYST3	7994	KAT6A	7994	S	regular	0.0822507980202732	10.357341253028	3.24401466405504	0.0012573359703847	0.133709910396663	-1.42061056982233
ILMN_1678235	KIAA1267	284058	KANSL1	284058	S	regular	0.0890876774965323	9.01174354430363	3.2419669410185	0.00126621588089562	0.134275530650755	-1.42698826242421
ILMN_1798534	OR3A1	4994	OR3A1	4994	S	regular	0.0549886718076307	4.64512981408725	3.24140856661472	0.00126864731739785	0.134275530650755	-1.42872666624617
ILMN_2340599	EPHA8	2046	EPHA8	2046	A	regular	0.0338024178089258	4.49591155928245	3.24083096256596	0.00127116703783654	0.134275530650755	-1.43052463645114
ILMN_1776953	MYL9	10398	MYL9	10398	I	regular	-0.185243577660498	5.24775941489586	-3.23522096870759	0.00129588209082259	0.136344686088651	-1.44797149703524
ILMN_1656501	DUSP5	1847	DUSP5	1847	S	regular	-0.101985335804447	7.31251924154164	-3.23507799659066	0.00129651773429184	0.136344686088651	-1.44841575625524
ILMN_3234989	LOC100133920	100133920	NA	NA	S	regular	-0.0414583217135711	4.59533553479426	-3.23379146363315	0.00130225056280205	0.1366439099412	-1.45241257148689
ILMN_1706539	KDM3B	51780	KDM3B	51780	S	regular	0.075322988895475	9.10976229366975	3.23238130850494	0.00130856120489128	0.137002305086438	-1.45679168834792
ILMN_3247182	FAM179A	165186	TOGARAM2	165186	S	regular	-0.145980998787185	6.54979686447551	-3.23071548335806	0.00131605247184374	0.137482452814705	-1.4619624086369
ILMN_1791306	C9ORF103	414328	IDNK	414328	S	regular	-0.0681787237030766	7.54354496161733	-3.22587804179104	0.00133803218218617	0.138461567192719	-1.47696334548408
ILMN_1662792	LOC653366	653366	NA	NA	S	regular	0.0502377127347625	4.62367625171608	3.22483570893318	0.00134281245869346	0.138461567192719	-1.4801928052761
ILMN_1898190	HS.554445	NA	NA	NA	S	regular	-0.0866604535789109	5.07683871184112	-3.22476459949378	0.00134313915113008	0.138461567192719	-1.48041308719825
ILMN_1657550	MVD	4597	MVD	4597	S	regular	-0.103267998293446	5.64378691341022	-3.2247523881105	0.00134319526031494	0.138461567192719	-1.48045091499857
ILMN_1703123	AXUD1	64651	CSRNP1	64651	S	regular	0.106852588031383	9.028469111616	3.2247107595683	0.00134338655253472	0.138461567192719	-1.48057986874179
ILMN_1738767	PLP2	5355	PLP2	5355	S	regular	0.0993365806352306	7.52139211755799	3.22426624782206	0.00134543075316924	0.138461567192719	-1.4819567440649
ILMN_2124769	YBX1	4904	YBX1	4904	S	regular	-0.125331099822123	12.0057212251534	-3.22416294312551	0.00134590623816434	0.138461567192719	-1.48227670435472
ILMN_3219739	LOC727970	727970	RPS3A	6189	A	regular	0.0997371425951717	5.32865849053197	3.22223734247352	0.00135479779362219	0.139073960927512	-1.48823896904034
ILMN_1776141	LOC645441	645441	NA	NA	I	regular	-0.0377245240411538	4.55792127459705	-3.22152872311781	0.00135808353574778	0.139109496022061	-1.49043221786986
ILMN_1797735	C1ORF21	81563	C1orf21	81563	S	regular	-0.0976303971766707	4.82529838908854	-3.21912036180985	0.00136930586858122	0.139694428923927	-1.49788288439789
ILMN_1723017	LOC440396	440396	HNRNPA1P33	728643	S	regular	-0.0325813341555437	4.51862982465873	-3.2189440955616	0.00137013058305092	0.139694428923927	-1.49842798361184
ILMN_2239772	FAM108A3	653401	ABHD17A	81926	I	regular	-0.116995772966767	7.08026342617745	-3.21840625706488	0.00137264986263817	0.139694428923927	-1.50009105962996
ILMN_1802557	HEBP1	50865	HEBP1	50865	S	regular	-0.140037983777611	9.53559183981146	-3.21766311776583	0.00137613783934043	0.139748864744866	-1.50238851770784
ILMN_2336781	SOD2	6648	SOD2	6648	A	regular	0.124669639246883	12.2964457597982	3.21322904641422	0.0013971204384394	0.141575868326055	-1.51608613451389
ILMN_1655733	RFC2	5982	RFC2	5982	I	regular	0.0892239558862215	5.05627223125422	3.21129435619971	0.0014063680354187	0.14220844987205	-1.52205705429745
ILMN_2357701	FOXP2	93986	FOXP2	93986	A	regular	0.0326619389739178	4.51037399252515	3.20935974100471	0.00141567184941222	0.14248653194685	-1.52802429484297
ILMN_3238196	CYTH4	27128	CYTH4	27128	S	regular	0.0864104275819211	10.5962934415291	3.2090591653373	0.00141712245446919	0.14248653194685	-1.52895109860284
ILMN_3238269	NDUFA6	4700	NDUFA6	4700	S	regular	-0.0633211017285066	8.29166054738792	-3.20880352810736	0.00141835726408228	0.14248653194685	-1.52973927238209
ILMN_2405991	TRAF7	84231	TRAF7	84231	A	regular	0.103587890235812	5.41864245971382	3.20822366691958	0.00142116186799047	0.14248653194685	-1.53152686152119
ILMN_1804738	MEFV	4210	MEFV	4210	S	regular	0.138265127731482	7.03775633519651	3.20106197462946	0.00145622606415783	0.145693416562666	-1.55357930001501
ILMN_1896455	HS.572130	NA	NA	NA	S	regular	0.16982178778073	6.63791973222146	3.19954176632142	0.00146377127599627	0.146139341970403	-1.55825427763797
ILMN_2218450	LSM1	27257	LSM1	27257	S	regular	-0.0442223621918684	10.3452334054045	-3.19890123170809	0.00146696123277958	0.146149487197533	-1.56022342586054
ILMN_1780598	PIAS1	8554	PIAS1	8554	S	regular	0.072702621561564	9.7668682740357	3.19687469479022	0.00147709605801407	0.146850035196218	-1.56645096789912
ILMN_2223293	PABPC3	5042	PABPC3	5042	S	regular	-0.0174070685644464	4.36325402034322	-3.19440519766833	0.00148953361978579	0.147776099557909	-1.57403460867537
ILMN_1758146	SIRPA	140885	SIRPA	140885	S	regular	0.0914495675683554	11.7445151379309	3.19129236575713	0.0015053492030771	0.149032720370748	-1.5835858736904
ILMN_1681888	PRKAR2A	5576	PRKAR2A	5576	S	regular	0.102380712386469	5.85649011182957	3.18695495528898	0.00152764541449495	0.150565457810862	-1.59687968185138
ILMN_1766657	STOM	2040	STOM	2040	A	regular	-0.0959222999980916	10.6224648211674	-3.18612053871998	0.0015319695212954	0.150565457810862	-1.59943511095624
ILMN_2201966	N4BP1	9683	N4BP1	9683	S	regular	0.0936429048590575	8.32340643141174	3.18593975021409	0.00153290789110118	0.150565457810862	-1.59998869728516
ILMN_1810100	PBX3	5090	PBX3	5090	S	regular	-0.0568739326476143	8.34603525380555	-3.18524257528494	0.0015365315017427	0.150565457810862	-1.60212321070288
ILMN_1793033	RBM28	55131	RBM28	55131	S	regular	-0.0711847619603233	6.04403576541064	-3.18520263235668	0.00153673934709647	0.150565457810862	-1.60224548884153
ILMN_1742147	UBL4A	8266	UBL4A	8266	S	regular	-0.0766618152973955	8.39794404608071	-3.18350601742514	0.0015455917996774	0.151119918876309	-1.60743801394181
ILMN_1672174	ECE1	1889	ECE1	1889	S	regular	0.089365315107429	4.97424567566076	3.18182232264652	0.00155442338464705	0.15167005738485	-1.61258837247193
ILMN_1695432	TPST2	8459	TPST2	8459	A	regular	-0.091051720071404	9.04762236788849	-3.18028415095465	0.00156253236663415	0.152027381082364	-1.61729129625348
ILMN_1781389	PGLYRP4	57115	PGLYRP4	57115	S	regular	-0.0565818160335365	4.69458034171348	-3.17991002596844	0.00156451058865903	0.152027381082364	-1.61843484469437
ILMN_2207291	IFNG	3458	IFNG	3458	S	regular	-0.170156671388159	5.47778596716759	-3.17912767435515	0.00156865482637191	0.152117730222127	-1.62082575924084
ILMN_1752320	LOC644836	644836	NA	NA	S	regular	-0.0663088262390002	4.80871726551943	-3.17784190490798	0.00157548777458361	0.152420976207749	-1.6247539233077
ILMN_2413212	HYDIN	54768	HYDIN	54768	A	regular	-0.0369562978581886	4.56163204677725	-3.17713725996714	0.00157924410916164	0.152420976207749	-1.6269060426398
ILMN_3242654	LOC100134654	100134654	NA	NA	S	regular	0.0644330924971001	4.71473049962616	3.17672520568803	0.00158144452629809	0.152420976207749	-1.62816432237011
ILMN_1731907	LOC643313	643313	NA	NA	I	regular	0.187608256130971	7.67855157506397	3.17568456559464	0.00158701427359734	0.152646903393185	-1.63134140149025
ILMN_2099773	SEMA3D	223117	SEMA3D	223117	S	regular	-0.0474356433029277	4.56797440334341	-3.17407818548338	0.00159564756295691	0.152872294774406	-1.63624372639597
ILMN_3310548	MIR889	100126345	MIR889	100126345	S	regular	0.0421223108817462	4.60698160765206	3.1740464812547	0.00159581838891356	0.152872294774406	-1.63634045689563
ILMN_3238392	LOC729010	729010	LINC00265	349114	S	regular	0.0991596591517165	5.13288167158801	3.17278411542235	0.00160263389543562	0.153215038047878	-1.64019121730658
ILMN_1800697	LDB2	9079	LDB2	9079	S	regular	-0.108918538252728	5.60421659537988	-3.17019934133765	0.00161667300303394	0.154245597827772	-1.64807130649338
ILMN_1770800	PODN	127435	PODN	127435	S	regular	-0.0748444579189064	4.89541233196249	-3.16822661891051	0.00162746406922271	0.154567428084226	-1.65408131271827
ILMN_1743078	LOC643031	643031	NA	NA	S	regular	-0.127311874281977	11.4300653581396	-3.16791839077725	0.00162915611337987	0.154567428084226	-1.6550200221533
ILMN_2295518	TRO	7216	TRO	7216	I	regular	-0.0971475166060838	5.29886509334561	-3.16779301764392	0.00162984482416645	0.154567428084226	-1.65540182121732
ILMN_1708721	RABGAP1L	9910	RABGAP1L	9910	S	regular	-0.11699969189358	7.06727453793725	-3.16677547435129	0.00163544443290164	0.154633862997408	-1.65850001137625
ILMN_2204545	ST3GAL4	6484	ST3GAL4	6484	S	regular	0.13625631601368	6.70606574684194	3.16647876180242	0.00163708060270274	0.154633862997408	-1.6594032543488
ILMN_1666087	LOC651131	651131	LINC00693	645206	S	regular	-0.0383154634438026	4.51404367025063	-3.16307658058439	0.0016559496287509	0.15589406567804	-1.66975426060722
ILMN_1727073	MEA1	4201	MEA1	4201	S	regular	-0.0632718333956171	7.56953497936052	-3.16241253122177	0.00165965587997467	0.15589406567804	-1.67177335947215
ILMN_1791576	CHSY1	22856	CHSY1	22856	S	regular	0.0983481373799525	9.89254843747552	3.16174845067465	0.00166336995956283	0.15589406567804	-1.67379214616189
ILMN_1750401	C17ORF62	79415	CYBC1	79415	S	regular	0.0831856994960562	9.59659723831217	3.16170751383745	0.00166359916250893	0.15589406567804	-1.67391657970841
ILMN_1815552	NTAN1	123803	NTAN1	123803	I	regular	-0.101764116557944	8.5863699367959	-3.1604908083212	0.0016704247457668	0.156224328545301	-1.67761422920537
ILMN_2359887	PPP2R5D	5528	PPP2R5D	5528	A	regular	0.0818839480890181	4.85912507528615	3.15882522228276	0.0016798104045371	0.156792244129999	-1.68267384117893
ILMN_1770085	BTG2	7832	BTG2	7832	S	regular	0.0938803455276141	9.77929892564591	3.15440878676135	0.00170493330713108	0.158539398404693	-1.69607741265302
ILMN_1742026	PYHIN1	149628	PYHIN1	149628	A	regular	-0.126991883677734	6.78830766808622	-3.1539072545033	0.00170780808539452	0.158539398404693	-1.69759838933978
ILMN_1793486	LOC391509	391509	NA	NA	A	regular	-0.0737538475022352	4.89980626456998	-3.15377285982516	0.00170857919376188	0.158539398404693	-1.69800592321843
ILMN_1812070	ABCB1	5243	ABCB1	5243	S	regular	-0.117921843863826	6.3109739130482	-3.15019545907407	0.00172922347126422	0.159846996927632	-1.70884778257901
ILMN_1715401	MT1G	4495	MT1G	4495	S	regular	-0.0796789812775983	4.76716759481324	-3.15016042839937	0.00172942675711488	0.159846996927632	-1.70895388996926
ILMN_1857413	HS.520591	NA	NA	NA	S	regular	0.204290462575008	6.51440148604231	3.1485194172555	0.00173897441637161	0.160416152643184	-1.71392321840194
ILMN_2227011	ACSBG1	23205	ACSBG1	23205	S	regular	-0.139861005040925	5.89552039652915	-3.14752548708275	0.00174478087190873	0.160450380752945	-1.7169318397929
ILMN_2413816	GRB14	2888	GRB14	2888	A	regular	-0.115912371914969	5.13464839704832	-3.14729557604031	0.00174612653652065	0.160450380752945	-1.71762764939177
ILMN_1717101	MINK1	50488	MINK1	50488	A	regular	0.0673602882244219	4.89196736291223	3.14657931760371	0.00175032492047662	0.160524469402549	-1.7197950422604
ILMN_3234922	LOC728790	728790	LOC729737	729737	S	regular	0.105193181365301	5.01249330261814	3.14507242314221	0.00175918806737556	0.16072092836876	-1.72435334719586
ILMN_1706426	DSTN	11034	DSTN	11034	A	regular	-0.068642870056397	8.63611770553031	-3.14506029395649	0.00175925957557673	0.16072092836876	-1.72439002906612
ILMN_1683552	LOC400174	400174	SSBP3	23648	S	regular	-0.109786221498835	5.26875173344625	-3.14432024452853	0.00176362764705067	0.160809539771443	-1.72662787751266
ILMN_3282829	LOC727913	727913	NA	NA	M	regular	0.120544039089228	5.84113075163074	3.14259797595349	0.00177383192044684	0.16128830953307	-1.73183391736728
ILMN_1745522	PF4V1	5197	PF4V1	5197	S	regular	-0.289105439095879	7.28881655594592	-3.14228453209665	0.00177569488973078	0.16128830953307	-1.73278109468069
ILMN_1788540	LOC732075	732075	PHLDB3	653583	S	regular	0.0846951734606291	5.02445968835013	3.14073593759253	0.00178492554076215	0.161816152041163	-1.73745936846731
ILMN_1655983	CDC14A	8556	CDC14A	8556	I	regular	0.131025743689116	5.96899020483226	3.13950365988026	0.00179230231919257	0.162174230690535	-1.74118047277825
ILMN_1654389	LOC728744	728744	FCGR1A	2209	S	regular	0.157034345452925	5.51766553026802	3.1381062102014	0.00180070186942238	0.162501054528331	-1.74539864895499
ILMN_1712972	CPNE7	27132	NA	NA	I	regular	0.0336528937873916	4.53345474200979	3.13776105958337	0.00180278202200566	0.162501054528331	-1.74644020195293
ILMN_1902594	HS.467627	NA	NA	NA	S	regular	0.0608368907066522	4.76987376031916	3.13662280216899	0.00180965777642222	0.162810712839598	-1.74987431498889
ILMN_1798288	MOBKL2C	148932	MOB3C	148932	A	regular	-0.0636906053431062	9.11388035225725	-3.13367997238323	0.00182754641519528	0.163923563118949	-1.75874726004498
ILMN_1668795	TTC30B	150737	TTC30B	150737	S	regular	-0.0406268246337195	4.60207362597471	-3.13314822696873	0.00183079607962444	0.163923563118949	-1.76034967558357
ILMN_1789793	NUAK2	81788	NUAK2	81788	S	regular	0.127165620271169	7.60088386450018	3.13288299080563	0.00183241901168405	0.163923563118949	-1.76114886747132
ILMN_2343097	NCALD	83988	NCALD	83988	A	regular	-0.11947407394232	7.7505905263889	-3.13140627814483	0.00184147901568775	0.164423229168663	-1.76559721102655
ILMN_1706643	COL6A3	1293	COL6A3	1293	A	regular	-0.0984851684312436	5.20460553767475	-3.12833939313059	0.00186042716723019	0.165526692312914	-1.77482923802262
ILMN_3240022	SNORA73A	6080	SNORA73A	6080	S	regular	0.104508924476107	5.15385067176684	3.12827402090439	0.00186083300531391	0.165526692312914	-1.77502592880245
ILMN_2248589	DHX40	79665	DHX40	79665	I	regular	0.06098708866011	8.79646187693778	3.12638422957929	0.00187260036439829	0.165874841546921	-1.78071019172412
ILMN_2391976	SLC45A4	57210	SLC45A4	57210	A	regular	0.118639201207049	6.3545293692581	3.12633068230151	0.00187293478945094	0.165874841546921	-1.78087120735195
ILMN_1774874	IL1RN	3557	IL1RN	3557	A	regular	0.123662859393777	9.13942381930388	3.12548019599213	0.00187825381380907	0.165874841546921	-1.78342824793159
ILMN_1651628	EXOC6	54536	EXOC6	54536	A	regular	0.0799069892916334	8.1866661163359	3.12539817534039	0.00187876751408722	0.165874841546921	-1.78367481283595
ILMN_1691855	CACNA1B	774	CACNA1B	774	S	regular	-0.0607573248221889	4.78085181034916	-3.12252655662523	0.00189683444175401	0.166492190102902	-1.79230335809141
ILMN_2334385	NCKAP5	344148	NCKAP5	344148	A	regular	-0.0650627708964377	4.8048566498449	-3.12246920296625	0.00189719690981345	0.166492190102902	-1.79247561484148
ILMN_1759818	SORL1	6653	SORL1	6653	S	regular	0.126275382930683	11.3332708375021	3.12209778745038	0.00189954575505996	0.166492190102902	-1.79359105559315
ILMN_2327795	RERE	473	RERE	473	A	regular	0.0858636122562027	8.52460456533657	3.12205244344111	0.00189983269563567	0.166492190102902	-1.79372722468082
ILMN_2390974	DNAJB2	3300	DNAJB2	3300	A	regular	-0.112440114756074	10.6882572800524	-3.11894027233576	0.0019196224508566	0.167697634945794	-1.8030686033001
ILMN_1787919	PARVB	29780	PARVB	29780	A	regular	-0.137740012037201	7.96489546303798	-3.11802792762946	0.00192545977841928	0.167697634945794	-1.80580536659239
ILMN_2234970	SLC39A3	29985	SLC39A3	29985	I	regular	-0.0846678861000351	8.6918578408014	-3.11795329681461	0.00192593800095268	0.167697634945794	-1.80602920283563
ILMN_1707585	SLC46A2	57864	SLC46A2	57864	S	regular	0.115555064746248	6.95389751320727	3.1176495632188	0.00192788540687762	0.167697634945794	-1.80694012177257
ILMN_1674265	AVIL	10677	AVIL	10677	S	regular	0.10431340169291	5.46510590268706	3.11711668592979	0.00193130636361722	0.167697634945794	-1.80853805308093
ILMN_1720158	ETS2	2114	ETS2	2114	S	regular	0.105407273453261	8.11157155338862	3.11452662008966	0.0019480137896826	0.168838565144962	-1.81630110642941
ILMN_2055523	CSGALNACT1	55790	CSGALNACT1	55790	S	regular	0.121950259414437	6.30265535346197	3.11232705436525	0.00196230666267083	0.169766431805433	-1.8228888662113
ILMN_1788203	HEY1	23462	HEY1	23462	S	regular	0.165934094152509	5.18144874429891	3.11056138770577	0.00197384983921716	0.170453459746849	-1.82817384944277
ILMN_1898453	HS.22689	NA	NA	NA	S	regular	0.131857777014324	7.2300112706454	3.10871944872789	0.00198595825159493	0.171186707359248	-1.83368405810702
ILMN_1793859	ALDH2	217	ALDH2	217	S	regular	0.105773084415866	8.1748997885674	3.10797835564322	0.00199084926102531	0.171264073425772	-1.83590017232333
ILMN_1779195	LOC284428	284428	MBD3L2	125997	S	regular	-0.0406849089507988	4.54571583831669	-3.10733992438393	0.00199507161938057	0.171264073425772	-1.83780888635796
ILMN_1686735	LOC654135	654135	LYPLA2	11313	A	regular	-0.117899095507155	5.90635829834669	-3.10694118510678	0.00199771292037753	0.171264073425772	-1.83900080349855
ILMN_1701629	FLJ45684	400666	NA	NA	S	regular	-0.0508026918850845	4.66821639136603	-3.10594153900304	0.00200434886382643	0.171522244634463	-1.84198831347266
ILMN_1733757	LOC374395	374395	TMEM179B	374395	S	regular	-0.0450369639750844	10.9083607693537	-3.103769961944	0.00201883440021751	0.172450000580313	-1.8484750336263
ILMN_1792242	C8ORF44	56260	C8orf44	56260	S	regular	0.0983830342002159	5.11193831706528	3.10316802883956	0.00202286662531808	0.172483094252121	-1.85027229655523
ILMN_1703617	AHSA1	10598	AHSA1	10598	S	regular	-0.0594584360441669	8.33871534093353	-3.10224003492558	0.00202909758884974	0.172703210786216	-1.85304246120493
ILMN_3241912	LOC100132317	100132317	NA	NA	S	regular	0.0693844458015421	4.7282999452004	3.1007783018649	0.00203894814802133	0.173083138584008	-1.85740428070795
ILMN_1900146	HS.149038	NA	NA	NA	S	regular	0.0525803662733425	4.69109178597389	3.10003824626288	0.00204395211561107	0.173083138584008	-1.85961185702514
ILMN_1673548	HSPC159	29094	LGALSL	29094	S	regular	-0.13472893074469	5.53242867876486	-3.09924309435372	0.00204934121576395	0.173083138584008	-1.86198322026833
ILMN_1796734	SPARC	6678	SPARC	6678	S	regular	-0.158692959741095	6.05901138611256	-3.0990427198586	0.00205070130439106	0.173083138584008	-1.86258070024377
ILMN_1659801	ATP6V1C1	528	ATP6V1C1	528	A	regular	0.0926490979070673	7.35318321933004	3.09887376068321	0.0020518487996456	0.173083138584008	-1.8630844766352
ILMN_2326273	CHI3L2	1117	CHI3L2	1117	A	regular	-0.153739230275828	6.38606418556484	-3.09291786798461	0.00209267805577853	0.175456120400892	-1.88082596286263
ILMN_1702396	PACSIN2	11252	PACSIN2	11252	S	regular	0.0729328637743705	10.5154410230958	3.09277889746767	0.00209363959816477	0.175456120400892	-1.88123953808246
ILMN_1693949	LOC650116	650116	NA	NA	S	regular	-0.106141000396828	6.20347822273117	-3.09265812451367	0.00209447556098032	0.175456120400892	-1.88159894297685
ILMN_3287239	LOC642956	642956	FABP5	2171	M	regular	0.0382891411370808	4.54785391625383	3.09212719691356	0.0020981541638755	0.175456120400892	-1.88317875565073
ILMN_2399627	AP1G1	164	AP1G1	164	A	regular	0.142026744002208	7.11939617030805	3.09207474115033	0.00209851793307493	0.175456120400892	-1.88333482733009
ILMN_1678633	LOC653867	653867	NA	NA	S	regular	0.10016606954986	5.0743165583987	3.09111889334839	0.00210515669655988	0.175700758997007	-1.88617831621185
ILMN_1778078	VPS16	64601	VPS16	64601	A	regular	-0.0693282397210345	9.16510774381291	-3.08721950360861	0.0021324402421476	0.177660288290988	-1.89776959427473
ILMN_1651369	LOC652300	652300	TMA7	51372	S	regular	0.0352296914918139	4.53538940547915	3.08669381607046	0.00213614318698248	0.177660288290988	-1.89933117013083
ILMN_2395932	UNC45A	55898	UNC45A	55898	A	regular	-0.0664867387053098	9.2372201638259	-3.08515891541407	0.00214698889943792	0.177760570065101	-1.90388919020511
ILMN_1716922	DHX16	8449	DHX16	8449	S	regular	0.0469304563494745	9.04997696389956	3.08469186254354	0.00215029916186706	0.177760570065101	-1.90527571131456
ILMN_1673960	MAT2B	27430	MAT2B	27430	I	regular	-0.0698598157922181	4.73720726232182	-3.08405173183456	0.00215484374763703	0.177760570065101	-1.90717571363571
ILMN_1681603	UBE2A	7319	UBE2A	7319	I	regular	0.071466734730245	4.95881983294474	3.08398157515204	0.00215534235924259	0.177760570065101	-1.90738392594958
ILMN_2319919	MAGEA2	4101	MAGEA2	4101	A	regular	0.0245527223033072	4.43398696136021	3.08387070037543	0.00215613057535169	0.177760570065101	-1.90771297289434
ILMN_3238814	LOC100170939	100170939	GUSBP14	11039	S	regular	0.187599561260637	7.87895678993867	3.08284804614634	0.00216341319911013	0.178050787515632	-1.91074740302126
ILMN_2044453	LPAR5	57121	LPAR5	57121	S	regular	-0.0907471095537705	8.38410937260601	-3.08172332945565	0.00217144875199703	0.178233136231417	-1.91408355606022
ILMN_1765860	DOCK11	139818	DOCK11	139818	S	regular	0.0537075339931085	10.5015339209475	3.0810941135167	0.00217595615518917	0.178233136231417	-1.91594943584515
ILMN_1657611	SH3RF3	344558	SH3RF3	344558	S	regular	-0.0300480973688129	4.50397401974459	-3.08070330530277	0.00217876004817516	0.178233136231417	-1.91710815576683
ILMN_2354381	PON2	5445	PON2	5445	A	regular	-0.0897781771101702	7.12876099981248	-3.0804340084327	0.00218069407852398	0.178233136231417	-1.91790652048758
ILMN_1706546	MAX	4149	MAX	4149	I	regular	-0.099013849112783	7.83633302114787	-3.07909294461325	0.00219034882433331	0.178704792177675	-1.92188127456472
ILMN_2345015	PTGES2	80142	PTGES2	80142	A	regular	-0.0816675169682311	7.77613798965133	-3.07858479983195	0.00219401737538256	0.178704792177675	-1.92338692043584
ILMN_1669826	LUZP5	54892	NA	NA	S	regular	0.0262710776123863	4.44815260250408	3.07697671967396	0.00220566416436468	0.179344751289054	-1.92815012733404
ILMN_1711491	SYNPO	11346	SYNPO	11346	S	regular	0.0418498028612096	4.52666353601707	3.07540607450535	0.00221709466371978	0.179696960299911	-1.93280013872247
ILMN_1842913	HS.543270	NA	NA	NA	S	regular	0.0544656825707818	4.63555486376239	3.07533814124381	0.00221759027988818	0.179696960299911	-1.93300120864114
ILMN_1722218	MBOAT7	79143	MBOAT7	79143	S	regular	0.11287462183769	10.3902560515437	3.07395193799935	0.00222772577723414	0.1799912485517	-1.93710318119294
ILMN_3244216	SCARNA3	677679	SCARNA3	677679	S	regular	0.152450502499895	6.79018201551624	3.07380141233352	0.0022288289341609	0.1799912485517	-1.93754850094708
ILMN_1717477	PSD3	23362	PSD3	23362	A	regular	-0.0340289293493046	4.49071763132276	-3.07177022054106	0.00224376410407557	0.180804546941883	-1.94355558928435
ILMN_1789599	NBL1	4681	NBL1	4681	A	regular	0.127565357153096	5.30628569106762	3.07099372941871	0.00224949783362542	0.180804546941883	-1.94585099059864
ILMN_1893555	HS.564389	NA	NA	NA	S	regular	-0.0933045247717057	5.03458616483714	-3.07081174416469	0.00225084358692268	0.180804546941883	-1.94638888016654
ILMN_2227573	GSTO1	9446	GSTO1	9446	S	regular	-0.0544573727337866	10.9841520842456	-3.06989843292738	0.00225760856542396	0.180804546941883	-1.94908786965013
ILMN_2222880	SLC25A42	284439	SLC25A42	284439	S	regular	-0.081608372011566	8.86852512018038	-3.06984522749128	0.00225800323822777	0.180804546941883	-1.94924507691748
ILMN_2359710	PTP4A3	11156	PTP4A3	11156	A	regular	0.119727470258181	7.0402214084385	3.06873952644256	0.00226621958586948	0.181155928145442	-1.95251152262801
ILMN_2412172	APOBEC3F	200316	APOBEC3F	200316	A	regular	-0.119754396619455	7.07032271394457	-3.06798711569943	0.00227182636897843	0.181297873961495	-1.95473363590032
ILMN_2126706	LMNB1	4001	LMNB1	4001	S	regular	0.175160247756094	7.52670687122076	3.06665960962292	0.00228174971624799	0.181783235390579	-1.95865291375648
ILMN_3270846	LOC100129343	100129343	GTF2IP20	441124	M	regular	0.0832359161197677	5.06203768458698	3.06296924697848	0.00230954545730081	0.183688436429994	-1.96953962200528
ILMN_1787347	LOC648354	648354	NA	NA	S	regular	-0.0593007163490861	4.52562218284978	-3.06152223327563	0.00232052897676487	0.184252336858128	-1.97380492348274
ILMN_1811718	INPP5F	22876	INPP5F	22876	I	regular	-0.0266488442723098	4.45872319923796	-3.06088126252491	0.0023254095656813	0.184330581033059	-1.97569366608731
ILMN_1829448	HS.539693	NA	NA	NA	S	regular	0.0417125431331416	4.60283263272732	3.05912831556571	0.00233880534775345	0.184977534916967	-1.98085711480115
ILMN_3290174	LOC339483	339483	MTMR9LP	339483	M	regular	-0.0798270114409255	5.0052131556776	-3.05879130753934	0.0023413888260521	0.184977534916967	-1.98184947323632
ILMN_3246538	LOC100133866	100133866	PDE4DIP	9659	S	regular	0.122410417433114	5.39611981930859	3.058008816776	0.00234739745288884	0.185133952976693	-1.98415320039669
ILMN_1715425	LOC647480	647480	NA	NA	S	regular	0.0362372544042866	4.50885721931529	3.05713312286321	0.00235413856297516	0.185133952976693	-1.98673065377132
ILMN_1677693	GPR109B	8843	HCAR3	8843	A	regular	0.191678942085011	6.64707095434976	3.05700775225827	0.00235510512207529	0.185133952976693	-1.98709960228953
ILMN_1761965	ZNF200	7752	ZNF200	7752	I	regular	0.0208246837649547	4.40785318030772	3.054810578635	0.00237210375680056	0.186160971945395	-1.99356321902551
ILMN_2131022	FLJ45445	399844	LINC01002	399844	S	regular	0.150226692217929	5.3930990788238	3.05374632525295	0.00238037788873791	0.186431537478874	-1.99669241754679
ILMN_2292187	CHN2	1124	CHN2	1124	I	regular	-0.0347025946165027	4.55048633490162	-3.05281166662962	0.0023876663231902	0.186431537478874	-1.99943970604378
ILMN_1696704	TLE4	7091	TLE4	7091	S	regular	0.10647598449987	6.74577120904278	3.05275484060901	0.00238811011055736	0.186431537478874	-1.9996067114805
ILMN_1796305	UPF2	26019	UPF2	26019	A	regular	0.079317708235404	7.96879733505963	3.0523454421238	0.00239130957990145	0.186431537478874	-2.00080980024374
ILMN_1713124	AKR1C3	8644	AKR1C3	8644	S	regular	-0.183092594397471	7.92912816847423	-3.04999366632259	0.00240976519046832	0.187192309581041	-2.00771789400016
ILMN_1796755	ITGB5	3693	ITGB5	3693	A	regular	-0.150728246717325	5.84539821248486	-3.04935677851062	0.00241478563417178	0.187192309581041	-2.00958780280486
ILMN_1771385	GBP4	115361	GBP4	115361	S	regular	-0.123269631168449	8.61121122440945	-3.04931186039729	0.00241514007581948	0.187192309581041	-2.00971966862944
ILMN_1708934	ADM	133	ADM	133	S	regular	0.159476039474243	10.4427664968278	3.04909014055941	0.00241689033142481	0.187192309581041	-2.01037054277415
ILMN_1692260	MAFG	4097	MAFG	4097	A	regular	0.0876536299244894	6.16801141955423	3.0481295835168	0.0024244864233916	0.187473808846668	-2.01318979908371
ILMN_1679322	SH2D4A	63898	SH2D4A	63898	S	regular	0.0257670514799906	4.4742063494301	3.04510958933238	0.00244851155503379	0.189022695463074	-2.0220479778594
ILMN_1740305	DLEC1	9940	NA	NA	I	regular	-0.0728432506774456	5.00086841912086	-3.04336437858868	0.00246249476146232	0.189792572633032	-2.02716313605375
ILMN_1679620	LOC728519	728519	NAIP	4671	S	regular	0.187636108958584	7.09115948752565	3.04205720095245	0.00247301626666525	0.189896007075246	-2.03099258339311
ILMN_1672124	C4ORF18	51313	GASK1B	51313	A	regular	0.184363636529062	6.7360333375579	3.04187610022703	0.00247447720032987	0.189896007075246	-2.03152300278946
ILMN_2164242	UBE2F	140739	UBE2F	140739	S	regular	-0.0899073406131788	10.1919097155725	-3.04169988475586	0.00247589948503735	0.189896007075246	-2.03203908475265
ILMN_1651547	SEMA3E	9723	SEMA3E	9723	S	regular	-0.0348374962959825	4.52489293655437	-3.04075039106942	0.00248357603635773	0.189896007075246	-2.03481936987975
ILMN_1767193	CR1	1378	CR1	1378	A	regular	0.110848837754891	5.02344322587893	3.04025859059026	0.00248756076947251	0.189896007075246	-2.03625911990372
ILMN_1668469	KIAA0922	23240	TMEM131L	23240	S	regular	0.0551317610451377	8.88839664142571	3.0402151070947	0.00248791336953812	0.189896007075246	-2.03638640741103
ILMN_1910893	HS.547551	NA	NA	NA	S	regular	0.0943064052888459	5.35487363724749	3.03820771752262	0.0025042409569295	0.19038851025818	-2.04226065048259
ILMN_1677574	GALNT6	11226	GALNT6	11226	S	regular	-0.109391225072234	5.66532822855959	-3.03820690375203	0.00250424759581938	0.19038851025818	-2.04226303106952
ILMN_1706483	C1ORF116	79098	C1orf116	79098	S	regular	-0.126843710297332	5.56710247542472	-3.03793883995458	0.00250643538851819	0.19038851025818	-2.04304718570259
ILMN_1705114	NUMB	8650	NUMB	8650	A	regular	0.0810496748153764	10.194178938278	3.03505278752543	0.00253010112915556	0.191533675934046	-2.05148540093679
ILMN_1756676	PHF19	26147	PHF19	26147	I	regular	-0.0966236913433936	6.88481074904083	-3.03439157338162	0.00253555189415291	0.191533675934046	-2.05341756563146
ILMN_2052717	GRAMD1C	54762	GRAMD1C	54762	S	regular	0.0788840026055035	4.70024292253327	3.03419825043605	0.00253714759944618	0.191533675934046	-2.0539824070276
ILMN_1690561	GZMM	3004	GZMM	3004	S	regular	-0.119835953647809	7.86978047239724	-3.03413125547752	0.00253770079687778	0.191533675934046	-2.05417814148863
ILMN_1693802	TBC1D3C	414060	TBC1D3F	84218	S	regular	0.0983472625885111	5.37044898945487	3.03077746675222	0.00256553586442145	0.193265926381313	-2.06397135029656
ILMN_2086077	JUNB	3726	JUNB	3726	S	regular	0.124313940099038	7.68512160415055	3.03038397494328	0.00256881997535757	0.193265926381313	-2.06511967969209
ILMN_2390859	NFKB2	4791	NFKB2	4791	A	regular	0.0924465614689889	7.06684818687898	3.0284920225885	0.00258466425133293	0.194149311691791	-2.07063896976875
ILMN_1803611	SNAPC3	6619	NA	NA	S	regular	-0.0667003327288303	7.1031953681151	-3.02791908415537	0.00258948001150611	0.19420279331934	-2.07230971704554
ILMN_1727805	SYNGR1	9145	SYNGR1	9145	I	regular	-0.0379487768330514	4.50759067254564	-3.02699293493671	0.00259728204421533	0.194479712307598	-2.07500981929556
ILMN_1777499	LOC731007	731007	AK4	205	S	regular	-0.108645029728076	5.17054383835384	-3.02587272688693	0.00260674766410774	0.194880125921913	-2.07827461886537
ILMN_1702120	NDUFAF3	25915	NDUFAF3	25915	I	regular	-0.112936136223748	5.04253989427302	-3.02330107795194	0.0026285975660849	0.196153210863644	-2.08576517848193
ILMN_3310085	HBII-52-45	100036566	SNORD115-45	100036566	S	regular	-0.0303487689987593	4.50198429600044	-3.0225114262692	0.00263534042817928	0.196153210863644	-2.08806400187642
ILMN_2388112	CR1	1378	CR1	1378	A	regular	0.148086580865199	6.57685124197159	3.02228074890625	0.00263731318075797	0.196153210863644	-2.08873543753974
ILMN_1761844	ZCCHC17	51538	ZCCHC17	51538	S	regular	-0.0617753080437207	7.91164139970855	-3.02192518689692	0.00264035659869706	0.196153210863644	-2.08977027990509
ILMN_1709153	PRR16	51334	PRR16	51334	S	regular	-0.049547900871747	4.63050780057385	-3.02120106842404	0.00264656461846202	0.196306234231157	-2.09187742154545
ILMN_1678262	LOC649937	649937	NA	NA	S	regular	0.0262173254526552	4.46884950622244	3.02021541529483	0.00265503633483866	0.196626423276323	-2.09474483165494
ILMN_1746393	TSEN2	80746	TSEN2	80746	S	regular	0.0793526377738104	6.60230972411088	3.01906894311687	0.00266492156720471	0.196892005463395	-2.09807895401798
ILMN_1778240	GFOD1	54438	GFOD1	54438	S	regular	-0.127571896142583	8.37063055715274	-3.01883490300765	0.0026669436743663	0.196892005463395	-2.09875942976165
ILMN_2273700	ZNF706	51123	ZNF706	51123	I	regular	-0.0457874775575179	4.63831443046676	-3.01546961126303	0.00269617574156477	0.1985991729103	-2.10853845484591
ILMN_1811648	DCAKD	79877	DCAKD	79877	S	regular	-0.0794745301080302	8.79934374885475	-3.01520794037847	0.0026984609636186	0.1985991729103	-2.10929839020666
ILMN_1697220	NT5E	4907	NT5E	4907	S	regular	0.130727073559859	5.20982222428936	3.01247365520237	0.00272244641622969	0.200053310178941	-2.11723540361423
ILMN_1791759	CXCL10	3627	CXCL10	3627	S	regular	-0.159453272278903	6.01574192038067	-3.01067067032719	0.0027383691205596	0.200911382778669	-2.12246526593886
ILMN_1692511	TMEM106C	79022	TMEM106C	79022	S	regular	-0.0889931661645136	7.39587197704372	-3.00940073972244	0.00274963543166284	0.201425692774892	-2.12614710321043
ILMN_3251317	RER1	11079	RER1	11079	S	regular	0.109960813111189	6.98479277357073	3.00831820089864	0.00275927279387942	0.201518346346338	-2.12928446426506
ILMN_1805996	SIN3A	25942	SIN3A	25942	S	regular	0.0572142767596397	8.84339680540329	3.00830203428902	0.00275941695227325	0.201518346346338	-2.12933130929808
ILMN_1778111	LOC441124	441124	LINC01000	402483	S	regular	0.150369132840312	8.14994001248373	3.00570662291511	0.00278265003493034	0.202712918040929	-2.13684873401022
ILMN_1755727	KDM5B	10765	KDM5B	10765	S	regular	0.0642809441504192	7.99238205912079	3.00551843309536	0.00278434158287945	0.202712918040929	-2.13739356930748
ILMN_2156267	EIF2AK1	27102	EIF2AK1	27102	S	regular	-0.0970656580043424	11.7443960869573	-3.00369021922903	0.00280082361356217	0.203599655705995	-2.14268478759406
ILMN_3218193	LOC100133177	100133177	LINC01000	402483	A	regular	0.140723088985455	5.82205170016543	3.00139240229478	0.00282166603238666	0.20480015590588	-2.14933073037009
ILMN_1771599	PLOD2	5352	PLOD2	5352	A	regular	-0.109125098460873	5.57513019129475	-2.9984662763667	0.00284841316016368	0.206424894300805	-2.15778682563969
ILMN_1691539	LAT	27040	LAT	27040	A	regular	-0.0892646270122238	8.49577148143796	-2.99697360993199	0.00286214656837453	0.206563826221882	-2.1620973608012
ILMN_1678409	ABCC13	150000	NA	NA	I	regular	-0.0959098910262349	5.13443577221454	-2.9969547969349	0.00286232004524892	0.206563826221882	-2.16215167593538
ILMN_2335704	NCF4	4689	NCF4	4689	A	regular	0.134242961181935	9.97807045662432	2.99678626438675	0.00286387453334485	0.206563826221882	-2.16263823276159
ILMN_1684402	STXBP5	134957	STXBP5	134957	S	regular	0.0907231092780585	7.82762456111558	2.99636211561923	0.00286779016181934	0.206563826221882	-2.16386264198321
ILMN_1725108	SNX25	83891	SNX25	83891	S	regular	0.0706887752856768	4.92900138286251	2.99381288603172	0.0028914274208778	0.207949878173557	-2.1712180973996
ILMN_1905725	HS.583921	NA	NA	NA	S	regular	0.0742574031811652	4.97154099852068	2.9912130299393	0.00291571770434661	0.209174003384847	-2.17871341212332
ILMN_1732269	GP6	51206	GP6	51206	S	regular	-0.128162222468586	5.66243841769818	-2.99104558997556	0.00291728846932779	0.209174003384847	-2.17919592181857
ILMN_1785202	STAT4	6775	STAT4	6775	S	regular	-0.0874699833290145	9.35418707086759	-2.99030375587492	0.00292425698509465	0.209356449781595	-2.18133334280018
ILMN_1665203	SUMO4	387082	SUMO4	387082	S	regular	0.0656320889512298	4.78808247890276	2.98869707864335	0.00293940178396706	0.210060940991027	-2.18596085395162
ILMN_2192779	GPR15	2838	GPR15	2838	S	regular	0.0495956212509625	4.69292076746396	2.98831911379871	0.00294297495672402	0.210060940991027	-2.18704911034154
ILMN_1668721	CCND3	896	CCND3	896	S	regular	-0.0623767253009412	12.5525163930148	-2.98640143427879	0.00296116548923407	0.21065807076509	-2.19256854994851
ILMN_1772645	AGK	55750	AGK	55750	S	regular	-0.0708358129920479	7.13418712871921	-2.98635309857447	0.00296162531386493	0.21065807076509	-2.1927076249875
ILMN_1805132	PCDH19	57526	PCDH19	57526	S	regular	-0.0340498257920484	4.50533947751446	-2.98562551950086	0.00296855477985538	0.21065807076509	-2.19480080670896
ILMN_1901506	HS.544434	NA	NA	NA	S	regular	-0.0872019048889345	5.28245098881283	-2.98544777952179	0.00297024982967426	0.21065807076509	-2.19531207442605
ILMN_3242856	BEND3	57673	BEND3	57673	S	regular	0.062497887885438	4.74575181600835	2.98433240139871	0.00298090707228857	0.21065807076509	-2.19851978124126
ILMN_1706893	C4ORF42	92070	CTBP1-DT	92070	S	regular	-0.0634752469646545	4.89792355262165	-2.98197284255876	0.00300356764403653	0.21065807076509	-2.20530180823367
ILMN_2331266	NUMB	8650	NUMB	8650	A	regular	0.0702090419605956	11.4463538254797	2.98189630574179	0.00300430531545963	0.21065807076509	-2.20552170966924
ILMN_2247296	LYPD5	284348	LYPD5	284348	I	regular	0.0365046083567868	4.55244889718004	2.98173048506085	0.0030059040845989	0.21065807076509	-2.2059981179947
ILMN_1823231	HS.571502	NA	LOC100505501	100505501	S	regular	-0.115770823864765	5.45740053446931	-2.98168651680579	0.003006328137481	0.21065807076509	-2.20612443596696
ILMN_1695959	C21ORF63	59271	EVA1C	59271	S	regular	-0.0858718689016168	5.7797286060867	-2.98162910012822	0.00300688197640339	0.21065807076509	-2.20628938768869
ILMN_1652749	ERF	2077	ERF	2077	S	regular	0.0971017589859392	6.62117533937453	2.98156436053174	0.0030075065638752	0.21065807076509	-2.20647537366699
ILMN_3237966	FBXL11	22992	KDM2A	22992	S	regular	0.048260529558015	9.22592972350369	2.98147690744121	0.00300835047255119	0.21065807076509	-2.20672660551222
ILMN_2191929	C9ORF6	54942	ABITRAM	54942	S	regular	0.0748497272624777	6.73211592103912	2.98138783477483	0.00300921023259728	0.21065807076509	-2.206982482707
ILMN_1730799	PHF12	57649	PHF12	57649	I	regular	0.0695138641787685	6.94748648677922	2.98049960199504	0.00301779606841134	0.210721969187101	-2.20953368722479
ILMN_1756992	MUC1	4582	MUC1	4582	A	regular	0.105425857911258	5.41558878926747	2.9802349763261	0.00302035832299707	0.210721969187101	-2.21029360998463
ILMN_3287312	LOC100132388	100132388	NA	NA	M	regular	-0.0263245287578022	4.51017160321299	-2.97991269259841	0.00302348154339416	0.210721969187101	-2.21121902090604
ILMN_1657708	MGLL	11343	MGLL	11343	A	regular	-0.125626565623834	5.64260057656906	-2.97927929461768	0.00302962835340159	0.210839856717681	-2.21303748928696
ILMN_3221156	NBPF8	728841	NA	NA	A	regular	0.0691273598599217	4.81535538241034	2.9775116380438	0.00304684309737961	0.211726513799259	-2.21811041124348
ILMN_1728512	YWHAH	7533	YWHAH	7533	S	regular	-0.0566835935323419	11.4292191100471	-2.9739587846702	0.00308171436040466	0.213835731198578	-2.22829780955131
ILMN_1715273	PICALM	8301	PICALM	8301	A	regular	0.0933521255134204	10.8402011175356	2.97183734010012	0.00310271001048785	0.21497737309856	-2.23437521379408
ILMN_1704245	MYO18B	84700	MYO18B	84700	S	regular	-0.0128699486092147	4.33020927124812	-2.97035732068683	0.00311743494016786	0.215436281755194	-2.23861261934696
ILMN_2343618	SAMD3	154075	SAMD3	154075	A	regular	-0.137642118364591	6.22986672319811	-2.97025671030007	0.00311843824360898	0.215436281755194	-2.23890060044919
ILMN_1692864	PDLIM5	10611	PDLIM5	10611	I	regular	-0.0773710702960282	5.04023015797043	-2.9682244574618	0.00313876752873207	0.216410575402466	-2.24471558375871
ILMN_1681544	RASGEF1C	255426	RASGEF1C	255426	A	regular	0.0186703647806215	4.40374380357844	2.9679335722623	0.0031416872409081	0.216410575402466	-2.24554759354799
ILMN_2075051	PGS1	9489	PGS1	9489	S	regular	0.106290448102009	9.3147936425288	2.96367127611701	0.00318475507376759	0.218734122897782	-2.25772988407126
ILMN_2056032	CD99	4267	CD99	4267	S	regular	-0.070458614893468	9.29193282473669	-2.9634084205769	0.00318742865048385	0.218734122897782	-2.2584806122369
ILMN_1726289	C12ORF35	55196	RESF1	55196	S	regular	0.107361880966578	10.2560720107623	2.96322600782254	0.00318928522704541	0.218734122897782	-2.25900155414693
ILMN_1777031	PKLR	5313	PKLR	5313	A	regular	-0.0198147769830539	4.38813790797047	-2.96246404091653	0.00319705113432295	0.218949422329327	-2.26117727630793
ILMN_1703074	CPD	1362	CPD	1362	S	regular	0.0910369386525495	9.38032740652779	2.95897708541652	0.00323281093059728	0.220909094875436	-2.27112704933864
ILMN_1733288	C1RL	51279	C1RL	51279	S	regular	0.0965219591204064	7.91362168461935	2.95839899591061	0.00323877461784412	0.220909094875436	-2.27277549293964
ILMN_2298958	MRRF	92399	MRRF	92399	I	regular	-0.0371131720295894	4.52808313542832	-2.95831226886782	0.00323967017821255	0.220909094875436	-2.27302277149976
ILMN_1831590	HS.582437	NA	NA	NA	S	regular	-0.0454404951327512	4.60515556621543	-2.95693058912692	0.0032539682281149	0.221564803538247	-2.27696131186955
ILMN_1886646	HS.546062	NA	NA	NA	S	regular	-0.0515556283502982	4.74806724568063	-2.95624437327559	0.0032610908128613	0.221730747898039	-2.27891674123901
ILMN_2093343	PLAC8	51316	PLAC8	51316	S	regular	-0.101310227867273	10.2447297318282	-2.9551117885419	0.00327287765500019	0.222128673563646	-2.28214317810762
ILMN_2285708	C6ORF48	50854	SNHG32	50854	I	regular	0.0485998832174149	4.65759270358868	2.95400531583675	0.00328443032678607	0.222128673563646	-2.28529407656218
ILMN_2180864	RPS26P11	441502	RPS26P11	441502	S	regular	-0.0275493325771795	4.46971665005961	-2.95385045361519	0.00328605021082316	0.222128673563646	-2.28573498633063
ILMN_1695983	DDX42	11325	DDX42	11325	A	regular	0.0526271185471322	9.2313082674149	2.95353370300791	0.0032893657473434	0.222128673563646	-2.28663674065805
ILMN_1661755	FAM129B	64855	NIBAN2	64855	S	regular	0.0840130321498705	8.22170593914129	2.95343374279125	0.00329041269928187	0.222128673563646	-2.28692129708783
ILMN_2196550	C13ORF18	80183	RUBCNL	80183	S	regular	0.123215863620342	7.78297635146741	2.95256029012045	0.00329957392972671	0.222429824895238	-2.28940735660816
ILMN_2404154	SERPINA1	5265	SERPINA1	5265	A	regular	0.081774588923529	11.4650625339044	2.95026422412891	0.00332376752890391	0.223742035235163	-2.2959391363195
ILMN_1774238	R3HDML	140902	R3HDML	140902	S	regular	-0.0348429052490416	4.4946685776485	-2.94913718475005	0.00333570231589577	0.223809531254614	-2.2991435097982
ILMN_2198239	HGD	3081	HGD	3081	S	regular	-0.147508603802755	6.85379746974276	-2.94898530436805	0.00333731364329714	0.223809531254614	-2.29957524239982
ILMN_1800530	CENTG2	116987	AGAP1	116987	S	regular	-0.127943039386412	5.45278058524258	-2.94883034067728	0.00333895841484601	0.223809531254614	-2.3000157174457
ILMN_1726421	METTL9	51108	METTL9	51108	S	regular	0.0809907002273511	6.90513815487511	2.94677408650866	0.00336085353287042	0.224895899555958	-2.3058583823041
ILMN_1750181	TESC	54997	TESC	54997	S	regular	-0.130619715949491	11.7402834064308	-2.94606597441461	0.00336842385525466	0.224895899555958	-2.30786950981646
ILMN_2320850	UBE2D3	7323	UBE2D3	7323	A	regular	0.0423015114677847	11.1807355822529	2.94597264848686	0.00336942274972369	0.224895899555958	-2.30813453240984
ILMN_1731714	CREB5	9586	CREB5	9586	A	regular	0.131727312349751	10.0671107383601	2.94194700881996	0.00341276872146973	0.22691921990967	-2.31955864137282
ILMN_1796206	LOC642678	642678	KMT2C	58508	S	regular	0.142589627446277	6.24390877984908	2.94137699855471	0.00341894727652714	0.22691921990967	-2.32117501885538
ILMN_3240267	LOC728323	728323	LINC01881	728323	S	regular	0.0712788528730588	4.81259164033423	2.94122634367499	0.0034205819868365	0.22691921990967	-2.32160218021828
ILMN_1775074	TUBGCP2	10844	TUBGCP2	10844	S	regular	0.0696438237032465	8.16898492280893	2.94049591800348	0.00342851773615897	0.22691921990967	-2.3236729031553
ILMN_1700413	MAFF	23764	MAFF	23764	I	regular	0.06663029961559	4.75533153854877	2.94016247318662	0.00343214605086228	0.22691921990967	-2.32461803871027
ILMN_3243307	LOC729479	729479	NA	NA	S	regular	-0.0255529396563813	4.46025150509351	-2.93993269527081	0.00343464837432383	0.22691921990967	-2.3252692745031
ILMN_1755423	PTCRA	171558	PTCRA	171558	S	regular	-0.087939803813322	5.25897261829453	-2.93930642055307	0.00344147707958012	0.22691921990967	-2.32704401074131
ILMN_1801098	TSLP	85480	NA	NA	I	regular	0.0664065904870063	4.90579027508014	2.93893117775207	0.00344557454667821	0.22691921990967	-2.32810719829446
ILMN_1781198	PPP1R3D	5509	PPP1R3D	5509	S	regular	0.0906897674211548	7.17274827393707	2.93887845329002	0.00344615062863754	0.22691921990967	-2.32825657371733
ILMN_1666074	CD8B	926	NA	NA	I	regular	-0.0372618296854068	4.55860793675293	-2.93873782746839	0.00344768757507033	0.22691921990967	-2.32865497274696
ILMN_2203891	SMAD7	4092	SMAD7	4092	S	regular	-0.081058388962084	5.96376344299545	-2.9369937242223	0.00346680153967147	0.22756724782293	-2.33359456305197
ILMN_1714476	OCM	4951	OCM2	4951	S	regular	0.0264975044171511	4.47912728871141	2.93696192070063	0.00346715097691044	0.22756724782293	-2.33368460963031
ILMN_1755415	SAMD3	154075	SAMD3	154075	A	regular	-0.126779516986197	6.07330330218534	-2.93641779059986	0.00347313452174551	0.227644245114353	-2.33522508104094
ILMN_1718071	AGTPBP1	23287	AGTPBP1	23287	S	regular	0.0670735930733665	9.61871081206533	2.9355510446619	0.00348268519098353	0.22795451077858	-2.33767833200957
ILMN_1749317	C1ORF222	339457	NA	NA	S	regular	0.0728508531322201	5.04736693001527	2.93360485931093	0.00350421760405847	0.228922429591587	-2.34318429718889
ILMN_2342174	WASF1	8936	WASF1	8936	A	regular	-0.0393880427172309	4.58228883324335	-2.93334084911271	0.00350714792920779	0.228922429591587	-2.34393093853996
ILMN_1752299	RAB6B	51560	RAB6B	51560	S	regular	-0.101008856716026	4.95020525485606	-2.93254703832559	0.00351597214018918	0.229182299710982	-2.34617550631725
ILMN_1700436	LOC390856	390856	NA	NA	A	regular	0.0334289375639676	4.54402764681406	2.93105931621711	0.00353256464726538	0.229862567434512	-2.35038058786344
ILMN_1661428	ATP11C	286410	ATP11C	286410	I	regular	0.0616099363655484	4.79295488375111	2.93074109610645	0.00353612300767755	0.229862567434512	-2.35127977701989
ILMN_1678605	CDC123	8872	CDC123	8872	S	regular	0.0735581263670493	8.45742330548633	2.92917139241853	0.0035537234568107	0.230689787581142	-2.35571388270804
ILMN_3183755	LOC100129795	100129795	NPM1	4869	A	regular	-0.0723732295729169	5.08252663173625	-2.92459459201754	0.00360549855002708	0.233406568425116	-2.36862935347376
ILMN_1750876	SLC4A1AP	22950	SLC4A1AP	22950	S	regular	0.0847973992359073	6.35439532047035	2.92444296187466	0.00360722558474816	0.233406568425116	-2.3690569113627
ILMN_2347541	NIN	51199	NIN	51199	A	regular	0.0904935304580997	6.93105347207913	2.9241522826583	0.00361053846871245	0.233406568425116	-2.36987649191539
ILMN_1661002	RFWD2	64326	COP1	64326	A	regular	0.0510996920779208	10.4169018089906	2.92373460224346	0.00361530365056337	0.233406568425116	-2.37105401919518
ILMN_1734096	DCLRE1A	9937	DCLRE1A	9937	S	regular	-0.115987847692654	5.49537123526863	-2.92322296157629	0.0036211486125369	0.233465416609106	-2.37249621845434
ILMN_1729325	ALX3	257	NA	NA	S	regular	-0.0760299093301267	5.03818706647864	-2.92252250570545	0.00362916457046011	0.233663884310046	-2.3744702497721
ILMN_1778723	AMICA1	120425	JAML	120425	S	regular	0.0849356189425413	11.7064029417276	2.92141027430582	0.00364192611326552	0.234116735389176	-2.37760381209383
ILMN_1796268	LOC441114	441114	RPLP0P2	113157	A	regular	-0.0278783247137062	4.48631308253356	-2.92104792538377	0.00364609247050742	0.234116735389176	-2.37862443265933
ILMN_3265237	FLJ44342	645460	NA	NA	M	regular	0.0999481901570555	6.34003110432883	2.91901920511371	0.00366949949595	0.235016593444839	-2.38433642767707
ILMN_2303166	MBNL3	55796	MBNL3	55796	A	regular	-0.147329021854031	10.1330698726463	-2.91897257211981	0.00367003914704766	0.235016593444839	-2.38446768086804
ILMN_2190842	KIR3DL2	3812	KIR3DL2	3812	S	regular	-0.129747765636513	6.89894623946767	-2.91640024598919	0.00369991923148965	0.236269774168009	-2.39170461116296
ILMN_1730176	ITGAX	3687	ITGAX	3687	A	regular	0.130542499282717	5.12118778525211	2.91583016855116	0.0037065711947018	0.236269774168009	-2.39330762129665
ILMN_1771019	MTMR4	9110	MTMR4	9110	S	regular	0.0588448658386871	8.20479731167336	2.91520707617431	0.00371385423588498	0.236269774168009	-2.39505935879375
ILMN_1684034	STAT5B	6777	STAT5B	6777	S	regular	0.0858785508682992	8.73966812281475	2.91509170477637	0.00371520419008565	0.236269774168009	-2.3953836697461
ILMN_1713380	EIF2B2	8892	EIF2B2	8892	S	regular	-0.0601455918929346	7.64762871260429	-2.91505985694145	0.00371557691859265	0.236269774168009	-2.39547319236564
ILMN_1660317	LEFTY1	10637	LEFTY1	10637	S	regular	-0.0749141651172147	4.92712661959437	-2.91460359815313	0.00372092045009815	0.236269774168009	-2.3967556085485
ILMN_2356632	NCK2	8440	NCK2	8440	A	regular	-0.0948003237203299	5.6644612427101	-2.91429335875426	0.0037245578583212	0.236269774168009	-2.39762749421548
ILMN_1688480	CCND1	595	CCND1	595	S	regular	-0.0580315631168902	4.68120173790898	-2.9083589715787	0.00379476275291369	0.239602236174269	-2.41428802339985
ILMN_1811397	CCDC78	124093	CCDC78	124093	A	regular	0.0221544111842175	4.44092779373482	2.90824624854465	0.00379610788336508	0.239602236174269	-2.41460417083018
ILMN_2047460	C1ORF187	374946	DRAXIN	374946	S	regular	-0.0509447248907301	4.54063084915483	-2.90813708321382	0.00379741097375786	0.239602236174269	-2.4149103289038
ILMN_2336609	SYTL2	54843	SYTL2	54843	A	regular	-0.128839854353423	8.18734223611909	-2.90812784049055	0.00379752132149594	0.239602236174269	-2.41493624994189
ILMN_1793300	LOC391475	391475	DYTN	391475	A	regular	-0.0889179212969578	5.22365121435503	-2.90771890925325	0.00380240642746394	0.239602236174269	-2.41608301000748
ILMN_1708016	C20ORF108	116151	FAM210B	116151	S	regular	-0.184666967678842	10.1277668742977	-2.90689359074694	0.00381228315834371	0.239905154125398	-2.41839696447419
ILMN_1674104	S100A7L2	645922	S100A7L2	645922	S	regular	-0.0199901351002297	4.39928794744407	-2.90357109574241	0.00385228101009271	0.242055838837197	-2.42770585996372
ILMN_1886537	HS.388997	NA	NA	NA	S	regular	0.077745701248625	4.91529125417035	2.90320684774515	0.00385668918883517	0.242055838837197	-2.42872577660419
ILMN_1683694	SLC6A4	6532	SLC6A4	6532	S	regular	-0.0315103961158758	4.49556173910783	-2.90231016214436	0.00386756059171271	0.242415249891462	-2.43123602428505
ILMN_1699931	HCST	10870	HCST	10870	A	regular	-0.0646143186375968	12.3156607204308	-2.901753694955	0.00387432122495948	0.242415249891462	-2.432793462753
ILMN_1766359	GATAD2B	57459	GATAD2B	57459	S	regular	0.094243101892498	7.32821595358781	2.90146906549769	0.00387778340696567	0.242415249891462	-2.43358997116484
ILMN_1812479	ATE1	11101	ATE1	11101	A	regular	-0.0632131493460112	4.90457311366094	-2.90041377331942	0.00389064440749673	0.242673786475124	-2.43654244693546
ILMN_1737627	MAPK14	1432	MAPK14	1432	I	regular	0.115668198655772	5.25520899683241	2.90028838321065	0.00389217513544405	0.242673786475124	-2.43689319194424
ILMN_3246274	RRN3P2	653390	RRN3P2	653390	S	regular	0.0914441059522658	5.42702545524019	2.89802164583432	0.00391994162241664	0.243038895260283	-2.44323125181636
ILMN_2231020	TMEM185B	79134	TMEM185B	79134	S	regular	0.0781588999953759	7.26650304956143	2.89797901254283	0.00392046558507965	0.243038895260283	-2.44335041355312
ILMN_1792389	RNF165	494470	RNF165	494470	S	regular	-0.156212957839642	6.14402469400459	-2.89781166270216	0.00392252292949128	0.243038895260283	-2.44381814660486
ILMN_2364174	CSNK1A1	1452	CSNK1A1	1452	A	regular	0.0907835908472803	6.10426083647384	2.89780538388112	0.00392260013840967	0.243038895260283	-2.4438356950357
ILMN_1674853	LOC644898	644898	NA	NA	S	regular	-0.039827234084364	4.6005542717161	-2.89771516083723	0.00392370973900336	0.243038895260283	-2.44408785182842
ILMN_2216838	DKFZP586I1420	222161	DKFZP586I1420	222161	S	regular	0.0875618195320456	7.22082673589803	2.89694816011092	0.00393315418695112	0.243305432142599	-2.44623117122923
ILMN_1801710	APBB1IP	54518	APBB1IP	54518	S	regular	0.0686737151377019	10.6942939277675	2.89558344756131	0.00395000976268231	0.244029127936573	-2.4500433906709
ILMN_1671276	LOC731823	731823	FFAR3	2865	S	regular	0.032385544162982	4.48695012963226	2.89377958880504	0.00397239019273433	0.245091813677662	-2.45507966761576
ILMN_1718621	TSPAN32	10077	TSPAN32	10077	A	regular	-0.075844620035873	10.6656202826346	-2.89302058715413	0.00398184157898755	0.245355063857328	-2.45719785298264
ILMN_2264625	NIPBL	25836	NIPBL	25836	I	regular	0.0526456670061034	9.03492193008213	2.8920305317995	0.00399420091568789	0.245796579886993	-2.4599600448699
ILMN_1767377	LOC153561	153561	GUSBP14	11039	I	regular	0.167717862671329	8.97709385487245	2.8916131219117	0.00399942210509171	0.245798249713318	-2.46112431827093
ILMN_2129650	RAB27B	5874	RAB27B	5874	S	regular	-0.0191128059098307	4.39446882907579	-2.88979668961149	0.00402221547426176	0.24661966968877	-2.46618896685249
ILMN_1694458	FLJ41200	401492	LINC01235	401492	A	regular	-0.0966623436578675	5.40229812524445	-2.88971761768097	0.00402321038395136	0.24661966968877	-2.46640936848497
ILMN_2233783	CD38	952	CD38	952	S	regular	-0.136647347740884	5.81300472848943	-2.88903192369775	0.00403184741830125	0.246829385997762	-2.4683203974016
ILMN_1713682	FBXO11	80204	FBXO11	80204	I	regular	0.0513011063422804	9.10088155358778	2.88763851157777	0.00404945093720953	0.247586778684194	-2.47220248614036
ILMN_1757634	FAM20C	56975	NA	NA	I	regular	-0.060592220379326	4.84680685075245	-2.88532392910044	0.00407884667529598	0.248565662830576	-2.47864698288859
ILMN_2221564	LYAR	55646	LYAR	55646	S	regular	-0.101406889858775	9.44212410519669	-2.88508089947113	0.0040819444504949	0.248565662830576	-2.47932336102134
ILMN_3251497	GSTA1	2938	GSTA1	2938	S	regular	-0.0283752626814914	4.48421821851794	-2.88475852414729	0.00408605690957031	0.248565662830576	-2.48022048195685
ILMN_1668984	SPNS3	201305	SPNS3	201305	S	regular	0.126553624299325	6.54833048912174	2.88416401913118	0.00409365074926127	0.248565662830576	-2.48187464384464
ILMN_1665357	EPS15	2060	EPS15	2060	S	regular	0.0576761990994239	7.47193393369633	2.88398926804464	0.00409588535344413	0.248565662830576	-2.48236081186866
ILMN_2404625	LAT	27040	LAT	27040	A	regular	-0.082811891549876	9.33380829523362	-2.8839039725958	0.0040969764598155	0.248565662830576	-2.48259809859212
ILMN_1756086	INTS3	65123	INTS3	65123	S	regular	0.076444634308847	8.45220937541034	2.8833512252835	0.00410405366377638	0.248676224751459	-2.48413564339591
ILMN_1753271	B4GALNT3	283358	B4GALNT3	283358	S	regular	0.0354202079178215	4.55265504921076	2.88231318068277	0.00411737454149174	0.248931769896648	-2.48702234134627
ILMN_1686664	MT2A	4502	MT2A	4502	S	regular	-0.148303160001074	10.2047710707629	-2.88174757202167	0.00412464935908541	0.248931769896648	-2.48859481942653
ILMN_2119535	RIPK1	8737	RIPK1	8737	S	regular	0.0661414672828917	8.12870306305296	2.88148334772369	0.00412805180017575	0.248931769896648	-2.48932930092133
ILMN_1710740	C2	717	C2	717	S	regular	-0.0717532130722231	4.86874526647265	-2.88138552188886	0.00412931216044775	0.248931769896648	-2.48960121725396
ILMN_1706497	P2RX2	22953	P2RX2	22953	A	regular	-0.0388784930115919	4.55188886782544	-2.87886847368389	0.00416186176868141	0.250508535180525	-2.49659452639218
ILMN_1718436	LOC653180	653180	UGT2B17	7367	I	regular	0.0275986518088238	4.48419701173449	2.87744198116741	0.00418041217144783	0.250508535180525	-2.50055523749375
ILMN_1748281	MAPK10	5602	MAPK10	5602	A	regular	-0.0340182610560806	4.57431845117951	-2.87688640883091	0.00418765728265725	0.250508535180525	-2.50209729186937
ILMN_1783909	COL6A2	1292	COL6A2	1292	I	regular	-0.121130451759335	5.66467123020042	-2.87680044015548	0.00418877940368046	0.250508535180525	-2.50233588201273
ILMN_2136446	CTNNAL1	8727	CTNNAL1	8727	S	regular	-0.133105318951763	6.19305453585384	-2.87642961154921	0.00419362284427867	0.250508535180525	-2.50336496916549
ILMN_1768261	LOC653591	653591	NA	NA	A	regular	0.0611420213324319	4.77158046913938	2.87615325490971	0.00419723568741042	0.250508535180525	-2.50413180358276
ILMN_1726815	HIST1H3G	8355	H3C8	8355	S	regular	0.0333479370320495	4.53996745970254	2.87562784744421	0.0042041122126206	0.250508535180525	-2.50558950779807
ILMN_2062468	IGFBP7	3490	IGFBP7	3490	S	regular	-0.103788192867994	6.57555751353288	-2.87540141403716	0.00420707892915065	0.250508535180525	-2.50621765117402
ILMN_3301343	LOC730883	730883	NA	NA	M	regular	0.046246305070434	4.75289566435165	2.87529143524456	0.00420852055162688	0.250508535180525	-2.50652272339849
ILMN_1664920	C19ORF12	83636	C19orf12	83636	I	regular	-0.0811667246993025	8.06477193144242	-2.87526353064959	0.0042088864017275	0.250508535180525	-2.50660012668068
ILMN_1795933	CHMP7	91782	CHMP7	91782	S	regular	0.102550026896498	6.22080192943983	2.87489679807078	0.00421369722975505	0.250508535180525	-2.50761732194703
ILMN_1663519	SLC24A3	57419	SLC24A3	57419	S	regular	-0.153187419104741	5.90660130172778	-2.87397021755459	0.00422587448511118	0.250917262558239	-2.51018679194878
ILMN_1659072	SPP2	6694	SPP2	6694	S	regular	-0.0434020595295147	4.58633290792492	-2.87347286253687	0.00423242399296964	0.250991228846244	-2.51156566053156
ILMN_1708516	PRTFDC1	56952	PRTFDC1	56952	S	regular	-0.0912012136336061	5.29607590929675	-2.87302299645418	0.00423835608684107	0.25102844192438	-2.51281267190909
ILMN_2171295	PFTK1	5218	CDK14	5218	S	regular	0.0983103514559593	5.72511832615041	2.87244306816171	0.00424601438668533	0.251081377360522	-2.51441993216972
ILMN_2212763	ICAM3	3385	ICAM3	3385	S	regular	0.0781243547452257	12.5036442474549	2.87195767566779	0.00425243395955773	0.251081377360522	-2.51576494708451
ILMN_3291501	LOC100132724	100132724	DCAF13P3	100132724	M	regular	-0.0303833874698311	4.52624167040555	-2.87175123435335	0.00425516693031166	0.251081377360522	-2.51633692608466
ILMN_1721170	GREB1	9687	GREB1	9687	I	regular	-0.0444755745556238	4.56533627371335	-2.87095036804384	0.00426578431712423	0.251141387401776	-2.5185554792645
ILMN_1817275	HS.369643	NA	NA	NA	S	regular	0.0987999629225148	6.3083532928564	2.87087401109516	0.00426679786723216	0.251141387401776	-2.51876697140604
ILMN_3248270	SNORD62B	692093	SNORD62A	26786	S	regular	0.0667631236538922	4.7583142265465	2.86820207230158	0.00430240299993313	0.252525422039965	-2.52616423558234
ILMN_1697493	WDFY3	23001	NA	NA	I	regular	0.108037901520196	5.7409971533275	2.86808153195709	0.00430401562164262	0.252525422039965	-2.52649779458827
ILMN_1651641	LOC643069	643069	NA	NA	S	regular	0.025187786819081	4.47116174424649	2.86752966687105	0.00431140564545219	0.252525422039965	-2.52802474147989
ILMN_1774761	CCR2	1231	CCR2	729230	I	regular	0.0916381494740536	9.17544741871057	2.86751091663938	0.00431165693232238	0.252525422039965	-2.52807661621229
ILMN_1677577	LOC338756	338756	NA	NA	A	regular	-0.0418376915585203	4.6714611813432	-2.86670017579718	0.00432253506691391	0.252655681385367	-2.53031931288049
ILMN_1767135	SOS1	6654	SOS1	6654	S	regular	0.10415447416642	5.15394280260506	2.86654954374922	0.00432455892319057	0.252655681385367	-2.53073592840772
ILMN_1695962	SLC12A9	56996	SLC12A9	56996	S	regular	0.0829918740254346	10.6016928988015	2.86481490892103	0.00434792724013032	0.253707719833153	-2.53553202599813
ILMN_1765773	FLJ16686	401124	DTHD1	401124	A	regular	-0.092225078389645	5.1565893109859	-2.8633918005811	0.00436718447019499	0.254517574732805	-2.53946468651207
ILMN_1667449	GCET2	257144	GCSAM	257144	A	regular	0.0877881309755465	5.16184464804582	2.8617105473463	0.00439003477262785	0.255086314763045	-2.54410827740493
ILMN_1737170	FLII	2314	FLII	2314	S	regular	0.0750077782909698	8.30939001921872	2.86164289964901	0.00439095645876178	0.255086314763045	-2.54429506391712
ILMN_3221375	LOC728597	728597	NA	NA	A	regular	-0.0217503261943611	4.47719967757051	-2.86148457640002	0.00439311426857726	0.255086314763045	-2.54473220397462
ILMN_2094875	ABCB1	5243	NA	NA	S	regular	-0.118089539708969	5.28726408027026	-2.85977520504745	0.0044164729985478	0.25601619637306	-2.54945039195967
ILMN_1894388	HS.552082	NA	NA	NA	S	regular	-0.121596072651302	6.69850279940706	-2.85952155885877	0.0044199487022545	0.25601619637306	-2.55015027105275
ILMN_1901769	HS.128708	NA	NA	NA	S	regular	0.104337994806974	5.19878586809145	2.85735026431633	0.00444980376472473	0.256946904357081	-2.55613900870031
ILMN_1798063	NLRP7	199713	NLRP7	199713	I	regular	0.0368663630033094	4.57625700319425	2.85723426213788	0.00445140392777033	0.256946904357081	-2.55645883531369
ILMN_1693192	PI3	5266	PI3	5266	S	regular	0.216400543533777	10.692759158038	2.85716890741796	0.00445230567742549	0.256946904357081	-2.55663901759496
ILMN_3188162	LOC100129717	100129717	NA	NA	A	regular	0.0208390229722512	4.41474292880806	2.8566921982057	0.00445888822736391	0.257013358810649	-2.5579531793364
ILMN_3238521	LOC100133952	100133952	NA	NA	S	regular	-0.0315455399206399	4.50977733880228	-2.85490047798738	0.00448370803333758	0.257944118259034	-2.56289058337551
ILMN_1756937	ST8SIA4	7903	ST8SIA4	7903	I	regular	0.0896393989430374	8.28083069842966	2.85445830473849	0.00448985252309562	0.257944118259034	-2.56410860951444
ILMN_1798679	ANO9	338440	ANO9	338440	A	regular	0.121191636338012	5.32886650123161	2.85434789509873	0.0044913879814349	0.257944118259034	-2.56441271935725
ILMN_1750400	C19ORF66	55337	SHFL	55337	S	regular	-0.076039533135185	8.13681336200632	-2.85378163808492	0.00449927037609208	0.258083602433704	-2.56597222619181
ILMN_1847202	HS.121635	NA	NA	NA	S	regular	0.071991984984261	4.947740042511	2.8530218456883	0.00450986656620121	0.258088766974158	-2.56806427122559
ILMN_1702175	ST7	7982	ST7	7982	I	regular	-0.0888938141968237	5.83408157831982	-2.85299309650765	0.00451026795189714	0.258088766974158	-2.56814341987471
ILMN_3181828	LOC100128683	100128683	NA	NA	A	regular	-0.0614906989412436	4.81377942165571	-2.85257247574854	0.00451614422025586	0.258112914172909	-2.56930133213408
ILMN_1662524	CXCR1	3577	CXCR1	3577	S	regular	0.123401017642035	10.1884263414016	2.85193760436583	0.00452502684495804	0.258196073577851	-2.57104873473234
ILMN_2407589	CTDP1	9150	CTDP1	9150	A	regular	0.0681464564907238	6.85017997730727	2.85113969898306	0.00453621302573636	0.258196073577851	-2.57324433406703
ILMN_1681016	SPNS1	83985	SPNS1	83985	S	regular	-0.0868730385477362	8.15216385332622	-2.8508156871547	0.00454076265623088	0.258196073577851	-2.57413574900358
ILMN_3166238	ERCC-00123	NA	NA	NA	S	regular	-0.0163911195653892	4.36971824892638	-2.84989110075706	0.00455376809251335	0.258196073577851	-2.57667891398473
ILMN_2246661	FAHD1	81889	FAHD1	81889	I	regular	-0.0793361297064334	8.28853656937952	-2.84986619693728	0.00455411886271112	0.258196073577851	-2.57674740333077
ILMN_1731478	RGS3	5998	RGS3	5998	I	regular	-0.0453130069355349	4.71044984714407	-2.84975522778686	0.00455568216113868	0.258196073577851	-2.57705257857462
ILMN_1763837	ANPEP	290	ANPEP	290	S	regular	0.132723607491434	9.89438750352052	2.84949387255228	0.00455936597783027	0.258196073577851	-2.57777128379002
ILMN_1709434	VIT	5212	VIT	5212	S	regular	-0.0478109744996635	4.68162532035538	-2.84910510033706	0.00456485075104707	0.258196073577851	-2.57884025715546
ILMN_3286353	LOC391205	391205	TTC34	100287898	M	regular	0.0284079437746939	4.505875709817	2.84897386372615	0.00456670358144373	0.258196073577851	-2.57920107526924
ILMN_1859127	HS.190748	NA	NA	NA	S	regular	-0.0362269804978894	4.5633954544697	-2.84697187048973	0.00459505304262606	0.259195095010671	-2.5847033036096
ILMN_2079004	MDH2	4191	MDH2	4191	S	regular	-0.0512352544801489	11.7350101460413	-2.84695254151983	0.00459532753024856	0.259195095010671	-2.58475640863101
ILMN_1795893	TMEM167B	56900	TMEM167B	56900	S	regular	0.0736401771770935	8.53364072818544	2.84630712664656	0.00460450152028489	0.259403363624336	-2.58652944152513
ILMN_2193761	LOC442245	442245	GSTM2P1	442245	S	regular	-0.0470279031057321	4.67117016494921	-2.84453762078602	0.0046297388407171	0.260515019214335	-2.59138849376202
ILMN_1672631	LOC644974	644974	ALG1L2	644974	I	regular	0.0351385533861637	4.53551600389798	2.84337290492577	0.00464641892509656	0.261143091202309	-2.59458520089793
ILMN_3237035	SNORA54	677833	SNORA54	677833	S	regular	0.0618462313320801	4.70079526168599	2.8420828442903	0.00466495778142214	0.26187401790064	-2.59812445382301
ILMN_1719915	DHRS12	79758	DHRS12	79758	I	regular	0.111973300202743	6.11409114619705	2.84085445947215	0.00468267272905838	0.262557016063068	-2.60149305611872
ILMN_1786597	LOC653533	653533	NA	NA	S	regular	-0.0317322585481866	4.52295563233576	-2.83980710156809	0.00469782524909204	0.263094892618678	-2.60436411503476
ILMN_1749984	LOC440313	440313	NA	NA	S	regular	-0.164732449822109	10.6013489836814	-2.8383965881698	0.00471830202790472	0.263752584889757	-2.60822905137502
ILMN_1661833	ANKRD12	23253	ANKRD12	23253	S	regular	0.0630547782426004	9.10558496904096	2.83823067719332	0.00472071591829816	0.263752584889757	-2.60868354057061
ILMN_1733627	NEDD4L	23327	NEDD4L	23327	S	regular	0.0768200621305799	5.40905732451246	2.83604232012361	0.00475266010204259	0.265224214633209	-2.61467582340921
ILMN_1704797	CLEC10A	10462	CLEC10A	10462	I	regular	0.0753280811650821	4.92550716717335	2.8355564034737	0.00475977976065449	0.265246135522739	-2.61600578097673
ILMN_1790160	KIT	3815	KIT	3815	S	regular	0.102160431489079	5.2856469230375	2.83525076482685	0.00476426294178999	0.265246135522739	-2.61684220329815
ILMN_3285959	LOC645515	645515	ST13	6767	M	regular	-0.104722656876852	8.51397090355738	-2.83321992483096	0.00479414927251623	0.266596387806446	-2.62239766113662
ILMN_1664502	CRMP1	1400	CRMP1	1400	I	regular	-0.0153371591985803	4.37489198746072	-2.83204581550173	0.00481150527682888	0.266875180848348	-2.62560773473167
ILMN_3276971	LOC642469	642469	DVL1	1855	M	regular	-0.159557800150365	10.903661404717	-2.83191723097373	0.00481340950894446	0.266875180848348	-2.6259592130252
ILMN_1728471	ARFGEF1	10565	ARFGEF1	10565	S	regular	0.0685103872031827	8.70301258974004	2.83173690989841	0.00481608106934237	0.266875180848348	-2.62645208413157
ILMN_1675062	MYL9	10398	MYL9	10398	A	regular	-0.187699103263604	6.11036513456369	-2.83019735916513	0.0048389452498235	0.267623747049935	-2.63065889726688
ILMN_1717809	RNF24	11237	RNF24	11237	S	regular	0.116911151290835	9.64395780725111	2.82993757472196	0.00484281306026012	0.267623747049935	-2.6313685383683
ILMN_2295987	NBPF1	55672	NBPF1	55672	I	regular	-0.0377566143473552	4.56400570517314	-2.82968638255812	0.00484655561189684	0.267623747049935	-2.63205464838691
ILMN_1698164	LOC641693	641693	LOC729737	729737	S	regular	0.0769987136849909	4.95511311496822	2.82902790401905	0.00485637884880057	0.267853632006748	-2.63385294669026
ILMN_1675048	IGF1R	3480	IGF1R	3480	S	regular	0.0642815687126721	4.65898996400198	2.82834420659532	0.00486659741826846	0.268104760913526	-2.63571968888248
ILMN_1808383	ARL11	115761	ARL11	115761	S	regular	0.0655152024611647	4.90473584339817	2.82770413137109	0.00487618168731981	0.268320402312832	-2.63746693084118
ILMN_1669410	CHGA	1113	CHGA	1113	S	regular	-0.0558792166402936	4.80135675023858	-2.82672402327751	0.00489089068721659	0.268558095961215	-2.64014163395298
ILMN_1669321	MATK	4145	MATK	4145	I	regular	-0.0520863302870534	4.58564534862343	-2.82653524088091	0.00489372846390751	0.268558095961215	-2.64065671574514
ILMN_1715672	HPCAL1	3241	HPCAL1	3241	I	regular	-0.05020501738349	4.57339576103092	-2.82628274651333	0.00489752629407536	0.268558095961215	-2.64134557989649
ILMN_1689770	ARHGEF10L	55160	ARHGEF10L	55160	I	regular	-0.0895769174345769	5.80626294243144	-2.8247054094981	0.00492131200205072	0.269550055408618	-2.6456475787488
ILMN_1851912	HS.385477	NA	NA	NA	S	regular	0.067908152104136	4.90556160424558	2.8238944597203	0.00493358159707815	0.269747612570874	-2.6478584428845
ILMN_1695354	BMF	90427	BMF	90427	A	regular	0.110473099218437	5.83093884712081	2.8233685443814	0.00494155347431011	0.269747612570874	-2.64929189909036
ILMN_1714790	SSX8	280659	SSX8P	280659	S	regular	-0.0239704534120322	4.42425918492247	-2.82333783598178	0.0049420193161665	0.269747612570874	-2.64937559116579
ILMN_1713964	BTBD3	22903	BTBD3	22903	A	regular	0.0674155307623657	5.17920948864617	2.82264171362661	0.00495259008157736	0.269825268131682	-2.65127255311674
ILMN_2331087	MS4A7	58475	MS4A7	58475	A	regular	-0.111605121826805	8.18403233645111	-2.82249335468313	0.00495484559318791	0.269825268131682	-2.65167677878471
ILMN_1775742	RNF128	79589	RNF128	79589	A	regular	-0.0895039196340231	5.66266526935074	-2.82148345608156	0.00497022392906827	0.270351617235974	-2.65442784891123
ILMN_1735415	NUDT16L1	84309	NUDT16L1	84309	S	regular	-0.054237581040385	8.08938751351162	-2.82071432261998	0.00498196501581836	0.27058552536288	-2.65652241013912
ILMN_1812759	GCH1	2643	GCH1	2643	A	regular	-0.0951662550485083	7.09361942972076	-2.82045300422221	0.00498595985285024	0.27058552536288	-2.65723392594634
ILMN_1738816	FOXO1	2308	FOXO1	2308	S	regular	0.0670257344970094	8.98310337567254	2.81969756281542	0.00499752481194693	0.270902481873728	-2.65929047735011
ILMN_1709937	KCNN4	3783	KCNN4	3783	S	regular	0.0953820698818375	6.06460684150668	2.81895713722022	0.00500888349860776	0.270913188888854	-2.66130563342805
ILMN_1798373	ITPRIPL1	150771	ITPRIPL1	150771	A	regular	-0.0789212489329061	5.03992572416882	-2.81863199267401	0.00501387885516675	0.270913188888854	-2.66219039098586
ILMN_1710329	MYEF2	50804	MYEF2	50804	S	regular	-0.0722551877784548	5.04476842965123	-2.8185657820553	0.00501489663518028	0.270913188888854	-2.66237054596373
ILMN_2326509	CASP1	834	CASP1	834	A	regular	0.0675445213748301	10.3063877250379	2.81696729986501	0.00503952520552466	0.271933239795945	-2.66671867322241
ILMN_2396444	CD14	929	CD14	929	A	regular	0.0792559096850524	13.1197950900534	2.81603860226058	0.00505388441019483	0.272397462350399	-2.66924378253673
ILMN_1772064	LOC54103	54103	NA	NA	S	regular	-0.0718554806834442	6.45870288152357	-2.8145926988753	0.00507631432813317	0.272622945263489	-2.67317355902952
ILMN_3244240	LOC646476	646476	RPL7A	6130	S	regular	0.0827003761362036	5.51891337353687	2.81431283934842	0.00508066612641844	0.272622945263489	-2.67393395495382
ILMN_1735552	KIF1B	23095	KIF1B	23095	I	regular	0.0843828065678176	8.70245440412125	2.81385965714869	0.00508772025532745	0.272622945263489	-2.67516512422302
ILMN_1784780	CIC	23152	CIC	23152	S	regular	0.0780325649976475	7.40005525176015	2.81379683528204	0.00508869882639363	0.272622945263489	-2.67533577851221
ILMN_1663068	MGC33556	339541	ARMH1	339541	S	regular	0.089399065562826	8.27591690325484	2.8132431335878	0.00509733117524742	0.272622945263489	-2.67683973806486
ILMN_1792986	RFC1	5981	RFC1	5981	S	regular	0.0666706866008007	6.54151700474375	2.81262362882591	0.00510700514521962	0.272622945263489	-2.67852209163931
ILMN_1763746	LOC651754	651754	NA	NA	S	regular	0.032299780592568	4.57182779585644	2.81148692231786	0.00512479885599744	0.272622945263489	-2.68160804734572
ILMN_1769191	GNAS	2778	GNAS	2778	A	regular	-0.0682776358761146	12.8134886536815	-2.81144712961525	0.0051254227776131	0.272622945263489	-2.68171605556489
ILMN_1706273	HCCA2	81532	MOB2	81532	S	regular	-0.0750381821910741	8.03898224989122	-2.81086868352237	0.00513450018483125	0.272622945263489	-2.68328594846179
ILMN_1662886	KLHL34	257240	KLHL34	257240	S	regular	0.0523852486655833	4.68488324279861	2.81056523019529	0.00513926802615074	0.272622945263489	-2.68410939056941
ILMN_3235832	LOC728835	728835	CCL4L2	9560	S	regular	-0.149137814701086	7.93934652014974	-2.81044758650731	0.00514111751631088	0.272622945263489	-2.68442860189912
ILMN_1813338	LAG3	3902	LAG3	3902	S	regular	-0.158371085256208	6.81592286757621	-2.81023369837217	0.00514448162231852	0.272622945263489	-2.68500892727019
ILMN_3242349	LOC100131665	100131665	NA	NA	S	regular	0.0279457288994145	4.52185785017917	2.81017037802446	0.00514547792920864	0.272622945263489	-2.68518072104197
ILMN_1704629	SLC1A7	6512	SLC1A7	6512	S	regular	-0.112851115189436	5.38068787092896	-2.81007820612689	0.00514692851015571	0.272622945263489	-2.68543078495249
ILMN_1704139	DHRSX	207063	DHRSX	207063	S	regular	0.0915186906350937	5.31000295804755	2.81003677187593	0.00514758071399722	0.272622945263489	-2.68554319418564
ILMN_1767433	TBC1D5	9779	TBC1D5	9779	S	regular	0.088770033225205	5.42273725101496	2.8098677361172	0.00515024223032266	0.272622945263489	-2.68600176386108
ILMN_2320164	P2RY12	64805	P2RY12	64805	A	regular	-0.0983042094485609	5.30738430803404	-2.80930088847211	0.00515917651583385	0.272790737719335	-2.68753934493334
ILMN_1670410	LOC641710	641710	LINC01001	100133161	A	regular	0.111620382295237	6.40261044554342	2.80720327626741	0.00519236002680389	0.274156292662575	-2.69322653087972
ILMN_2103107	ADAMDEC1	27299	ADAMDEC1	27299	S	regular	0.0456642449366976	4.58663938111937	2.80654672859213	0.00520278606405479	0.274156292662575	-2.69500576142321
ILMN_1687960	LIMK2	3985	LIMK2	3985	A	regular	0.12271792884905	5.07459143832852	2.80618474518245	0.00520854250402867	0.274156292662575	-2.69598655658498
ILMN_1812523	DYX1C1	161582	DNAAF4	161582	A	regular	-0.0391104346689316	4.59277849075677	-2.8061137205335	0.00520967265038282	0.274156292662575	-2.69617898371314
ILMN_1720540	INSL4	3641	INSL4	3641	S	regular	-0.0469155501089645	4.67087692347487	-2.80551192853109	0.00521925730480883	0.274156292662575	-2.69780922990371
ILMN_1705187	LPPR5	163404	PLPPR5	163404	S	regular	-0.0379144114046747	4.56205345938602	-2.80511921135887	0.00522552066805779	0.274156292662575	-2.69887291269947
ILMN_1886395	HS.574341	NA	GRIN2A	2903	S	regular	-0.0300938319300278	4.49018651325942	-2.80504574221367	0.00522669316795315	0.274156292662575	-2.69907188942703
ILMN_1679910	LOC729759	729759	NA	NA	S	regular	0.0320205089107991	4.53281240433477	2.80475414920404	0.00523134907495943	0.274156292662575	-2.69986156197004
ILMN_2355831	FHL2	2274	FHL2	2274	A	regular	-0.128006744599807	6.60821528766774	-2.80368240832835	0.00524849402296699	0.274619821638539	-2.70276329532543
ILMN_1699121	TMEM16B	57101	ANO2	57101	S	regular	-0.0550958885278595	4.78399420630835	-2.80345402861484	0.00525215405318886	0.274619821638539	-2.70338149350838
ILMN_1754458	SDHALP1	255812	NA	NA	I	regular	0.0884047543287313	5.32970581930412	2.80240485631714	0.00526899789934066	0.274619821638539	-2.70622085819955
ILMN_1654732	OSR2	116039	OSR2	116039	I	regular	-0.0337110733124045	4.516506896882	-2.80187634691387	0.00527750133132513	0.274619821638539	-2.70765076817739
ILMN_2405684	BIRC3	330	BIRC3	330	A	regular	0.0769603487013705	10.0636971493738	2.80178910524646	0.00527890619779903	0.274619821638539	-2.70788677997984
ILMN_1714108	TP53INP1	94241	TP53INP1	94241	S	regular	0.0915549207010243	9.80586803226065	2.80130842727793	0.00528665270965717	0.274619821638539	-2.70918701348354
ILMN_1763207	BATF3	55509	BATF3	55509	S	regular	-0.0904572684513885	5.15187272599613	-2.80111552098096	0.00528976444450417	0.274619821638539	-2.70970876410368
ILMN_1719163	ZNF557	79230	ZNF557	79230	S	regular	-0.0916734612844437	6.94704758147745	-2.80095913344538	0.00529228831991246	0.274619821638539	-2.71013171746566
ILMN_1658835	CAV2	858	CAV2	858	A	regular	-0.0732657916754228	4.79706186098672	-2.80095086382069	0.00529242181041666	0.274619821638539	-2.71015408220203
ILMN_1659888	PPP1R14B	26472	PPP1R14B	26472	S	regular	0.0574557153484613	8.14298304243847	2.80028404784699	0.00530319577812166	0.27487747405044	-2.71195723814492
ILMN_1673867	LIMD2	80774	LIMD2	80774	S	regular	0.0774850095237272	5.47514739956204	2.79852146473504	0.00533177015927147	0.276056191736547	-2.71672148687418
ILMN_1741464	HOOK3	84376	HOOK3	84376	S	regular	0.0718218774004073	5.47473367031806	2.79745901925709	0.0053490614501319	0.276648781425783	-2.71959186547522
ILMN_1691559	ELF2	1998	ELF2	1998	A	regular	0.0494713333342892	9.06894602996924	2.79602496257199	0.00537248125686913	0.277301451544911	-2.72346454135739
ILMN_2159183	OR13C9	286362	OR13C9	286362	S	regular	0.0373713275818575	4.6362670056699	2.79596879146845	0.00537340048320443	0.277301451544911	-2.7236161925061
ILMN_1694514	ZDHHC11	79844	ZDHHC11	79844	I	regular	0.123305534116451	5.95312563504404	2.79488180801947	0.00539121677250708	0.277917811901256	-2.72655025714627
ILMN_1687738	LOC650276	650276	RPL7	6129	S	regular	-0.0555321392555894	13.2697745497805	-2.79383726046193	0.00540838790062993	0.278473041990674	-2.7293687345337
ILMN_2361163	SSBP3	23648	SSBP3	23648	A	regular	-0.120481693055422	7.45160292447777	-2.79351129637173	0.00541375649539168	0.278473041990674	-2.73024806662494
ILMN_3307266	PSMC3IP	29893	PSMC3IP	29893	A	regular	0.06513927857141	4.85762142245447	2.79187824564055	0.00544072539043594	0.279269976728876	-2.73465194501593
ILMN_2335813	GCH1	2643	GCH1	2643	A	regular	-0.0626943816842986	4.6660394197594	-2.79185849454504	0.00544105231164601	0.279269976728876	-2.73470519289638
ILMN_2394841	NKX2-1	7080	NKX2-1	7080	A	regular	-0.0144958551467813	4.3627223180285	-2.78980420530249	0.00547515230968456	0.279974083088746	-2.74024145233179
ILMN_1782991	C1ORF108	79647	NA	NA	I	regular	0.0726874408900651	5.11265363508381	2.78972410467635	0.0054764858438288	0.279974083088746	-2.7404572416026
ILMN_1654496	LOC646168	646168	LRRC77P	646168	A	regular	0.0290937740776513	4.50803227473966	2.78959734685157	0.00547859673890207	0.279974083088746	-2.74079871204454
ILMN_1862018	ATXN7L3	56970	ATXN7L3	56970	S	regular	0.0552445428326215	8.46641494949452	2.78956661742824	0.00547910858618591	0.279974083088746	-2.74088149117749
ILMN_1665510	ERRFI1	54206	ERRFI1	54206	S	regular	-0.0338329754835813	4.50122380275001	-2.78925199038733	0.005484351689945	0.279974083088746	-2.74172898485192
ILMN_1784216	KRTAP19-6	337973	KRTAP19-6	337973	S	regular	0.108655109420094	5.02963568940766	2.78791027111171	0.00550676180113386	0.280673382125455	-2.74534206128422
ILMN_1731745	NINJ2	4815	NINJ2	4815	S	regular	-0.124568761893499	10.8135435404748	-2.78739789332494	0.0055153416577635	0.280673382125455	-2.74672138401104
ILMN_1710243	OR1F1	4992	OR1F1	4992	S	regular	0.0418304265485488	4.64942953054484	2.78717600225113	0.00551906101651366	0.280673382125455	-2.74731863931654
ILMN_1805853	LOC653583	653583	PHLDB3	653583	S	regular	0.0791954300307918	5.11789615338359	2.78677637222135	0.00552576537940153	0.280673382125455	-2.74839419125768
ILMN_1777342	PREX1	57580	PREX1	57580	S	regular	0.0914396682598415	8.09816769906785	2.78640271213927	0.00553204072749397	0.280673382125455	-2.74939971331896
ILMN_1825229	HS.554282	NA	NA	NA	S	regular	0.0279511906504377	4.5125628574215	2.78630777277168	0.00553363619219088	0.280673382125455	-2.74965517505258
ILMN_1656165	USP9X	8239	USP9X	8239	A	regular	0.0498221630698719	8.82824296533156	2.78583056082494	0.0055416620923652	0.280779523765523	-2.75093912362252
ILMN_1698996	SLC19A1	6573	SLC19A1	6573	A	regular	0.0973039166914152	7.76501188540623	2.78435006414707	0.00556662864323835	0.28161929797442	-2.75492107456361
ILMN_1791188	GREB1	9687	GREB1	9687	I	regular	-0.0476398129906647	4.71508984844931	-2.78414241610961	0.00557013847186478	0.28161929797442	-2.75547940173157
ILMN_1651456	UTY	7404	UTY	7404	I	regular	0.0190676786440291	4.41792055707614	2.78335075724085	0.00558353808702768	0.281700223103646	-2.75760765591168
ILMN_2196666	SEC11B	157708	NA	NA	S	regular	0.0279339601757805	4.48413287172479	2.78334447642518	0.00558364451263064	0.281700223103646	-2.75762453858246
ILMN_1797794	LOC642930	642930	NA	NA	S	regular	0.0312014156618356	4.53674142456019	2.7820692314202	0.00560529103216655	0.282298407648975	-2.76105159974849
ILMN_1723277	MFAP3L	9848	MFAP3L	9848	I	regular	-0.091476308374443	5.55127657870609	-2.78194334618046	0.00560743197155794	0.282298407648975	-2.76138981803758
ILMN_1809139	AHCTF1	25909	AHCTF1	25909	I	regular	0.066292203050426	8.41243937637122	2.78069259462166	0.00562874382910848	0.282649567989456	-2.76474943067304
ILMN_1666385	CALM3	808	CALM3	808	S	regular	-0.0461215121237835	11.5733918984941	-2.78060400587612	0.00563025608994806	0.282649567989456	-2.76498733118492
ILMN_1708537	RBPJ	3516	RBPJ	3516	I	regular	0.109156566273895	7.3563831568785	2.78023568826254	0.00563654742589932	0.282649567989456	-2.76597635042234
ILMN_1718303	PVRL2	5819	NECTIN2	5819	S	regular	0.149740115234583	6.0820463284006	2.7798033452568	0.00564394051267676	0.282649567989456	-2.76713713090234
ILMN_1744129	DTX2	113878	DTX2	113878	I	regular	0.0854583670664542	5.36039979944009	2.7797840240935	0.00564427111024314	0.282649567989456	-2.76718900143946
ILMN_3255269	LOC100129707	100129707	PARL	55486	M	regular	-0.0694777188544852	5.0256538487161	-2.77722012074042	0.00568829689658647	0.284553143802496	-2.77406908241164
ILMN_1710312	TMEM31	203562	TMEM31	203562	S	regular	-0.0249213545029906	4.47401386638411	-2.77678628713338	0.00569577707898216	0.284586831156834	-2.77523264035591
ILMN_1673953	HRH1	3269	HRH1	3269	S	regular	-0.0877790206716563	5.99048521331358	-2.77648380606927	0.00570099773760494	0.284586831156834	-2.77604380165271
ILMN_3202519	LOC643167	643167	RBM39	9584	A	regular	-0.0251938657244003	4.52818031629775	-2.77593282865783	0.00571051843307486	0.284761711073131	-2.7775211337755
ILMN_2162989	TMEM189	387521	PEDS1	387521	S	regular	-0.0589111743830558	8.03998698604108	-2.77484815291877	0.00572930328614975	0.285139505281817	-2.78042863750629
ILMN_1729816	VDAC3	7419	VDAC3	7419	S	regular	-0.0412710416190378	10.9065887192418	-2.77471065655114	0.00573168849128566	0.285139505281817	-2.78079712173654
ILMN_1768705	SYT4	6860	SYT4	6860	S	regular	0.0149555462589551	4.36486859770224	2.77445241365095	0.00573617076322908	0.285139505281817	-2.78148915354901
ILMN_1722674	MGC3196	79064	TMEM223	79064	A	regular	-0.0752208211602233	5.7059511821063	-2.77247272419373	0.00577063729959684	0.286551803702856	-2.78679219441791
ILMN_1744725	BTBD6	90135	BTBD6	90135	S	regular	-0.0501476121374212	8.45218123637429	-2.77017074134155	0.0058109504318167	0.288080515920125	-2.79295395737854
ILMN_1913678	HS.407903	NA	IRAK3	11213	S	regular	0.0988664233069478	9.61290409483881	2.76912946879471	0.0058292690735918	0.288080515920125	-2.79573952282662
ILMN_1805457	NHLH1	4807	NHLH1	4807	S	regular	0.028843252232978	4.53011409497955	2.76872579447126	0.00583638476940921	0.288080515920125	-2.79681914119619
ILMN_1694671	ZFAND2A	90637	ZFAND2A	90637	S	regular	-0.0691069854317078	8.4303483483329	-2.76848637983445	0.00584060871685375	0.288080515920125	-2.79745937847142
ILMN_3277715	LOC389873	389873	SEPHS1	22929	M	regular	-0.0811059532524305	5.19122915083149	-2.7682445920822	0.00584487733784767	0.288080515920125	-2.79810590741982
ILMN_2300186	DYNLL1	8655	DYNLL1	8655	A	regular	-0.064779522595797	9.84327842142349	-2.76823625618224	0.00584502455356174	0.288080515920125	-2.7981281962438
ILMN_1678494	ZNF438	220929	ZNF438	220929	S	regular	0.0989791812821309	7.01439101931278	2.7680152601833	0.00584892866438731	0.288080515920125	-2.79871907943702
ILMN_1749579	PKHD1	5314	PKHD1	5314	A	regular	0.0222032064791688	4.42416949059234	2.76792319798365	0.00585055572890008	0.288080515920125	-2.79896521522885
ILMN_1743890	LOC648359	648359	NA	NA	S	regular	-0.0319087197750724	4.52081411009261	-2.76747223004494	0.00585853184034201	0.288080515920125	-2.80017080012979
ILMN_1771732	AS3MT	57412	AS3MT	57412	S	regular	0.0450696715446278	4.70208388004217	2.76614480503554	0.00588206663222162	0.288080515920125	-2.8037183366339
ILMN_3252608	HCRP1	387535	NA	NA	M	regular	0.0556781361758068	4.84884883274477	2.76613181295294	0.00588229739917681	0.288080515920125	-2.80375304975594
ILMN_2176063	FCGR1A	2209	FCGR1A	2209	S	regular	0.196803889755049	7.2873351089351	2.76584101223725	0.00588746477930055	0.288080515920125	-2.8045299893556
ILMN_1695797	NCOA6	23054	NCOA6	23054	S	regular	0.0433814030135933	9.20011085222429	2.76565642175989	0.00589074698662085	0.288080515920125	-2.80502312330742
ILMN_1694759	C19ORF42	79086	SMIM7	79086	S	regular	0.0554169863459135	7.52598737443167	2.76502168447835	0.00590204589171914	0.288080515920125	-2.80671858219841
ILMN_2106573	DENND2C	163259	DENND2C	163259	S	regular	-0.0224086316960742	4.46278196216697	-2.76455575856786	0.00591035226449247	0.288080515920125	-2.80796288574217
ILMN_1684357	C14ORF139	79686	NA	NA	S	regular	0.067219251776682	7.19922783204914	2.7641098291822	0.00591831204130403	0.288080515920125	-2.80915359613677
ILMN_3190167	LOC100128997	100128997	NA	NA	A	regular	-0.0310403168309254	4.54082850134647	-2.76351254252819	0.00592898870576443	0.288080515920125	-2.8107481655336
ILMN_3267232	LOC100129808	100129808	RPL24	6152	M	regular	0.0350181606361619	4.54797749947455	2.76320122964223	0.00593456040907512	0.288080515920125	-2.81157914159071
ILMN_2394305	PDGFB	5155	PDGFB	5155	A	regular	-0.0552202306528707	4.83651960407154	-2.76301626140015	0.00593787310780069	0.288080515920125	-2.81207282755405
ILMN_1901289	HS.560651	NA	NA	NA	S	regular	-0.0587032275262189	4.85456096672613	-2.76299373259487	0.00593827670282139	0.288080515920125	-2.81213295544417
ILMN_1805449	TAPBPL	55080	TAPBPL	55080	S	regular	-0.0699537681950561	7.54310956297644	-2.76255067625994	0.00594621892979857	0.288080515920125	-2.81331534690541
ILMN_1740837	CERKL	375298	CERKL	375298	I	regular	-0.0268887990459539	4.48710134124748	-2.76236013581595	0.00594963750885466	0.288080515920125	-2.81382378868829
ILMN_1656940	ABLIM3	22885	ABLIM3	22885	S	regular	-0.127013872514722	5.92676468422012	-2.76217704330664	0.0059529241343975	0.288080515920125	-2.81431232423231
ILMN_1797578	CASP10	843	CASP10	843	A	regular	-0.0608741574832124	4.95157925577828	-2.76215215859472	0.00595337095725487	0.288080515920125	-2.8143787203
ILMN_1736597	TKT	7086	TKT	7086	S	regular	0.0755145476599137	11.8435459972352	2.76213877749531	0.00595361123702812	0.288080515920125	-2.81441442279958
ILMN_1699455	FAM90A6P	389618	FAM90A7P	441317	S	regular	0.0347202137321229	4.54733209442615	2.76032719158615	0.00598622229439783	0.288835939422318	-2.81924641989277
ILMN_1786429	P2RY5	10161	LPAR6	10161	S	regular	0.0916424341466891	8.05804823492037	2.75999955548882	0.00599213740708735	0.288835939422318	-2.8201199871881
ILMN_1794967	EIF4ENIF1	56478	EIF4ENIF1	56478	S	regular	0.055833292464584	6.82647930873351	2.75957923154586	0.00599973363254483	0.288835939422318	-2.82124053839194
ILMN_1765641	SEMA3A	10371	SEMA3A	10371	S	regular	-0.0346699455868275	4.58121824088318	-2.75923136123643	0.00600602703364863	0.288835939422318	-2.82216780867837
ILMN_1723467	ITGB1	3688	ITGB1	3688	I	regular	-0.0593187214417019	11.3729745733813	-2.75914176418867	0.00600764892008505	0.288835939422318	-2.82240661691752
ILMN_1695276	MAPRE2	10982	MAPRE2	10982	S	regular	-0.0584173102993731	8.47150369183643	-2.75903020045087	0.00600966900094378	0.288835939422318	-2.82270396374952
ILMN_1724666	INADL	10207	NA	NA	I	regular	0.121478623275021	7.09263124361508	2.75890439536705	0.00601194768571272	0.288835939422318	-2.82303925354864
ILMN_2112493	DAP	1611	DAP	1611	S	regular	-0.0721778767576248	8.25204367485121	-2.75828797684869	0.00602312405209247	0.289079411275022	-2.82468188900367
ILMN_3236695	LOC100133747	100133747	NA	NA	S	regular	-0.0719429453988863	4.94482206835904	-2.75758068368594	0.00603597120673785	0.289402497889012	-2.82656624932971
ILMN_1789965	LOC643313	643313	LOC100288069	100288069	A	regular	0.0698974612894034	4.79602699654876	2.75717319715098	0.00604338396072322	0.289464634790794	-2.82765165642587
ILMN_1668277	BLK	640	BLK	640	S	regular	0.140862904369804	6.9913549814912	2.75679587420902	0.00605025533024982	0.289500741146018	-2.82865657919387
ILMN_1779010	MAP3K3	4215	MAP3K3	4215	A	regular	0.104292679019578	7.70172750442094	2.75546147580299	0.00607461251502549	0.289610266885082	-2.83220940787956
ILMN_1705213	TMBIM1	64114	TMBIM1	64114	S	regular	-0.0652647584058035	9.74141312800077	-2.75518957078529	0.00607958653280755	0.289610266885082	-2.83293314902696
ILMN_1844496	HS.132448	NA	NA	NA	S	regular	-0.0469342835421668	4.65432416431872	-2.75503972599645	0.00608232924857986	0.289610266885082	-2.83333196767929
ILMN_1734476	KIF2A	3796	KIF2A	3796	S	regular	-0.0629123008377438	8.03649996423713	-2.75493542536858	0.00608423899696762	0.289610266885082	-2.83360955608362
ILMN_1805609	LIPI	149998	LIPI	149998	S	regular	-0.0186966950209441	4.42620800932263	-2.75481200322384	0.00608649956083405	0.289610266885082	-2.83393802182886
ILMN_1780546	OSM	5008	OSM	5008	S	regular	0.135568438561672	6.34508414362091	2.75466115530337	0.00608926347760406	0.289610266885082	-2.83433945694809
ILMN_1780622	GP5	2814	NA	NA	S	regular	-0.0758769534777591	5.10132465007861	-2.75409825022241	0.00609958734049879	0.28981001176147	-2.83583726670295
ILMN_1813455	SP110	3431	SP110	3431	I	regular	0.103586788358295	8.1516175764812	2.75317410660942	0.00611657072942922	0.290151196732204	-2.83829563687014
ILMN_1701603	ALPL	249	ALPL	249	S	regular	0.159186215305794	11.5328494197195	2.7530404354452	0.00611903079556959	0.290151196732204	-2.83865115737878
ILMN_1658639	SLC46A3	283537	SLC46A3	283537	S	regular	0.0604357283480984	8.32709647803602	2.75206006854225	0.00613710066934368	0.290660859036581	-2.84125809337783
ILMN_1724138	KAT5	10524	KAT5	10524	I	regular	0.076248125619465	5.03809645071037	2.75179128414368	0.00614206324697464	0.290660859036581	-2.84197267234728
ILMN_1770665	HERC4	26091	HERC4	26091	I	regular	0.0837975257227375	5.55001280394472	2.75099121158483	0.00615685647987707	0.290854396256362	-2.84409931131488
ILMN_1692398	CNTNAP1	8506	CNTNAP1	8506	S	regular	0.0890748232718549	5.14846673097712	2.7503299028078	0.00616910827407106	0.290854396256362	-2.84585665553589
ILMN_1670956	GRINL1A	81488	POLR2M	81488	A	regular	-0.0269367954605724	4.48831167186958	-2.75019473607908	0.0061716151608072	0.290854396256362	-2.84621579355701
ILMN_1743034	KIF1B	23095	KIF1B	23095	I	regular	0.112872155084834	6.30060133115975	2.75002076737027	0.00617484304748834	0.290854396256362	-2.84667800325763
ILMN_1746954	PXDNL	137902	PXDNL	137902	S	regular	-0.0391260826577898	4.60201147072712	-2.74991082663699	0.00617688371907199	0.290854396256362	-2.84697008526781
ILMN_2180352	DIP2B	57609	DIP2B	57609	S	regular	0.0576779186629783	9.59366051481347	2.74898200167226	0.00619414848496547	0.291377424208768	-2.84943726347588
ILMN_1707088	DENND2D	79961	DENND2D	79961	S	regular	-0.0708429264482209	9.73880554322302	-2.74776525717846	0.0062168309617782	0.291834654363977	-2.85266800112204
ILMN_1718805	PPP2R3A	5523	PPP2R3A	5523	I	regular	-0.0718218315679268	5.03426462760461	-2.74758812508598	0.00622013929470103	0.291834654363977	-2.853138212092
ILMN_3248928	UBN2	254048	UBN2	254048	S	regular	0.0866099566548457	6.31706544540625	2.74704230359697	0.00623034371590706	0.291834654363977	-2.8545869530206
ILMN_2347380	ARHGEF11	9826	ARHGEF11	9826	A	regular	0.104959919400241	5.66179267856549	2.74655241115497	0.00623951538416086	0.291834654363977	-2.85588700720272
ILMN_1785005	NCF4	4689	NCF4	4689	A	regular	0.0971183506551241	10.1931391011012	2.74654497593356	0.00623965467875999	0.291834654363977	-2.85590673672157
ILMN_1680094	HEMGN	55363	HEMGN	55363	A	regular	-0.182474875804081	7.31504318017733	-2.7463542302636	0.00624322914941223	0.291834654363977	-2.85641286672444
ILMN_1798964	MGC45922	284365	LINC01869	284365	A	regular	-0.0386203261304575	4.57954791634429	-2.74615116962226	0.00624703642775624	0.291834654363977	-2.85695163616608
ILMN_1866984	HS.540658	NA	NA	NA	S	regular	0.0475206348963267	4.66989835819702	2.74524927573563	0.0062639718016159	0.292239620938848	-2.85934411396073
ILMN_1678141	LOC339799	339799	EIF3F	8665	A	regular	-0.027491767451396	4.51591540978032	-2.74503209983552	0.0062680560246166	0.292239620938848	-2.85992010837668
ILMN_1702787	SEMA4A	64218	SEMA4A	64218	S	regular	0.0987696518142953	9.66272254237179	2.74453201031315	0.00627746988232608	0.292390459883186	-2.86124627891729
ILMN_1651769	ZFYVE16	9765	ZFYVE16	9765	S	regular	0.103575512453855	6.28509528667814	2.74230149037908	0.00631961358706486	0.29394067359257	-2.8671584663108
ILMN_1740648	CYP2D6	1565	CYP2D6	1565	A	regular	-0.0636570850764737	4.97246051655112	-2.74211361839291	0.00632317489840535	0.29394067359257	-2.86765622452819
ILMN_1777061	ZSWIM6	57688	ZSWIM6	57688	A	regular	0.0584166234083069	8.50873401935399	2.74167150511862	0.00633156277025318	0.294041751694496	-2.86882745290239
ILMN_1716687	TPM1	7168	TPM1	7168	A	regular	-0.141240221966373	7.73742121231787	-2.74133893713041	0.00633787894238149	0.29404651489247	-2.86970835769357
ILMN_1660227	LOC646434	646434	LINC00999	399744	S	regular	0.0969252032581118	5.67314009280086	2.74087492509459	0.00634670101986757	0.294167416614293	-2.87093725779915
ILMN_2199658	ANKS4B	257629	ANKS4B	257629	S	regular	0.030181278831985	4.53995638312191	2.74018997495418	0.00635974396484502	0.294285010058041	-2.87275092673866
ILMN_1714965	NFKB1	4790	NFKB1	4790	S	regular	0.0392012287677167	11.1894821885976	2.74005922978123	0.00636223638628533	0.294285010058041	-2.87309707490496
ILMN_2183938	LEMD3	23592	LEMD3	23592	S	regular	0.100716931786397	9.24996279646525	2.73953436807265	0.00637225080640748	0.294285010058041	-2.8744864863486
ILMN_3244390	ASAP1IT1	29065	ASAP1-IT1	29065	S	regular	0.125856892441763	5.70621876233112	2.7394368672001	0.00637411270015621	0.294285010058041	-2.87474456176903
ILMN_1713550	LGR6	59352	LGR6	59352	A	regular	-0.102806508697149	5.35641951558399	-2.73874691371831	0.00638730221009239	0.294604564686088	-2.87657054763938
ILMN_1802082	PRDM8	56978	PRDM8	56978	S	regular	0.0779576416545902	7.28317014464857	2.73823991129151	0.00639701002766296	0.294604564686088	-2.87791206284911
ILMN_1703142	MARCH2	51257	MARCHF2	51257	A	regular	-0.114071010140986	10.1013818927234	-2.7379637058873	0.00640230426574632	0.294604564686088	-2.87864279379327
ILMN_1809607	PPIF	10105	PPIF	10105	S	regular	0.064513501067855	4.85686128555713	2.73777436756403	0.00640593574080224	0.294604564686088	-2.87914366728184
ILMN_2100689	MAP2K4	6416	MAP2K4	6416	S	regular	0.0795776758886233	8.13314791144094	2.73706629238388	0.00641953297662207	0.2949432612162	-2.88101650373002
ILMN_3305365	LOC729530	729530	CNOT6L	246175	M	regular	0.0599476707271582	4.73456548442117	2.73666355222723	0.00642727844960349	0.295012704239172	-2.88208152908199
ILMN_1800354	CST3	1471	CST3	1471	S	regular	0.0744034542743783	12.5225499021521	2.73541915063859	0.00645126401587979	0.295663031836104	-2.88537132378431
ILMN_3308663	MIR1228	100302201	MIR1228	100302201	S	regular	-0.0491442150606482	4.68261422230065	-2.73486809310158	0.00646191130776265	0.295663031836104	-2.88682767779093
ILMN_1665877	RNF149	284996	RNF149	284996	S	regular	0.0720353420623883	12.3076434275877	2.73467116326945	0.00646572014353502	0.295663031836104	-2.8873480617696
ILMN_1674941	ANO6	196527	ANO6	196527	S	regular	-0.0998989262830051	8.31097121041781	-2.73463406757642	0.00646643784101531	0.295663031836104	-2.88744608248593
ILMN_2235851	LINCR	93082	NEURL3	93082	I	regular	-0.0512719807267827	4.72596461863233	-2.73247198694821	0.00650839241982039	0.297294068033939	-2.89315688122931
ILMN_1654735	SLCO3A1	28232	SLCO3A1	28232	A	regular	0.0800906433571975	8.56817237706839	2.7319247730391	0.00651904982372452	0.297365679904056	-2.89460156665031
ILMN_1659230	KRTHA5	3886	NA	NA	S	regular	0.0196991202904265	4.40687064305858	2.73173759587725	0.00652269885224611	0.297365679904056	-2.89509566385973
ILMN_3251728	MTMR10	54893	MTMR10	54893	S	regular	0.0732028654388733	9.45071030852874	2.73142426438386	0.00652881139023972	0.297365679904056	-2.89592270097414
ILMN_2209551	SIGLECP3	284367	SIGLEC17P	284367	S	regular	-0.0610024721008045	4.62738668622932	-2.73032379065312	0.00655032063511395	0.298058484053363	-2.89882666744346
ILMN_1677041	CHUK	1147	CHUK	1147	S	regular	0.0524519276063641	8.20046628346056	2.72894844619986	0.00657729220474038	0.298998269937492	-2.90245437599933
ILMN_2395827	RASGRP4	115727	RASGRP4	115727	A	regular	0.112759726890257	5.5780961326949	2.72848623524243	0.00658637898355795	0.299124004451932	-2.90367313916518
ILMN_1821887	HS.569948	NA	NA	NA	S	regular	0.115158852874098	5.59834656470563	2.72762255220356	0.00660338880466802	0.299608982169995	-2.90594997179984
ILMN_1676042	ALOX15	246	NA	NA	I	regular	0.188382652473155	6.16273913162001	2.72685589909035	0.00661852085044427	0.299698213584234	-2.90797042926962
ILMN_2303955	FKBP1B	2281	FKBP1B	2281	A	regular	-0.104694926247689	5.68452534671592	-2.72682365710311	0.00661915792104403	0.299698213584234	-2.90805538856458
ILMN_1675878	LOC285359	285359	PDCL3P4	285359	A	regular	0.107619494619227	5.86624189204074	2.72656076034242	0.00662435457196518	0.299698213584234	-2.90874809868438
ILMN_2414533	ARMCX6	54470	ARMCX6	54470	A	regular	-0.0592061621367221	7.1187562655868	-2.72612438467067	0.00663298848395902	0.299802210149372	-2.90989776763032
ILMN_3242642	LOC100133616	100133616	NA	NA	S	regular	0.0275373560580892	4.53067941913154	2.72567062964918	0.00664197701640738	0.299922021323899	-2.91109303463447
ILMN_1889229	HS.28456	NA	NA	NA	S	regular	0.0691507708796521	4.99113892391521	2.72527074550296	0.00664990751293369	0.299993873436188	-2.91214623668995
ILMN_1846732	HS.475353	NA	NA	NA	S	regular	0.0522012323252728	4.79188493423524	2.72435265805117	0.00666814732555036	0.300408316397003	-2.91456369882075
ILMN_1808811	SBNO2	22904	SBNO2	22904	S	regular	0.0997858000749879	8.24985893585573	2.72416955431134	0.00667179047256619	0.300408316397003	-2.91504574394817
ILMN_1761119	KRTAP13-4	284827	KRTAP13-4	284827	S	regular	-0.0380558787928384	4.6393949554141	-2.72299685639897	0.00669516579424568	0.301174268898373	-2.91813228300519
ILMN_2137464	DVL3	1857	DVL3	1857	S	regular	0.0963224554434062	6.95375099682383	2.72216065227515	0.00671187887650584	0.301639358093909	-2.92033238346057
ILMN_2380605	MTMR3	8897	MTMR3	8897	A	regular	0.119605452446039	7.38711511299576	2.72182599014423	0.00671857824947533	0.301653964421178	-2.92121271480596
ILMN_2341467	PARL	55486	PARL	55486	A	regular	0.0482165760911163	9.49311233047072	2.72128619141688	0.0067293968172261	0.301761276006469	-2.9226324382788
ILMN_1655155	PRPS1L1	221823	PRPS1L1	221823	S	regular	-0.0296512689366311	4.51519136740026	-2.72107062253784	0.00673372160393109	0.301761276006469	-2.92319932918685
ILMN_2044927	RNF5	6048	RNF5	6048	S	regular	-0.0686606826913153	6.36569526349089	-2.72047588374356	0.00674566637053285	0.301852108531312	-2.92476311387087
ILMN_1699750	ABHD9	79852	EPHX3	79852	S	regular	-0.0384755731035639	4.62492647371366	-2.71986680811299	0.00675791887325036	0.301852108531312	-2.92636425156806
ILMN_1844593	HS.551128	NA	NA	NA	S	regular	0.0865017660783305	4.94979961115524	2.71983763797633	0.00675850617897221	0.301852108531312	-2.9264409252795
ILMN_3305849	LOC728431	728431	ZC3H12A-DT	728431	M	regular	-0.0742057828085282	7.28248605634599	-2.71941335129687	0.00676705388577	0.301852108531312	-2.92755607271984
ILMN_1761717	SLCO6A1	133482	SLCO6A1	133482	S	regular	0.0216326528184443	4.44175453844612	2.71934353990105	0.00676846124390352	0.301852108531312	-2.92773954097755
ILMN_1728742	C5ORF4	10826	FAXDC2	10826	A	regular	-0.176518705328267	9.25358729726587	-2.71905627759825	0.00677425506585181	0.301852108531312	-2.92849443430561
ILMN_3247597	LOC100134734	100134734	LINC01002	399844	S	regular	0.140255189050298	7.5635113168482	2.71865017310803	0.00678245345517687	0.301852108531312	-2.92956149964552
ILMN_1831943	HS.120300	NA	NA	NA	S	regular	0.0745314826026154	5.39976382353659	2.71843619062252	0.00678677690504229	0.301852108531312	-2.9301236900059
ILMN_2339835	PTGS1	5742	PTGS1	5742	A	regular	-0.142154122442676	9.26503343953206	-2.71803225013807	0.00679494516892821	0.301931634018018	-2.93118483481928
ILMN_1684439	MLF1	4291	MLF1	4291	S	regular	-0.0431649220819279	4.61211156691871	-2.71748432815862	0.00680603910972132	0.302123461611895	-2.93262397205034
ILMN_1872491	HS.574252	NA	NA	NA	S	regular	0.0349212006777827	4.56822888189148	2.71718873747634	0.00681203079982022	0.302123461611895	-2.9334002349445
ILMN_1727309	FAM82A2	55177	RMDN3	55177	S	regular	-0.0569171310766133	8.03577188324391	-2.71665614791136	0.00682283851216825	0.302264543254591	-2.93479868357833
ILMN_2232478	APOBEC3G	60489	APOBEC3G	60489	S	regular	-0.134356226295938	7.8010658670505	-2.71640273801089	0.00682798632248923	0.302264543254591	-2.93546398198676
ILMN_1734788	ATP2B2	491	ATP2B2	491	I	regular	-0.0193039361391045	4.42254838405167	-2.71577769524619	0.0068406985121907	0.302544276348038	-2.93710470208115
ILMN_1808500	CEP68	23177	CEP68	23177	S	regular	0.0809664813801349	4.88302996671021	2.71532606631984	0.00684989706147229	0.302668234024326	-2.93828998760965
ILMN_3190417	LOC100128304	100128304	NA	NA	A	regular	0.0409682757422544	4.6353334772847	2.71481564399703	0.00686030650188881	0.302845414728437	-2.93962934425306
ILMN_3185725	KRT18P26	729634	NA	NA	A	regular	0.0281230799398895	4.46955340191581	2.71393217996364	0.00687835736772406	0.30306986398984	-2.941946991095
ILMN_1675501	SENP5	205564	SENP5	205564	S	regular	0.0641274606010962	5.74385484022016	2.71351389480727	0.00688691865589828	0.30306986398984	-2.94304404956258
ILMN_1673152	NRXN1	9378	NRXN1	9378	I	regular	-0.0329287740617879	4.53424084923315	-2.71185622660256	0.0069209416333041	0.30306986398984	-2.94739008938218
ILMN_1732750	CHCHD8	51287	COA4	51287	S	regular	-0.0706455170562769	5.61093335977846	-2.71181371348283	0.00692181618639882	0.30306986398984	-2.94750151549463
ILMN_1749722	RNF213	57674	RNF213	57674	S	regular	-0.168398686730445	11.7489854532699	-2.71177784440733	0.0069225541398483	0.30306986398984	-2.9475955263697
ILMN_1730999	TPR	7175	TPR	7175	S	regular	0.0567246547782303	9.15067623173429	2.71157407369597	0.00692674776777263	0.30306986398984	-2.94812957530262
ILMN_1806284	KRT84	3890	KRT84	3890	S	regular	-0.0451980303802229	4.58567731353821	-2.71113039848783	0.00693588658010735	0.30306986398984	-2.94929223906159
ILMN_1804938	GPR175	131601	TPRA1	131601	S	regular	-0.123266979536633	11.6468699725943	-2.7103942105204	0.0069510745332877	0.30306986398984	-2.95122103364981
ILMN_1766896	ZDHHC19	131540	ZDHHC19	131540	S	regular	0.142160735239015	5.92707854649302	2.71038687206259	0.00695122608032172	0.30306986398984	-2.95124025767214
ILMN_2379560	CDC14B	8555	CDC14B	8555	A	regular	-0.0974043948683077	6.72040625729678	-2.70997311976874	0.00695977532606984	0.30306986398984	-2.9523240526475
ILMN_2358626	ADK	132	ADK	132	A	regular	0.0867558356909245	7.74516807559124	2.70965402049372	0.00696637525210439	0.30306986398984	-2.9531598010377
ILMN_1791726	TUBB3	10381	TUBB3	10381	S	regular	-0.0237564381999291	4.43957358668601	-2.70938373543116	0.00697196996433395	0.30306986398984	-2.953867626105
ILMN_1654823	MGC70863	284942	RPL23AP7	118433	I	regular	-0.109262028485299	5.03839875206779	-2.70905361136727	0.00697880879300972	0.30306986398984	-2.95473206515357
ILMN_1692742	DENND3	22898	DENND3	22898	S	regular	0.104921283143832	8.95584155641881	2.70878123050231	0.00698445596664315	0.30306986398984	-2.95544522506119
ILMN_1767992	SLC12A6	9990	SLC12A6	9990	S	regular	0.0852316329177896	6.79588993815338	2.70874192658462	0.00698527118026896	0.30306986398984	-2.95554812661178
ILMN_1666819	PHLDB1	23187	PHLDB1	23187	S	regular	-0.124726564630428	6.73453710640955	-2.7086573246652	0.00698702622332937	0.30306986398984	-2.95576961790243
ILMN_2082314	TOM1	10043	TOM1	10043	S	regular	0.0675653569400202	9.69668740259934	2.70842501158711	0.00699184753601219	0.30306986398984	-2.95637778852759
ILMN_1877025	HS.578895	NA	NA	NA	S	regular	-0.080369632665644	5.33964317782451	-2.70818991817557	0.00699672960106592	0.30306986398984	-2.95699318622972
ILMN_1708249	NR1D1	9572	NR1D1	9572	S	regular	-0.137374024128203	6.48068267174762	-2.70804732228881	0.00699969231308585	0.30306986398984	-2.95736643038891
ILMN_1684887	SAMSN1	64092	SAMSN1	64092	S	regular	0.111837660819474	7.5674702792425	2.70803962430412	0.00699985228611186	0.30306986398984	-2.95738657929014
ILMN_1680196	LAPTM4B	55353	LAPTM4B	55353	S	regular	-0.0793778893010222	6.19031227181095	-2.70764228677688	0.00700811389286744	0.30306986398984	-2.95842650517743
ILMN_3281591	LOC134505	134505	EIF3K	27335	M	regular	0.0353521673638531	4.58821957330712	2.70750997434578	0.00701086693655938	0.30306986398984	-2.9587727651025
ILMN_1772207	LOC653377	653377	COX20	116228	S	regular	-0.0668452660203798	7.54595274036032	-2.70724190798594	0.00701644761802233	0.30306986398984	-2.95947424096844
ILMN_1709101	AKAP13	11214	AKAP13	11214	A	regular	0.0889373493984184	7.06028484054838	2.70711487157915	0.00701909369509254	0.30306986398984	-2.95980664620873
ILMN_1900263	HS.452445	NA	NA	NA	S	regular	0.133172154655783	8.00615349435327	2.70575439273433	0.00704748790038293	0.303652099800115	-2.96336554499838
ILMN_1773352	CCL5	6352	CCL5	6352	S	regular	-0.100081428606269	11.2045686163857	-2.70544642884527	0.00705392967759883	0.303652099800115	-2.9641709117523
ILMN_1668743	LOC728069	728069	RILPL2	196383	S	regular	0.0662985405714247	9.46861488919332	2.70527427984598	0.0070575328824271	0.303652099800115	-2.96462106563934
ILMN_1716068	ARGFX	503582	ARGFX	503582	S	regular	-0.0188193393714393	4.4180820905952	-2.7052345576736	0.00705836453196749	0.303652099800115	-2.96472493153928
ILMN_1736218	CHRNB3	1142	CHRNB3	1142	S	regular	-0.0940862767798892	5.57613979678161	-2.7046706694536	0.00707017999022912	0.303652099800115	-2.96619923196458
ILMN_1662479	LOC643904	643904	RNF222	643904	S	regular	0.023687142834861	4.46945328488277	2.70462785728331	0.00707107778415839	0.303652099800115	-2.9663111533144
ILMN_2320513	APBB3	10307	APBB3	10307	A	regular	0.0873131032287036	7.24465618883849	2.7041991791972	0.00708007305362481	0.303762735373243	-2.96743172652558
ILMN_2363097	SLC9A6	10479	SLC9A6	10479	A	regular	-0.0320243041360575	4.5959220045784	-2.70346695725418	0.00709546164515022	0.304147220501308	-2.9693453708045
ILMN_1657837	ZC3H8	84524	ZC3H8	84524	S	regular	-0.0705915329853911	6.04667647236843	-2.70260040660477	0.00711371223882783	0.304653578532171	-2.97160943001901
ILMN_2109489	GZMB	3002	GZMB	3002	S	regular	-0.154283282860633	10.235870924219	-2.70133086957381	0.0071405265406935	0.30528222054404	-2.97492511001352
ILMN_1685625	UCP2	7351	UCP2	7351	S	regular	-0.0955515370223384	10.7548262938776	-2.70129463481287	0.00714129320081676	0.30528222054404	-2.97501972300298
ILMN_1813399	ATP2B1	490	ATP2B1	490	A	regular	0.0903424727503161	5.47084251902692	2.70007131141517	0.00716721997664129	0.306114035157578	-2.97821323355704
ILMN_1658702	HIST1H2BJ	8970	H2BC11	8970	S	regular	-0.158303685301693	6.78264253295911	-2.69823744937202	0.00720624509812668	0.307262447053964	-2.98299793742145
ILMN_3235982	LOC728086	728086	NA	NA	S	regular	-0.0744552475409591	5.3915176264547	-2.69793635145309	0.0072126708003243	0.307262447053964	-2.98378322621042
ILMN_3247556	C8ORF73	642475	MROH6	642475	S	regular	0.0431653666524986	4.61179208525702	2.69789343843797	0.0072135870227364	0.307262447053964	-2.98389514005014
ILMN_1789627	2005-09-01	5413	GP1BB	2812	S	regular	-0.108732913243326	12.5607287410443	-2.69700897758437	0.00723249421836201	0.307487635162917	-2.98620136103532
ILMN_2410713	FGFR4	2264	FGFR4	2264	A	regular	0.0188595330305794	4.42560764183298	2.69631039561489	0.00724745938327499	0.307487635162917	-2.98802238621417
ILMN_1653498	IGSF6	10261	IGSF6	10261	S	regular	0.136418855250074	8.38035416965934	2.69621306729833	0.00724954658087219	0.307487635162917	-2.9882760599881
ILMN_2258977	XAGE1	9503	XAGE1B	653067	I	regular	0.0200292489572415	4.40804759297631	2.69598831957581	0.00725436834426555	0.307487635162917	-2.98886180213775
ILMN_3246900	LOC92249	92249	LINC01278	92249	S	regular	-0.0737647677422425	6.96406932704178	-2.69574343787435	0.00725962535023141	0.307487635162917	-2.9894999639188
ILMN_3245973	MSL1	339287	MSL1	339287	S	regular	0.107693944432155	7.54723855476299	2.69555761058371	0.00726361689167341	0.307487635162917	-2.98998419233531
ILMN_1704941	PPCDC	60490	PPCDC	60490	S	regular	0.0604589967304326	4.78993066679346	2.69552315510305	0.00726435720711157	0.307487635162917	-2.99007397280293
ILMN_2218002	LIPC	3990	LIPC	3990	S	regular	-0.0981375924841322	5.04304784527884	-2.69509425590852	0.00727357828309946	0.307602810626556	-2.99119145996791
ILMN_2199768	SLITRK4	139065	SLITRK4	139065	S	regular	0.10485396325439	5.35157636520542	2.69304103306377	0.00731786743790096	0.308807385310602	-2.99653869439958
ILMN_1728338	LOC400499	400499	NA	NA	S	regular	0.0905310935700947	5.04129839754522	2.69228288477205	0.007334282368739	0.308807385310602	-2.99851214950922
ILMN_1713301	DGCR2	9993	DGCR2	9993	S	regular	0.0741696803597005	8.36850500247377	2.69223814766213	0.00733525202185029	0.308807385310602	-2.99862858306259
ILMN_1752478	DHRS3	9249	DHRS3	9249	S	regular	-0.0888651260496007	7.14180028753307	-2.69214775757496	0.00733721153102388	0.308807385310602	-2.99886382808942
ILMN_2383611	PTPRE	5791	PTPRE	5791	A	regular	0.068654291912967	10.597169237079	2.69203156915915	0.00733973099761903	0.308807385310602	-2.99916620338038
ILMN_1745148	ZNFX1	57169	ZNFX1	57169	S	regular	0.0701094498928508	9.4711234690923	2.69196315802942	0.00734121481043947	0.308807385310602	-2.99934423443939
ILMN_1659537	MED8	112950	NA	NA	I	regular	0.0842283322704293	5.36878213234956	2.69139564444351	0.00735353438742416	0.309050895040918	-3.00082094530922
ILMN_2400372	SULT1A2	6799	SULT1A2	6799	A	regular	0.105683053544427	7.84703147860231	2.69034059143185	0.00737648691270523	0.30946751684	-3.0035654652283
ILMN_1657361	CBX7	23492	CBX7	23492	S	regular	0.05581266723406	8.90283410295956	2.6897764872266	0.00738878534553394	0.30946751684	-3.00503244649015
ILMN_1789464	SERINC5	256987	SERINC5	256987	S	regular	0.0888157739658298	5.07652391177019	2.68955236582066	0.00739367669271788	0.30946751684	-3.00561520253593
ILMN_3306730	RBM47	54502	RBM47	54502	M	regular	0.0929471772693608	10.0865767299576	2.68952681472343	0.00739423451868738	0.30946751684	-3.00568163699966
ILMN_1719627	SLC27A3	11000	SLC27A3	11000	S	regular	-0.0604457802379159	9.57090754466219	-2.68931124368511	0.00739894232603568	0.30946751684	-3.00624211089629
ILMN_1808272	KCNJ10	3766	KCNJ10	3766	S	regular	-0.116814928175054	7.8596895427336	-2.68900859934236	0.00740555625829235	0.30946751684	-3.00702889741777
ILMN_1772233	CENTD2	116985	ARAP1	116985	A	regular	0.0849128086133852	8.23760606960188	2.68847226716233	0.00741729022696259	0.30946751684	-3.00842299259756
ILMN_1703989	ARFRP1	10139	ARFRP1	10139	S	regular	-0.0563144313288983	4.78650568686213	-2.68830013097086	0.00742105979659322	0.30946751684	-3.00887037119448
ILMN_1656300	GFRA2	2675	GFRA2	2675	S	regular	0.0935767198393375	6.13332904383467	2.68824339052023	0.00742230271989097	0.30946751684	-3.00901783242182
ILMN_1913060	HS.197143	NA	CMKLR1	1240	S	regular	-0.125540416399573	6.64215761771718	-2.68753743254004	0.00743778269255204	0.3098399563025	-3.01085227488351
ILMN_2052163	YIPF1	54432	YIPF1	54432	S	regular	0.050447880103066	9.53086578022965	2.68696928979264	0.00745026179168014	0.310086841484326	-3.01232826264978
ILMN_3300947	LOC729159	729159	NA	NA	M	regular	-0.0231824378216292	4.47004302617963	-2.68648067049758	0.00746100924105824	0.310261283228998	-3.01359741273334
ILMN_1656560	PARM1	25849	PARM1	25849	S	regular	0.087017218774889	4.99297687290056	2.68588598291626	0.00747410853513942	0.310338913922528	-3.01514176445849
ILMN_3255673	LOC100127886	100127886	NA	NA	M	regular	-0.0303801297171166	4.55773488841135	-2.68534767302951	0.00748598382142999	0.310338913922528	-3.01653942197176
ILMN_1689849	LCE1E	353135	NA	NA	I	regular	-0.0440564072719366	4.62503982976611	-2.68470605513799	0.00750016028224757	0.310338913922528	-3.01820495107812
ILMN_1718334	ITPA	3704	ITPA	3704	A	regular	-0.0594164637899868	8.14856729652135	-2.68466655427695	0.00750103383697007	0.310338913922528	-3.01830747585514
ILMN_1674646	IRF7	3665	IRF7	3665	I	regular	0.0269969013236286	4.46533995656318	2.68456973477206	0.00750317537065471	0.310338913922528	-3.0185587654012
ILMN_1673357	SLA2	84174	SLA2	84174	A	regular	-0.086367805333632	7.70575657061851	-2.68396715743866	0.00751651603909252	0.310338913922528	-3.02012252295565
ILMN_1676840	LOC642698	642698	NA	NA	S	regular	0.0274852526458675	4.49289024612127	2.68376949971318	0.00752089669624345	0.310338913922528	-3.020635393266
ILMN_2231021	TMEM185B	79134	TMEM185B	79134	S	regular	0.0757576517003228	6.2142649439318	2.68362841794302	0.00752402487359011	0.310338913922528	-3.02100144127753
ILMN_2038778	GAPDH	2597	GAPDH	2597	S	regular	0.0483922981018797	11.9308463082066	2.68338482886227	0.00752942867911351	0.310338913922528	-3.02163340877684
ILMN_3213581	LOC727984	727984	NA	NA	A	regular	-0.0265035211314357	4.51569670198165	-2.68299169753905	0.00753815730795686	0.310338913922528	-3.02265323116637
ILMN_1706261	SLCO3A1	28232	SLCO3A1	28232	I	regular	0.0921072906854243	7.90653075938997	2.68277548410545	0.00754296173627992	0.310338913922528	-3.02321404882501
ILMN_1659029	FAM116B	414918	DENND6B	414918	S	regular	-0.114761403495752	9.24509062476055	-2.68272225242181	0.00754414500748432	0.310338913922528	-3.02335211523465
ILMN_1671885	MLF2	8079	MLF2	8079	S	regular	0.0654604690085683	8.29843367794019	2.6825430980046	0.0075481286039522	0.310338913922528	-3.02381676645695
ILMN_2059549	SYK	6850	SYK	6850	S	regular	0.0781135308467709	10.0415920743917	2.68197086700316	0.00756086514685534	0.310592726861663	-3.02530069121667
ILMN_1715526	ZDHHC21	340481	ZDHHC21	340481	S	regular	-0.0245504118688235	4.45517150861479	-2.6815933500812	0.00756927838073574	0.310668656384698	-3.02627950990364
ILMN_1873075	HS.569831	NA	TNRC6C	57690	S	regular	-0.128607961601541	8.18421088328862	-2.68067908113504	0.00758968840785653	0.311038115514022	-3.02864945460985
ILMN_2412880	CSAG3B	728461	CSAG3	389903	A	regular	-0.0168883221898355	4.38804137259753	-2.68060137527984	0.00759142538340122	0.311038115514022	-3.02885084556624
ILMN_2067303	PBOV1	59351	PBOV1	59351	S	regular	-0.0195175249660737	4.42282355699335	-2.67949922234477	0.00761610056175316	0.311779175505056	-3.03170669468152
ILMN_1793410	SNTB1	6641	SNTB1	6641	S	regular	-0.0689002324072503	7.55999038313943	-2.67858709878523	0.0076365758404413	0.312347172426278	-3.03406928571487
ILMN_1752647	KLRC1	3821	KLRC1	3821	A	regular	-0.119353673380763	5.54690164467964	-2.67773556542208	0.00765573564874553	0.312665658566952	-3.03627423039916
ILMN_1705953	LONRF1	91694	LONRF1	91694	S	regular	0.0848877758434976	5.97042576613133	2.67737926837229	0.00766376527729825	0.312665658566952	-3.03719661732803
ILMN_1880425	HS.46506	NA	NA	NA	S	regular	0.075175871481227	6.62479173263962	2.67711570609973	0.00766970987497843	0.312665658566952	-3.0378788544308
ILMN_1801146	MMP17	4326	MMP17	4326	I	regular	0.0160303083206554	4.38285241810711	2.67646403679699	0.00768442595343488	0.312665658566952	-3.03956543563399
ILMN_2226917	KIAA0247	9766	SUSD6	9766	S	regular	0.0775137679697374	9.2319136925947	2.67634008760205	0.00768722786112881	0.312665658566952	-3.03988618262577
ILMN_1744023	MGC18216	145815	IGF1R	3480	A	regular	0.0918918032641095	8.07763243207662	2.67602945108345	0.0076942539255243	0.312665658566952	-3.04068996253539
ILMN_1747460	TMEM184B	25829	TMEM184B	25829	S	regular	0.0863955894361782	7.60345926402913	2.67597308858323	0.00769552936699029	0.312665658566952	-3.04083579222961
ILMN_1694075	GADD45A	1647	GADD45A	1647	S	regular	-0.107381957991148	6.57923344855442	-2.67589843798649	0.00769721894703419	0.312665658566952	-3.04102893509668
ILMN_1782389	LAD1	3898	LAD1	3898	A	regular	-0.0389247919555388	4.62937098347374	-2.67535973875579	0.00770942130972703	0.312892748404985	-3.04242255199677
ILMN_1810486	RAB34	83871	RAB34	83871	S	regular	0.0922929236979075	6.0799724811753	2.67439433004513	0.00773133280579304	0.313041585182454	-3.04491938611915
ILMN_1773388	C13ORF18	80183	RUBCNL	80183	S	regular	0.110636096771569	7.87483041786341	2.67438378662102	0.00773157241436125	0.313041585182454	-3.04494664971905
ILMN_1763467	LY6G5C	80741	LY6G5C	80741	A	regular	-0.0861077786383412	6.10372038921355	-2.67432389976548	0.00773293352235252	0.313041585182454	-3.04510150552033
ILMN_1726457	LOC284948	284948	NA	NA	I	regular	-0.0335019370717794	4.57210871762826	-2.67402460988098	0.00773973900876134	0.313049289838985	-3.0458753606799
ILMN_1726647	LOC650646	650646	RPS26	6231	S	regular	-0.274422524083463	12.035852509388	-2.67302500035704	0.00776250794002822	0.313702103540525	-3.04845937893821
ILMN_3247621	LOC100130148	100130148	MAPT-IT1	100130148	S	regular	-0.0385988162108964	4.6096198756883	-2.67257609545082	0.00777275259095354	0.313848098004859	-3.04961950521028
ILMN_1753819	RFFL	117584	RFFL	117584	A	regular	0.0963413057304438	8.55666089184984	2.6717432167764	0.00779179226261939	0.314348666022112	-3.05177145184021
ILMN_1805693	GMIP	51291	GMIP	51291	S	regular	0.0700254566103498	8.44206710135046	2.67110099615623	0.00780650208367386	0.314673848471634	-3.05343034171356
ILMN_2160210	TACSTD1	4072	EPCAM	4072	S	regular	0.0312015129799516	4.54522531172176	2.67072388117926	0.00781515138447213	0.314754390610532	-3.05440426916065
ILMN_1659960	IL4I1	259307	IL4I1	259307	A	regular	-0.056527491982133	4.75173329001962	-2.67008405889229	0.00782984569578976	0.315078050902941	-3.05605635221213
ILMN_2313079	NLRP1	22861	NLRP1	22861	A	regular	0.103948691963332	6.72969524786688	2.66927318579033	0.00784850406745245	0.315353339755599	-3.05814955261512
ILMN_1767360	IL10RB	3588	IL10RB	3588	S	regular	0.0976317199853486	8.61440034694181	2.66897356070993	0.00785540860956212	0.315353339755599	-3.0589228531912
ILMN_1682081	RNF19B	127544	RNF19B	127544	S	regular	0.096479210773417	8.20670504719498	2.66879351377447	0.00785956022477498	0.315353339755599	-3.05938749469144
ILMN_1772036	STEAP4	79689	STEAP4	79689	S	regular	0.141609546768069	6.28617993095343	2.66843978395624	0.00786772245124998	0.315353339755599	-3.06030026551016
ILMN_2083066	IGLL3	91353	IGLL3P	91353	S	regular	0.177517016533455	5.8603397109679	2.66807797944295	0.00787607887708755	0.315353339755599	-3.06123375084029
ILMN_2338452	SERPINA1	5265	SERPINA1	5265	A	regular	0.094272510309225	11.4798586222418	2.66769374181972	0.00788496215997166	0.315353339755599	-3.06222498081216
ILMN_1765880	C16ORF57	79650	USB1	79650	S	regular	0.0772229427778307	9.15114925048955	2.66764745556116	0.00788603287047612	0.315353339755599	-3.06234437758153
ILMN_1684417	TCP10	6953	NA	NA	S	regular	-0.0414804575409967	4.66113480447558	-2.66747611347764	0.00788999755447941	0.315353339755599	-3.06278634202819
ILMN_2054297	PTGS2	5743	PTGS2	5743	S	regular	0.114130020152441	9.37362239407855	2.6668977804486	0.00790339282702191	0.315377666327472	-3.06427790640968
ILMN_1672589	SEMA4B	10509	SEMA4B	10509	A	regular	0.0749392519528782	8.68843422680265	2.66687439440566	0.00790393492095559	0.315377666327472	-3.06433821416467
ILMN_1741244	PRR8	92454	RBM33	155435	S	regular	0.0545648510784241	4.812662197092	2.66635350531962	0.0079160179125776	0.315593694757296	-3.06568134594775
ILMN_1657074	MUC3B	57876	NA	NA	S	regular	0.0255106807269525	4.47829961766706	2.66556171367413	0.00793441677762535	0.316060947110744	-3.06772252185846
ILMN_1701134	PTEN	5728	PTEN	5728	S	regular	0.0655430797029421	9.64317759260347	2.66507733631376	0.00794569118490846	0.316243855293039	-3.06897091786068
ILMN_1666306	SRRD	402055	SRRD	402055	S	regular	-0.136229875435326	8.78763310041376	-2.66476724369511	0.00795291647930422	0.316265434075726	-3.06977001040834
ILMN_3205924	LOC651198	651198	EIF3F	8665	A	regular	0.0609297679559001	4.81870647936243	2.66417737577941	0.00796667695371351	0.316389032734944	-3.07128982000949
ILMN_2304289	GRIP1	23426	GRIP1	23426	A	regular	-0.0154857995408169	4.36312270175957	-2.66406092707614	0.00796939600236784	0.316389032734944	-3.07158981440664
ILMN_2256295	GNLY	10578	GNLY	10578	I	regular	-0.192821240986852	7.21809997879408	-2.66370294740299	0.00797775996054365	0.316455603195983	-3.07251195955805
ILMN_2087646	HLX	3142	HLX	3142	S	regular	0.115640818234339	8.68040461870001	2.66269314067743	0.00800139593119931	0.316958675128128	-3.07511254335437
ILMN_1660199	ACAA2	10449	ACAA2	10449	S	regular	-0.0717392663572794	7.54061128763907	-2.66239462380351	0.00800839517961915	0.316958675128128	-3.07588113884828
ILMN_3290019	LOC646753	646753	RPS26	6231	M	regular	-0.288275515232865	8.72691603222392	-2.66230338265696	0.00801053558424532	0.316958675128128	-3.07611604197706
ILMN_1776154	COG3	83548	COG3	83548	S	regular	0.0987119056819101	5.84540367417452	2.66145524706923	0.00803045639565536	0.317481443618712	-3.07829921881233
ILMN_1741592	SLC27A6	28965	SLC27A6	28965	I	regular	-0.0781101224865942	5.15307541740891	-2.66010563307315	0.00806224754935721	0.318363535814867	-3.08177185262968
ILMN_2381476	SPG3A	51062	ATL1	51062	A	regular	-0.0871298094278285	5.55143786703389	-2.65969819890322	0.00807186714580851	0.318363535814867	-3.0828198677141
ILMN_1681760	LOC728518	728518	ZC3H11A	9877	A	regular	0.0728477634559828	4.84820094889866	2.65941068217617	0.00807866167046358	0.318363535814867	-3.08355933348953
ILMN_1691507	IL8RBP	3580	CXCR2P1	3580	A	regular	-0.142063300459404	6.72845167403277	-2.65936768986243	0.00807967809550652	0.318363535814867	-3.08366989897136
ILMN_1724236	FUT7	2529	FUT7	2529	S	regular	0.10188886597274	6.40568260763574	2.65868659645407	0.00809579584417865	0.318524425540752	-3.08542126925377
ILMN_1780465	CLEC5A	23601	CLEC5A	23601	S	regular	0.127064736738583	5.37065206654825	2.6586263474084	0.00809722299781344	0.318524425540752	-3.0855761732595
ILMN_1694548	ANXA3	306	ANXA3	306	S	regular	0.203538885820988	7.48594464431104	2.6581310104773	0.00810896489276047	0.318581051638686	-3.08684958572228
ILMN_3240077	LOC645993	645993	RPL31P11	641311	S	regular	0.0429320541066766	4.64620144476585	2.65799774241835	0.00811212660280661	0.318581051638686	-3.08719215196899
ILMN_1777483	APOOL	139322	APOOL	139322	S	regular	0.0672646208200064	4.9259594814768	2.65762561319995	0.0081209610211749	0.318663547599552	-3.08814862372899
ILMN_2044471	NCR3	259197	NCR3	259197	S	regular	-0.111106681862112	6.91449056448257	-2.65678352929981	0.00814098414964178	0.319184584021125	-3.09031252454464
ILMN_1697160	TTC7A	57217	TTC7A	57217	S	regular	0.0839461138633886	5.32915062150381	2.65572210857465	0.00816628582061609	0.3197381069004	-3.09303910543462
ILMN_2186858	C14ORF131	55778	ZNF839	55778	S	regular	0.063512560078662	8.21419619653349	2.65562454333016	0.00816861507602188	0.3197381069004	-3.09328967821603
ILMN_1777487	ZNF839	55778	ZNF839	55778	S	regular	0.0743889854940371	6.06954753011541	2.65315349864963	0.00822780754600131	0.320777251350117	-3.09963297796548
ILMN_1787680	SELS	55829	SELENOS	55829	I	regular	-0.0554533359552525	9.32343649611039	-2.65301849871189	0.00823105245587498	0.320777251350117	-3.09997936450309
ILMN_1781761	ENPP4	22875	ENPP4	22875	S	regular	-0.117313299281961	6.12618485975052	-2.65297403745335	0.00823212139501264	0.320777251350117	-3.1000934406689
ILMN_1816822	HS.256581	NA	NA	NA	S	regular	-0.0256050684203719	4.49150519004099	-2.65285142436122	0.0082350699088895	0.320777251350117	-3.10040802473457
ILMN_1896406	HS.555260	NA	ZXDA	7789	S	regular	0.0732771226014487	5.29668766221043	2.6528443550247	0.0082352399362458	0.320777251350117	-3.10042616185004
ILMN_2364384	PPARG	5468	PPARG	5468	A	regular	0.0166654911018057	4.38241356998535	2.6526657315063	0.00823953712553903	0.320777251350117	-3.10088442341279
ILMN_3284078	LOC100131696	100131696	KRTAP16-1	100505753	M	regular	-0.0327988378911265	4.59745144972183	-2.65240442159478	0.00824582714698347	0.320777251350117	-3.10155476425658
ILMN_1662384	LOC651467	651467	NA	NA	S	regular	-0.0279741999059313	4.49992843069693	-2.65225645933228	0.00824939067457879	0.320777251350117	-3.10193430482628
ILMN_1789419	EXOC3	11336	EXOC3	11336	S	regular	0.0641782829017449	7.99123432796719	2.65188161210587	0.00825842469342958	0.320864886508348	-3.10289573987568
ILMN_1779778	PRR19	284338	PRR19	284338	S	regular	-0.0563856384565013	4.94827426814883	-2.6514145595857	0.00826969333224356	0.321039128434588	-3.10409348491472
ILMN_1710368	LOC648792	648792	ACTR3B	57180	S	regular	0.0287033463245088	4.49664945237797	2.65102294006783	0.00827915262285075	0.321120178612859	-3.10509762581155
ILMN_1803357	FLJ40125	147699	PPM1N	147699	S	regular	-0.0651702661186167	5.03311481140783	-2.65076647822209	0.00828535253653193	0.321120178612859	-3.10575513451805
ILMN_1718792	XCL1	6375	XCL1	6375	S	regular	-0.0251630778190096	4.48360479591527	-2.65012303021487	0.00830092610732883	0.321460496053291	-3.10740451392196
ILMN_1668825	DKFZP686I15217	401232	LINC01011	401232	S	regular	-0.10645271624377	6.31229167580441	-2.64910473350451	0.00832562594195009	0.322153390393217	-3.11001396482741
ILMN_1776181	BIRC3	330	BIRC3	330	A	regular	0.0845620729912445	9.86527421482283	2.64764047770075	0.00836125857065714	0.322942531813121	-3.11376450643133
ILMN_1676336	AADACL1	57552	NCEH1	57552	S	regular	0.0749836006973382	6.14775791210606	2.64733373074436	0.00836874056196809	0.322942531813121	-3.11454995212123
ILMN_1710297	EDNRB	1910	EDNRB	1910	I	regular	-0.015027228857178	4.36383931213589	-2.64708186082767	0.00837488851525767	0.322942531813121	-3.11519481543304
ILMN_1756694	SYN3	8224	SYN3	8224	A	regular	-0.0198860954107017	4.39394800244738	-2.64686294893034	0.0083802352794404	0.322942531813121	-3.11575524779522
ILMN_2221046	GM2A	2760	GM2A	2760	S	regular	0.125324178845702	5.72047189164752	2.64677935650202	0.0083822777716733	0.322942531813121	-3.11596923936516
ILMN_1788040	ZPBP2	124626	ZPBP2	124626	A	regular	0.0362000771651027	4.6118917624764	2.64658756961564	0.00838696556850424	0.322942531813121	-3.11646017739571
ILMN_1810420	DYSF	8291	DYSF	8291	S	regular	0.122484909554101	10.5800679276229	2.64557896598758	0.00841165733450821	0.323410580907644	-3.11904144227525
ILMN_1743987	TRPM2	7226	TRPM2	7226	A	regular	-0.0201072684990909	4.4092034279851	-2.64506195257554	0.0084243396768212	0.323410580907644	-3.12036423612797
ILMN_1778177	ZNF207	7756	ZNF207	7756	A	regular	-0.0448481255356579	9.67433507161868	-2.64482954576934	0.00843004620346586	0.323410580907644	-3.12095877384539
ILMN_1778991	NFIB	4781	NFIB	4781	S	regular	-0.13582525759555	6.11458704447969	-2.64454890878306	0.00843694159744144	0.323410580907644	-3.12167662522658
ILMN_1775615	TSP50	29122	PRSS50	29122	S	regular	-0.0321664509789881	4.57144042077523	-2.6444205106265	0.00844009809224818	0.323410580907644	-3.12200503477865
ILMN_3223148	LOC728362	728362	GJB7	375519	A	regular	0.0374135183076825	4.58470498634431	2.64441938873193	0.00844012567717473	0.323410580907644	-3.12200790422894
ILMN_3239036	ILDR2	387597	ILDR2	387597	S	regular	0.0273291657878967	4.54187379510924	2.64345686408407	0.00846382186661958	0.324056183004885	-3.12446930087744
ILMN_1657838	JMJD5	79831	KDM8	79831	S	regular	0.057910762053084	4.87924371518014	2.64234524854708	0.00849126273346051	0.324704537358599	-3.12731087351793
ILMN_1808300	PMS2CL	441194	PMS2	5395	I	regular	-0.0284067165677295	4.49345032500336	-2.64213209173401	0.00849653373978091	0.324704537358599	-3.1278556239365
ILMN_1658420	DSCAM	1826	DSCAM	1826	I	regular	-0.131224356647921	6.52525885444817	-2.64170303667533	0.0085071524426197	0.324704537358599	-3.12895200135442
ILMN_1682404	SETMAR	6419	SETMAR	6419	S	regular	-0.0610092642984373	6.68696945895794	-2.64143423390755	0.00851381111691925	0.324704537358599	-3.1296387930572
ILMN_1749875	LOC728715	728715	NA	NA	A	regular	-0.171547835317425	6.43887925168876	-2.64090502147984	0.00852693421624356	0.324704537358599	-3.13099073354743
ILMN_1771651	MON1B	22879	MON1B	22879	S	regular	0.0986595547654406	6.22757792840382	2.64075407071686	0.00853068072832909	0.324704537358599	-3.13137630822082
ILMN_3254492	LOC100129650	100129650	RPS26	6231	M	regular	-0.275175950453954	9.92840268196897	-2.64034611829671	0.00854081326227422	0.324704537358599	-3.13241823699399
ILMN_1763828	MTF1	4520	MTF1	4520	S	regular	0.078487541564666	8.44899347776442	2.64029025590272	0.00854220158644315	0.324704537358599	-3.13256089987421
ILMN_1800602	GCA	25801	GCA	25801	S	regular	0.093020371192446	11.6321864993248	2.64027789125411	0.00854250890711611	0.324704537358599	-3.13259247664895
ILMN_1738207	CISH	1154	CISH	1154	S	regular	0.0893732532569912	6.79959502047629	2.6394320941375	0.0085635545625219	0.325115850750971	-3.13475212770714
ILMN_3213750	LOC646572	646572	CHCHD3	54927	A	regular	0.0293112177870626	4.50656722393231	2.63925780836474	0.00856789702361207	0.325115850750971	-3.13519706392497
ILMN_1799299	PRPF38B	55119	PRPF38B	55119	S	regular	0.074220210124066	6.61545223823805	2.63901538754355	0.00857394040397295	0.325115850750971	-3.13581589543132
ILMN_1734543	PTPRE	5791	PTPRE	5791	A	regular	0.0775490262563142	10.2535303544643	2.63812260595842	0.00859622979283143	0.325557693098677	-3.13809443684443
ILMN_1680591	RTKN	6242	RTKN	6242	A	regular	-0.0619687774509613	4.82104968857794	-2.63773164795089	0.00860600688664905	0.325557693098677	-3.13909199704658
ILMN_1768505	IL13RA1	3597	IL13RA1	3597	S	regular	0.0881333938427079	10.650637363932	2.63772268720794	0.0086062310941074	0.325557693098677	-3.13911485940463
ILMN_1853505	HS.292031	NA	NA	NA	S	regular	-0.0405357400208846	4.66374717123499	-2.63688450956178	0.00862722637406328	0.326091240974278	-3.14125304443336
ILMN_2266184	NCALD	83988	NCALD	83988	I	regular	-0.016783706299551	4.39438861185829	-2.63627308242698	0.00864257079772903	0.326335893629009	-3.14281237390651
ILMN_1762594	NOD2	64127	NOD2	64127	S	regular	0.116356522932659	8.25325215259218	2.63602620672533	0.00864877334074894	0.326335893629009	-3.14344188416127
ILMN_1712312	RAB11A	8766	RAB11A	8766	S	regular	-0.0500965128036042	10.2932990277812	-2.63570252714684	0.00865691156214624	0.326335893629009	-3.14426715039397
ILMN_3234828	TMEM229B	161145	TMEM229B	161145	S	regular	-0.0866655681231488	5.75172281874325	-2.63527740768341	0.00866761069881245	0.326335893629009	-3.14535090210919
ILMN_1802376	FAM48A	55578	SUPT20H	55578	I	regular	0.0565847871428614	4.77642019963673	2.63525485383235	0.00866817865079694	0.326335893629009	-3.14540839361203
ILMN_1687757	AKR1C4	1109	AKR1C4	1109	I	regular	-0.101250975918233	5.55762600796104	-2.63466825212744	0.00868296220135015	0.326419488090504	-3.14690351852985
ILMN_1724789	CD59	966	CD59	966	A	regular	0.0831615892650379	5.64772964629455	2.63422243521731	0.00869421280179374	0.326419488090504	-3.14803959609549
ILMN_3219289	LOC100134499	100134499	NA	NA	A	regular	-0.064352466743405	4.93904151501276	-2.63417398707091	0.00869543622224634	0.326419488090504	-3.14816304550247
ILMN_1712220	LOC652761	652761	NA	NA	S	regular	0.036314243304027	4.57100070974232	2.63394243304447	0.0087012855936591	0.326419488090504	-3.14875303155079
ILMN_1731043	TRA2A	29896	TRA2A	29896	S	regular	0.0815437843060156	7.47123935207691	2.63379991453821	0.00870488755933089	0.326419488090504	-3.14911613526277
ILMN_3244096	ZFC3H1	196441	ZFC3H1	196441	S	regular	0.0613050795669936	8.42523885711897	2.63332640947607	0.00871686436878317	0.326531339186283	-3.15032237791468
ILMN_1674385	YWHAQ	10971	YWHAQ	10971	S	regular	-0.0526016196665378	11.0030001707729	-2.63306036509928	0.00872360015868454	0.326531339186283	-3.15100002700212
ILMN_2402172	2004-09-01	5414	SEPTIN4	5414	A	regular	-0.0644350031763746	4.81240680168343	-2.63286416699398	0.00872857054858416	0.326531339186283	-3.15149972605478
ILMN_2086143	CCR4	1233	CCR4	1233	S	regular	0.0774236656293313	4.93149953413812	2.6317374727787	0.00875716285961083	0.327024584660294	-3.15436861481854
ILMN_3240433	GSTT2B	653689	GSTT2B	653689	S	regular	0.0291180800031767	4.51957486003509	2.63155830188305	0.00876171743763967	0.327024584660294	-3.1548247256395
ILMN_1677404	RAP2A	5911	RAP2A	5911	S	regular	-0.0961938146398728	7.91457935780134	-2.6315280357208	0.00876248702215103	0.327024584660294	-3.1549017704634
ILMN_2390526	RARB	5915	RARB	5915	A	regular	0.0419490978333233	4.69270417809605	2.63101465629531	0.00877555006837046	0.327254023550429	-3.15620848571098
ILMN_2360307	SUSD4	55061	SUSD4	55061	A	regular	0.0353736024913732	4.54585745069654	2.63046426386655	0.00878957430125081	0.327375059351629	-3.15760913562642
ILMN_2056002	LOC723972	723972	ANP32AP1	723972	S	regular	0.0958420662297616	7.09123463849721	2.63019905258757	0.00879633916536961	0.327375059351629	-3.15828394900894
ILMN_1756849	HIST1H2AE	3012	H2AC8	3012	S	regular	-0.141642538666882	5.77882142737882	-2.63007326238886	0.00879954938392056	0.327375059351629	-3.15860399111419
ILMN_1730084	COMT	1312	COMT	1312	A	regular	-0.0622406113046949	9.76753339626832	-2.62927320351496	0.00881999180709587	0.327610231312867	-3.16063919509898
ILMN_1652394	RAB2A	5862	RAB2A	5862	S	regular	0.0578702032910695	7.83073819105255	2.62893068156649	0.00882875663812349	0.327610231312867	-3.16151032449702
ILMN_1673716	KIF6	221458	KIF6	221458	S	regular	-0.0610296554169319	5.00163860539734	-2.62880405049851	0.00883199898973313	0.327610231312867	-3.16183235488948
ILMN_1726392	NIN	51199	NIN	51199	A	regular	0.0792979957068037	7.29071251585037	2.62842679901912	0.00884166472913597	0.327610231312867	-3.16279163861751
ILMN_1748306	LOC651848	651848	NA	NA	S	regular	-0.0294673414735665	4.5678142092371	-2.6281505639358	0.00884874828951363	0.327610231312867	-3.16349397064919
ILMN_1742450	TAPBP	6892	TAPBP	6892	I	regular	0.0611905647821413	10.6369976537805	2.62801546871981	0.00885221441868052	0.327610231312867	-3.16383742622428
ILMN_1774261	DOK4	55715	DOK4	55715	S	regular	0.0495314362993924	4.61660133989136	2.6279330130584	0.00885433057602343	0.327610231312867	-3.16404704665267
ILMN_2134110	SELK	58515	SELENOK	58515	S	regular	-0.115963231045418	8.40613968776334	-2.62643564846478	0.00889283815196803	0.328133151272213	-3.16785256441701
ILMN_1756139	LOC643310	643310	ST13	6767	S	regular	-0.111653540583354	9.42836117719361	-2.62642225616714	0.00889318323626668	0.328133151272213	-3.16788659111982
ILMN_1743570	CEACAM3	1084	CEACAM3	1084	S	regular	0.129915069975219	8.0532234070602	2.62587628638782	0.008907261660035	0.328133151272213	-3.16927362929574
ILMN_1696867	TPD52L3	89882	TPD52L3	89882	A	regular	0.0177452094633772	4.4009325590609	2.6257249826203	0.00891116672374937	0.328133151272213	-3.16965796744475
ILMN_1708304	C11ORF16	56673	C11orf16	56673	S	regular	-0.0183165250155945	4.39155504426459	-2.62569537248958	0.00891193112371449	0.328133151272213	-3.16973317985926
ILMN_1744709	DLG5	9231	DLG5	9231	S	regular	-0.0844967241031749	5.3685721306635	-2.6256801682355	0.00891232365177355	0.328133151272213	-3.16977179972153
ILMN_1724183	CDKL1	8814	CDKL1	8814	S	regular	-0.102876002260094	5.41581246501472	-2.62549904585291	0.00891700087771414	0.328133151272213	-3.17023184644188
ILMN_1733869	OGDH	4967	OGDH	4967	I	regular	0.0803888841455414	7.67012073692327	2.62430163768015	0.00894797758964442	0.328408828621245	-3.1732724596141
ILMN_1732717	FAM71E1	112703	FAM71E1	112703	S	regular	0.0259939171608607	4.50190329988866	2.6240503443182	0.00895449072376997	0.328408828621245	-3.17391040490145
ILMN_3276119	LOC645251	645251	CBX1	10951	M	regular	-0.0634284894313307	4.98407339288723	-2.62403468647273	0.00895489669134747	0.328408828621245	-3.17395015268728
ILMN_1835730	HS.542544	NA	NA	NA	S	regular	0.0409441908534965	4.62203958917483	2.62394483823866	0.00895722654323793	0.328408828621245	-3.17417822995178
ILMN_1741711	DOPEY2	9980	DOP1B	9980	S	regular	0.0806277708398159	6.26767255612056	2.62386909566469	0.00895919104346782	0.328408828621245	-3.17437049448851
ILMN_1706498	DSE	29940	DSE	29940	S	regular	0.0704721409036688	8.28280520513435	2.62300820332865	0.00898154674881363	0.328973480490795	-3.17655539967475
ILMN_3256712	LOC100130828	100130828	NA	NA	M	regular	0.111942102316853	5.72681809450513	2.62248024896191	0.00899528140482866	0.3289813593553	-3.17789497874139
ILMN_1729635	LOC650261	650261	NA	NA	S	regular	-0.101816055885913	5.52671399078955	-2.62246549444102	0.00899566551160659	0.3289813593553	-3.17793241163386
ILMN_1784749	GAS6	2621	GAS6	2621	A	regular	0.101242034416318	5.78775679541809	2.62133443841219	0.00902515423558848	0.329629088511962	-3.18080134283646
ILMN_1807611	PPIG	9360	PPIG	9360	S	regular	0.070337072625987	7.45469760893114	2.62125195756319	0.00902730804707019	0.329629088511962	-3.1810105089859
ILMN_1701111	RP5-1022P6.2	56261	GPCPD1	56261	S	regular	0.0854139783643754	7.82748884039654	2.62085983995343	0.00903755365974305	0.329748767802637	-3.18200480659638
ILMN_3242043	LOC440839	440839	NA	NA	S	regular	0.020325246638012	4.43931440881377	2.61981451384188	0.00906491781452314	0.330492377300985	-3.18465474657019
ILMN_1752755	VWF	7450	VWF	7450	S	regular	-0.173482108138985	7.29081808348392	-2.61943082359515	0.00907498051396607	0.330604544158904	-3.18562715750051
ILMN_1658576	PTPRN	5798	PTPRN	5798	S	regular	-0.057626458945811	4.84809071935741	-2.61864873417509	0.0090955226505839	0.330892296736215	-3.1876088282873
ILMN_3258171	LOC100129638	100129638	NA	NA	M	regular	0.0699268857000079	5.0198677055634	2.61858325429211	0.0090972444139236	0.330892296736215	-3.18777471616579
ILMN_2116242	ZNF808	388558	NA	NA	S	regular	0.0256912865714755	4.4849094107618	2.61823611994822	0.00910637702708092	0.330892296736215	-3.18865408499798
ILMN_1763751	LOC643626	643626	NA	NA	S	regular	-0.0282714284076645	4.51046047302883	-2.61806628789092	0.00911084805796945	0.330892296736215	-3.18908426623591
ILMN_2336656	OVOS2	144203	NA	NA	A	regular	0.0280702225428992	4.53227181702616	2.61694599602192	0.00914039035266929	0.331471825931955	-3.19192126349192
ILMN_1658315	LOC728395	728395	TSPY1	7258	A	regular	0.0460213822690475	4.69720981623461	2.61684801566836	0.00914297818597455	0.331471825931955	-3.1921693301767
ILMN_3238001	LOC100132112	100132112	NA	NA	S	regular	0.134147047035552	9.10435429120906	2.61658116133138	0.00915002960444179	0.331471825931955	-3.1928449062594
ILMN_1792910	MNT	4335	MNT	4335	S	regular	0.0619877559009393	8.23495358321112	2.61639987471736	0.00915482273932476	0.331471825931955	-3.19330381842698
ILMN_1715715	CEBPA	1050	CEBPA	1050	S	regular	0.0826894886934335	8.90755771886492	2.61572173685499	0.0091727723312111	0.331783378975165	-3.19502019454381
ILMN_1682354	SNORD33	26818	SNORD33	26818	S	regular	0.132492357525029	7.05204956988384	2.6154462376778	0.00918007349846317	0.331783378975165	-3.19571736310218
ILMN_1737314	BCL6	604	BCL6	604	A	regular	0.105506996208646	11.1840265785892	2.61528079296665	0.00918446054682641	0.331783378975165	-3.19613599736909
ILMN_1694268	HES6	55502	HES6	55502	S	regular	-0.109816851247403	5.53673762949934	-2.61434081608041	0.00920942127759048	0.332303233262824	-3.19851398612805
ILMN_1666276	LOC643451	643451	NA	NA	S	regular	-0.0462807183868605	4.70402019139603	-2.61421017317763	0.00921289525264302	0.332303233262824	-3.19884442564062
ILMN_1803015	C11ORF44	283171	NA	NA	S	regular	0.026092542600448	4.47732662945429	2.61319285101644	0.00923998741068823	0.333026598808834	-3.20141702357709
ILMN_2196078	SLAMF6	114836	SLAMF6	114836	S	regular	-0.0819271702027837	10.3457022424034	-2.61259476541716	0.00925594820618494	0.333347973334315	-3.20292900417732
ILMN_3243461	RPRD1B	58490	RPRD1B	58490	S	regular	0.0784120940264831	5.8929085791495	2.6117424274416	0.00927873674327362	0.333766516030161	-3.20508316175577
ILMN_2280548	FYB	2533	FYB1	2533	I	regular	0.0775289976229033	4.91074926791949	2.61153984780143	0.00928416039483895	0.333766516030161	-3.20559505115017
ILMN_1749077	RIC3	79608	RIC3	79608	S	regular	0.0420575307467781	4.68806536122911	2.61136930374875	0.00928872855929933	0.333766516030161	-3.20602596131864
ILMN_1794165	PGD	5226	PGD	5226	S	regular	0.0827942986269058	10.662550586791	2.61064049532166	0.0093082729750354	0.33421502427739	-3.2078671182743
ILMN_3234089	N4BP2L2	10443	N4BP2L2	10443	I	regular	0.0862712470153943	7.86781896544131	2.60978037736599	0.00933138605153295	0.334790888640405	-3.21003935375443
ILMN_3272500	IFI27L1	122509	IFI27L1	122509	M	regular	-0.0736235775094626	6.65875445399247	-2.60928047168758	0.00934484309617486	0.335019704424457	-3.21130155006152
ILMN_1737991	LOC650298	650298	RPS26	6231	S	regular	-0.27189043767632	7.04017552365614	-2.60845404688545	0.00936712785196515	0.335564414336523	-3.2133876486115
ILMN_1757361	NCF4	4689	NCF4	4689	I	regular	0.120889760451943	7.56483238198832	2.60801577841865	0.0093789651582759	0.335734317840462	-3.21449368472918
ILMN_1669057	LOC642921	642921	NA	NA	S	regular	0.101626535176753	5.90610241597527	2.60727772873824	0.00939892958449546	0.336064804555904	-3.21635585512664
ILMN_1696230	RAB43	339122	RAB43	339122	S	regular	0.0799982956766084	5.21004591864182	2.60714955640751	0.00940240055009229	0.336064804555904	-3.21667919401395
ILMN_1722151	EIF6	3692	EIF6	3692	I	regular	-0.075184697224181	5.08761847334344	-2.60643295162166	0.00942182767574565	0.336505019697594	-3.21848667993328
ILMN_1772383	ITPRIPL1	150771	ITPRIPL1	150771	I	regular	0.0412971290452852	4.66184964533511	2.60610901844692	0.00943062127052409	0.336565075705137	-3.2193035751089
ILMN_1697444	IL1RL1	9173	IL1RL1	9173	I	regular	-0.037648199398506	4.65094796512845	-2.60555395406249	0.0094457062994348	0.336849404075473	-3.22070310773321
ILMN_2086095	ID2	3398	ID2	3398	S	regular	-0.155274040358994	8.74211589237204	-2.60527479898674	0.00945330107435919	0.3368663906189	-3.22140685637895
ILMN_1742003	RHPN1	114822	RHPN1	114822	S	regular	0.0730015310895674	5.29026408809127	2.60471797843866	0.0094684664154697	0.337152924137903	-3.22281037933807
ILMN_3245236	FBRS	64319	FBRS	64319	S	regular	0.0598309297018448	8.46071522103215	2.60380480274852	0.00949338441978593	0.337786038268819	-3.22511150006241
ILMN_2407824	ATP1B1	481	ATP1B1	481	A	regular	-0.0944123878591904	5.87609235491434	-2.60279035284919	0.00952113467658535	0.338518900300563	-3.22766690244877
ILMN_3302356	MGC87895	644068	RPS14	6208	M	regular	0.0832977680580833	5.72226738765129	2.60217180288246	0.00953809068426098	0.338694400261252	-3.22922455633667
ILMN_1914013	HS.436107	NA	NA	NA	S	regular	0.0233408106341236	4.46366704413808	2.60177115847451	0.00954908776056917	0.338694400261252	-3.23023328074933
ILMN_1659490	LOC653158	653158	NA	NA	I	regular	0.127045404318903	7.97401852125196	2.60167707998956	0.00955167171460342	0.338694400261252	-3.23047012540942
ILMN_1755843	SLC26A8	116369	SLC26A8	116369	A	regular	0.165460421001947	6.62532425198507	2.60147682894756	0.00955717388004216	0.338694400261252	-3.23097423408377
ILMN_1775257	PROK2	60675	PROK2	60675	S	regular	0.139188056962038	11.366569353942	2.60091716283908	0.00957256649056059	0.338694400261252	-3.2323829281642
ILMN_1712236	PPP1R3B	79660	PPP1R3B	79660	S	regular	0.100624920483656	5.23255609812646	2.60084800491306	0.00957447009333768	0.338694400261252	-3.23255697998664
ILMN_1855163	HS.46879	NA	NA	NA	S	regular	-0.0459802557250004	4.66920715810376	-2.60077964568568	0.00957635204427429	0.338694400261252	-3.23272901727602
ILMN_1825848	HS.562585	NA	NA	NA	S	regular	0.0310084501947915	4.51630506863391	2.60040698862879	0.00958661722837177	0.338694400261252	-3.2336667929768
ILMN_3248700	LOC728677	728677	NA	NA	S	regular	0.022757865698237	4.46204820608366	2.60026668883628	0.00959048446527223	0.338694400261252	-3.23401981759108
ILMN_1790741	RNF126	55658	RNF126	55658	A	regular	-0.0602067744530218	8.10176529907418	-2.59938117718336	0.00961492499997097	0.339304321978841	-3.23624752885033
ILMN_1793072	LOC651362	651362	NA	NA	S	regular	-0.0269297545460223	4.49453230485457	-2.59896949814164	0.00962630648775744	0.339452833025444	-3.23728295222733
ILMN_3310431	MIR874	100126343	MIR874	100126343	S	regular	-0.0299411840130215	4.52000805702091	-2.59842962786492	0.0096412502732537	0.339576380063888	-3.23864055052168
ILMN_3284768	LOC400013	400013	TCP1	6950	M	regular	-0.083139702488578	5.88168133717555	-2.5983245417104	0.00964416150298726	0.339576380063888	-3.23890477614788
ILMN_1799569	LOC440895	440895	LIMS3	96626	I	regular	-0.0750898775524805	5.11666409117424	-2.59752020240163	0.00966647037440935	0.340108830875965	-3.24092683963799
ILMN_1678132	LOC650098	650098	NA	NA	S	regular	-0.0948150540260753	5.68610739310704	-2.59679452229018	0.00968663716282507	0.340378236116393	-3.24275063574585
ILMN_1740024	NAALAD2	10003	NAALAD2	10003	S	regular	0.0544685339512966	4.82725171275322	2.59672710364467	0.00968851264815801	0.340378236116393	-3.24292004868308
ILMN_1762207	SGSM1	129049	SGSM1	129049	A	regular	-0.0782379222704265	5.08000736299523	-2.59579384103531	0.00971450798359479	0.341038324412208	-3.24526475795146
ILMN_1748206	C20ORF160	140706	CCM2L	140706	S	regular	0.0164441366775068	4.39384158967925	2.59547124128242	0.0097235082514477	0.341101246095819	-3.24607506005058
ILMN_1660111	UCHL3	7347	UCHL3	7347	S	regular	-0.0569957078198976	7.50278580684052	-2.59493956599731	0.00973835782251077	0.341369116470131	-3.24741030170295
ILMN_1749006	RCSD1	92241	RCSD1	92241	S	regular	0.0585711594868616	9.14032610132256	2.59335887233539	0.00978262604540255	0.342260543595856	-3.25137846120033
ILMN_1798657	TBL1XR1	79718	TBL1XR1	79718	S	regular	0.10921511789869	6.66576014078876	2.592878321235	0.00979611975960212	0.342260543595856	-3.25258436617186
ILMN_1658411	CHD4	1108	CHD4	1108	S	regular	0.0531381325754334	9.36354342173781	2.59241537826954	0.0098091347738264	0.342260543595856	-3.25374587930012
ILMN_2372200	ZNF586	54807	ZNF586	54807	A	regular	0.0491600759594448	8.18766299448566	2.59231888063207	0.0098118496198659	0.342260543595856	-3.25398796421288
ILMN_1702447	IGF2BP2	10644	IGF2BP2	10644	A	regular	-0.120859216032978	10.3744522243937	-2.59201349349442	0.00982044574929367	0.342260543595856	-3.25475403522842
ILMN_1808047	PHC2	1912	PHC2	1912	A	regular	0.148842018369272	7.70208044592056	2.59150409263758	0.00983479949722391	0.342260543595856	-3.25603168419153
ILMN_1802894	VKORC1L1	154807	VKORC1L1	154807	S	regular	-0.0809567937885879	5.90968527141899	-2.59148743388916	0.00983526921900452	0.342260543595856	-3.25607346254888
ILMN_1701967	SHC1	6464	SHC1	6464	I	regular	-0.0196325167788347	4.42322644815172	-2.5914676371643	0.0098358274474454	0.342260543595856	-3.2561231102753
ILMN_1670331	LOC650757	650757	NA	NA	S	regular	-0.0656131529824683	5.16295325704871	-2.59069672686838	0.00985758762464325	0.342260543595856	-3.2580561705473
ILMN_1671028	THRAP3	9967	THRAP3	9967	S	regular	0.0687672103213313	6.43067096733246	2.59051417561281	0.00986274672195493	0.342260543595856	-3.25851383651712
ILMN_2392352	CTPS2	56474	CTPS2	56474	A	regular	0.0712343436629885	6.63860719148931	2.59043598514491	0.00986495720774654	0.342260543595856	-3.25870985469303
ILMN_3221032	LOC728611	728611	BMS1	9790	A	regular	-0.0186754307658628	4.44415587740116	-2.59036005506166	0.0098671042149886	0.342260543595856	-3.25890020072913
ILMN_1680424	CTSG	1511	CTSG	1511	S	regular	0.242932255715843	6.0684393407848	2.59025167704054	0.00987016944701683	0.342260543595856	-3.25917187977614
ILMN_2353633	EMR2	30817	ADGRE2	30817	A	regular	0.107360484733319	10.1520479293733	2.58991785034856	0.00987961634285319	0.342260543595856	-3.26000863786011
ILMN_2336037	EPN2	22905	EPN2	22905	A	regular	0.0393423508718381	4.57779593728679	2.5898639331387	0.00988114289302732	0.342260543595856	-3.26014377497333
ILMN_1903347	HS.515967	NA	NA	NA	S	regular	-0.0242820258557421	4.46039823345003	-2.58939865056504	0.00989432513178564	0.342260543595856	-3.26130983700953
ILMN_1783705	LOC643226	643226	GRXCR2	643226	S	regular	0.0413812683027459	4.67452392645888	2.5889138252611	0.00990807776573399	0.342260543595856	-3.26252465893764
ILMN_1659845	KIAA0355	9710	GARRE1	9710	S	regular	0.0568304428970624	8.18112556795426	2.58884814616339	0.00990994214288667	0.342260543595856	-3.26268921337439
ILMN_1696419	STOM	2040	STOM	2040	I	regular	-0.0982325706785695	8.46260732634443	-2.58872230276545	0.00991351522903385	0.342260543595856	-3.26300449395654
ILMN_1804279	PTPRC	5788	PTPRC	5788	I	regular	-0.0942730553283596	5.18982389108346	-2.58797936476523	0.00993463302214461	0.342260543595856	-3.26486550284308
ILMN_2344079	ZGPAT	84619	ZGPAT	84619	A	regular	0.0883640184430391	5.62311604804571	2.58787455655128	0.00993761539755583	0.342260543595856	-3.26512799841818
ILMN_3246014	C1ORF130	400746	NCMAP	400746	S	regular	0.0481197231734768	4.66862260757961	2.58762032130626	0.00994485312538648	0.342260543595856	-3.26576469586578
ILMN_1784516	TTC18	118491	CFAP70	118491	S	regular	0.054425602721081	4.93153687179193	2.58754555645048	0.00994698247402691	0.342260543595856	-3.26595192265411
ILMN_1790692	GNLY	10578	GNLY	10578	A	regular	-0.153386000728185	11.8268095664472	-2.58748075612251	0.00994882835637492	0.342260543595856	-3.26611419192886
ILMN_1740609	CCL15	6359	CCL14	6358	A	regular	-0.0607594470416124	5.05500395487809	-2.587438776021	0.00995002435207836	0.342260543595856	-3.26621931398717
ILMN_1791328	STK39	27347	STK39	27347	S	regular	-0.0719129568923602	8.29285141441937	-2.58737536314143	0.00995183120233075	0.342260543595856	-3.26637810255798
ILMN_1755235	XPO6	23214	XPO6	23214	S	regular	0.0811695495972722	10.9259979200195	2.58706332504694	0.00996072650813469	0.342317691027203	-3.26715940417095
ILMN_2352574	ZNF274	10782	ZNF274	10782	A	regular	0.0874808044515424	6.36510747206909	2.58591907499375	0.00999340659385862	0.343057682939674	-3.27002366850179
ILMN_1664216	NKIRAS1	28512	NKIRAS1	28512	S	regular	0.0645145600833556	6.19865856058499	2.58571509712717	0.0099992423052277	0.343057682939674	-3.27053413241286
ILMN_1880994	HS.336593	NA	NA	NA	S	regular	0.0702597413955479	5.11859238004555	2.58551115613557	0.0100050800050025	0.343057682939674	-3.27104446487034
ILMN_2382471	DUSP15	128853	DUSP15	128853	A	regular	-0.0809760646549678	5.9995789085343	-2.58529551800269	0.0100112558404938	0.343057682939674	-3.2715840251072
ILMN_1836469	HS.324250	NA	NA	NA	S	regular	0.0842880113955568	6.63113467748405	2.58461971484401	0.010030632782115	0.343472963204073	-3.27327470632545
ILMN_1683755	SOX13	9580	SOX13	9580	S	regular	-0.082832133197749	5.9137719609319	-2.58330672309363	0.0100683752911459	0.344413501265375	-3.27655823568411
ILMN_1737163	SH3BGRL3	83442	SH3BGRL3	83442	S	regular	-0.0511147536633881	11.7441305339777	-2.5831580932711	0.0100726557012717	0.344413501265375	-3.2769298267994
ILMN_1659464	FAM71F1	84691	FAM71F1	84691	S	regular	-0.0255304848498254	4.53092897346999	-2.58128506749028	0.010126736694729	0.345841162353254	-3.28161081675039
ILMN_3188023	LOC100130803	100130803	NA	NA	A	regular	-0.0295060414211995	4.56724410560095	-2.58120601144953	0.0101290250200032	0.345841162353254	-3.28180831772109
ILMN_1696295	LY6G6D	58530	LY6G6D	58530	S	regular	-0.021388583114193	4.43980096665195	-2.58052898199195	0.0101486409697033	0.346163287456359	-3.2834994587872
ILMN_3251155	PCBP2	5094	PCBP2	5094	M	regular	0.0701715901462383	7.55819169461715	2.58020497669882	0.0101580405516186	0.346163287456359	-3.28430863368622
ILMN_1698260	CCNL2	81669	NA	NA	S	regular	0.0470974014002459	4.75376070902143	2.58012354466233	0.0101604041645053	0.346163287456359	-3.2845119875309
ILMN_2364357	RPS6KB2	6199	RPS6KB2	6199	A	regular	-0.0545273245638647	10.1270823452137	-2.57975356778747	0.0101711491473689	0.346280065540243	-3.28543582313907
ILMN_1719599	SYTL4	94121	SYTL4	94121	S	regular	-0.124061025877107	5.97104766922195	-2.57946967547213	0.0101794009149205	0.346311854418968	-3.28614461739915
ILMN_1762801	KLF12	11278	KLF12	11278	A	regular	0.061115561367803	4.74250857883938	2.57838172192147	0.0102110793408505	0.347140019861401	-3.2888602093228
ILMN_1730995	AFAP1L2	84632	AFAP1L2	84632	A	regular	0.0836965866448097	5.68799664619049	2.57806452363187	0.0102203319025708	0.347205144741823	-3.28965174378775
ILMN_3305772	LOC730286	730286	NA	NA	M	regular	0.133960936155154	9.43312309965478	2.57764885241518	0.0102324682169134	0.347368072761115	-3.29068886345145
ILMN_1896496	HS.539083	NA	NA	NA	S	regular	0.0249272036422639	4.48915927702019	2.57707149373029	0.0102493466534886	0.347501835403728	-3.29212913108465
ILMN_1703564	DYNLRB1	83658	DYNLRB1	83658	I	regular	-0.0831880543218519	8.35513092584769	-2.57701174144327	0.0102510948634618	0.347501835403728	-3.29227817003582
ILMN_1810584	IL1R1	3554	IL1R1	3554	S	regular	0.0609641980164236	4.70060752670528	2.57579643958784	0.0102867095284952	0.348269774271033	-3.29530874363068
ILMN_1905045	HS.308802	NA	NA	NA	S	regular	0.0229566083900641	4.47442239663379	2.5754182959129	0.0102978136149322	0.348269774271033	-3.29625142903636
ILMN_1672884	MTFMT	123263	MTFMT	123263	S	regular	0.0664150553435544	6.77596444587271	2.5753822078053	0.0102988738915384	0.348269774271033	-3.29634138709203
ILMN_1710268	ZNF385D	79750	ZNF385D	79750	S	regular	-0.101314624111262	5.95498956034849	-2.57523546360345	0.0103031862726253	0.348269774271033	-3.29670716872763
ILMN_1703688	RASA2	5922	RASA2	5922	S	regular	0.097755872705206	6.08928883339869	2.57406332124035	0.0103376899946435	0.349186654972531	-3.29962817882382
ILMN_1781431	GLCCI1	113263	GLCCI1	113263	S	regular	-0.0689653763494995	5.07390960336234	-2.57337016651177	0.0103581425121859	0.34944708088005	-3.30135492990734
ILMN_3251610	CD177	57126	CD177	57126	S	regular	0.0511793669444067	4.52001847458248	2.57330157003528	0.0103601685116056	0.34944708088005	-3.30152578927529
ILMN_1662846	GPR160	26996	GPR160	26996	S	regular	0.109597798910256	6.55915664611442	2.57288781255621	0.010372396356392	0.349564289617317	-3.30255627795479
ILMN_3203444	LOC100132535	100132535	CERCAM	51148	A	regular	-0.0391372490263948	4.59314562106247	-2.57260071233102	0.0103808886463799	0.349564289617317	-3.30327122409836
ILMN_1678459	VAPB	9217	VAPB	9217	S	regular	0.0456294861321785	4.65899109350788	2.57233114405895	0.0103888679976637	0.349564289617317	-3.30394244092485
ILMN_3180855	LOC100128077	100128077	NA	NA	A	regular	0.0445050294225253	4.65638180499773	2.57175375340107	0.0104059774624634	0.349564289617317	-3.30537989579636
ILMN_1700666	OBP2B	29989	OBP2B	29989	S	regular	-0.0383734574540795	4.59494139884061	-2.57172511458474	0.010406826753245	0.349564289617317	-3.30545118597882
ILMN_1772951	ST6GALNAC1	55808	ST6GALNAC1	55808	S	regular	0.0323233776851249	4.52079058569754	2.57168676627618	0.0104079640781607	0.349564289617317	-3.30554664464672
ILMN_1841301	HS.537673	NA	NA	NA	S	regular	-0.031586038349596	4.53525554161968	-2.57113639910894	0.0104242989597971	0.349772745331569	-3.30691649550437
ILMN_1916224	HS.60764	NA	NA	NA	S	regular	-0.0433460772057933	4.68164215662295	-2.57079590453843	0.0104344162809184	0.349772745331569	-3.30776383553863
ILMN_1791006	AHI1	54806	AHI1	54806	S	regular	0.101894161303405	5.05118455864661	2.57064930776546	0.010438774897393	0.349772745331569	-3.30812861627708
ILMN_1691942	CCNI	10983	CCNI	10983	S	regular	-0.0491625513789929	13.4440875085833	-2.57034769358294	0.0104477476033654	0.349772745331569	-3.30887906736751
ILMN_1795383	RPUSD3	285367	RPUSD3	285367	S	regular	-0.0476710583837371	7.6698338155187	-2.57017909575643	0.0104527662103907	0.349772745331569	-3.3092985209798
ILMN_1729439	CYP4F2	8529	CYP4F2	8529	S	regular	-0.0341289789443644	4.57411267930889	-2.56998596479363	0.0104585177322691	0.349772745331569	-3.30977897753635
ILMN_2092118	FPR1	2357	FPR1	2357	S	regular	0.0957169883099884	12.2827726695389	2.56901803295828	0.0104873857174716	0.350490504454737	-3.31218639547749
ILMN_1734010	C10ORF118	55088	CCDC186	55088	S	regular	0.0831871895911444	6.06066182300306	2.56869162176818	0.0104971367539592	0.350568809179684	-3.31299803889034
ILMN_1781468	SMAP2	64744	SMAP2	64744	S	regular	0.0968519180591979	10.2669622174966	2.56803894488169	0.0105166587437511	0.350808273068919	-3.31462066287534
ILMN_1811866	LOC642393	642393	NA	NA	I	regular	0.0752231042819915	5.59753801111266	2.56773120757735	0.0105258745988206	0.350808273068919	-3.31538559121828
ILMN_1733115	RALGAPB	57148	RALGAPB	57148	S	regular	0.0576767741578487	6.73097176987145	2.5676531686464	0.0105282127873472	0.350808273068919	-3.3155795547853
ILMN_1719531	EPHA6	285220	EPHA6	285220	A	regular	-0.0145489199944289	4.37068080570245	-2.56726108649394	0.0105399672971722	0.350808273068919	-3.31655397709988
ILMN_2376520	PPP2R3A	5523	PPP2R3A	5523	A	regular	0.0722622773057897	4.98899126896483	2.56715285477439	0.0105432141143715	0.350808273068919	-3.31682293450878
ILMN_2336133	SULT1A4	445329	SULT1A2	6799	A	regular	0.097487813776071	9.06346600641324	2.5660106340031	0.0105775337583071	0.350808273068919	-3.31966069692215
ILMN_3234157	LOC442676	442676	NA	NA	I	regular	-0.0311662756940158	4.58232730788066	-2.56569805538408	0.0105869429782626	0.350808273068919	-3.3204370609612
ILMN_3237679	PTAR1	375743	PTAR1	375743	S	regular	0.0539993015265844	8.42482271042237	2.5656955512328	0.0105870183881898	0.350808273068919	-3.32044328025031
ILMN_2215355	LOC400499	400499	NA	NA	S	regular	0.0991114529358051	5.17387656575747	2.5656436742045	0.0105885807190566	0.350808273068919	-3.32057212027317
ILMN_2396148	HIP1R	9026	HIP1R	9026	A	regular	0.0875114366408494	5.19848476626221	2.56543260784523	0.0105949393236986	0.350808273068919	-3.32109629135466
ILMN_3235180	LOC100131726	100131726	FAM83A-AS1	100131726	S	regular	-0.171947818677329	9.78839867129595	-2.56536631442397	0.0105969371882647	0.350808273068919	-3.32126091856419
ILMN_1685988	LOC441958	441958	NA	NA	S	regular	-0.0827805155405884	5.19711485831143	-2.56509157943669	0.0106052203753027	0.350808273068919	-3.3219431269481
ILMN_1671554	LPIN1	23175	LPIN1	23175	S	regular	-0.0724930710881298	8.92455889990072	-2.56499820524799	0.0106080368971075	0.350808273068919	-3.3221749729377
ILMN_1728327	LOC150577	150577	NA	NA	A	regular	-0.0680463298544066	4.97447440749755	-2.56466630512075	0.0106180536731516	0.350808273068919	-3.32299900690871
ILMN_3245672	SNORD84	692199	SNORD84	692199	S	regular	0.0472920852323702	4.76634676478253	2.56465722837251	0.0106183277287221	0.350808273068919	-3.32302154099134
ILMN_2291565	CT45A5	441521	CT45A5	441521	I	regular	-0.0167444340543612	4.38748287426465	-2.56396764701042	0.0106391668158343	0.350808273068919	-3.32473327987509
ILMN_1741253	UBR5	51366	UBR5	51366	S	regular	0.0474122726242722	7.64052456214451	2.56366843294262	0.0106482203810418	0.350808273068919	-3.32547587567346
ILMN_1791280	HSPB8	26353	HSPB8	26353	S	regular	-0.0226187142283017	4.44417415744319	-2.56350257183918	0.0106532419361356	0.350808273068919	-3.3258874769191
ILMN_1680010	KIAA0753	9851	KIAA0753	9851	S	regular	0.0665680793879741	6.19160932984374	2.56329122415007	0.0106596436882674	0.350808273068919	-3.32641192020157
ILMN_2201347	ZDHHC3	51304	ZDHHC3	51304	S	regular	0.0749938945341954	6.29233557373517	2.56328194291731	0.0106599248967835	0.350808273068919	-3.32643494991279
ILMN_1343295	GAPDH	2597	GAPDH	2597	S	regular	0.0521468888413273	11.4025591295581	2.56328008024124	0.0106599813340892	0.350808273068919	-3.32643957179892
ILMN_1747775	STX2	2054	STX2	2054	A	regular	0.0840129398077967	7.14885617242683	2.56283565954998	0.0106734544763467	0.35100756510365	-3.3275422260896
ILMN_1800220	KCTD3	51133	KCTD3	51133	S	regular	0.0632115722540872	5.04873632689239	2.5624750167788	0.0106843989520393	0.351062759808289	-3.32843688177383
ILMN_3305508	LOC728779	728779	NA	NA	M	regular	0.104196961870303	6.35958878911737	2.56229157526279	0.0106899697162848	0.351062759808289	-3.32889190277213
ILMN_1843591	HS.428001	NA	NA	NA	S	regular	-0.0408536118391103	4.70195640960083	-2.56148545217826	0.010714480831996	0.351623700702181	-3.3308910902171
ILMN_1802459	LOC643138	643138	GNAS	2778	S	regular	0.0301858632411851	4.49818015844843	2.56109795337443	0.0107262810138126	0.351767010683751	-3.33185187035128
ILMN_1873394	HS.542848	NA	NA	NA	S	regular	0.0532030644531248	4.78446213488358	2.5604422365482	0.010746275418672	0.352006064855109	-3.33347735869825
ILMN_1779828	EDEM1	9695	EDEM1	9695	S	regular	0.0862967157411262	8.33409204966741	2.56026714951972	0.0107516198680346	0.352006064855109	-3.3339113219046
ILMN_1759344	LOC652226	652226	NA	NA	S	regular	0.0777921006038854	5.19722508898041	2.56012746062782	0.0107558855055784	0.352006064855109	-3.33425752808548
ILMN_1792076	TRERF1	55809	TRERF1	55809	A	regular	0.0731152126073838	6.94490255967828	2.55955345843894	0.0107734294827198	0.3523365607538	-3.33567994711709
ILMN_3268547	LOC100128988	100128988	NA	NA	M	regular	0.0255335271022037	4.50316199066323	2.55817371376146	0.0108157048420215	0.353091476927716	-3.33909778407887
ILMN_2215824	ANKRD20A1	84210	ANKRD20A1	84210	S	regular	-0.160678303060148	6.45561433460501	-2.55811442748562	0.0108175246824271	0.353091476927716	-3.33924460497534
ILMN_1674590	LOC652578	652578	NA	NA	S	regular	0.122654385553308	5.71769569584512	2.55792439873058	0.0108233596095307	0.353091476927716	-3.3397151838412
ILMN_1738523	MYD88	4615	MYD88	4615	S	regular	0.0702518767114755	9.60446961278053	2.55760906283725	0.0108330483462817	0.353091476927716	-3.3404959926997
ILMN_1699574	NRP1	8829	NRP1	8829	I	regular	0.048049896028502	4.67437686459141	2.5575302816896	0.0108354701142963	0.353091476927716	-3.34069104947883
ILMN_1780197	TBC1D24	57465	TBC1D24	57465	A	regular	0.105026607701351	6.58218186366147	2.55693353638124	0.0108538300149093	0.353091476927716	-3.34216836041012
ILMN_1749009	REXO2	25996	REXO2	25996	S	regular	-0.0660153672212793	9.46968921076849	-2.55682595213928	0.0108571429792022	0.353091476927716	-3.34243466173406
ILMN_1850093	HS.582465	NA	NA	NA	S	regular	0.069091784134584	4.80436722836779	2.55668834709625	0.0108613817222056	0.353091476927716	-3.34277525710159
ILMN_1739558	CRELD1	78987	CRELD1	78987	A	regular	-0.0670526097762183	7.44363787269155	-2.55661426288528	0.0108636644001174	0.353091476927716	-3.34295862045389
ILMN_1795719	RPA1	6117	RPA1	6117	S	regular	-0.0897216771146437	8.45541880356886	-2.55604827031419	0.0108811178461655	0.353416019103698	-3.34435931899024
ILMN_1756367	WNK3	65267	WNK3	65267	I	regular	-0.0409281357322512	4.66468986098429	-2.55568896146854	0.0108922107776406	0.353533669842445	-3.34524836720713
ILMN_2319326	ADARB1	104	ADARB1	104	A	regular	0.0916151461816353	6.0789830344399	2.55456048801923	0.0109271156835496	0.353902845051158	-3.34803979023344
ILMN_1791211	DOK2	9046	DOK2	9046	A	regular	-0.0746470533021674	8.54281584312329	-2.55445608627849	0.0109303499757218	0.353902845051158	-3.34829798059052
ILMN_2041788	PLS3	5358	PLS3	5358	S	regular	-0.0290331884075719	4.47305856967274	-2.5541511719592	0.0109398008917394	0.353902845051158	-3.34905198904843
ILMN_1867188	HS.535392	NA	NA	NA	S	regular	-0.0776524991591537	6.04260956669891	-2.55403514306273	0.0109433991569079	0.353902845051158	-3.34933888849659
ILMN_1663159	CTNND1	1500	NA	NA	I	regular	-0.0503724628004607	4.85145761949322	-2.55368240636681	0.0109543446365287	0.353902845051158	-3.35021100676751
ILMN_1724532	C11ORF49	79096	C11orf49	79096	I	regular	-0.0309111604513605	4.56164462314167	-2.55348963018655	0.0109603306367302	0.353902845051158	-3.35068758362153
ILMN_1668639	TBC1D10B	26000	TBC1D10B	26000	S	regular	-0.104396048185055	9.36105681870294	-2.55341805597824	0.0109625538692674	0.353902845051158	-3.35086451882055
ILMN_1852022	KIAA1881	114782	PLIN4	729359	S	regular	0.136688762342035	6.71864854303872	2.55307958862525	0.0109730727615101	0.353902845051158	-3.35170116246288
ILMN_3248635	LOC100133744	100133744	EFCAB3	146779	S	regular	-0.0535873647517129	4.84347974058573	-2.5530543885993	0.0109738562878931	0.353902845051158	-3.35176344905939
ILMN_3299905	RNFT2	84900	RNFT2	84900	M	regular	0.0865325684354771	5.62983030249057	2.55290926669367	0.0109783694299833	0.353902845051158	-3.35212213345112
ILMN_1763447	PLXNB2	23654	PLXNB2	23654	A	regular	-0.0837336198708926	8.48134341052715	-2.55177271679144	0.0110137722105294	0.354080390434896	-3.35493055210409
ILMN_3311160	MGC11082	84777	NA	NA	I	regular	0.0303673606516048	4.55905672098564	2.55148726953543	0.0110226796741805	0.354080390434896	-3.35563570190932
ILMN_1652963	C1ORF194	127003	CFAP276	127003	A	regular	0.021274213969919	4.44788395854149	2.55138166516374	0.0110259767154765	0.354080390434896	-3.35589656041811
ILMN_1700541	FBLN1	2192	FBLN1	2192	I	regular	-0.131388236251131	6.22701830223245	-2.55114905411415	0.0110332420928374	0.354080390434896	-3.35647110723161
ILMN_1784905	C18ORF58	284222	PIEZO2	63895	S	regular	-0.0342498044138164	4.57335174713671	-2.5507611736413	0.0110453666464477	0.354080390434896	-3.35742905441576
ILMN_1790978	ATG7	10533	ATG7	10533	S	regular	0.067682556473102	8.45349124609586	2.55069803066747	0.0110473415230816	0.354080390434896	-3.35758498499513
ILMN_1751241	TCOF1	6949	TCOF1	6949	I	regular	-0.0167224577271659	4.38760669311543	-2.55058770703609	0.0110507927898047	0.354080390434896	-3.3578574184441
ILMN_1743371	ABHD1	84696	ABHD1	84696	A	regular	0.0479871654993935	4.77508402685981	2.55052616318706	0.0110527184904898	0.354080390434896	-3.35800938999155
ILMN_1794213	ABHD14A	25864	ABHD14A	25864	S	regular	-0.0720791870531616	7.0967695455748	-2.55045297157925	0.0110550090376072	0.354080390434896	-3.35819011895109
ILMN_1791771	HCK	3055	HCK	3055	S	regular	0.0707463800915661	10.5186894554587	2.55033508890388	0.0110586990905643	0.354080390434896	-3.35848119106684
ILMN_1760294	ZNF417	147687	ZNF417	147687	S	regular	0.0672791921253798	5.48710910253707	2.54992262162583	0.0110716190943553	0.354254381610666	-3.35949953890366
ILMN_1784737	S1PR4	8698	S1PR4	8698	S	regular	0.0617310873976147	10.074726091453	2.54857606549411	0.0111138919019088	0.355366693563533	-3.36282295883657
ILMN_1713505	NPC1	4864	NPC1	4864	S	regular	-0.0714262368728484	7.76132393478371	-2.54811724606418	0.0111283285594042	0.355588043495399	-3.36395497538261
ILMN_1815054	GPR97	222487	ADGRG3	222487	A	regular	0.158507113643796	6.23227350162832	2.54696371116933	0.0111646981251345	0.355953157215093	-3.36680014322905
ILMN_1765829	NUFIP2	57532	NUFIP2	57532	S	regular	0.0708061075065573	7.26766634585078	2.54648629378883	0.0111797814753852	0.355953157215093	-3.36797731536654
ILMN_1760563	BAT2	7916	PRRC2A	7916	A	regular	0.0802680202501541	7.40049157733283	2.54631113939655	0.0111853197891663	0.355953157215093	-3.36840914117001
ILMN_2335319	KCNG3	170850	KCNG3	170850	A	regular	-0.0193206815832028	4.43264893811816	-2.54591883333382	0.01119773322259	0.355953157215093	-3.36937622795229
ILMN_1717781	VPS11	55823	VPS11	55823	S	regular	-0.0660501786597521	6.65852153586805	-2.54564951656593	0.0112062621045854	0.355953157215093	-3.37004004570785
ILMN_1660810	TTC17	55761	TTC17	55761	S	regular	0.0835030125203491	7.300157157756	2.54564474830869	0.0112064131606813	0.355953157215093	-3.37005179799456
ILMN_3289338	LOC643371	643371	NA	NA	M	regular	-0.0185882568322258	4.44869351315118	-2.54527136804961	0.0112182473009245	0.355953157215093	-3.37097199886366
ILMN_1672925	LOC652837	652837	MGC70870	403340	S	regular	0.0474507511265269	4.74241227106532	2.54509995561622	0.0112236838777121	0.355953157215093	-3.37139440317509
ILMN_3230962	LOC728802	728802	LOC100505716	100505716	I	regular	0.0233098728539083	4.48188865228475	2.54455044297279	0.0112411282372943	0.355953157215093	-3.37274835684908
ILMN_2070792	ACSM5	54988	ACSM5	54988	S	regular	-0.0350628394481444	4.58208231564842	-2.54428696230673	0.0112495010320401	0.355953157215093	-3.37339745041008
ILMN_2399827	HSF4	3299	HSF4	3299	A	regular	0.0385136795770357	4.62442029821222	2.54424933405104	0.0112506972225087	0.355953157215093	-3.37349014355279
ILMN_1717052	STARD10	10809	STARD10	10809	S	regular	0.0951229191390057	7.36350038936864	2.54390848520681	0.0112615378625529	0.355953157215093	-3.3743297270339
ILMN_2411608	PPIL5	122769	LRR1	122769	A	regular	-0.0207389986955512	4.43343093480221	-2.54343752156368	0.0112765320899449	0.355953157215093	-3.37548963078139
ILMN_1667977	TAF1B	9014	TAF1B	9014	S	regular	-0.086037704991629	5.54347442168107	-2.54323339427035	0.0112830364804904	0.355953157215093	-3.37599229678495
ILMN_1672564	FMO6P	388714	FMO6P	388714	A	regular	-0.0818730485453139	5.65166216848256	-2.54319650844555	0.0112842121809705	0.355953157215093	-3.37608312439661
ILMN_1788936	KREMEN1	83999	KREMEN1	83999	I	regular	0.0340912449822743	4.56771692848134	2.54280844103478	0.0112965880733572	0.355953157215093	-3.3770386233779
ILMN_2397028	SERPINB8	5271	SERPINB8	5271	A	regular	0.095167685175048	5.51713257864113	2.54275537454234	0.0112982813607679	0.355953157215093	-3.3771692725764
ILMN_3260501	C21ORF96	80215	RUNX1-IT1	80215	M	regular	0.102194376170516	5.55383940123122	2.54264572501471	0.0113017808602814	0.355953157215093	-3.37743922025553
ILMN_3187317	LOC100130141	100130141	NA	NA	A	regular	0.0285535310483594	4.52612558620748	2.54234092341943	0.0113115137717953	0.355953157215093	-3.37818955592931
ILMN_1812249	C15ORF54	400360	LINC02915	400360	S	regular	-0.106068783936608	5.26337171479156	-2.54224474752398	0.0113145864052363	0.355953157215093	-3.37842629571054
ILMN_2063254	TSPY2	64591	TSPY2	64591	S	regular	-0.0260858125867242	4.49383782060193	-2.54206574807716	0.0113203070696959	0.355953157215093	-3.3788668848625
ILMN_2392189	CTDSPL	10217	CTDSPL	10217	A	regular	-0.142055160563461	7.65701543896635	-2.54201465702225	0.0113219403671954	0.355953157215093	-3.3789926348175
ILMN_3178302	FNDC3B	64778	FNDC3B	64778	A	regular	0.0789352830773616	8.6663587990991	2.54183669292929	0.0113276312270176	0.355953157215093	-3.37943063702196
ILMN_1719695	NFKBIZ	64332	NFKBIZ	64332	A	regular	0.0736431671201682	9.95484328227391	2.54168827057573	0.0113323793616583	0.355953157215093	-3.37979590875723
ILMN_1691237	CAP2	10486	CAP2	10486	S	regular	-0.0247810717090764	4.48853581829479	-2.54141657267441	0.0113410757589701	0.355953157215093	-3.38046451138437
ILMN_2347807	EXOC1	55763	EXOC1	55763	A	regular	0.0641035423946179	7.36343249525842	2.54128906199698	0.0113451591180783	0.355953157215093	-3.38077826961442
ILMN_2150000	C15ORF24	56851	EMC7	56851	S	regular	-0.039296459400707	9.87165750876152	-2.54088799082834	0.0113580114230059	0.355953157215093	-3.38176506253399
ILMN_1860638	HS.374257	NA	ST3GAL1	6482	S	regular	0.0911163543173653	7.55272161103745	2.54076224900149	0.0113620434819798	0.355953157215093	-3.38207440567954
ILMN_1652431	CA1	759	CA1	759	S	regular	-0.215173191795801	9.88093740408418	-2.54040022041036	0.0113736594712295	0.355953157215093	-3.3829649652959
ILMN_1658114	HOM-TES-103	25900	IFFO1	25900	I	regular	-0.0379950117029507	4.61982914171753	-2.54026437383536	0.0113780209494999	0.355953157215093	-3.38329910445174
ILMN_1767422	POLR1D	51082	POLR1D	51082	S	regular	-0.076994261436673	11.700039278861	-2.54006605028125	0.0113843909822706	0.355953157215093	-3.38378688575695
ILMN_1668525	NR3C1	2908	NR3C1	2908	I	regular	-0.101543760343257	6.36356252845627	-2.53974729791606	0.011394635769048	0.355953157215093	-3.38457078675085
ILMN_1803473	LOC400793	400793	NA	NA	I	regular	0.0572780334570347	4.76301040775316	2.53972501259399	0.0113953523322108	0.355953157215093	-3.38462558899131
ILMN_3239130	AGAP6	414189	AGAP6	414189	S	regular	0.0942621974640459	6.76466665943135	2.53969589556966	0.0113962886226654	0.355953157215093	-3.38469719048916
ILMN_3237564	PP14571	100130449	LOC100130449	100130449	S	regular	-0.128665212861314	5.45803628787861	-2.53948670878501	0.0114030172714765	0.355953157215093	-3.38521157693578
ILMN_1659937	ZBTB24	9841	ZBTB24	9841	S	regular	0.0545127216721289	7.62325790325652	2.53895888585437	0.0114200108143306	0.356248630037289	-3.38650930035174
ILMN_1743111	LOC389396	389396	GLYATL3	389396	S	regular	-0.0268838093225352	4.51615020965962	-2.53790999464584	0.0114538473666872	0.356781173369656	-3.38908736009696
ILMN_1893098	HS.542369	NA	NA	NA	S	regular	-0.0293581674544966	4.57177918417935	-2.53768102005886	0.0114612457967273	0.356781173369656	-3.38965001658027
ILMN_1875887	HS.538554	NA	NA	NA	S	regular	-0.0821427705661476	6.65339438551614	-2.53725880255539	0.0114748992816475	0.356781173369656	-3.39068739688736
ILMN_1781234	CCDC22	28952	CCDC22	28952	S	regular	0.08212040870734	6.25164581180074	2.53704316568023	0.0114818780368884	0.356781173369656	-3.3912171476896
ILMN_1703060	SYT15	83849	SYT15	83849	S	regular	-0.0315432249254067	4.55037857248533	-2.536970443237	0.0114842324385386	0.356781173369656	-3.3913957935735
ILMN_2340027	TSPAN4	7106	TSPAN4	7106	A	regular	0.0930001444472674	5.151371009174	2.53682807452195	0.0114888428945242	0.356781173369656	-3.39174551414962
ILMN_1808078	GPR128	84873	ADGRG7	84873	S	regular	0.0496698582862635	4.59911938829405	2.53664293103688	0.0114948410294465	0.356781173369656	-3.39220027989728
ILMN_3204305	LOC100131169	100131169	EVPLL	645027	A	regular	0.0267713596643947	4.4972941715106	2.53656408123157	0.0114973963905231	0.356781173369656	-3.39239394792284
ILMN_1659878	PAK2	5062	NA	NA	I	regular	0.106332746019574	5.73197813470144	2.53602945218756	0.0115147359674631	0.356946250856952	-3.393706929671
ILMN_3258887	LOC100130102	100130102	NA	NA	M	regular	-0.0433045019991948	4.70443181859092	-2.53579879861191	0.0115222239194185	0.356946250856952	-3.39427330262339
ILMN_2376204	LTB	4050	LTB	4050	A	regular	0.0641416864208791	10.3717715405555	2.53570271804666	0.0115253443634052	0.356946250856952	-3.39450921493665
ILMN_1713934	LITAF	9516	LITAF	9516	S	regular	0.0735282900269026	12.723962109823	2.53521242667718	0.0115412794530345	0.357205995785449	-3.39571292084598
ILMN_1889329	HS.543064	NA	NA	NA	S	regular	-0.0869932763148711	5.62254326989242	-2.5343155504563	0.0115704798177406	0.357875697003229	-3.39791423948762
ILMN_1801600	CCDC97	90324	CCDC97	90324	S	regular	0.0454039894070914	8.33158053634022	2.53405045907074	0.0115791232047991	0.357909110006994	-3.39856474209147
ILMN_3235931	LOC100134768	100134768	NA	NA	S	regular	0.0844786829234712	5.40324142516582	2.53351571051813	0.0115965763373862	0.358214609669796	-3.399876749459
ILMN_1768772	DEGS2	123099	DEGS2	123099	S	regular	-0.0173628296471801	4.40195004874975	-2.53322055470477	0.0116062196620969	0.358278625616054	-3.4006007997093
ILMN_1718171	MED26	9441	MED26	9441	S	regular	0.0671102841412389	6.16111280767415	2.53255940189482	0.0116278467347171	0.358712249691666	-3.40222238335822
ILMN_1697301	ST8SIA3	51046	ST8SIA3	51046	S	regular	-0.0569512186949302	4.95157358380155	-2.53193800790841	0.0116482059353612	0.358779923272173	-3.4037460762047
ILMN_3240207	LOC727836	727836	NA	NA	S	regular	0.023878457669674	4.47081509943861	2.53157827480201	0.0116600066346054	0.358779923272173	-3.40462799545376
ILMN_1664034	ZNF485	220992	ZNF485	220992	S	regular	-0.0743171426885716	5.58260725471055	-2.53124844519159	0.0116708357255203	0.358779923272173	-3.40543649621974
ILMN_1747112	LOC440895	440895	GPAA1	8733	I	regular	0.0428618450567875	4.67404509670496	2.53112192266449	0.0116749921354286	0.358779923272173	-3.40574660960672
ILMN_1775498	FAM100B	283991	UBALD2	283991	S	regular	0.0636224667539116	8.07285883960951	2.53100918598806	0.0116786967739757	0.358779923272173	-3.40602292042405
ILMN_2387680	VNN3	55350	NA	NA	A	regular	0.126752832913618	6.87159592105268	2.53065729172361	0.0116902670959777	0.358779923272173	-3.40688531499458
ILMN_1656380	LOC124216	124216	LOC652276	652276	I	regular	0.0473005245500649	4.69960599882414	2.53064444195599	0.0116906897906993	0.358779923272173	-3.40691680397585
ILMN_1705774	TIGD5	84948	TIGD5	84948	S	regular	-0.0688717710393252	6.935408764703	-2.5306030492844	0.0116920515002964	0.358779923272173	-3.40701823767408
ILMN_3253456	FNDC3B	64778	FNDC3B	64778	M	regular	0.0804685175767557	8.76587097937327	2.53041395423046	0.0116982740233917	0.358779923272173	-3.40748159891573
ILMN_1671693	C18ORF10	25941	TPGS2	25941	S	regular	-0.16474728438837	8.24542283651683	-2.52996121842641	0.0117131841079264	0.358927614878317	-3.40859085218405
ILMN_1654268	HMGB2	3148	HMGB2	3148	S	regular	0.0887323502268798	8.23623395213637	2.52962691530813	0.0117242046627535	0.358927614878317	-3.40940980804326
ILMN_1665540	LOC728417	728417	LINC00999	399744	A	regular	0.0960621465592539	6.12500909024842	2.52957722544906	0.0117258435137645	0.358927614878317	-3.40953152629897
ILMN_1738438	MAST4	375449	MAST4	375449	S	regular	-0.0681469021003399	4.98553787215419	-2.5291572187238	0.0117397041514836	0.359119598940308	-3.41056026461912
ILMN_1803811	TRIB1	10221	TRIB1	10221	S	regular	0.0869380722378331	8.95541762529091	2.52891339990132	0.0117477570992712	0.359133791478559	-3.41115738291478
ILMN_3307772	PACSIN2	11252	PACSIN2	11252	S	regular	0.0944099457193165	7.25271725521934	2.52838446233182	0.0117652439626896	0.35925497718336	-3.41245257123264
ILMN_1801156	RLF	6018	RLF	6018	S	regular	0.0554942457362102	7.33088583270725	2.52823353140098	0.0117702380374569	0.35925497718336	-3.41282210137594
ILMN_3221807	LOC729313	729313	NA	NA	A	regular	0.0263483533019189	4.51877549548987	2.52810489517473	0.0117744959028673	0.35925497718336	-3.41313702955187
ILMN_2150175	GDF6	392255	GDF6	392255	S	regular	-0.0180912897969221	4.41105094055941	-2.52766223983465	0.0117891582886041	0.359470578409545	-3.41422062239176
ILMN_1669032	PPIC	5480	PPIC	5480	S	regular	0.0238408828192334	4.49723103597212	2.52697743318266	0.0118118736249023	0.359841169681675	-3.4158966224216
ILMN_1809267	CLCC1	23155	CLCC1	23155	S	regular	0.0632983302681219	4.98296701014786	2.5267133752704	0.011820642936519	0.359841169681675	-3.4165427611925
ILMN_2303669	SLC4A8	9498	SLC4A8	9498	A	regular	-0.023356733424702	4.46989670875198	-2.52660860398866	0.0118241239747058	0.359841169681675	-3.41679911394889
ILMN_3265439	CXORF18	619455	SPANXA2-OT1	619455	M	regular	-0.0469627086818867	4.63162135187084	-2.52629308970953	0.0118346124821751	0.359928898775045	-3.41757104686584
ILMN_1895164	HS.401073	NA	NA	NA	S	regular	-0.0740647868892067	5.17171633269727	-2.52551984959006	0.0118603519757442	0.360268996019168	-3.41946244841179
ILMN_1676659	LOC647904	647904	POTEKP	440915	S	regular	-0.0610300504965498	4.86060657062355	-2.52513307306692	0.0118732456032111	0.360268996019168	-3.42040832024602
ILMN_1862572	HS.582102	NA	NA	NA	S	regular	-0.0471273836799564	4.70106265095674	-2.52485719768777	0.0118824498328978	0.360268996019168	-3.42108289426731
ILMN_1660727	ENPP5	59084	ENPP5	59084	S	regular	-0.0955872352261892	5.20170599665407	-2.52476407632263	0.0118855581405576	0.360268996019168	-3.42131057961518
ILMN_1742431	LOC651309	651309	NA	NA	S	regular	0.106767832775075	8.90479318985346	2.5246638396599	0.0118889047585927	0.360268996019168	-3.42155565299804
ILMN_2098437	FAM10A4	145165	ST13P4	145165	S	regular	-0.119449432983831	6.2250764952492	-2.52458693682378	0.0118914728944053	0.360268996019168	-3.42174366997203
ILMN_1777915	STX6	10228	STX6	10228	S	regular	0.0598593150322423	8.13164861864566	2.52422229872327	0.0119036565375758	0.360407382167435	-3.42263508457379
ILMN_1791819	LOC643583	643583	SPINT3	10816	S	regular	-0.0262624481925877	4.50473878129459	-2.52358620618812	0.0119249368574156	0.360820835616035	-3.42418981148843
ILMN_1758087	TAOK1	57551	TAOK1	57551	S	regular	0.121146620190385	6.66893334596898	2.52275891279656	0.0119526643658271	0.361190754540357	-3.42621129722868
ILMN_2211739	SLC15A2	6565	SLC15A2	6565	S	regular	0.0448202910194838	4.71860175427821	2.52275172876972	0.0119529053960509	0.361190754540357	-3.42622884852072
ILMN_2393456	DDO	8528	DDO	8528	A	regular	-0.0501576933803323	4.83993998264323	-2.52253854526492	0.0119600598517579	0.361190754540357	-3.42674965486141
ILMN_1803984	MAK	4117	MAK	4117	S	regular	0.131248571048989	6.48470538952203	2.52220790623897	0.0119711636573729	0.361295521529248	-3.42755731967715
ILMN_1805842	FHL1	2273	FHL1	2273	S	regular	-0.0919277815680496	6.54585563546715	-2.52180064219079	0.0119848533494905	0.361478148539159	-3.42855201762974
ILMN_1850816	HS.573047	NA	NA	NA	S	regular	0.0997261439392055	7.33095420364477	2.52135699487591	0.0119997818607235	0.361697883436319	-3.4296353996275
ILMN_1880406	HS.413494	NA	PTEN	5728	S	regular	0.0509718247530207	11.6128177572664	2.52084172873348	0.0120171410609438	0.361990557878448	-3.43089344091464
ILMN_1828161	HS.120938	NA	NA	NA	S	regular	-0.044289876816326	4.73620317658015	-2.51731195469481	0.0121366599000524	0.365358242016653	-3.43950477747448
ILMN_2205896	MEIS3P1	4213	MEIS3P1	4213	S	regular	-0.0989808926864855	5.49841447968541	-2.51682772235115	0.0121531382527893	0.365595649221542	-3.44068520723688
ILMN_3180989	DSTYK	25778	DSTYK	25778	A	regular	0.0641911774421854	6.34596276111984	2.51662633482625	0.0121599972925365	0.365595649221542	-3.44117607134632
ILMN_1775486	SSPN	8082	SSPN	8082	S	regular	0.074822394360242	4.8167763115903	2.51631487524612	0.0121706120423367	0.365682459479049	-3.44193515088722
ILMN_2189614	ANKRD36B	57730	ANKRD36B	57730	S	regular	0.0421478750082583	4.68662274132487	2.51600238721485	0.0121812701180465	0.36574628371474	-3.44269664493025
ILMN_1763202	LOC441179	441179	NA	NA	S	regular	0.050802496718029	4.77925030469417	2.51579952300155	0.0121881936778764	0.36574628371474	-3.44319095017731
ILMN_1676789	WDR33	55339	WDR33	55339	I	regular	0.0465731005520165	4.84105771716358	2.51523396777151	0.0122075140023339	0.36609390692804	-3.44456879454943
ILMN_1824898	LOC728653	728653	NA	NA	S	regular	0.117140285139848	7.20386518545604	2.51429873410692	0.0122395228933115	0.366275635884405	-3.4468466124739
ILMN_2298683	KCNQ4	9132	KCNQ4	9132	I	regular	-0.0310258862446861	4.54210951428387	-2.51374090704117	0.0122586503252597	0.366275635884405	-3.44820484085006
ILMN_2276688	DIXDC1	85458	DIXDC1	85458	I	regular	-0.0149446128198811	4.36378264750725	-2.51355662458733	0.0122649750537736	0.366275635884405	-3.44865347748266
ILMN_1782448	IFNA4	3441	NA	NA	S	regular	0.0302862755038796	4.56184604750269	2.51354711344564	0.0122653015628185	0.366275635884405	-3.44867663153881
ILMN_3189005	LOC100129852	100129852	NA	NA	A	regular	0.0355409488514963	4.57602688484545	2.51321089937809	0.012276848456604	0.366275635884405	-3.4494950609036
ILMN_1766024	PDCD10	11235	PDCD10	11235	A	regular	-0.0580294961779479	9.4335784150488	-2.51294209781012	0.0122860870914434	0.366275635884405	-3.45014931458709
ILMN_3248833	LOC644928	644928	RPS26	6231	S	regular	-0.268679299620367	9.91369373378215	-2.5129105359182	0.0122871722700225	0.366275635884405	-3.45022613066222
ILMN_1719756	ZAP70	7535	ZAP70	7535	A	regular	-0.0826058409256302	8.60836902342693	-2.51287483511697	0.0122883998575452	0.366275635884405	-3.45031301897895
ILMN_2216582	LYL1	4066	LYL1	4066	S	regular	-0.0945049126432606	12.2841788866788	-2.51281067244757	0.0122906063926787	0.366275635884405	-3.45046917453258
ILMN_1760109	SLAMF6	114836	SLAMF6	114836	S	regular	-0.0845361379723361	7.5031201501312	-2.51273279110801	0.0122932851818177	0.366275635884405	-3.45065871260554
ILMN_1660204	IGSF9B	22997	IGSF9B	22997	A	regular	0.0841654762970988	5.27740373243107	2.51249265007062	0.0123015482855592	0.366275635884405	-3.45124310243135
ILMN_1896441	LOC729378	729378	NA	NA	S	regular	-0.0506767006823713	4.86182988161046	-2.51235018655266	0.0123064526986075	0.366275635884405	-3.4515897656002
ILMN_1724271	LOC648976	648976	NA	NA	S	regular	0.0259024918926401	4.52325296641644	2.51135738138774	0.0123406790257403	0.36693874879506	-3.45400507309991
ILMN_2147424	SERPINB10	5273	SERPINB10	5273	S	regular	0.0605053980716917	4.66695840025081	2.51125421718426	0.012344240392235	0.36693874879506	-3.45425599876548
ILMN_1696183	HBQ1	3049	HBQ1	3049	S	regular	-0.130574389474921	11.143261204812	-2.51069067817742	0.0123637106359898	0.367286803783394	-3.45562651394664
ILMN_1660991	LOC654023	654023	NA	NA	I	regular	-0.0527453993792578	4.80366997973293	-2.5103024699164	0.0123771390778937	0.367455051808761	-3.4565704540081
ILMN_1677108	CAPN13	92291	CAPN13	92291	S	regular	0.0138901848064951	4.36927451372102	2.50894388484279	0.0124242357245718	0.368622010779881	-3.4598727743867
ILMN_1759787	THBD	7056	THBD	7056	S	regular	0.109204929498952	5.39015337098728	2.50795518602582	0.012458609923673	0.369210289299865	-3.46227491478202
ILMN_1713390	LOC653464	653464	NA	NA	S	regular	-0.0741077557780911	5.16008302809349	-2.50792481353641	0.0124596672233773	0.369210289299865	-3.46234869310382
ILMN_1661488	LOC729905	729905	TPST2	8459	I	regular	-0.0988341741426615	5.35443548439736	-2.50718609301324	0.0124854074506047	0.369741512381079	-3.46414286330575
ILMN_1710146	LOC649978	649978	NA	NA	S	regular	-0.0294808384223707	4.55225244525162	-2.50636820608652	0.0125139612631893	0.370355340123771	-3.466128708261
ILMN_2133638	DULLARD	23399	CTDNEP1	23399	S	regular	0.0655669940914537	8.04466573160527	2.50567146008257	0.0125383315738513	0.370502708167976	-3.46781992261961
ILMN_1671473	EHD3	30845	EHD3	30845	S	regular	-0.0827411822038409	5.57489086131781	-2.5056449494556	0.0125392596764361	0.370502708167976	-3.46788426291949
ILMN_1782385	POLR2A	5430	POLR2A	5430	S	regular	0.0441980838755458	10.1575613463979	2.50516931440039	0.0125559214112014	0.370502708167976	-3.46903849866292
ILMN_3204346	LOC100131897	100131897	INSYN2B	100131897	A	regular	-0.0365503290472309	4.6743230716438	-2.50475027165996	0.0125706169769309	0.370502708167976	-3.47005522341509
ILMN_1678799	RAPGEF1	2889	RAPGEF1	2889	I	regular	0.105984503162106	5.18402270100053	2.50461586283606	0.012575333844162	0.370502708167976	-3.4703813048624
ILMN_1894089	HS.550619	NA	NA	NA	S	regular	0.0292704742352155	4.56406185879883	2.50455685609095	0.0125774050899005	0.370502708167976	-3.47052445231484
ILMN_1713156	MSL3L1	10943	MSL3	10943	A	regular	0.10020699250008	8.11080828148322	2.50446834189069	0.0125805126698769	0.370502708167976	-3.47073917723365
ILMN_2209027	RPS26	6231	RPS26	6231	S	regular	-0.249226796850588	10.4816345801646	-2.50443810071117	0.012581574541469	0.370502708167976	-3.47081253704189
ILMN_1790973	CDS2	8760	CDS2	8760	S	regular	0.0761801457462147	7.77472319318813	2.5028757996237	0.0126365406734171	0.371491433087661	-3.47460123150667
ILMN_1735712	KRT1	3848	KRT1	3848	S	regular	-0.288417830922676	8.92825811717748	-2.50284071908643	0.0126377773488185	0.371491433087661	-3.47468627792313
ILMN_2349992	PMS2CL	441194	PMS2CL	441194	A	regular	-0.0287555091119541	4.48389149158414	-2.50259970708713	0.012646276521385	0.371491433087661	-3.47527053650228
ILMN_1877455	HS.541892	NA	NA	NA	S	regular	0.0657687836762656	5.06726986071092	2.50259194659164	0.0126465502758536	0.371491433087661	-3.4752893484968
ILMN_1769013	ASGR1	432	ASGR1	432	S	regular	0.0797383688248479	9.55527338833933	2.50069269099149	0.0127137056693406	0.373010479120631	-3.47989156963385
ILMN_3200688	LOC100132339	100132339	NA	NA	A	regular	-0.0260002409063881	4.50079499243555	-2.5004262080135	0.012723153468529	0.373010479120631	-3.4805370309972
ILMN_1884442	HS.575615	NA	NA	NA	S	regular	0.0581786278201252	4.91087198655177	2.50037949971721	0.0127248100907881	0.373010479120631	-3.48065015852379
ILMN_1709233	F5	2153	F5	2153	S	regular	0.12281781199424	7.77494586189857	2.50023908153145	0.0127297915132139	0.373010479120631	-3.48099023906328
ILMN_2351269	TTYH1	57348	TTYH1	57348	A	regular	-0.094613623303939	5.33531652737824	-2.49969309888255	0.0127491770426052	0.373130105570826	-3.48231238425485
ILMN_1656225	DUPD1	338599	DUSP29	338599	S	regular	-0.0376068504693381	4.61996768636938	-2.49967996964414	0.0127496435286864	0.373130105570826	-3.48234417439911
ILMN_1691374	LOC653483	653483	NA	NA	S	regular	-0.0219055151841558	4.45879368013178	-2.49920768024245	0.0127664342023096	0.373158073863423	-3.48348763197576
ILMN_1910330	HS.561493	NA	NA	NA	S	regular	0.0945640883605828	5.86333296409811	2.49915014337134	0.0127684810744254	0.373158073863423	-3.48362691982222
ILMN_1753243	DNAJB11	51726	DNAJB11	51726	S	regular	-0.0368056823455273	9.62771506905745	-2.49898787830757	0.012774255217521	0.373158073863423	-3.48401972155043
ILMN_2319910	DGKA	1606	DGKA	1606	A	regular	0.0739363690144576	8.69070801417638	2.49865856236876	0.0127859809306895	0.373270188515125	-3.48481683378512
ILMN_1749287	TLR6	10333	TLR6	10333	S	regular	0.0952774425102678	6.54437532405862	2.49786197988179	0.0128143837764925	0.373868732093066	-3.48674454551035
ILMN_3205910	LOC100131541	100131541	NA	NA	A	regular	0.123720201277163	7.35868185535571	2.4968429018606	0.0128508015333164	0.374551386429316	-3.48920981780267
ILMN_1782116	LOC442132	442132	LOC442132	442132	I	regular	0.0757966357506936	5.21135026693869	2.49676438034138	0.0128536113847645	0.374551386429316	-3.48939973010754
ILMN_1798803	BMP1	649	NA	NA	I	regular	-0.0419541381040067	4.63386513906979	-2.49569524093102	0.0128919242689081	0.375436635186177	-3.49198497348023
ILMN_3271098	FAM176A	84141	EVA1A	84141	M	regular	0.0248980981163902	4.50146038481336	2.49479143736661	0.0129243913103021	0.376150658042697	-3.49416958286064
ILMN_2365465	XBP1	7494	XBP1	7494	A	regular	-0.0848379436561235	9.94001823675439	-2.49404320727271	0.0129513246101957	0.37670284851155	-3.49597756748348
ILMN_3287459	LOC401730	401730	IPMK	253430	M	regular	0.0208404465702471	4.46811760733847	2.49285739428493	0.0129941111601715	0.377712749636805	-3.49884182187625
ILMN_3298447	LOC729222	729222	NA	NA	M	regular	0.0283904529138376	4.53201134735388	2.49235869094581	0.0130121428226432	0.377712749636805	-3.50004601075804
ILMN_1689842	SC4MOL	6307	MSMO1	6307	I	regular	-0.0514925988489499	4.68513987392181	-2.49230454884218	0.0130141017788904	0.377712749636805	-3.500176730296
ILMN_1803590	ZFC3H1	196441	ZFC3H1	196441	S	regular	0.0750436069552547	6.99583295220273	2.49219760066141	0.0130179721204833	0.377712749636805	-3.50043493556249
ILMN_1697267	PRKCZ	5590	PRKCZ	5590	A	regular	0.0700777530926553	6.95085533329017	2.49158505243647	0.0130401592727579	0.378124667441618	-3.50191360418147
ILMN_1701403	HIP1	3092	HIP1	3092	S	regular	0.141344845323383	5.89809375034158	2.4913599491731	0.0130483211790004	0.37812964063309	-3.50245690603694
ILMN_3235662	LOC727764	727764	TEKT4	150483	S	regular	-0.0283352455293624	4.56538671958482	-2.49079987098004	0.0130686484415303	0.378343423013789	-3.50380848472157
ILMN_1787877	CCNT2	905	CCNT2	905	I	regular	-0.127015112095868	6.33554516928101	-2.49071618514007	0.0130716881141843	0.378343423013789	-3.50401040964792
ILMN_1664283	C9ORF75	286262	TPRN	286262	S	regular	-0.0658439370621857	5.63094280188528	-2.49007433606282	0.0130950224880149	0.378530183155938	-3.50555890247853
ILMN_3249001	LOC729587	729587	NA	NA	S	regular	0.0503081999776561	5.00359703217856	2.48998648484487	0.0130982191852779	0.378530183155938	-3.50577081763795
ILMN_1759828	HARBI1	283254	HARBI1	283254	S	regular	0.0492716280287024	4.80592533939509	2.48987883565877	0.0131021372273403	0.378530183155938	-3.50603047961881
ILMN_1766280	LOC645963	645963	NA	NA	S	regular	0.0686030116817113	4.93250645997343	2.48825359572828	0.0131614165509063	0.379859488847798	-3.50994941157679
ILMN_1708340	DAPK1	1612	DAPK1	1612	S	regular	0.101036837516758	6.81498597199668	2.48817737027355	0.0131642026437544	0.379859488847798	-3.51013315233671
ILMN_1897091	HS.565035	NA	NA	NA	S	regular	0.0444307051136942	4.70922019044346	2.4878977432029	0.0131744276851544	0.379922877114298	-3.51080714383129
ILMN_1666690	ACRC	93953	GCNA	93953	S	regular	0.0654519169601481	5.21279891159817	2.48620715372278	0.0132363971323922	0.381369308640819	-3.51488043698241
ILMN_1678522	LOC644934	644934	RPS26	6231	A	regular	-0.239807122014119	10.3568609527696	-2.48574786293245	0.0132532772661926	0.381369308640819	-3.51598658226857
ILMN_1788961	PPP2R2A	5520	PPP2R2A	5520	S	regular	0.0480041046529917	8.22064933160487	2.48562099148416	0.0132579434860555	0.381369308640819	-3.51629210139626
ILMN_1708510	NFATC2IP	84901	NFATC2IP	84901	I	regular	0.0470715391726432	4.77052393936561	2.48550894199649	0.0132620657786481	0.381369308640819	-3.5165619151167
ILMN_1713846	PPM1H	57460	PPM1H	57460	A	regular	0.0659332913900367	4.93134076631912	2.48495167506419	0.0132825844755598	0.381369308640819	-3.51790363052403
ILMN_1718900	KCTD2	23510	KCTD2	23510	I	regular	0.0648274666788267	7.0422425295482	2.4848285936144	0.0132871201561281	0.381369308640819	-3.51819993060314
ILMN_3294024	LOC644990	644990	NA	NA	M	regular	0.0260093575530113	4.47221037464885	2.48482491712808	0.0132872556596266	0.381369308640819	-3.51820878097089
ILMN_1793990	ID2	3398	ID2	3398	S	regular	-0.100287589046869	9.10960482227074	-2.48444418397219	0.0133012948982954	0.381369308640819	-3.51912524685556
ILMN_1785455	LOC642397	642397	NA	NA	I	regular	0.0276116684418789	4.49217615880513	2.48434107140397	0.0133050993565418	0.381369308640819	-3.5193734263939
ILMN_1762308	LOC654191	654191	SNX29	92017	S	regular	0.0824722458010545	7.40963431063478	2.48413444116145	0.0133127261238338	0.381369308640819	-3.51987073028087
ILMN_1652992	PRDM2	7799	PRDM2	7799	A	regular	0.0189689048848763	4.4119668687035	2.48397782593036	0.0133185094082095	0.381369308640819	-3.52024763450201
ILMN_2128639	C10ORF47	254427	PROSER2	254427	S	regular	-0.09595351673877	5.96629358626667	-2.48345856961886	0.013337699770926	0.381369308640819	-3.52149709109505
ILMN_1672834	SSH2	85464	SSH2	85464	S	regular	0.0675000824982811	11.2339066579765	2.48345399769713	0.0133378688460764	0.381369308640819	-3.52150809111603
ILMN_1656373	BNC2	54796	BNC2	54796	S	regular	-0.0458520298922424	4.68602928261124	-2.48294063154073	0.0133568658320726	0.381369308640819	-3.52274312194571
ILMN_1787578	CTAG2	30848	CTAG2	30848	I	regular	-0.043379546087135	4.75869226877119	-2.48291028244734	0.0133579896432382	0.381369308640819	-3.52281612649426
ILMN_3300226	LOC731275	731275	LINC00999	399744	M	regular	0.0575874137501996	4.83643516790414	2.48288965818339	0.0133587533968575	0.381369308640819	-3.5228657375317
ILMN_1762713	C19ORF59	199675	MCEMP1	199675	S	regular	0.141391254811759	8.83550505914035	2.48261263462726	0.013369015830637	0.381369308640819	-3.52353207029083
ILMN_1714987	TRIM54	57159	TRIM54	57159	I	regular	-0.0195343223046459	4.43172844635606	-2.48244948858083	0.0133750629019937	0.381369308640819	-3.52392445626553
ILMN_1842593	HS.540598	NA	NA	NA	S	regular	-0.0642345254937082	4.95251461038636	-2.48237827339602	0.0133777032805139	0.381369308640819	-3.52409572951477
ILMN_1821270	HS.534437	NA	NA	NA	S	regular	0.0994767784111742	5.86030338118623	2.48203547796762	0.013390419250855	0.381408596114773	-3.52492008899244
ILMN_2230577	RABGEF1	27342	RABGEF1	27342	S	regular	0.0755933678527279	6.2860319696759	2.48190665266524	0.0133952007848774	0.381408596114773	-3.52522986127019
ILMN_1710482	APLP2	334	APLP2	334	S	regular	0.07104995453048	8.32782994801183	2.48147227891285	0.0134113343408367	0.381638349375476	-3.52627423731052
ILMN_1745994	GAS7	8522	GAS7	8522	A	regular	0.0838153039469463	8.52475717375524	2.48047797565638	0.0134483297143386	0.382328769287049	-3.52866419527976
ILMN_1725791	PTPLA	9200	HACD1	9200	S	regular	-0.0864041656923052	5.50788457756961	-2.48026765500149	0.0134561667656243	0.382328769287049	-3.52916961303632
ILMN_1692517	LOC653381	653381	SORD	6652	A	regular	0.0862418565869897	9.31257928218679	2.48002703459902	0.0134651378225487	0.382328769287049	-3.52974779230886
ILMN_1764980	SERPINA1	5265	SERPINA1	5265	I	regular	-0.0451646670703285	4.64177661665366	-2.47983661591578	0.0134722409644099	0.382328769287049	-3.53020530465907
ILMN_2389582	HNRNPL	3191	HNRNPL	3191	A	regular	0.111647029947559	8.1492889795522	2.47951885660651	0.0134841016579066	0.382328769287049	-3.53096869761995
ILMN_1742040	GDPD4	220032	GDPD4	220032	S	regular	-0.0680102094165765	5.18434015164443	-2.47919999256812	0.0134960128884472	0.382328769287049	-3.53173464871095
ILMN_1809818	PRCC	5546	PRCC	5546	I	regular	0.0747334507496853	5.75111825119932	2.47914488053854	0.0134980725543276	0.382328769287049	-3.53186702492583
ILMN_1787567	TSC22D1	8848	TSC22D1	8848	A	regular	-0.104778760206665	9.06251493665243	-2.47896175841147	0.0135049182587461	0.382328769287049	-3.53230685409506
ILMN_1893075	HS.565075	NA	NA	NA	S	regular	-0.0503185407923575	4.81440906694453	-2.47887108935263	0.0135083089036609	0.382328769287049	-3.5325246145037
ILMN_1794816	CHRNA3	1136	CHRNA3	1136	S	regular	-0.0364902184030648	4.5900825551429	-2.47843481379154	0.0135246343423061	0.382357463379083	-3.53357231146151
ILMN_1688228	LOC145837	145837	DRAIC	145837	A	regular	-0.0259901783883249	4.50933690558506	-2.4784121689332	0.013525482190406	0.382357463379083	-3.53362668720335
ILMN_2100815	TMEM9B	56674	TMEM9B	56674	S	regular	-0.0380388055872301	9.27425607126022	-2.47746573106904	0.0135609600027181	0.383131528482764	-3.53589887844208
ILMN_1804396	C14ORF4	64207	IRF2BPL	64207	S	regular	0.109465017003121	9.51239523182767	2.47723452529957	0.0135696394181683	0.383147998917647	-3.53645382451707
ILMN_1774272	ESRRA	2101	ESRRA	2101	S	regular	0.0671104924940012	6.88280555850106	2.47606357225171	0.0136136723852117	0.384033691731181	-3.53926360064045
ILMN_1713401	LOC646607	646607	NA	NA	S	regular	-0.0277738410909044	4.54895123660864	-2.47582276359959	0.01362274352541	0.384033691731181	-3.53984127565789
ILMN_1722223	LOC728452	728452	NA	NA	A	regular	0.133975859178255	5.89208498221363	2.47575352353316	0.0136253527548265	0.384033691731181	-3.54000736526366
ILMN_3294011	LOC100131450	100131450	NA	NA	M	regular	-0.0233442390122473	4.47005795831114	-2.47540936663989	0.0136383284687048	0.384092976212874	-3.54083284437328
ILMN_1873863	HS.370423	NA	NA	NA	S	regular	-0.0655795717189541	5.02882412569561	-2.47520227933219	0.0136461415362184	0.384092976212874	-3.54132950065823
ILMN_3272436	LOC100129386	100129386	NA	NA	M	regular	0.0305838133072803	4.55738354417412	2.47453372631135	0.0136713920282687	0.384092976212874	-3.54293261088164
ILMN_3247283	LOC100134703	100134703	NA	NA	S	regular	0.0804892511163697	5.0858053288879	2.47439824540227	0.0136765140302757	0.384092976212874	-3.54325742643745
ILMN_2100693	MAP2K4	6416	MAP2K4	6416	S	regular	0.0734320128707099	6.92844842278169	2.47434564046119	0.0136785032750159	0.384092976212874	-3.54338354213842
ILMN_1683250	LOC440731	440731	NA	NA	A	regular	0.0939841665943053	6.98341251905956	2.4743330959554	0.0136789776807029	0.384092976212874	-3.54341361609711
ILMN_2322356	STATH	6779	STATH	6779	A	regular	-0.0346645501160947	4.60202930600181	-2.47419315236269	0.0136842710287789	0.384092976212874	-3.54374910411217
ILMN_1653762	NRSN1	140767	NRSN1	140767	S	regular	-0.0183286026148624	4.42281698804291	-2.47339080928243	0.0137146545922576	0.38412405724736	-3.5456722110648
ILMN_1669644	LOC649749	649749	NA	NA	S	regular	-0.036070098597381	4.66110697885155	-2.47304396766879	0.0137278074691311	0.38412405724736	-3.54650335478365
ILMN_1780923	LOC642433	642433	ATAD3C	219293	S	regular	0.024562110049288	4.47231617624203	2.47289351215917	0.0137335164949583	0.38412405724736	-3.54686385907372
ILMN_1765438	C6ORF184	221261	NA	NA	I	regular	-0.0313278424420364	4.57785560446606	-2.47282897264571	0.0137359660876677	0.38412405724736	-3.54701849472045
ILMN_1714445	SLC6A9	6536	SLC6A9	6536	A	regular	-0.122762739204547	5.50037982218779	-2.4728187055937	0.0137363558085874	0.38412405724736	-3.54704309405067
ILMN_3237774	ACER3	55331	ACER3	55331	S	regular	0.075778805363715	5.67606570745986	2.47274614481285	0.013739110379335	0.38412405724736	-3.5472169431217
ILMN_2401978	STAT3	6774	STAT3	6774	A	regular	0.0768324123649164	10.1260909564856	2.47252195424927	0.0137476242499495	0.38412405724736	-3.54775405200826
ILMN_2402341	MAPK3	5595	MAPK3	5595	A	regular	0.0626674164742042	9.01362617242112	2.47245112804068	0.0137503149203776	0.38412405724736	-3.54792372539668
ILMN_1811470	PLEK2	26499	PLEK2	26499	S	regular	-0.166486147684461	7.40559119560212	-2.47141337956957	0.0137897922552654	0.384755667947157	-3.55040924314115
ILMN_1744912	CTTN	2017	CTTN	2017	A	regular	-0.124212086140379	7.17372456783187	-2.47126871003418	0.0137953036425318	0.384755667947157	-3.55075566120438
ILMN_1661055	LOC440080	440080	NA	NA	I	regular	-0.0222461889488026	4.46347331711788	-2.47116322486133	0.0137993234767913	0.384755667947157	-3.55100823798417
ILMN_1727462	ARSE	415	ARSL	415	S	regular	0.0147075087363626	4.36956579652588	2.4709530762184	0.0138073349241451	0.384755667947157	-3.55151139269126
ILMN_1799113	CCDC41	51134	CEP83	51134	S	regular	0.0789330329987845	5.79283496329625	2.47066904963813	0.0138181693490081	0.384755667947157	-3.5521913655461
ILMN_1804743	USP32	84669	USP32	84669	I	regular	0.115444921124748	7.37062209080558	2.47052642207956	0.0138236128325761	0.384755667947157	-3.55253279380528
ILMN_3188593	LOC100129901	100129901	KIF27	55582	A	regular	0.0232261216371845	4.50233844320394	2.47029597008904	0.0138324122123484	0.384755667947157	-3.55308441950842
ILMN_1675354	TNCRNA	283131	NA	NA	A	regular	0.0940316373433331	5.3348751169371	2.46996247162101	0.0138451550136069	0.384755667947157	-3.55388261545795
ILMN_1749289	LOC651821	651821	NA	NA	S	regular	-0.0320884165087766	4.55099377575431	-2.46976645248622	0.0138526496518756	0.384755667947157	-3.55435171902716
ILMN_1697268	EMILIN2	84034	EMILIN2	84034	S	regular	0.0660828801907395	9.69038150966077	2.46953135176546	0.0138616432826248	0.384755667947157	-3.55491430287239
ILMN_1789346	LOC646043	646043	NA	NA	S	regular	0.0915762910637296	4.95326085127792	2.46951264875393	0.0138623589766055	0.384755667947157	-3.55495905596692
ILMN_1677158	IGFBPL1	347252	IGFBPL1	347252	S	regular	0.0580263298101938	5.04652933227464	2.46876273347252	0.0138910823913703	0.385183968984531	-3.55675320205794
ILMN_1734205	RASSF1	11186	RASSF1	11186	A	regular	-0.062594602225928	9.08137202859714	-2.46839872406811	0.0139050437475193	0.385183968984531	-3.5576238902144
ILMN_2179778	PHLDB2	90102	PHLDB2	90102	S	regular	-0.0434706428053228	4.5760979213993	-2.46826069798848	0.013910340900786	0.385183968984531	-3.55795400737978
ILMN_1801934	SERTAD3	29946	SERTAD3	29946	A	regular	0.0747004772898585	7.74101968929856	2.4681214546742	0.0139156865795057	0.385183968984531	-3.55828701756166
ILMN_1676384	PCSK6	5046	PCSK6	5046	A	regular	-0.0183526588940677	4.40498919797998	-2.46801395014442	0.0139198150214307	0.385183968984531	-3.55854410967174
ILMN_1888570	HS.550371	NA	NA	NA	S	regular	0.0383483092183622	4.66286915556949	2.46783662731727	0.0139266270298276	0.385183968984531	-3.55896814514204
ILMN_1727809	STK35	140901	STK35	140901	S	regular	0.0836879951748767	5.97084974635555	2.4669572806403	0.0139604515188714	0.385541686167097	-3.56107050456245
ILMN_1795312	LOC646734	646734	NA	NA	S	regular	0.0532625130580438	4.80925447930102	2.46682999081916	0.0139653538043635	0.385541686167097	-3.561374771028
ILMN_1662751	LOC645722	645722	NA	NA	S	regular	-0.0900223348889545	5.99515962155803	-2.4666693335898	0.0139715433374867	0.385541686167097	-3.56175877521624
ILMN_1780508	SNORD108	338427	PWAR5	8123	S	regular	-0.0298441175842412	4.53481006972268	-2.46665362464911	0.0139721486756244	0.385541686167097	-3.56179632154191
ILMN_1694483	GPR50	9248	GPR50	9248	S	regular	-0.0257766614650041	4.51125062699082	-2.46632401690682	0.0139848553426447	0.38566742970861	-3.56258407132669
ILMN_1712161	BCOR	54880	BCOR	54880	A	regular	0.0715730481667473	5.12804115564909	2.46594355320739	0.0139995352711178	0.385752132370539	-3.56349323720917
ILMN_1775211	ERO1LB	56605	ERO1B	56605	S	regular	-0.0669821496691082	5.18990665976615	-2.46567543605691	0.0140098885787673	0.385752132370539	-3.56413385469195
ILMN_1689828	DMPK	1760	DMPK	1760	S	regular	-0.0292587693567554	4.50573079746566	-2.46548890905735	0.0140170952914709	0.385752132370539	-3.56457948717298
ILMN_1790807	XPC	7508	XPC	7508	S	regular	0.048476295556709	9.14848204634916	2.46539231651248	0.0140208285594687	0.385752132370539	-3.56481024392517
ILMN_1675674	UBE4B	10277	UBE4B	10277	S	regular	0.0567737439030604	8.09558772932526	2.46501616026537	0.0140353752564857	0.385752132370539	-3.56570878610463
ILMN_1776778	PARP15	165631	PARP15	165631	S	regular	-0.0822642737895295	5.57077517397151	-2.4649784165292	0.0140368356178194	0.385752132370539	-3.56579893896514
ILMN_1810225	KIAA1530	57654	UVSSA	57654	I	regular	0.0877661872215377	8.02045157876377	2.46441750448902	0.0140585539984039	0.386124753840085	-3.56713854759734
ILMN_1704985	CYP27A1	1593	CYP27A1	1593	S	regular	0.135246503519267	8.83955126230198	2.46359293067933	0.0140905353071526	0.386242506036875	-3.56910731141077
ILMN_1712985	C17ORF58	284018	C17orf58	284018	A	regular	-0.0721062130618556	5.32448271430725	-2.46290479955381	0.0141172739297623	0.386242506036875	-3.57074981079474
ILMN_1900615	HS.137216	NA	NA	NA	S	regular	-0.0408302744807864	4.65416790535915	-2.46289151219763	0.0141177906765246	0.386242506036875	-3.57078152196466
ILMN_1741032	HERC3	8916	HERC3	8916	S	regular	0.108379449614954	6.34306442383718	2.46266462387191	0.014126616972842	0.386242506036875	-3.57132298047001
ILMN_3209193	LOC644191	644191	RPS26	6231	A	regular	-0.237454093415945	10.5669885752288	-2.46256335658409	0.0141305579984831	0.386242506036875	-3.57156463446594
ILMN_1768793	UTF1	8433	UTF1	8433	S	regular	0.0199548402752627	4.427848236695	2.46192698926355	0.0141553458259183	0.386242506036875	-3.57308297509749
ILMN_1652065	KCNMB1	3779	KCNMB1	3779	S	regular	-0.0846033986556592	6.34963143586887	-2.46186184061106	0.0141578856714288	0.386242506036875	-3.57323839492515
ILMN_1708858	CSNK1E	1454	CSNK1E	1454	A	regular	0.0842841819115272	5.92519580812351	2.46168697254555	0.0141647049651671	0.386242506036875	-3.57365554357074
ILMN_1688126	PCDP1	200373	CFAP221	200373	S	regular	-0.0556527107790522	4.95704079770926	-2.46138411240089	0.0141765224169216	0.386242506036875	-3.57437794957361
ILMN_1683811	TNPO3	23534	TNPO3	23534	S	regular	0.0786968570757005	8.25368980586201	2.46120551591373	0.0141834952518349	0.386242506036875	-3.57480391141553
ILMN_2221076	C17ORF85	55421	NCBP3	55421	S	regular	0.0748505767126134	6.43660103210769	2.46114140165124	0.0141859991665974	0.386242506036875	-3.57495681988607
ILMN_1657509	TSEN54	283989	TSEN54	283989	S	regular	-0.0896855437331613	7.06307995665618	-2.46108221666614	0.0141883109208716	0.386242506036875	-3.57509796889168
ILMN_3280429	LOC390084	390084	OR56A5	390084	M	regular	-0.0228586930265341	4.47207363484971	-2.46097367820681	0.0141925512788202	0.386242506036875	-3.57535681133794
ILMN_1667903	LOC653043	653043	NA	NA	S	regular	0.0569829198593591	4.77343091461465	2.46097065694714	0.0141926693288067	0.386242506036875	-3.5753640162767
ILMN_1802951	CDCA1	83540	NUF2	83540	I	regular	0.0227535632484728	4.47517504625041	2.46095227188446	0.0141933877089633	0.386242506036875	-3.57540785980658
ILMN_2160476	CCL22	6367	CCL22	6367	S	regular	0.014171497009563	4.36513971183113	2.46095117329943	0.0141934306362261	0.386242506036875	-3.57541047963224
ILMN_1722524	GALNT14	79623	GALNT14	79623	S	regular	0.0382091161555337	4.54704933283147	2.46032277141066	0.014218004308225	0.386564261840372	-3.57690885977573
ILMN_1757237	DDEF2	8853	ASAP2	8853	S	regular	-0.0996816389423839	6.27085511739138	-2.45979776580468	0.0142385635254322	0.386564261840372	-3.57816041251382
ILMN_1652736	RPS6KA3	6197	RPS6KA3	6197	I	regular	0.0694700357089604	7.66666836441299	2.45932576143515	0.0142570696670924	0.386564261840372	-3.57928539397661
ILMN_1754858	PASK	23178	PASK	23178	S	regular	0.139306779000902	7.4964018776784	2.45928626431625	0.0142586192175048	0.386564261840372	-3.57937952238272
ILMN_3260546	LOC100129785	100129785	NA	NA	M	regular	-0.0274368404761548	4.53453100823732	-2.45918104422456	0.0142627479379842	0.386564261840372	-3.57963027270327
ILMN_1787897	CXCL1	2919	CXCL1	2919	S	regular	0.11776254207792	6.36214332204555	2.45890042576834	0.0142737642702278	0.386564261840372	-3.58029896421818
ILMN_1810891	ZNF629	23361	ZNF629	23361	A	regular	0.0735359887943866	5.63818919799073	2.45843143539564	0.0142921923883982	0.386564261840372	-3.58141636487722
ILMN_2077680	CLDND2	125875	CLDND2	125875	S	regular	-0.127514504319746	6.84458842200375	-2.45799795470183	0.014309243935867	0.386564261840372	-3.58244897644323
ILMN_1668039	GYPC	2995	GYPC	2995	A	regular	-0.0800402073647122	13.347700848651	-2.45786039024143	0.0143146589805082	0.386564261840372	-3.58277663706951
ILMN_1695706	H3F3B	3021	H3-3B	3021	S	regular	0.0464196547728016	10.0930273307263	2.45775148457927	0.0143189471948813	0.386564261840372	-3.58303602348242
ILMN_3307651	APOBEC3D	140564	APOBEC3D	140564	S	regular	-0.081437905876083	7.37702357852785	-2.45767178636851	0.0143220860715693	0.386564261840372	-3.58322583784782
ILMN_1875123	HS.572219	NA	NA	NA	S	regular	-0.109145324003201	8.46842220857721	-2.45756231182726	0.0143263986675097	0.386564261840372	-3.58348655963984
ILMN_2382974	CCDC7	221016	CCDC7	79741	A	regular	-0.0418686762658292	4.68378004792301	-2.45751136972685	0.0143284058517484	0.386564261840372	-3.58360787819155
ILMN_3249963	PCBP2	5094	PCBP2	5094	A	regular	-0.0805911321003686	5.62922759641354	-2.45741332981273	0.0143322694505695	0.386564261840372	-3.583841353226
ILMN_1664644	ATG16L2	89849	ATG16L2	89849	S	regular	0.105684973389835	9.18519864337651	2.45728620629208	0.014337280560978	0.386564261840372	-3.58414407525527
ILMN_1742901	RSPH10B	222967	RSPH10B	222967	A	regular	-0.102966958238872	5.45846007377815	-2.45727138152846	0.0143378650425535	0.386564261840372	-3.58417937679542
ILMN_2411127	C21ORF57	54059	YBEY	54059	A	regular	-0.106567575855107	6.39649122240871	-2.45711273613355	0.0143441211206325	0.386564261840372	-3.58455713890017
ILMN_2233689	MS4A13	503497	MS4A13	503497	S	regular	0.0426726238044601	4.64766210307578	2.45618484292474	0.014380760379486	0.387162755123871	-3.58676613639075
ILMN_3244457	EHBP1L1	254102	EHBP1L1	254102	S	regular	0.0695879746137206	10.2497047801425	2.4561359878335	0.0143826917885123	0.387162755123871	-3.5868824211535
ILMN_2211728	GUCA1B	2979	GUCA1B	2979	S	regular	0.086520221688012	5.70785174091437	2.45550504281262	0.0144076558316481	0.387614267720912	-3.58838399210115
ILMN_3232605	LOC440015	440015	NA	NA	I	regular	0.0259481472569327	4.52584725353799	2.45517943089997	0.0144205540183397	0.387739524798113	-3.5891587608476
ILMN_1704015	SYNGAP1	8831	SYNGAP1	8831	S	regular	0.0211366126997182	4.41134786252036	2.45445554202196	0.0144492654113921	0.387739524798113	-3.59088084012907
ILMN_2178226	KRT86	3892	KRT86	3892	S	regular	-0.040555327402644	4.51923153766804	-2.45419771418303	0.0144595037666576	0.387739524798113	-3.59149407424408
ILMN_1654068	NUDT1	4521	NUDT1	4521	A	regular	-0.105418488908507	6.70198527678688	-2.45400058628059	0.0144673360526668	0.387739524798113	-3.59196289337242
ILMN_3309980	MIR548B	693128	MIR548B	693128	S	regular	0.0243828097570816	4.49200719387927	2.45397468063919	0.0144683656145531	0.387739524798113	-3.59202450069228
ILMN_1735827	NISCH	11188	NISCH	11188	S	regular	0.0556862693997221	8.62547695625855	2.45397016467693	0.0144685450980247	0.387739524798113	-3.59203524023137
ILMN_1767090	MYH13	8735	MYH13	8735	S	regular	-0.030374311998025	4.54856546748745	-2.45394196468421	0.0144696659297481	0.387739524798113	-3.59210230300502
ILMN_2367191	PSMF1	9491	PSMF1	9491	A	regular	-0.0906581410827985	10.8316177081258	-2.45298604431695	0.0145077052171185	0.388061382302718	-3.59437514503619
ILMN_3305901	LOC729040	729040	NA	NA	M	regular	0.13159782307342	6.40152684521109	2.45285926521039	0.0145127568212302	0.388061382302718	-3.59467651621278
ILMN_1657959	LOC643686	643686	NA	NA	S	regular	0.0372256003826015	4.63471154178359	2.45266533763533	0.0145204870138468	0.388061382302718	-3.59513747902523
ILMN_1725300	MLL3	58508	KMT2C	58508	A	regular	0.100863588003241	6.11745740604343	2.45257850598903	0.014523949410596	0.388061382302718	-3.59534386496391
ILMN_2373099	ZCCHC11	23318	TUT4	23318	A	regular	0.0592960510957709	7.00454589345764	2.45250974468029	0.0145266917738049	0.388061382302718	-3.59550729533332
ILMN_1789567	MAGED2	10916	MAGED2	10916	I	regular	-0.0527299213592384	4.93509475688027	-2.45240478664865	0.0145308786306958	0.388061382302718	-3.59575674865848
ILMN_1804509	DPYSL5	56896	DPYSL5	56896	S	regular	-0.142118799880034	10.0122732568407	-2.45210415711939	0.0145428768813182	0.388162753894317	-3.5964711959833
ILMN_1676670	TMED8	283578	TMED8	283578	S	regular	0.0291420396752812	4.54110548421962	2.45165356359482	0.0145608766650022	0.388362639990723	-3.59754187332226
ILMN_3194508	ASAP2	8853	ASAP2	8853	A	regular	-0.0931239427287471	6.12639207681702	-2.45132030452071	0.0145742019802038	0.388362639990723	-3.59833362301681
ILMN_2195914	GGH	8836	GGH	8836	S	regular	-0.0245728018849737	4.47299226962895	-2.45130071231378	0.0145749857072359	0.388362639990723	-3.59838016648926
ILMN_1801833	ARHGAP24	83478	ARHGAP24	83478	A	regular	0.0833086125610366	6.36331457385428	2.45086544416202	0.0145924069081932	0.388608031579305	-3.59941410091308
ILMN_1713729	C7ORF20	51608	NA	NA	I	regular	0.0442055598907929	4.71107241814066	2.45043822087627	0.0146095240241954	0.388704139168903	-3.60042875136619
ILMN_1709910	LOC642602	642602	NA	NA	S	regular	0.0343028802859971	4.63528710763855	2.45036539843576	0.0146124434964283	0.388704139168903	-3.60060168661778
ILMN_1783182	FBN1	2200	FBN1	2200	S	regular	-0.040487733496149	4.65065340270373	-2.44960242170784	0.0146430624792009	0.389108204022636	-3.60241326576451
ILMN_3283936	LOC727941	727941	NA	NA	M	regular	0.0462566133764559	4.72711397610436	2.44957713641139	0.01464407817265	0.389108204022636	-3.6024732926612
ILMN_1740903	C7ORF49	78996	CYREN	78996	S	regular	-0.0738714310950746	6.63231641421366	-2.4493010901219	0.0146551708203412	0.389184426897311	-3.60312858288534
ILMN_2057981	FAM164A	51101	ZC2HC1A	51101	S	regular	0.101850729588232	5.54448198544429	2.44892860720936	0.0146701504537151	0.38936372962488	-3.60401268417378
ILMN_1679150	LOC387647	387647	NA	NA	A	regular	-0.0460391459812804	4.75878564979307	-2.44838885062616	0.0146918811231584	0.389623454519966	-3.60529358257395
ILMN_1654073	LOC647213	647213	NA	NA	S	regular	0.0281592477222299	4.52490568119014	2.44825138545304	0.0146974200334657	0.389623454519966	-3.6056197576787
ILMN_1806809	ZNF189	7743	ZNF189	7743	A	regular	0.0576935714204761	7.06774376109886	2.44800127782748	0.0147075024027003	0.389623454519966	-3.60621316310744
ILMN_1787843	HSDL2	84263	HSDL2	84263	S	regular	0.0832880074128573	7.68025003756564	2.44768759457996	0.0147201562833907	0.389623454519966	-3.60695732444926
ILMN_1699768	CBLN4	140689	CBLN4	140689	S	regular	-0.023421449938219	4.50250692738103	-2.44766414632359	0.0147211025649621	0.389623454519966	-3.60701294780016
ILMN_2408987	SMARCD3	6604	SMARCD3	6604	A	regular	0.11098463404026	5.84220735492619	2.44714786646168	0.0147419512689807	0.389951832638367	-3.60823752184884
ILMN_1730816	GPR162	27239	GPR162	27239	A	regular	0.129303581298027	9.05205173356869	2.44694897254373	0.0147499900771861	0.389951832638367	-3.60870921486171
ILMN_1697118	ARMC6	93436	ARMC6	93436	S	regular	-0.0603699345980084	5.96161392694879	-2.44626186652993	0.0147777910547901	0.390468680114926	-3.61033845446722
ILMN_2260082	NAIP	4671	NAIP	4671	I	regular	0.127351266405307	5.29175564566323	2.44558907733471	0.014805057629952	0.390754786162293	-3.61193331392086
ILMN_1720850	BAZ2B	29994	BAZ2B	29994	S	regular	0.0694435014331467	9.94935324932178	2.44558720734487	0.0148051334782028	0.390754786162293	-3.61193774617037
ILMN_3310256	MIR323	442897	MIR323A	442897	S	regular	-0.0281130644105602	4.52259524725474	-2.44488776929346	0.0148335273334933	0.391037276415217	-3.61359532211965
ILMN_1789103	TCF20	6942	TCF20	6942	A	regular	0.0527176435773973	4.83561135221166	2.44477758368073	0.014838004730331	0.391037276415217	-3.61385640530463
ILMN_1757129	TMEM88	92162	TMEM88	92162	S	regular	0.111477402681072	5.86788781427064	2.44452602341472	0.0148482313687159	0.391037276415217	-3.61445243061098
ILMN_2114190	C14ORF166B	145497	LRRC74A	145497	S	regular	-0.0138062009282785	4.37543823775416	-2.44443899830653	0.0148517706362055	0.391037276415217	-3.61465860649961
ILMN_1721978	CARD11	84433	CARD11	84433	S	regular	-0.0716602902729634	8.722565284491	-2.44430670420126	0.0148571523993525	0.391037276415217	-3.61497201789512
ILMN_1799591	LOC648704	648704	NA	NA	S	regular	0.0257002295141188	4.49703774815006	2.44355939060385	0.0148875857155404	0.391620466268215	-3.61674213055922
ILMN_1779410	VAPA	9218	VAPA	9218	A	regular	0.102755821490319	5.39068684458473	2.44328687998431	0.0148986970348203	0.391695022099335	-3.61738747714397
ILMN_1767514	LOC441155	441155	ZC3H11A	9877	A	regular	0.0956468441797794	6.27171076787514	2.44271508146291	0.0149220353117087	0.391886007299861	-3.61874135466984
ILMN_1726153	MGC4677	112597	NA	NA	I	regular	0.0848692782853841	5.35891590360689	2.44228525293861	0.0149396002678188	0.391886007299861	-3.61975887873032
ILMN_1724598	RABL2A	11159	RABL2A	11159	I	regular	0.0669209277590176	6.01922036439731	2.44220185137063	0.014943010591189	0.391886007299861	-3.61995629327093
ILMN_1743499	POLDIP2	26073	POLDIP2	26073	S	regular	0.0732941635072199	5.48648257053049	2.44204047788325	0.014949611170697	0.391886007299861	-3.62033825149526
ILMN_1756685	DEPDC6	64798	DEPTOR	64798	S	regular	0.0408849313198534	4.66883929921031	2.44190567645363	0.0149551268613024	0.391886007299861	-3.62065729688747
ILMN_2212690	ZC3H7A	29066	ZC3H7A	29066	S	regular	0.0773248214742166	5.1167067061978	2.44189294286753	0.0149556479763233	0.391886007299861	-3.62068743360197
ILMN_1803392	TAX1BP3	30851	TAX1BP3	30851	S	regular	-0.0526447354952127	8.33831541089265	-2.44149512504733	0.01497193653525	0.392095712594153	-3.62162887605002
ILMN_1775380	SMOX	54498	SMOX	54498	A	regular	-0.131851781322361	8.3455368341711	-2.44116416169932	0.0149854996962809	0.392233850734017	-3.62241199220743
ILMN_2277877	MEN1	4221	MEN1	4221	I	regular	-0.0134265179390405	4.36930184315517	-2.44025289817787	0.015022900167512	0.392994861988078	-3.62456766290658
ILMN_1713321	CYP20A1	57404	CYP20A1	57404	I	regular	-0.015269801969291	4.38788282703974	-2.44001147064524	0.015032822749252	0.392994861988078	-3.62513864846888
ILMN_1676973	CABP5	56344	CABP5	56344	S	regular	-0.145414831791606	6.77092870104002	-2.43976431490415	0.0150429867557014	0.392994861988078	-3.62572312435343
ILMN_1665492	SORCS1	114815	SORCS1	114815	I	regular	-0.0335726211926922	4.59130611967132	-2.43964750332639	0.0150477926150582	0.392994861988078	-3.62599934120303
ILMN_1657955	FMNL3	91010	FMNL3	91010	A	regular	-0.029458556659907	4.51321839677584	-2.43926308996687	0.0150636177192493	0.393052467413236	-3.62690824769786
ILMN_1824498	HS.474713	NA	NA	NA	S	regular	0.0841757905993383	5.38329207691906	2.43891034174368	0.0150781522020525	0.393052467413236	-3.62774216218938
ILMN_1658773	PIGF	5281	PIGF	5281	I	regular	0.0536765087064914	4.82618081253323	2.43840313105033	0.0150990728022345	0.393052467413236	-3.62894102739688
ILMN_1750636	RPS26L	400156	RPS26	6231	S	regular	-0.300755767323516	10.5623469557755	-2.43839594012525	0.0150993695860438	0.393052467413236	-3.62895802242984
ILMN_3165877	ERCC-00095	NA	NA	NA	S	regular	0.0139467825392994	4.36320688399064	2.43807031238861	0.0151128142929452	0.393052467413236	-3.62972755979
ILMN_1810176	MAP3K7	6885	MAP3K7	6885	A	regular	0.0429899033379152	8.9093921766122	2.43783088621543	0.0151227066048458	0.393052467413236	-3.63029331794546
ILMN_1788457	ABCC4	10257	ABCC4	10257	S	regular	-0.107227019155592	6.84766734895355	-2.43773028787149	0.0151268647078924	0.393052467413236	-3.63053101317702
ILMN_1729453	TSPAN9	10867	TSPAN9	10867	S	regular	-0.138266124592381	8.08592749130643	-2.43766615126574	0.0151295162390783	0.393052467413236	-3.63068255108522
ILMN_1674706	MTHFD2	10797	MTHFD2	10797	S	regular	0.075651293109932	6.93763902663691	2.43736842464788	0.0151418302096263	0.393052467413236	-3.63138594971247
ILMN_2140974	TPM4	7171	TPM4	7171	S	regular	-0.0913080863249631	6.56943700739355	-2.43734562239235	0.0151427736756008	0.393052467413236	-3.63143981807694
ILMN_1738003	POU3F4	5456	POU3F4	5456	S	regular	-0.0304972535201943	4.56345731940682	-2.43723849476869	0.0151472068825143	0.393052467413236	-3.63169289127556
ILMN_2279484	C2ORF88	84281	C2orf88	84281	I	regular	-0.0841999404071231	4.98761597697636	-2.43717905377711	0.0151496671927338	0.393052467413236	-3.63183330716126
ILMN_1751607	FOSB	2354	FOSB	2354	S	regular	-0.102621515696716	5.53058651766636	-2.43653312604875	0.0151764254254481	0.393246570954327	-3.63335894967092
ILMN_1745558	LOC646243	646243	CXADRP2	646243	S	regular	-0.0253182817512896	4.4892275027739	-2.43626611145969	0.0151874989734691	0.393246570954327	-3.63398950678877
ILMN_1791097	RSBN1	54665	RSBN1	54665	S	regular	0.0459160746327134	8.9191908143206	2.43617491688862	0.0151912826015604	0.393246570954327	-3.63420484805568
ILMN_2172174	NP	4860	PNP	4860	S	regular	-0.0605292743029436	8.86769945927213	-2.43599000580462	0.0151989570476661	0.393246570954327	-3.63464146159783
ILMN_1694840	MATN2	4147	MATN2	4147	A	regular	-0.0611492773878566	4.8826042641681	-2.43563906583495	0.0152135316804051	0.393246570954327	-3.63547001492812
ILMN_2394193	C14ORF138	79609	VCPKMT	79609	A	regular	0.0891578456395006	8.0695813790721	2.43537767563321	0.0152243953060108	0.393246570954327	-3.63608706961012
ILMN_1700925	LOC653238	653238	NA	NA	I	regular	-0.0267051636995035	4.4740665154062	-2.43527849515304	0.0152285191337578	0.393246570954327	-3.6363211845746
ILMN_1713688	DHX32	55760	DHX32	55760	S	regular	0.065325475959105	6.94567735929579	2.43526871771095	0.0152289257236889	0.393246570954327	-3.63634426366761
ILMN_1749424	C21ORF122	84739	SSR4P1	728039	A	regular	0.0591630622947181	4.89179475674065	2.43519630640219	0.0152319372093756	0.393246570954327	-3.63651518360632
ILMN_2310703	RPS26L	400156	RPS26	6231	A	regular	-0.248876136786789	10.7417030961524	-2.43466245518313	0.0152541555757108	0.393605454912412	-3.63777513502523
ILMN_1684746	IPO11	51194	IPO11	51194	S	regular	-0.0620085168900306	7.55547577319324	-2.43430495379646	0.0152690504301865	0.393775080930636	-3.63861872943738
ILMN_2369580	C16ORF35	8131	NPRL3	8131	A	regular	-0.128851267408505	10.0349871562095	-2.43351281618523	0.0153020996321099	0.39425910456488	-3.64048750218883
ILMN_1712560	SF1	7536	SF1	7536	I	regular	0.084401213195864	6.05150701670618	2.433410618368	0.0153063680795815	0.39425910456488	-3.64072855910008
ILMN_1788806	FAM71F2	346653	FAM71F2	346653	S	regular	-0.0173674852356532	4.42192831162521	-2.43325636555172	0.0153128126743919	0.39425910456488	-3.64109238091088
ILMN_1722732	TENC1	23371	TNS2	23371	I	regular	0.0448947868503723	4.72297445935206	2.43298215650373	0.015324274887711	0.394339674013674	-3.64173907677908
ILMN_1656624	LOC653481	653481	LINC01558	26238	S	regular	-0.0784924865908663	5.15183380439972	-2.43223004806316	0.0153557526707198	0.394934936758953	-3.64351248758209
ILMN_2355168	MGST1	4257	MGST1	4257	A	regular	0.100431941319443	7.11421307163937	2.43192439998174	0.0153685611793493	0.394986493032048	-3.64423302806025
ILMN_1759913	LOC642587	642587	MIR205HG	642587	A	regular	0.0273334754958695	4.49543327281211	2.43178393964807	0.015374450482113	0.394986493032048	-3.644564122222
ILMN_1915345	HS.571622	NA	NA	NA	S	regular	-0.12928826683181	8.57940746911395	-2.43138917555338	0.0153910130518996	0.395068417575525	-3.6454945631755
ILMN_1783247	C10ORF11	83938	LRMDA	83938	S	regular	0.0990390650173305	5.76843980439595	2.43119189427549	0.0153992960105712	0.395068417575525	-3.64595949088566
ILMN_1720844	SSX2IP	117178	SSX2IP	117178	S	regular	-0.0609231434645453	5.00085107420008	-2.43111121925619	0.0154026843274273	0.395068417575525	-3.6461496050184
ILMN_3242786	LOC729915	729915	NA	NA	S	regular	0.0781849825137445	4.88844055607223	2.43047746391787	0.0154293246868402	0.395354007092662	-3.64764286236393
ILMN_1739421	CCR8	1237	NA	NA	S	regular	0.0501891204571952	4.81672382221478	2.43044887353594	0.0154305274623364	0.395354007092662	-3.64771021819883
ILMN_1688279	PVRIG	79037	PVRIG	79037	S	regular	-0.0760805396432428	8.80240059465372	-2.42987048812248	0.0154548774751771	0.395538958059615	-3.64907266532573
ILMN_3302476	LOC730291	730291	ZNF735	730291	M	regular	0.024293706970026	4.48647810092545	2.42944166838235	0.0154729526672587	0.395538958059615	-3.65008259057517
ILMN_1693664	POMGNT1	55624	POMGNT1	55624	S	regular	-0.0586771715166652	7.59605896962839	-2.42934207753792	0.0154771531927347	0.395538958059615	-3.65031711483371
ILMN_1706357	RFX2	5990	RFX2	5990	A	regular	0.112634554335872	5.31903587888386	2.42926503175078	0.0154804035072168	0.395538958059615	-3.65049854180079
ILMN_1803856	DKFZP586I1420	222161	DKFZP586I1420	222161	S	regular	0.0742726754504812	7.24498775187754	2.42878057862132	0.0155008548387141	0.395538958059615	-3.65163920048404
ILMN_1651237	CDT1	81620	CDT1	81620	S	regular	-0.0367767000832835	4.51473373410965	-2.42876669336462	0.0155014413603134	0.395538958059615	-3.65167189044232
ILMN_1786304	FBXO24	26261	FBXO24	26261	A	regular	-0.0180962758508417	4.42934466177812	-2.42875910880352	0.0155017617450108	0.395538958059615	-3.65168974664198
ILMN_1700994	KREMEN1	83999	KREMEN1	83999	I	regular	0.0824813726669288	5.09639885420611	2.42869163320515	0.0155046122857931	0.395538958059615	-3.65184860086786
ILMN_1717793	C19ORF33	64073	C19orf33	64073	S	regular	-0.158707319650382	5.94914663635821	-2.42692931290584	0.0155792264252133	0.397094785813179	-3.6559960124262
ILMN_1804935	VNN3	55350	NA	NA	A	regular	0.118332297269663	9.06103377322047	2.42685496828761	0.0155823810251901	0.397094785813179	-3.6561709090499
ILMN_1671427	FBXW4	6468	FBXW4	6468	S	regular	-0.0550103924994969	8.20723588183257	-2.42610824740199	0.0156140972573849	0.397620348139771	-3.65792728896591
ILMN_1774447	AMPD3	272	AMPD3	272	A	regular	0.0627049802514418	5.07955321336776	2.42597391056133	0.0156198091243546	0.397620348139771	-3.65824320983323
ILMN_1689701	LOC644229	644229	NA	NA	S	regular	0.0261793923835899	4.51746982279706	2.42572763489842	0.0156302853060414	0.397673113729998	-3.65882233364137
ILMN_1752877	PHF1	5252	PHF1	5252	I	regular	0.0561954628335995	4.90460147856546	2.42513860466369	0.0156553668846679	0.398097220356336	-3.66020722117821
ILMN_1726516	SCRIB	23513	SCRIB	23513	A	regular	-0.0584698645758554	7.5821781753358	-2.42419203071286	0.0156957474801897	0.39875029932487	-3.66243205319882
ILMN_1747207	EYA1	2138	EYA1	2138	I	regular	0.0154459708190609	4.39451956460645	2.42399038147554	0.0157043616481603	0.39875029932487	-3.66290590098452
ILMN_1731101	USH2A	7399	USH2A	7399	I	regular	-0.036236714379434	4.64398957426251	-2.42379931565111	0.0157125275562	0.39875029932487	-3.66335484370901
ILMN_2304878	TAC4	255061	TAC4	255061	A	regular	0.0207692409365577	4.48287398162067	2.42372170118161	0.0157158457688549	0.39875029932487	-3.66353720267385
ILMN_1715417	SELP	6403	SELP	6403	S	regular	-0.112693998087974	5.27471736912479	-2.42355019590573	0.015723180240902	0.39875029932487	-3.6639401424295
ILMN_1670899	FBN2	2201	FBN2	2201	S	regular	0.109652999930653	7.22481455785231	2.42297036486937	0.015747999250078	0.39896070970237	-3.66530220909803
ILMN_3219905	LOC653436	653436	NA	NA	A	regular	0.0421320673712018	4.67529737880138	2.42287429220557	0.0157521148675567	0.39896070970237	-3.66552786027492
ILMN_2180866	RPS26P11	441502	RPS26P11	441502	S	regular	-0.253011359229274	11.8045691517947	-2.42276568181569	0.0157567687262796	0.39896070970237	-3.66578294898214
ILMN_3290172	LOC643015	643015	NOL11	25926	M	regular	0.0298849672294986	4.54879710167719	2.42230332862159	0.0157765937257749	0.399249061435746	-3.66686873378296
ILMN_1694136	LOC649144	649144	MIS12	79003	S	regular	-0.0437787145275299	4.72011880183162	-2.4218909382788	0.0157942949578729	0.399442516853344	-3.66783701570212
ILMN_2273921	RAD51L3	5892	RAD51D	5892	I	regular	-0.0255971442812704	4.50810502050024	-2.42173204737044	0.0158011197842373	0.399442516853344	-3.6682100445129
ILMN_1727992	FEZ1	9638	FEZ1	9638	A	regular	-0.0217637071837442	4.42267210611776	-2.42150900043368	0.015810704687711	0.399471424418871	-3.66873365236905
ILMN_1787830	RP11-49G10.8	317716	BPIFA4P	317716	S	regular	-0.0736514022324862	5.41309138205794	-2.42112255995256	0.0158273231755095	0.399572162653349	-3.66964071889754
ILMN_1736256	CALR	811	CALR	811	S	regular	-0.0539851396034492	8.74973405650715	-2.42092081712652	0.0158360050448826	0.399572162653349	-3.67011420051498
ILMN_1709719	EDG7	23566	LPAR3	23566	S	regular	-0.012698931263875	4.35054317884332	-2.42082749925272	0.0158400223387715	0.399572162653349	-3.67033320046594
ILMN_1774432	DTD1	92675	DTD1	92675	S	regular	-0.0602466284388301	7.02691937955371	-2.42061121184047	0.0158493368743247	0.399594123017405	-3.67084075570123
ILMN_1800733	MANBA	4126	MANBA	4126	S	regular	0.0555306093250764	8.96023689471265	2.42006502373538	0.0158728802720517	0.399974607622099	-3.67212228198929
ILMN_3210511	LOC100132663	100132663	NA	NA	A	regular	-0.0487046363931725	4.87153030429185	-2.41939827978385	0.015901662027943	0.400382571170816	-3.67368628686303
ILMN_3182069	LOC100129697	100129697	NA	NA	A	regular	0.0852422660245965	5.90668234036379	2.41907617921761	0.0159155828282202	0.400382571170816	-3.67444169881757
ILMN_1678318	LOC642252	642252	NA	NA	I	regular	-0.0265317346466597	4.48828699678294	-2.41885560753616	0.0159251218710355	0.400382571170816	-3.67495894173971
ILMN_3236535	LOC388436	388436	NA	NA	S	regular	0.0410168344930216	4.70831831295153	2.41876245354942	0.0159291520069621	0.400382571170816	-3.67517737499101
ILMN_3194067	LOC100129686	100129686	ZNF44	51710	A	regular	-0.0285344531924349	4.54349181438885	-2.41871111729571	0.0159313733599866	0.400382571170816	-3.67529774791515
ILMN_1872351	HS.580290	NA	NA	NA	S	regular	0.0421327750339204	4.68848857668303	2.41848356589468	0.0159412229465092	0.400417459393658	-3.6758312789715
ILMN_1681249	KIF21A	55605	KIF21A	55605	S	regular	-0.0751965340011017	6.61506213432056	-2.41822923712978	0.01595223794932	0.400481568422107	-3.67642753588436
ILMN_1684083	RNASE10	338879	RNASE10	338879	S	regular	-0.0794860054086662	6.02766370960577	-2.41770008943227	0.0159751768986269	0.400700987320005	-3.67766789133681
ILMN_1860645	HS.575241	NA	NA	NA	S	regular	-0.0536196815995872	5.01016364542169	-2.41763702546745	0.0159779127078345	0.400700987320005	-3.67781569955709
ILMN_3257566	DSTYK	25778	DSTYK	25778	M	regular	0.0418847420228109	7.1192848022389	2.41675864412814	0.0160160611823287	0.401444948798381	-3.67987404302158
ILMN_1690592	DDX12	440081	NA	NA	I	regular	-0.0690176385099326	5.13868601714928	-2.41655266923183	0.0160250183759993	0.401456826155327	-3.68035660589899
ILMN_1704870	PGLYRP1	8993	PGLYRP1	8993	S	regular	0.15475289018914	9.1012421893791	2.41623537956595	0.0160388249383378	0.40149930207645	-3.68109988107986
ILMN_1663893	C21ORF128	150147	UMODL1-AS1	150147	S	regular	-0.0761308690850726	5.54943726869222	-2.41607911879384	0.0160456283332632	0.40149930207645	-3.68146589880277
ILMN_1704208	LOC646981	646981	PTPN2	5771	S	regular	-0.0703420336726088	5.19548095859185	-2.4159290027754	0.0160521665897902	0.40149930207645	-3.6818175015813
ILMN_1777411	ATP1A2	477	ATP1A2	477	S	regular	-0.0143136175200912	4.38123791977941	-2.41547130370929	0.0160721160327115	0.40177995044537	-3.68288939583054
ILMN_1701434	RAP1B	5908	RAP1B	5908	A	regular	-0.11782125565038	7.1640102828186	-2.41528213958825	0.016080367393097	0.40177995044537	-3.6833323450082
ILMN_1747525	LOC650780	650780	NA	NA	S	regular	0.0691333822228988	5.63601470775333	2.41464017552101	0.0161083977910318	0.402267920139839	-3.68483532391143
ILMN_1704063	KCNH3	23416	KCNH3	23416	S	regular	-0.116581944825656	6.05026748647775	-2.41427006899845	0.0161245775061877	0.402341617267159	-3.68570164728526
ILMN_3198679	LOC100131104	100131104	PPIL4	85313	A	regular	0.0215031238182732	4.48366370438043	2.41385941607721	0.0161425465290519	0.402341617267159	-3.68666272749952
ILMN_1666670	RBX1	9978	RBX1	9978	S	regular	-0.0783871292739002	10.2440450176095	-2.41355158319492	0.0161560280088179	0.402341617267159	-3.6873830659788
ILMN_1707930	LOC648050	648050	NA	NA	S	regular	-0.0448875869046971	4.77021771355181	-2.41346498045284	0.0161598225471792	0.402341617267159	-3.68758570290849
ILMN_3206986	LOC100131487	100131487	NA	NA	A	regular	0.0279773776326	4.56354950240857	2.41335781934413	0.0161645189472128	0.402341617267159	-3.68783643338589
ILMN_2333440	TM9SF1	10548	TM9SF1	10548	A	regular	0.0613285460607097	5.02232137495087	2.4132275106209	0.0161702314264577	0.402341617267159	-3.68814130890594
ILMN_1776216	MMGT1	93380	MMGT1	93380	S	regular	0.0369916127210584	9.89565547880373	2.41321310310508	0.0161708631329826	0.402341617267159	-3.68817501632138
ILMN_1665257	RIMS2	9699	RIMS2	9699	S	regular	0.0315315559881007	4.57095834298015	2.41284376153363	0.0161870645735517	0.402417016151645	-3.68903905029767
ILMN_1708485	BIN3	55909	BIN3	55909	S	regular	0.0945120740228925	6.52984399882483	2.41255367015605	0.0161997996768602	0.402417016151645	-3.68971759661211
ILMN_1654289	ELK1	2002	ELK1	2002	S	regular	0.0426623663023136	7.66942857663914	2.41244587938411	0.016204533975931	0.402417016151645	-3.68996970731715
ILMN_1702329	DRP2	1821	DRP2	1821	S	regular	-0.0186298574743272	4.40295227595829	-2.41141471934964	0.0162498854262875	0.402417016151645	-3.69238092075585
ILMN_1716862	PPM1B	5495	PPM1B	5495	I	regular	0.0350846031133159	10.052449868359	2.41134990250635	0.0162527398693192	0.402417016151645	-3.69253245161742
ILMN_1714669	BRUNOL4	56853	NA	NA	I	regular	-0.0235632407521518	4.46806638284531	-2.41129151094823	0.0162553117301747	0.402417016151645	-3.69266895783885
ILMN_1891042	HS.551803	NA	NA	NA	S	regular	-0.0559521873583788	5.03534477727262	-2.41120879080824	0.016258955759383	0.402417016151645	-3.69286233324206
ILMN_1670038	EXOC3L2	90332	EXOC3L2	90332	S	regular	-0.0274707269155273	4.54033755568285	-2.41109885143302	0.0162637999783781	0.402417016151645	-3.69311932919987
ILMN_1690963	ASAP1	50807	ASAP1	50807	S	regular	0.0735607907982911	10.3117301636449	2.41092868501064	0.016271300468292	0.402417016151645	-3.69351709025683
ILMN_1681845	PAPD4	167153	TENT2	167153	S	regular	0.0493039084655288	9.64806609433148	2.41076816571158	0.0162783785324475	0.402417016151645	-3.6938922762026
ILMN_1852179	HS.98458	NA	NA	NA	S	regular	0.0402833191306256	4.65315134526728	2.4105972754007	0.0162859168863318	0.402417016151645	-3.6942916757748
ILMN_2253286	PRKCZ	5590	PRKCZ	5590	I	regular	-0.0624473783276166	5.08876264255943	-2.41055360760866	0.0162878436637961	0.402417016151645	-3.69439373035832
ILMN_1683774	IL2RA	3559	IL2RA	3559	S	regular	0.0691677096354298	5.26645448442193	2.41047031661359	0.0162915193142142	0.402417016151645	-3.69458838204147
ILMN_1671812	ANKRD21	317754	NA	NA	S	regular	-0.0295676177470988	4.58203259719883	-2.41017886474361	0.0163043869062994	0.402417016151645	-3.69526945555421
ILMN_2382290	KREMEN2	79412	KREMEN2	79412	A	regular	-0.0605978366321599	4.96050804035712	-2.41017326509149	0.0163046342184608	0.402417016151645	-3.69528254020258
ILMN_1676520	KGFLP1	387628	FGF7P6	387628	I	regular	-0.0449904965311025	4.76434553158286	-2.40995191973118	0.0163144127242264	0.402417016151645	-3.69579973180449
ILMN_2311497	SNHG3-RCC1	751867	RCC1	1104	A	regular	-0.018945287547234	4.41542388650034	-2.40986044946331	0.0163184551696851	0.402417016151645	-3.69601344604764
ILMN_2120547	ZMYND17	118490	MSS51	118490	S	regular	0.0407670327086768	4.72930343322775	2.40955329641743	0.0163320359793915	0.40249716003157	-3.69673103090232
ILMN_1654394	LOC648576	648576	NA	NA	S	regular	0.0387389358989677	4.60353550109034	2.40928115693286	0.0163440769811412	0.40249716003157	-3.69736674085823
ILMN_1663618	STAT3	6774	STAT3	6774	A	regular	0.0882733169022216	8.81537700461605	2.4092101267936	0.0163472210464399	0.40249716003157	-3.69753265366732
ILMN_1748034	KLHDC4	54758	KLHDC4	54758	S	regular	-0.0737809599957998	7.56310214517551	-2.40888145063438	0.0163617764489977	0.402646046227726	-3.69830031606811
ILMN_3219040	LOC728093	728093	NA	NA	A	regular	0.119987827406777	5.33334204289731	2.4085669821055	0.0163757133569755	0.402779565068686	-3.69903469910526
ILMN_1785592	DUSP13	51207	DUSP13	51207	A	regular	-0.0882307614693747	6.10311354706879	-2.40777569323622	0.0164108287197352	0.403433583118976	-3.70088219355217
ILMN_3182215	LOC100128574	100128574	NA	NA	A	regular	-0.0526933204205065	4.86482512521805	-2.40718657452026	0.0164370153616285	0.403861638371782	-3.70225727786115
ILMN_3290393	LOC399881	399881	HNRNPKP3	399881	M	regular	-0.042071571029573	4.69913757401727	-2.40700015646787	0.0164453094085841	0.403861638371782	-3.7026923348518
ILMN_1799076	SIX3	6496	SIX3	6496	S	regular	-0.0232484733862578	4.48359351495942	-2.40631543102625	0.0164758056287691	0.404400700088298	-3.70429004462725
ILMN_1783443	ALOX15	246	ALOX15	246	A	regular	0.0991721597612631	5.66157342205769	2.40563858879738	0.0165059997029167	0.404926218426224	-3.7058689237285
ILMN_1754009	KRTAP10-12	386685	KRTAP10-12	386685	S	regular	0.0318747211578351	4.57210547958846	2.40545206308812	0.0165143292175604	0.404926218426224	-3.70630395854972
ILMN_1739532	DPRXP4	503645	DPRXP4	503645	S	regular	0.0761950642141601	4.9270078526093	2.4051203012027	0.0165291535672309	0.405079820953945	-3.70707764700192
ILMN_1818577	HS.551815	NA	NA	NA	S	regular	0.102509043682376	5.04630161243124	2.40412746597101	0.0165735871795427	0.405958522824793	-3.70939237516117
ILMN_1685703	ACOX2	8309	ACOX2	8309	S	regular	0.04199116269775	4.62133660717057	2.4035553537523	0.0165992393968075	0.406376516283042	-3.7107257921689
ILMN_1670086	LOC649775	649775	NA	NA	S	regular	-0.0296930895622986	4.57428115494476	-2.40333606495969	0.0166090810774496	0.406407209838753	-3.71123680449296
ILMN_1714622	TNRC6A	27327	TNRC6A	27327	I	regular	0.0756750059308893	6.94725484286361	2.40293429263424	0.0166271259539673	0.406449956050645	-3.71217294308362
ILMN_1684278	SNORD38A	94162	SNORD38A	94162	S	regular	0.119527144581107	6.20210911897091	2.40282018351475	0.01663225410596	0.406449956050645	-3.71243879203562
ILMN_1769575	JAM3	83700	JAM3	83700	S	regular	-0.132006667155606	7.99051723265642	-2.40269132536647	0.0166380467654136	0.406449956050645	-3.71273898813064
ILMN_1811790	FOXS1	2307	FOXS1	2307	S	regular	-0.02473456467735	4.49528426988289	-2.40253262433621	0.0166451834166505	0.406449956050645	-3.71310868648301
ILMN_3308560	MIR132	406921	MIR132	406921	S	regular	0.0247971103325705	4.53088521546101	2.40207389068426	0.0166658274434949	0.406573597346239	-3.71417718484769
ILMN_2157951	STX6	10228	STX6	10228	S	regular	0.0437696984913172	8.47635706090285	2.40161222894275	0.016686626003066	0.406573597346239	-3.7152523022214
ILMN_1701731	AKR1B1	231	AKR1B1	231	S	regular	-0.0537296861435642	9.240053381026	-2.40142731884006	0.0166949628920948	0.406573597346239	-3.71568286406027
ILMN_1769229	BCL2A1	597	BCL2A1	597	S	regular	0.0797652238421966	5.0794580587536	2.40121604129333	0.016704493078133	0.406573597346239	-3.71617478266613
ILMN_1682298	ERMN	57471	ERMN	57471	A	regular	0.0423826323726852	4.66068927747986	2.40115753462676	0.0167071330100852	0.406573597346239	-3.71631099656675
ILMN_3256478	LOC100129034	100129034	LOC100129034	100129034	M	regular	0.0875643847092004	8.2576753139174	2.40099386315148	0.0167145201296722	0.406573597346239	-3.71669203558204
ILMN_3280126	LOC100131323	100131323	NA	NA	M	regular	-0.0937398964276242	5.00050049722499	-2.40065194821344	0.016729961339586	0.406573597346239	-3.7174879563952
ILMN_1700546	ELOVL6	79071	ELOVL6	79071	S	regular	-0.0550422019784327	4.82394204035004	-2.40041973091359	0.0167404556594388	0.406573597346239	-3.71802845631407
ILMN_1784685	LOC646429	646429	NA	NA	S	regular	-0.0302705707527341	4.52040412764913	-2.40038788722397	0.0167418951852354	0.406573597346239	-3.71810257046069
ILMN_2362341	L1CAM	3897	L1CAM	3897	A	regular	-0.0516745696438643	4.83228323598965	-2.39970096248335	0.0167729748530476	0.406573597346239	-3.71970110996572
ILMN_3204686	LOC440459	440459	SLC16A6	9120	A	regular	0.0611500497589329	4.89397071921371	2.39952703353977	0.0167808522624842	0.406573597346239	-3.72010578833419
ILMN_1756417	ANKRD37	353322	ANKRD37	353322	S	regular	0.0695147996311749	5.21021660397576	2.39951555067397	0.0167813724471542	0.406573597346239	-3.72013250437089
ILMN_1724643	CD3D	915	NA	NA	S	regular	-0.0599370362995311	4.88856071074427	-2.39936713756191	0.0167880969791281	0.406573597346239	-3.72047779109471
ILMN_1811598	ADH1B	125	ADH1B	125	S	regular	0.0211312834297662	4.48223330165694	2.39930046158387	0.0167911188103016	0.406573597346239	-3.72063290759199
ILMN_3206884	LOC100133740	100133740	LINC00937	389634	A	regular	0.0858305473094639	5.00787280060088	2.39928258071988	0.0167919292728341	0.406573597346239	-3.72067450532086
ILMN_1676992	LOC653787	653787	NA	NA	S	regular	-0.0265342257997464	4.53804966518904	-2.39924644856091	0.0167935670930636	0.406573597346239	-3.72075856161847
ILMN_2402131	TAF15	8148	TAF15	8148	A	regular	0.0856113155736779	7.52941040729547	2.39918612814896	0.0167963016463854	0.406573597346239	-3.72089888567034
ILMN_1653283	APP	351	APP	351	I	regular	-0.0259712169302173	4.52835048291495	-2.39758714801226	0.0168689325727043	0.408122953035831	-3.72461735469359
ILMN_2060652	BET1L	51272	BET1L	51272	S	regular	0.0676408153118666	6.21060552528693	2.39732436125866	0.0168808956277964	0.408190265708107	-3.72522824029044
ILMN_1672971	LOC644524	644524	NA	NA	S	regular	-0.0335079583822802	4.61436545737465	-2.3970949866297	0.0168913437396777	0.408190265708107	-3.72576140113773
ILMN_1788180	RAB13	5872	RAB13	5872	S	regular	-0.074380117222058	5.87442727962268	-2.39695788119906	0.0168975916683681	0.408190265708107	-3.72608006667538
ILMN_1686805	CRK	1398	CRK	1398	A	regular	0.0826856410314536	7.99782481640739	2.39652455700556	0.0169173517380141	0.408346877797453	-3.72708709781133
ILMN_2337551	HIPK3	10114	HIPK3	10114	A	regular	0.0576541649221737	4.79085928982101	2.39643731128491	0.0169213326999726	0.408346877797453	-3.72728983248003
ILMN_3306944	CASC2	255082	CASC2	255082	A	regular	0.0189967715477941	4.42360201366585	2.39559095348605	0.016959994243841	0.409037754762036	-3.72925615722631
ILMN_2207393	CNOT3	4849	CNOT3	4849	S	regular	0.0884759938004849	6.32439945634778	2.39543233098511	0.0169672487500344	0.409037754762036	-3.72962460595092
ILMN_1733991	UBL7	84993	UBL7	84993	A	regular	-0.0681100256677787	8.08999454937415	-2.3950619864157	0.0169841968735347	0.409237855726214	-3.73048475042419
ILMN_1776483	LOC728417	728417	LINC00999	399744	A	regular	0.0917962631261204	6.24108268145314	2.39453736837159	0.0170082305364549	0.409416157362167	-3.73170298068071
ILMN_1746020	MDM4	4194	MDM4	4194	S	regular	0.089570536131337	5.5419147252162	2.39423512678904	0.0170220903334671	0.409416157362167	-3.73240470596552
ILMN_3243986	FAM72B	653820	FAM72B	653820	S	regular	-0.0890486417255588	6.07423301393554	-2.39416053514149	0.0170255123880846	0.409416157362167	-3.73257787479635
ILMN_1745356	CXCL9	4283	CXCL9	4283	S	regular	-0.0311283016933073	4.46151878897585	-2.39395658470944	0.0170348721504822	0.409416157362167	-3.73305133063342
ILMN_1859573	HS.570467	NA	NA	NA	S	regular	0.0518424524283652	4.75242604617639	2.39386022125413	0.017039296069964	0.409416157362167	-3.7332750175585
ILMN_1789994	BMP1	649	NA	NA	I	regular	-0.0654299461777097	5.09003901514233	-2.39376854148171	0.0170435059062923	0.409416157362167	-3.73348782416128
ILMN_1716424	PKP1	5317	PKP1	5317	I	regular	0.0331739155634753	4.60006091214389	2.39332888194635	0.0170637073215874	0.409549052589874	-3.73450824890675
ILMN_1695549	PVRL1	5818	NECTIN1	5818	A	regular	0.0397873257890583	4.66206765719827	2.39327146974859	0.0170663468441821	0.409549052589874	-3.73464148583208
ILMN_1664748	SLC25A25	114789	SLC25A25	114789	I	regular	-0.0298807079307395	4.56610596246357	-2.39283715879391	0.0170863259091668	0.409820679675368	-3.73564929342887
ILMN_1653980	METTL8	79828	METTL8	79828	S	regular	0.0267994023168743	4.50328520024249	2.39214714754195	0.0171181099638515	0.410375034356305	-3.73725007965967
ILMN_1663145	NOMO3	408050	NOMO3	408050	S	regular	0.0321011992785389	4.4519826131666	2.39147241442474	0.0171492405610954	0.410719949091528	-3.73881498535011
ILMN_2373592	PCDHAC2	56134	PCDHAC2	56134	A	regular	0.0395983864957944	4.6439442652431	2.39138849519342	0.0171531158778464	0.410719949091528	-3.73900958871627
ILMN_2208491	RPLP0P2	113157	RPLP0P2	113157	S	regular	0.0316481244124543	4.54479207868127	2.3910460673739	0.0171689368834112	0.410719949091528	-3.73980358792507
ILMN_2134224	ATP13A1	57130	ATP13A1	57130	S	regular	-0.110860601436502	7.58424737165773	-2.39066824077024	0.0171864082974487	0.410719949091528	-3.74067953861898
ILMN_1760490	ACVR1	90	ACVR1	90	S	regular	-0.0688533680349134	7.92834238798579	-2.39063072061774	0.0171881441535529	0.410719949091528	-3.74076651771038
ILMN_3269052	LOC100129541	100129541	EEF1D	1936	M	regular	0.0915015519192758	5.53220397591039	2.39057098766344	0.0171909079950718	0.410719949091528	-3.74090498769258
ILMN_1652333	FN3KRP	79672	FN3KRP	79672	S	regular	-0.0761422714377307	8.52956619066203	-2.39036157602663	0.0172006005521587	0.410719949091528	-3.7413904087014
ILMN_2234709	C12ORF60	144608	C12orf60	144608	S	regular	0.0305282616631578	4.59176925482774	2.39032647662274	0.0172022255883206	0.410719949091528	-3.7414717658649
ILMN_1821510	HS.567096	NA	NA	NA	S	regular	-0.0268372853877951	4.52635473873152	-2.39014544410558	0.0172106091973987	0.410719949091528	-3.7418913639192
ILMN_1700001	TCTA	6988	TCTA	6988	S	regular	-0.0630252312186182	7.51406026469287	-2.38990706545086	0.017221653987016	0.410776376828407	-3.74244383177461
ILMN_1748090	SLC2A11	66035	SLC2A11	66035	A	regular	0.136448930603633	6.89788868942165	2.38917508830258	0.0172556076404338	0.410912935292995	-3.74413993013053
ILMN_1665060	LOC643888	643888	CCDC121	79635	I	regular	0.0491533745941641	4.77513910108336	2.38893332350882	0.0172668351261922	0.410912935292995	-3.74470002308591
ILMN_1670245	KLF3	51274	KLF3	51274	S	regular	-0.0729573728170111	5.01524084652452	-2.3887995051861	0.0172730523722752	0.410912935292995	-3.74501001422586
ILMN_1787193	CYP2S1	29785	CYP2S1	29785	A	regular	0.0248479199068736	4.52206337940948	2.38874634525693	0.0172755227476875	0.410912935292995	-3.74513315488876
ILMN_2303170	MBNL3	55796	MBNL3	55796	A	regular	-0.153521604213278	8.52758110701756	-2.38869633073785	0.0172778472376745	0.410912935292995	-3.7452490070201
ILMN_3242266	ACCSL	390110	ACCSL	390110	S	regular	-0.0218635982576809	4.48021761354957	-2.38865588306695	0.0172797272971469	0.410912935292995	-3.74534269705811
ILMN_1754241	C16ORF73	254528	MEIOB	254528	S	regular	-0.0411020543507586	4.7084320173088	-2.38828250903008	0.0172970906998701	0.410912935292995	-3.7462074802838
ILMN_1669605	LOC646609	646609	CLIC4	25932	S	regular	-0.0343032293522595	4.62589266076226	-2.38814711936288	0.0173033906576259	0.410912935292995	-3.74652102787625
ILMN_3277872	LOC644684	644684	BMS1	9790	M	regular	0.0698677703117878	6.04781199962896	2.38810120627669	0.0173055275455685	0.410912935292995	-3.74662735359572
ILMN_1752218	OR11H6	122748	OR11H6	122748	S	regular	-0.0350450679450032	4.58708386080173	-2.3871101881941	0.0173517081482716	0.411687998905487	-3.74892187068061
ILMN_1665964	GAB2	9846	GAB2	9846	A	regular	0.0809601123479142	9.29307420338188	2.38693348751679	0.0173599536270071	0.411687998905487	-3.74933089031816
ILMN_1795561	CAMK1D	57118	CAMK1D	57118	A	regular	0.0980924416650173	7.68168598410991	2.38682961986681	0.0173648020671724	0.411687998905487	-3.7495713051815
ILMN_1652082	ELF4	2000	ELF4	2000	S	regular	-0.0428886246047374	9.7337157889587	-2.38665475350647	0.0173729673481026	0.411687998905487	-3.74997603248458
ILMN_2277676	ERCC1	2067	ERCC1	2067	I	regular	-0.0531344216748889	8.30892278692597	-2.38631139934614	0.0173890098927353	0.411861919496454	-3.75077063965449
ILMN_1739274	PDHB	5162	PDHB	5162	S	regular	-0.0465178145050284	10.2579739809015	-2.38608117812699	0.0173997738198626	0.411886381381637	-3.75130336642457
[truncated: 45,324 more rows]

## Sheet: SCZ
ProbeID	OriginalGeneSymbol	OriginalEntrezID	UpdatedGeneSymbol	UpdatedEntrezID	ProbeType	Status	logFC	AveExpr	t	P.Value	adj.P.Val	B
ILMN_1773650	LRRN3	54674	LRRN3	54674	S	regular	0.705462745073409	8.63996068751068	8.18045286186882	8.07079337784616e-15	3.81934155019814e-10	22.8881135775756
ILMN_2048591	LRRN3	54674	LRRN3	54674	S	regular	0.670623727087941	7.16813187430254	7.95681177662882	3.63544241080563e-14	8.60200206032773e-10	21.4610081432101
ILMN_2185984	SASH1	23328	SASH1	23328	S	regular	0.412281587901947	6.02330153422312	7.50799674661238	6.88185223506214e-13	1.08556631106615e-08	18.6744655739483
ILMN_1664464	PTGDS	5730	PTGDS	5730	S	regular	-0.582761479226977	6.79595797297876	-7.37711817139342	1.58884066417024e-12	1.87971766876321e-08	17.8822038640753
ILMN_1712673	SASH1	23328	SASH1	23328	S	regular	0.423259960009028	5.62745116815342	7.10245603417656	8.90881777897842e-12	8.43183967509191e-08	16.2507258106262
ILMN_2059886	TTC38	55020	TTC38	55020	S	regular	-0.315881788751175	8.2496306497548	-6.11686492971596	2.96734351029635e-09	1.98876921971056e-05	10.7680990160447
ILMN_1761961	CCDC90A	63933	MCUR1	63933	A	regular	-0.253637754047549	7.87841766029665	-6.09942836524225	3.27007065901624e-09	1.98876921971056e-05	10.6766491592971
ILMN_2073184	S1PR5	53637	S1PR5	53637	S	regular	-0.416638969342947	8.51486450034224	-6.09444355981425	3.36203405483263e-09	1.98876921971056e-05	10.6505422642525
ILMN_1803094	PDGFD	80310	PDGFD	80310	A	regular	-0.266691227443079	5.86698345287273	-6.0506615253669	4.28631311461798e-09	1.99340768603918e-05	10.4219516468099
ILMN_1745103	CLEC1B	51266	CLEC1B	51266	S	regular	-0.409258322241334	8.24344654032311	-6.04220671860481	4.49147803956697e-09	1.99340768603918e-05	10.3779551727918
ILMN_1808238	RBPMS2	348093	RBPMS2	348093	S	regular	-0.804912880667527	6.75260181407361	-6.03656937401305	4.63357871361305e-09	1.99340768603918e-05	10.3486464901139
ILMN_1671891	PID1	55022	PID1	55022	S	regular	0.368362311151412	7.01285481756986	6.01733355811717	5.15233987306652e-09	2.03186816510939e-05	10.2487988540302
ILMN_1671928	PROS1	5627	PROS1	5627	S	regular	-0.444071339692505	7.49394170656647	-5.87834943812922	1.10095345528454e-08	3.92556552819825e-05	9.53476603198353
ILMN_1797776	PRSS23	11098	PRSS23	11098	S	regular	-0.427609603626334	6.52476255698931	-5.86848450209466	1.16133629302402e-08	3.92556552819825e-05	9.48458189775972
ILMN_1793549	PTPN4	5775	PTPN4	5775	S	regular	-0.194395533339483	8.67511346355404	-5.67562841565091	3.25416530278279e-08	0.000100424519209247	8.51691650011971
ILMN_1837428	HS.25318	NA	RAB27B	5874	S	regular	-0.275731661820333	8.53677875331261	-5.66757247291546	3.39537287861708e-08	0.000100424519209247	8.47705545564003
ILMN_1673305	RHOC	389	RHOC	389	S	regular	-0.229980810426614	8.32208354020753	-5.57010248275911	5.6561718973208e-08	0.000157451189821713	7.99837149763707
ILMN_2319000	MATK	4145	MATK	4145	A	regular	-0.298373230499594	9.6205196026472	-5.52513315810162	7.14160571995548e-08	0.000187756781936363	7.77977816846309
ILMN_1788955	PDLIM1	9124	PDLIM1	9124	S	regular	-0.23953758770382	8.34549777182275	-5.49589564790798	8.30435412976313e-08	0.000199927484105111	7.63842510943457
ILMN_1692464	FLJ20699	55020	TTC38	55020	S	regular	-0.290903477620054	8.23369172373068	-5.49252990867084	8.44948477928749e-08	0.000199927484105111	7.62219194425268
ILMN_1686373	C15ORF26	161502	CFAP161	161502	S	regular	-0.348682914068377	5.41553680970915	-5.44828077425835	1.06029358852701e-07	0.000238934635666017	7.40952659658903
ILMN_1687825	CD226	10666	CD226	10666	S	regular	-0.240085582800433	6.75437403582683	-5.3396753003444	1.84007607783093e-07	0.000393071447234313	6.89350984726732
ILMN_1767281	PPBP	5473	PPBP	5473	S	regular	-0.316238188105709	12.4817652518261	-5.33222353415533	1.91041212230611e-07	0.000393071447234313	6.85841615124088
ILMN_1710326	CLDND1	56650	CLDND1	56650	S	regular	0.145255531060759	9.11344216300403	5.30497162100481	2.19057104176564e-07	0.000431934972539481	6.73041752613998
ILMN_1695590	ADRB2	154	ADRB2	154	S	regular	-0.220545635588233	8.91697826316992	-5.29606242383481	2.29052777655067e-07	0.00043357858387883	6.688689169369
ILMN_1682993	NKG7	4818	NKG7	4818	S	regular	-0.28753515791527	11.9818444614116	-5.18824643701471	3.91249115284641e-07	0.000712118533946732	6.18829978432856
ILMN_1701237	SH2D1B	117157	SH2D1B	117157	S	regular	-0.365056710574668	7.03444436784113	-5.1666647747829	4.35063970798909e-07	0.000762538232967289	6.08916035158674
ILMN_2352097	GPR56	9289	ADGRG1	9289	A	regular	-0.381342832926967	9.65412929947167	-5.14190551290806	4.91198782971045e-07	0.000821861761681236	5.97584708919375
ILMN_1718565	CDKN1C	1028	CDKN1C	1028	S	regular	-0.346774452095148	6.23761633552741	-5.12999742724219	5.20637906401254e-07	0.000821861761681236	5.92150986484318
ILMN_2384122	GPR56	9289	ADGRG1	9289	A	regular	-0.390060519314259	9.3620848120602	-5.12404458781794	5.35988484273955e-07	0.000821861761681236	5.89438608754436
ILMN_1753575	GP1BA	2811	GP1BA	2811	S	regular	-0.204070690721163	6.88634087689849	-5.12313241935702	5.38379109779987e-07	0.000821861761681236	5.89023216208064
ILMN_1660114	MMRN1	22915	MMRN1	22915	S	regular	-0.324123039293632	5.68628511846141	-5.11034304517232	5.73005483454064e-07	0.000841514164339334	5.83205554004758
ILMN_1856480	HS.19339	NA	NA	NA	S	regular	-0.208090995213465	8.12242610276392	-5.10544935863676	5.86817560661793e-07	0.000841514164339334	5.80982710258336
ILMN_2352563	CLDND1	56650	CLDND1	56650	A	regular	0.140191145973034	9.23690591748188	5.06494533220123	7.1420930041973e-07	0.000994074315404791	5.6265300980641
ILMN_1723412	ASCL2	430	ASCL2	430	S	regular	-0.210008410810457	8.43211579927328	-5.03192679574675	8.37507419678074e-07	0.00110176043898084	5.478012303026
ILMN_1784287	TGFBR3	7049	TGFBR3	7049	S	regular	-0.291696546000356	9.15289162109899	-5.03176945143124	8.38141618310552e-07	0.00110176043898084	5.47730651585773
ILMN_1660732	PPP2R2B	5521	PPP2R2B	5521	A	regular	-0.315816140031325	7.85471685246312	-5.00999508555012	9.30537515607231e-07	0.00114584412476146	5.3798136236053
ILMN_2313730	RHOC	389	RHOC	389	A	regular	-0.184005025077634	9.44966544303768	-5.00925863321089	9.33828836831933e-07	0.00114584412476146	5.37652242817221
ILMN_1736742	GLT25D2	23127	COLGALT2	23127	S	regular	-0.174367209488634	4.88136238513577	-5.00692845103466	9.44317157950614e-07	0.00114584412476146	5.36611155404027
ILMN_2062714	PTGDR	5729	PTGDR	5729	S	regular	-0.302342790405576	7.10987846869357	-4.97917312274012	1.0783486128503e-06	0.00126399379905289	5.24241855810503
ILMN_1779324	GZMA	3001	GZMA	3001	S	regular	-0.264040588309751	11.0813484435069	-4.97594040617021	1.09510694083571e-06	0.00126399379905289	5.22804942278845
ILMN_1761945	FGFBP2	83888	FGFBP2	83888	S	regular	-0.436424293189527	9.27561554433173	-4.94413389432004	1.27400248963664e-06	0.00143546713850177	5.08709182054073
ILMN_1781824	FASLG	356	FASLG	356	S	regular	-0.293309123336975	5.58832888091554	-4.90446652438524	1.53696258216205e-06	0.00169148093664313	4.91236694173509
ILMN_1768719	RDH11	51109	RDH11	51109	S	regular	-0.144504601490676	9.78864460736884	-4.89009421410782	1.64461078449978e-06	0.00176881627624735	4.84935441998165
ILMN_1783276	NEXN	91624	NEXN	91624	S	regular	-0.240094113533621	6.92421137430906	-4.88464698469671	1.687284335813e-06	0.00176906639222438	4.82551306928363
ILMN_1697491	FLJ14213	79899	PRR5L	79899	S	regular	-0.226086394082436	7.7509214176118	-4.88060864959725	1.71960894369169e-06	0.00176906639222438	4.80785268246229
ILMN_1659158	SAMD3	154075	SAMD3	154075	I	regular	-0.22858191175439	8.80504903092399	-4.85919090111138	1.90129578199376e-06	0.0018806472812981	4.71439601928588
ILMN_1797744	TPPP3	51673	TPPP3	51673	A	regular	-0.19791056561424	4.93071895684198	-4.85848916367428	1.90755170852035e-06	0.0018806472812981	4.71133987920483
ILMN_1740633	PRF1	5551	PRF1	5551	S	regular	-0.289247372919324	10.6007020257391	-4.84940720625541	1.99033140736313e-06	0.00192221333042134	4.67182082124614
ILMN_2258816	SAMD3	154075	SAMD3	154075	I	regular	-0.235660925087555	9.02392040752377	-4.84493359992848	2.03237163175714e-06	0.00192355845459286	4.65237754658523
ILMN_2329679	TPST2	8459	TPST2	8459	A	regular	-0.133449753927643	10.2281113186026	-4.83332312710536	2.14551787858172e-06	0.00199083024643378	4.60198705167192
ILMN_1762957	LOC648868	648868	NA	NA	S	regular	-0.249726401100335	5.34664437105481	-4.82622800034652	2.2176287585677e-06	0.00201817011041729	4.57124418148687
ILMN_1744240	WDR67	93594	TBC1D31	93594	S	regular	-0.163509241791989	7.35880891191725	-4.80031562024981	2.50138657859148e-06	0.0022334550388431	4.45929366577737
ILMN_1698732	PALLD	23022	PALLD	23022	S	regular	-0.255903670289188	5.66632996012061	-4.78187105083202	2.72438033437366e-06	0.00238751575117712	4.37991971006482
ILMN_1708041	PLEKHF1	79156	PLEKHF1	79156	S	regular	-0.24302589953799	8.66088846281292	-4.75740680314824	3.04989793413368e-06	0.00262418763521833	4.27504332218904
ILMN_1776125	TRK1	7206	NA	NA	S	regular	-0.248276567470359	7.4448671269933	-4.75014688300957	3.15350492532118e-06	0.00266488059966025	4.24400904929053
ILMN_2098126	CCL5	6352	CCL5	6352	S	regular	-0.188689447595339	12.9300006444901	-4.70655549828976	3.85069680289371e-06	0.00316284245248289	4.05852064676359
ILMN_1796423	CLIC3	9022	CLIC3	9022	S	regular	-0.327650626281337	8.1407816557378	-4.70509574869463	3.87644194670683e-06	0.00316284245248289	4.05233453804788
ILMN_1782015	FCRLB	127943	FCRLB	127943	S	regular	-0.166295863529166	6.14701383443641	-4.69329053221226	4.09082750691578e-06	0.00328119034084365	4.00236704096954
ILMN_1684349	IL2RB	3560	IL2RB	3560	S	regular	-0.243313516309127	10.1790464538365	-4.68023975224662	4.34111931166292e-06	0.00342391315309707	3.94725293180402
ILMN_1853824	MGAT3	4248	MGAT3	4248	S	regular	0.204896707696585	5.78273335593171	4.66586785968073	4.63380167701927e-06	0.00359484256986202	3.88671228731198
ILMN_1661197	CLCF1	23529	CLCF1	23529	S	regular	-0.184906955751597	5.78510343526501	-4.64866597850406	5.00913007259395e-06	0.00382333971653812	3.81446108602101
ILMN_2364376	ILK	3611	ILK	3611	A	regular	-0.110884550581613	11.3329894643982	-4.62319949942637	5.61897313717157e-06	0.00422074072651381	3.70791905310199
ILMN_1790052	MMP23A	8511	MMP23B	8510	S	regular	-0.191550772561169	5.40950229060717	-4.5926015068889	6.44642090976652e-06	0.00476662463613877	3.58057659039713
ILMN_1730487	CALD1	800	CALD1	800	A	regular	-0.288864406763331	6.02988558105126	-4.58548497006947	6.6550289402551e-06	0.00484516822368757	3.55106374850544
ILMN_1776640	MPL	4352	MPL	4352	S	regular	-0.37282216496102	8.01116554750485	-4.57097982919073	7.10049654938399e-06	0.00509116360918938	3.4910323235514
ILMN_1776157	2004-09-01	5414	SEPTIN4	5414	A	regular	-0.295084022696544	6.52247105551575	-4.55470273015647	7.63450458431432e-06	0.00539235314094786	3.42386342304564
ILMN_1668092	ESAM	90952	ESAM	90952	S	regular	-0.264140410589192	7.47684195959192	-4.55004111814764	7.79441499558437e-06	0.00542433971817704	3.40466509109699
ILMN_1766657	STOM	2040	STOM	2040	A	regular	-0.163513994486999	10.6323759898457	-4.53836328447326	8.2092613232872e-06	0.00563024454495537	3.35664602954177
ILMN_1753547	STAT5A	6776	STAT5A	6776	S	regular	0.133005840671318	9.61762348342471	4.52031473120011	8.89242510843369e-06	0.00601166047723439	3.2826412223629
ILMN_2336609	SYTL2	54843	SYTL2	54843	A	regular	-0.244566488096955	8.21476931338107	-4.50952571335884	9.32653524237187e-06	0.0062163327785178	3.23852506978044
ILMN_2199439	CA2	760	CA2	760	S	regular	-0.345877500037659	8.58468477916005	-4.49812638394128	9.80728446157366e-06	0.00631926702753827	3.19201286814386
ILMN_1662795	CA2	760	CA2	760	S	regular	-0.351901583741901	9.42360780147171	-4.49723376922867	9.84591717978117e-06	0.00631926702753827	3.18837508966793
ILMN_1752728	FUCA1	2517	FUCA1	2517	S	regular	0.161419771111703	8.24430253972665	4.49641287528885	9.88157471077134e-06	0.00631926702753827	3.18503015734659
ILMN_1652185	IL4R	3566	IL4R	3566	I	regular	0.191830447101205	9.29926737499865	4.4885396375697	1.02299230911749e-05	0.00645480867258229	3.15297569974607
ILMN_2342638	ASGR2	433	ASGR2	433	A	regular	0.300361012258144	7.1938583829899	4.47699554424729	1.07620731695603e-05	0.00670123142898817	3.10606438444724
ILMN_1821531	HS.569162	NA	NA	NA	S	regular	-0.167880088138752	5.28763835154252	-4.46053322893374	1.1567099191338e-05	0.00710895889651541	3.03934901754122
ILMN_1808590	GUCY1A3	2982	GUCY1A1	2982	S	regular	-0.291977946579669	6.49025834171112	-4.45604716555177	1.17962981583266e-05	0.00715024316494288	3.0212058693016
ILMN_2343097	NCALD	83988	NCALD	83988	A	regular	-0.216197521000903	7.77154147921426	-4.45334478128397	1.19364623973647e-05	0.00715024316494288	3.01028419833935
ILMN_1731233	GZMH	2999	GZMH	2999	S	regular	-0.444773034613947	10.5661355695813	-4.44933124083607	1.2147583997554e-05	0.00718575146895311	2.99407415619241
ILMN_2088437	CX3CR1	1524	CX3CR1	1524	S	regular	-0.191774746355284	10.9448282641794	-4.43922265909352	1.26953067116671e-05	0.00731952284407088	2.95330370700711
ILMN_2079655	KLRB1	3820	KLRB1	3820	S	regular	-0.218843270937131	11.2806688212834	-4.43690471188392	1.28241993147787e-05	0.00731952284407088	2.94396624573865
ILMN_2091920	PTCRA	171558	PTCRA	171558	S	regular	-0.263101572867042	8.27600701509886	-4.43666249046211	1.28377405502162e-05	0.00731952284407088	2.94299074296825
ILMN_1677814	ABCC3	8714	ABCC3	8714	A	regular	-0.294317022720099	8.33381619571398	-4.42042564250873	1.37773863509769e-05	0.00776175302722952	2.87770580486865
ILMN_2201678	FSTL1	11167	FSTL1	11167	S	regular	-0.189265232110865	4.73929769789426	-4.39718310031446	1.52379320712972e-05	0.00848358422835293	2.7846164609237
ILMN_1710303	TTC25	83538	ODAD4	83538	S	regular	-0.366184823954225	7.29206953935608	-4.39151973312722	1.56156745655179e-05	0.00859279729609307	2.76199898317969
ILMN_1778240	GFOD1	54438	GFOD1	54438	S	regular	-0.227574686441178	8.34911512867346	-4.37349806903139	1.68783256536266e-05	0.00903007449082739	2.69019665210675
ILMN_1848552	HS.370359	NA	NFIB	4781	S	regular	-0.116830283226882	4.6753463197023	-4.37211466632017	1.69791905852409e-05	0.00903007449082739	2.68469555384891
ILMN_1737089	CAPN5	726	CAPN5	726	S	regular	-0.216736262229495	6.07071536085727	-4.37206542758155	1.69827912364736e-05	0.00903007449082739	2.68449978419657
ILMN_2376859	PDGFD	80310	PDGFD	80310	A	regular	-0.154703164099886	5.0262794509373	-4.3623849110788	1.77050776463759e-05	0.00930952654954941	2.64604828315261
ILMN_1803180	PRDX6	9588	PRDX6	9588	S	regular	-0.127992844462999	10.4119207137587	-4.35600999802188	1.81966898565673e-05	0.00946287861628937	2.62076760846353
ILMN_1783158	LY6G6F	259215	LY6G6F	259215	S	regular	-0.265646542958326	6.37202739669388	-4.34427370350819	1.91361327920636e-05	0.00984325230563939	2.57431037655021
ILMN_1745788	CX3CR1	1524	CX3CR1	1524	S	regular	-0.220874544896007	8.02311824383618	-4.33991287746485	1.9496889421611e-05	0.00992098169998814	2.55707640280277
ILMN_2055781	KLRF1	51348	KLRF1	51348	S	regular	-0.349036034797342	8.53540383983405	-4.33074630225492	2.02765481780946e-05	0.0102079477599146	2.52089966319864
ILMN_1739335	LOC400948	400948	OST4	100128731	A	regular	-0.127060188296283	12.2244310810381	-4.31041983995818	2.21132185038239e-05	0.0110154088342785	2.44091915312718
ILMN_1684771	PGRMC1	10857	PGRMC1	10857	S	regular	-0.184787849512258	10.4223654517182	-4.30747410462203	2.23922466408809e-05	0.0110382113311084	2.42935572506237
ILMN_1708303	CYP4F22	126410	CYP4F22	126410	S	regular	-0.168569121523863	4.71228793597734	-4.29319446606812	2.37932632243368e-05	0.0116079236656216	2.37339985194052
ILMN_1795429	VCL	7414	VCL	7414	A	regular	-0.162873933733813	11.9383901955063	-4.28878640251831	2.42424213407667e-05	0.0117063684194807	2.35615954686413
ILMN_2352131	ERBB2	2064	ERBB2	2064	A	regular	-0.258874367731153	5.92712342614718	-4.2766833801268	2.55177236063446e-05	0.0121977296386166	2.30890382347553
ILMN_2246661	FAHD1	81889	FAHD1	81889	I	regular	-0.144854356772586	8.33018678841742	-4.27427802440155	2.57787040660341e-05	0.0121992561251693	2.29952623184606
ILMN_3247182	FAM179A	165186	TOGARAM2	165186	S	regular	-0.251485431143946	6.57299071975891	-4.23692194783514	3.01743042065535e-05	0.0141380059204627	2.15448612601958
ILMN_2111229	BZRAP1	9256	TSPOAP1	9256	S	regular	-0.239985980942616	5.82400618405334	-4.22787823654002	3.13414213816947e-05	0.0145408831769209	2.11954168806225
ILMN_1779071	FEZ1	9638	FEZ1	9638	I	regular	-0.29840391867179	6.21609013958396	-4.20511694060406	3.44726540874238e-05	0.0158383437803802	2.03188536551029
ILMN_1688672	SIGLECP3	284367	SIGLEC17P	284367	A	regular	-0.214205077784876	5.24077752301993	-4.19987044268378	3.52356279970263e-05	0.016033227150993	2.01173987555536
ILMN_1706268	PTGDR	5729	PTGDR	5729	S	regular	-0.23678394980746	5.747402208343	-4.18671215822634	3.72207131127594e-05	0.0166788166292812	1.9613126835942
ILMN_1760688	SAMD14	201191	SAMD14	201191	S	regular	-0.309284091923525	5.85006157009958	-4.18502133235004	3.74834000942285e-05	0.0166788166292812	1.95484300322495
ILMN_3251341	TUBA1C	84790	TUBA1C	84790	S	regular	-0.145361095343327	9.78614739265753	-4.18356065090994	3.77117549464972e-05	0.0166788166292812	1.94925579842143
ILMN_1680094	HEMGN	55363	HEMGN	55363	A	regular	-0.346321303900054	7.34897863760022	-4.17189424592521	3.95838503631316e-05	0.0172053630047387	1.90469305037486
ILMN_1802557	HEBP1	50865	HEBP1	50865	S	regular	-0.233929574096356	9.54234475650768	-4.1716166838317	3.9629452222313e-05	0.0172053630047387	1.90363417605056
ILMN_1810836	PDE5A	8654	PDE5A	8654	A	regular	-0.244663093869572	7.80997297552525	-4.16683579760446	4.04228328926682e-05	0.0173902701907249	1.88540533154628
ILMN_1660031	P2RY6	5031	P2RY6	5031	A	regular	0.133127692189643	4.88691087834199	4.15755132512325	4.20070538641946e-05	0.0178336774129731	1.85005791409437
ILMN_1778143	GRAP2	9402	GRAP2	9402	S	regular	-0.197365266238546	7.21971412848519	-4.15640212496856	4.22072115092658e-05	0.0178336774129731	1.84568759730438
ILMN_1691942	CCNI	10983	CCNI	10983	S	regular	-0.103229024967126	13.4564193354334	-4.14237569321006	4.47246665523201e-05	0.0186044361646414	1.79243262406907
ILMN_1749403	TSPAN33	340348	TSPAN33	340348	S	regular	-0.212560851859625	9.05303850524548	-4.14187215030784	4.48176515176367e-05	0.0186044361646414	1.79052376545028
ILMN_1667711	HRASLS3	11145	PLAAT3	11145	S	regular	-0.229047640274898	7.35687342207425	-4.13708912509874	4.57101278839484e-05	0.0187339352569382	1.77240228314459
ILMN_2307032	OSBPL5	114879	OSBPL5	114879	A	regular	-0.175080351518049	7.61015784864969	-4.13597010919641	4.59213593771492e-05	0.0187339352569382	1.76816534434573
ILMN_1655987	STAB1	23166	STAB1	23166	S	regular	0.217177111902022	6.19019299514853	4.12707483473578	4.76338826191052e-05	0.0192664805742215	1.73452132406023
ILMN_1671237	GNGT2	2793	GNGT2	2793	S	regular	-0.137040501143219	6.29978484689746	-4.11705359327793	4.96360468731269e-05	0.019906158018449	1.69669577058031
ILMN_1746137	ST7	7982	ST7	7982	I	regular	-0.164336884682942	5.59469709981967	-4.10949734100993	5.11984745233509e-05	0.020360213528307	1.66822849915906
ILMN_1810797	WASF3	10810	WASF3	10810	S	regular	-0.221011271825968	5.42853319447527	-4.10739774043892	5.16408631789827e-05	0.0203650047351583	1.66032676697042
ILMN_1739573	TNRC6A	27327	TNRC6A	27327	I	regular	-0.24449155003021	7.38237056967018	-4.10458096793693	5.22400820370317e-05	0.0204310529110616	1.64973164179655
ILMN_2157435	DYNLRB1	83658	DYNLRB1	83658	S	regular	-0.0794462863027802	9.69754153200017	-4.09817499102966	5.36275909485144e-05	0.0208017908725946	1.62566002238647
ILMN_1729287	NMUR1	10316	NMUR1	10316	S	regular	-0.167998450110479	4.91590945545774	-4.09378490308747	5.45986555699562e-05	0.0210062778661548	1.60918280270352
ILMN_2310296	C21ORF58	54058	C21orf58	54058	A	regular	-0.168072742568978	5.78033066942938	-4.08921897905649	5.56263638766115e-05	0.0212290840139749	1.59206230751761
ILMN_1874689	HS.554507	NA	NA	NA	S	regular	-0.244622306780037	6.3688684775437	-4.08012598951215	5.77281490527774e-05	0.0218549535809967	1.55801772746122
ILMN_2111187	ELOVL6	79071	ELOVL6	79071	S	regular	-0.196941979590326	5.95115171450559	-4.0595743645456	6.27604601857138e-05	0.0235715337886392	1.48132044262356
ILMN_1802151	OSBPL5	114879	OSBPL5	114879	A	regular	-0.21400904593032	6.93424321711297	-4.0537785009638	6.42534249273759e-05	0.0239422427388836	1.45975313281862
ILMN_1715991	SDPR	8436	CAVIN2	8436	S	regular	-0.162071401363914	10.8718329212044	-4.04712056146767	6.60101434838005e-05	0.0243046760274537	1.43501185222037
ILMN_2193325	MMP23B	8510	MMP23B	8510	S	regular	-0.236311731575141	6.61489878153905	-4.04621244480917	6.62532639000386e-05	0.0243046760274537	1.43164005334531
ILMN_1743290	GP9	2815	GP9	2815	S	regular	-0.265165348550274	10.4453827848378	-4.03744988502314	6.86433362474016e-05	0.0249877584710445	1.39913976086949
ILMN_1787526	MGC13057	84281	C2orf88	84281	S	regular	-0.262697803762217	9.35976072092159	-4.03258743219166	7.000475833515e-05	0.0251577554120846	1.38113210409187
ILMN_1867588	HS.103173	NA	NA	NA	S	regular	0.17488414123648	6.24358027222559	4.03075350585964	7.05248696907445e-05	0.0251577554120846	1.37434535907869
ILMN_1669447	PYHIN1	149628	PYHIN1	149628	I	regular	-0.214445733870681	7.94987957357198	-4.03012070994716	7.07051850011041e-05	0.0251577554120846	1.37200423433331
ILMN_3296040	LOC100131482	100131482	NA	NA	M	regular	-0.0444174443971924	4.47638891181281	-4.02361120549009	7.25856923919417e-05	0.0255039318338301	1.34794040729611
ILMN_1708916	PDZD4	57595	PDZD4	57595	S	regular	-0.219260672159059	6.49094916028452	-4.02302971546389	7.2755970618242e-05	0.0255039318338301	1.34579249251524
ILMN_2323172	CSF3R	1441	CSF3R	1441	A	regular	0.243312041060206	8.98807780725064	4.01955106663245	7.37825833024084e-05	0.0256736263942638	1.33294881564548
ILMN_1691264	NAT8B	51471	NAT8B	51471	S	regular	-0.267296810371322	7.42747517045749	-4.01734981199781	7.4439310680953e-05	0.0257130766376258	1.32482659686025
ILMN_1769634	STRA13	201254	CENPX	201254	S	regular	-0.105996306760687	8.36048901497301	-4.01183199772653	7.61100122150911e-05	0.0260996674496721	1.30448438384239
ILMN_1711049	CACNA2D2	9254	CACNA2D2	9254	A	regular	-0.188469352114635	5.72538908332752	-4.00923870962421	7.69074684373795e-05	0.0261833966105188	1.29493249649924
ILMN_1658399	KLRG1	10219	KLRG1	10219	S	regular	-0.240159461031867	9.24275152450079	-3.99758276988448	8.0590825907104e-05	0.0272414261028706	1.25206830735198
ILMN_1680928	DNM3	26052	DNM3	26052	S	regular	-0.215059344931759	6.53051783742765	-3.99462458663054	8.15519544496959e-05	0.0273708024143472	1.2412074999413
ILMN_1787461	RUNX3	864	RUNX3	864	I	regular	-0.164274877815655	10.8242068716441	-3.99113879218602	8.26984813875793e-05	0.0275310344890079	1.22841883835737
ILMN_1704629	SLC1A7	6512	SLC1A7	6512	S	regular	-0.198697485284624	5.38650569745689	-3.98964973195065	8.31929068725173e-05	0.0275310344890079	1.22295883152601
ILMN_1685521	KLRF1	51348	KLRF1	51348	S	regular	-0.271192955879411	7.93982014593247	-3.98280264440523	8.5502762158221e-05	0.028098938983427	1.19787579075282
ILMN_1760509	EOMES	8320	EOMES	8320	S	regular	-0.234246805337794	9.39781194467314	-3.97959898933674	8.66043048631153e-05	0.0282646587519807	1.18615305048503
ILMN_1799134	KLRD1	3824	KLRD1	3824	A	regular	-0.301481129852862	8.61021307520412	-3.96747640539475	9.08957224940076e-05	0.0293309148906592	1.14187092199466
ILMN_3238521	LOC100133952	100133952	NA	NA	S	regular	-0.0559347358506515	4.51045839813812	-3.9668827707262	9.11109711752616e-05	0.0293309148906592	1.13970556789821
ILMN_1762764	SH3BGRL2	83699	SH3BGRL2	83699	S	regular	-0.241401696427892	9.16674309595977	-3.94639472212209	9.88434219673225e-05	0.0316051841740514	1.06515113218824
ILMN_1893555	HS.564389	NA	NA	NA	S	regular	-0.15464477979733	5.04582824838657	-3.93940449617857	0.000101621195005235	0.0322131522773264	1.0397935410836
ILMN_1796762	CCDC102A	92922	CCDC102A	92922	S	regular	-0.191640570653795	6.72222237783729	-3.93820254844064	0.000102106224068613	0.0322131522773264	1.03543745021561
ILMN_1752877	PHF1	5252	PHF1	5252	I	regular	0.113042029688284	4.86371758621486	3.92263476917355	0.000108590142645745	0.0340318630491695	0.97912474954528
ILMN_1794364	CTSW	1521	CTSW	1521	S	regular	-0.251991582475313	8.44030728795936	-3.90371952605224	0.000116993997707507	0.036424387852055	0.91097333879212
ILMN_1788538	NCALD	83988	NCALD	83988	S	regular	-0.188658760448148	7.86401673051882	-3.8963813194663	0.000120417333311454	0.0372451598973721	0.884613680749374
ILMN_2377669	CD247	919	CD247	919	A	regular	-0.14671337876655	11.770846974191	-3.87976376992577	0.000128523695842487	0.0393861299151399	0.825086706291727
ILMN_1676924	CD247	919	CD247	919	A	regular	-0.15436842027848	11.6435387601971	-3.8788108690094	0.000129003869933155	0.0393861299151399	0.821680197531297
ILMN_1784678	PBX1	5087	PBX1	5087	S	regular	-0.214387846615869	6.02509527510794	-3.87532498748832	0.000130774948864147	0.0396709160583207	0.80922500669798
ILMN_1764456	TECPR2	9895	TECPR2	9895	S	regular	0.212945774491499	5.32667700331881	3.86466164642314	0.000136336745039977	0.0410946737931644	0.7711871558945
ILMN_2218450	LSM1	27257	LSM1	27257	S	regular	-0.0670843526052381	10.352965386366	-3.85980119089182	0.000138945504296919	0.0416159373407792	0.753880493211738
ILMN_1768480	VGLL4	9686	VGLL4	9686	S	regular	-0.113561607735105	7.87479366550543	-3.84691388752329	0.000146093178140563	0.0432587361190023	0.708087712089993
ILMN_1795338	YPEL1	29799	YPEL1	29799	S	regular	-0.155073469306313	7.12807392531799	-3.84486042955496	0.000147263737123433	0.0432587361190023	0.700803876842304
ILMN_1710280	TUBB1	81027	TUBB1	81027	S	regular	-0.171406834643071	11.4224505321636	-3.84372776684949	0.000147913195521925	0.0432587361190023	0.696787703560619
ILMN_1798063	NLRP7	199713	NLRP7	199713	I	regular	0.0615406349112917	4.56609698892648	3.84342566300731	0.000148086876387346	0.0432587361190023	0.69571669015308
ILMN_1742001	CD160	11126	CD160	11126	S	regular	-0.311471787097007	7.91820621847314	-3.83655545655277	0.000152089073400424	0.0441552835615231	0.67138107400844
ILMN_1742866	F2R	2149	F2R	2149	S	regular	-0.244731302213948	6.2541647131613	-3.83296486790799	0.000154221252122303	0.0444526776282542	0.65867815438631
ILMN_1800530	CENTG2	116987	AGAP1	116987	S	regular	-0.204758965833237	5.50069706789486	-3.83167828543794	0.000154992113954355	0.0444526776282542	0.65412904952418
ILMN_1682912	LOC441124	441124	LINC00999	399744	S	regular	0.156210760645354	5.21673223925798	3.82235571220463	0.00016068764233518	0.0457789638300405	0.621207480651198
ILMN_2073289	MTSS1	9788	MTSS1	9788	S	regular	-0.146730668611214	9.37337134140811	-3.82096959823929	0.000161551189899558	0.0457789638300405	0.616318772657088
ILMN_1795227	DNCL1	8655	DYNLL1	8655	S	regular	-0.0751383386877697	11.0789921535738	-3.81791318685438	0.000163470863375951	0.0458793971293417	0.605544729923152
ILMN_3307409	RREB1	6239	RREB1	6239	A	regular	0.148392937923376	5.41400263590153	3.81732208714589	0.000163844602304561	0.0458793971293417	0.603461965774035
ILMN_3274914	LOC648927	648927	KAT7	11143	M	regular	0.181801105731753	6.65412922990425	3.81382794948634	0.000166070422933751	0.0461986453802918	0.591156184781754
ILMN_1713731	ALOX12	239	ALOX12	239	S	regular	-0.247115658816186	7.11038384517168	-3.81247925702316	0.000166937184033766	0.0461986453802918	0.586409036695415
ILMN_1779828	EDEM1	9695	EDEM1	9695	S	regular	0.153156686214515	8.31656296079627	3.79772080454734	0.000176705668240548	0.0486176880124853	0.534561279140404
ILMN_1716276	CCL4L2	388372	CCL4	6351	S	regular	-0.241701610202437	8.31478845543201	-3.7890974737814	0.000182660863952185	0.0499656651145045	0.504351001060223
ILMN_1748283	PIM2	11040	PIM2	11040	S	regular	0.133752619147365	9.93468678876453	3.78388272146343	0.000186353607326657	0.0504801806569079	0.486112235768624
ILMN_2395981	PYHIN1	149628	PYHIN1	149628	A	regular	-0.189347960783583	8.07403178490663	-3.78283445971777	0.000187104380851584	0.0504801806569079	0.482448652720795
ILMN_1707124	TFPI	7035	TFPI	7035	I	regular	-0.146048663196921	5.09468391171978	-3.7819473887664	0.000187741939344839	0.0504801806569079	0.479349135686243
ILMN_2389876	TGFB1I1	7041	TGFB1I1	7041	A	regular	-0.167350442228713	5.33152577972806	-3.77757750486646	0.000190912744188976	0.0509481378094363	0.464089925532853
ILMN_1668469	KIAA0922	23240	TMEM131L	23240	S	regular	0.0862727471816729	8.8662721254548	3.77659097785994	0.000191635537266861	0.0509481378094363	0.460647280675082
ILMN_1784203	ACRBP	84519	ACRBP	84519	S	regular	-0.204955954997145	8.69893105500847	-3.76777097982896	0.00019821347845802	0.0516221441394947	0.42990469084261
ILMN_2156267	EIF2AK1	27102	EIF2AK1	27102	S	regular	-0.160269640932752	11.7528456723561	-3.76603324929016	0.000199534368382643	0.0516221441394947	0.423855418864692
ILMN_1740265	ACOT7	11332	ACOT7	11332	A	regular	-0.141617448805873	7.20331716601147	-3.7651622940611	0.000200199524498173	0.0516221441394947	0.420824459284949
ILMN_1738767	PLP2	5355	PLP2	5355	S	regular	0.134170685602927	7.5200408806809	3.76487260368324	0.000200421227160001	0.0516221441394947	0.419816465869002
ILMN_2189668	NUDT11	55190	NUDT11	55190	S	regular	-0.0841594160370568	4.72981785226084	-3.76450926251886	0.000200699623145203	0.0516221441394947	0.418552299951137
ILMN_1665510	ERRFI1	54206	ERRFI1	54206	S	regular	-0.0628363413808511	4.51096498006767	-3.76448814456132	0.000200715815177969	0.0516221441394947	0.418478828049794
ILMN_1702447	IGF2BP2	10644	IGF2BP2	10644	A	regular	-0.228402208069938	10.4227903244074	-3.76051974341714	0.00020378054668516	0.052127063842064	0.404678919772034
ILMN_2113470	GSTA1	2938	GSTA1	2938	S	regular	-0.107537068002089	4.66009819505801	-3.75675894836818	0.000206725674528233	0.0523232705147627	0.391613133790018
ILMN_2402131	TAF15	8148	TAF15	8148	A	regular	0.177680713982904	7.52739151935587	3.75564979757802	0.000207601908329317	0.0523232705147627	0.387761977114787
ILMN_1724266	LYPD2	137797	LYPD2	137797	S	regular	-0.222885270778161	5.35130911966017	-3.75531818206755	0.000207864565999099	0.0523232705147627	0.386610753030317
ILMN_1796734	SPARC	6678	SPARC	6678	S	regular	-0.238904201644781	6.1229259149249	-3.75272556573275	0.000209928899650528	0.0525633085617035	0.377613501479972
ILMN_1865736	HS.497235	NA	NA	NA	S	regular	-0.208400384692447	6.19566603313295	-3.74563171516868	0.000215676627806913	0.053718237145824	0.353024271916903
ILMN_1658697	LOC730953	730953	LINC00999	399744	S	regular	0.123221969294846	4.86974018823119	3.73298171686768	0.000226296432700637	0.0560681993962945	0.309280726262399
ILMN_1700413	MAFF	23764	MAFF	23764	I	regular	0.112241471675295	4.76822305097707	3.72574187507962	0.000232594341039207	0.0573284479218665	0.284305910724074
ILMN_2308338	BMF	90427	BMF	90427	A	regular	0.150745348745474	5.76689899110436	3.72397255973938	0.000234158404038259	0.0574149127165934	0.278209115344686
ILMN_1724837	ZC3HAV1	56829	ZC3HAV1	56829	A	regular	0.178375640274	7.47181331675505	3.71977256163268	0.000237910984282538	0.0580343376763019	0.263747089535203
ILMN_1654398	RGL1	23179	RGL1	23179	S	regular	0.19070120869124	6.21418930250143	3.71269403033127	0.000244364070285671	0.0593027738365581	0.239406859972885
ILMN_1810712	ARHGEF12	23365	ARHGEF12	23365	S	regular	-0.197194373977088	5.59609231234759	-3.70711859606758	0.000249562670336865	0.0602553788181198	0.22026485494212
ILMN_1831590	HS.582437	NA	NA	NA	S	regular	-0.0736526304711947	4.60459353206905	-3.70508056561219	0.000251488838091105	0.0604122146445957	0.213274263045827
ILMN_2074762	FCRL6	343413	FCRL6	343413	S	regular	-0.255938705907541	5.41461047650652	-3.70150613490679	0.000254900958191115	0.0607681919266306	0.201022151303992
ILMN_2316236	HOPX	84525	HOPX	84525	A	regular	-0.256847733697106	8.89910281400632	-3.70084279232363	0.000255538959774306	0.0607681919266306	0.198749588747193
ILMN_2415303	CLEC10A	10462	CLEC10A	10462	A	regular	0.200930608428359	6.18709301786137	3.69308332448435	0.000263114626847788	0.0621524700290267	0.172193749015555
ILMN_3248957	CBWD7	728013	NA	NA	S	regular	0.0823541595813098	4.70663498043587	3.69220356267369	0.000263986781815066	0.0621524700290267	0.16918607206582
ILMN_1749875	LOC728715	728715	NA	NA	A	regular	-0.31546768353033	6.39883050355848	-3.68871519882406	0.000267471867731374	0.0623077567373288	0.157266683005687
ILMN_1656373	BNC2	54796	BNC2	54796	S	regular	-0.0851846845499748	4.69666844748708	-3.68698917512384	0.000269212255402325	0.0623077567373288	0.151372826001299
ILMN_1700967	C3ORF59	151963	MB21D2	151963	S	regular	0.170928920224303	5.56323200205849	3.68623438987706	0.000269976669671396	0.0623077567373288	0.148796248311348
ILMN_1787919	PARVB	29780	PARVB	29780	A	regular	-0.20796602048395	7.96041839705774	-3.6856315757844	0.000270588642137256	0.0623077567373288	0.146738792911504
ILMN_1799062	NFKB2	4791	NFKB2	4791	S	regular	0.14829773231427	7.1769771447242	3.68500159526882	0.000271229590006756	0.0623077567373288	0.144588943584405
ILMN_3276971	LOC642469	642469	DVL1	1855	M	regular	-0.271959937090416	10.9600076718949	-3.68168351288225	0.000274629106283813	0.0627839284863232	0.133271295002952
ILMN_1731107	CCDC92	80212	CCDC92	80212	S	regular	-0.125253940344809	8.60120215228985	-3.67344142668276	0.000283247945642519	0.0644429929405814	0.10519853910483
ILMN_2376204	LTB	4050	LTB	4050	A	regular	0.120078124314066	10.3647001676015	3.6585487534828	0.000299470849184664	0.0678079377797408	0.054619101682678
ILMN_2311166	ITGB5	3693	ITGB5	3693	A	regular	-0.260780409070052	8.06658427937725	-3.65425416990055	0.000304309072698614	0.0685753249872215	0.0400683610232164
ILMN_1752320	LOC644836	644836	NA	NA	S	regular	-0.101895490510418	4.82721778220501	-3.65225375003229	0.000306587746870124	0.0687613836262316	0.0332959366962351
ILMN_1673566	ADAMTS1	9510	ADAMTS1	9510	S	regular	-0.135793226114396	4.99312406155753	-3.65077517694947	0.000308282296095184	0.0688152976326056	0.0282923990996213
ILMN_1712312	RAB11A	8766	RAB11A	8766	S	regular	-0.0886043339920554	10.314301372242	-3.64916224621244	0.000310140877951139	0.0689051491421678	0.0228362983719137
ILMN_1797735	C1ORF21	81563	C1orf21	81563	S	regular	-0.142532997327789	4.8457296424083	-3.64494929232581	0.000315045328172085	0.0696677105845213	0.00859540988780871
ILMN_1723467	ITGB1	3688	ITGB1	3688	I	regular	-0.0965222595988027	11.3785376779375	-3.62739969413176	0.000336271260262454	0.0740156504623262	-0.0505652978684594
ILMN_1749722	RNF213	57674	RNF213	57674	S	regular	-0.295422149712339	11.7885285913333	-3.62150743860967	0.000343694388688671	0.0750829859210143	-0.0703699709722745
ILMN_2131177	GUCY1A3	2982	GUCY1A1	2982	S	regular	-0.161268862977831	5.29752007380657	-3.62103700432041	0.000344293640404457	0.0750829859210143	-0.071949897070664
ILMN_2374036	CTSL1	1514	CTSL	1514	A	regular	-0.185553292991511	7.2956463589268	-3.61776102437709	0.000348493987642766	0.075415506713287	-0.0829468856617792
ILMN_1731073	CAPN9	10753	CAPN9	10753	A	regular	-0.05112427464057	4.51862372290323	-3.61703124356199	0.000349436225099935	0.075415506713287	-0.0853954153708338
ILMN_2383893	FBXO24	26261	FBXO24	26261	A	regular	0.0286713866960073	4.38481107754542	3.61613295348636	0.000350599316968982	0.075415506713287	-0.088408700582999
ILMN_1666546	DUSP14	11072	DUSP14	11072	S	regular	-0.158300158115953	6.24539830408822	-3.61458401493921	0.000352613409779168	0.0755055402306769	-0.0936029590333316
ILMN_1790680	PDE6D	5147	PDE6D	5147	S	regular	-0.099771731210396	7.15949489525476	-3.61009240433247	0.000358515541311585	0.0764235628895862	-0.108653766697389
ILMN_2089329	SPRY2	10253	SPRY2	10253	S	regular	-0.137817501950116	5.01042666921834	-3.60255106073162	0.000368634410027112	0.0782281891736011	-0.133885366157151
ILMN_1770085	BTG2	7832	BTG2	7832	S	regular	0.132716917841773	9.78008250863847	3.59629417712017	0.00037723285981062	0.0796954938607945	-0.154782841595277
ILMN_1790692	GNLY	10578	GNLY	10578	A	regular	-0.261605987945039	11.9081730390598	-3.59474003352161	0.000379397646735502	0.079796599273174	-0.159968402463115
ILMN_3245559	CDK2AP1	8099	CDK2AP1	8099	S	regular	-0.110616628868683	10.5649513344609	-3.59226560220598	0.000382868410046658	0.0801702733125575	-0.168220367934102
ILMN_1849420	HS.560095	NA	NA	NA	S	regular	0.079357643942082	4.68329667823877	3.58926298813242	0.000387120080659752	0.0806442865630101	-0.178226786196623
ILMN_1657708	MGLL	11343	MGLL	11343	A	regular	-0.188646932664866	5.63764423583396	-3.58826682927522	0.000388540399728806	0.0806442865630101	-0.181544863116682
ILMN_1702175	ST7	7982	ST7	7982	I	regular	-0.145952248961438	5.86430550425055	-3.58125866770437	0.000398671792218114	0.0821172207206617	-0.204864326170618
ILMN_1777499	LOC731007	731007	AK4	205	S	regular	-0.162987274491972	5.18469306042479	-3.58033029375156	0.000400032358269545	0.0821172207206617	-0.207950335185977
ILMN_1719543	MAF	4094	MAF	4094	A	regular	-0.140273429325746	6.92643626858485	-3.57880353029042	0.000402279370402814	0.0821172207206617	-0.213023859031784
ILMN_3246274	RRN3P2	653390	RRN3P2	653390	S	regular	0.145939550182781	5.40064679830457	3.57860127525267	0.000402577926318989	0.0821172207206617	-0.213695815716496
ILMN_1805996	SIN3A	25942	SIN3A	25942	S	regular	0.0841981143774711	8.85633233535523	3.56624196414495	0.000421221835486696	0.0852588012836424	-0.254691462098074
ILMN_1730629	C6ORF35	729515	TMEM242	729515	S	regular	-0.0878097182742141	4.66246598524085	-3.56585758163963	0.000421814464474988	0.0852588012836424	-0.255964370430068
ILMN_2190842	KIR3DL2	3812	KIR3DL2	3812	S	regular	-0.203225592385434	6.92851489047503	-3.56484177960211	0.000423384364931555	0.0852588012836424	-0.25932766180644
ILMN_1700541	FBLN1	2192	FBLN1	2192	I	regular	-0.2322505376938	6.20116525232655	-3.56232909026137	0.00042729126128192	0.0856809506679844	-0.267643333061335
ILMN_1798534	OR3A1	4994	OR3A1	4994	S	regular	0.081520883472203	4.64912338809728	3.56008576345938	0.000430807894825953	0.086021611843243	-0.275063018304869
ILMN_1755658	ABI3	51225	ABI3	51225	S	regular	-0.133059553570742	7.86003554995967	-3.55861397130493	0.000433129805821042	0.0861218563061731	-0.279928566991413
ILMN_1667449	GCET2	257144	GCSAM	257144	A	regular	0.142729179200217	5.14322595348019	3.5337679162367	0.000474143254131646	0.093882348181054	-0.361787916679148
ILMN_1670692	LPAR4	2846	LPAR4	2846	S	regular	-0.118539981255224	4.91601752018602	-3.53174607807498	0.000477636147583346	0.0941798975503612	-0.368426045959395
ILMN_2395932	UNC45A	55898	UNC45A	55898	A	regular	-0.0895193699919128	9.24879913056852	-3.52919352844245	0.000482080341576767	0.0942206189113756	-0.376801636902168
ILMN_1778078	VPS16	64601	VPS16	64601	A	regular	-0.0945301512318203	9.17229167632188	-3.52907342611091	0.000482290401171425	0.0942206189113756	-0.377195587570958
ILMN_1672124	C4ORF18	51313	GASK1B	51313	A	regular	0.270070855868653	6.80116288834557	3.52820279845417	0.000483815700514851	0.0942206189113756	-0.380050987354018
ILMN_2234412	TLE3	7090	TLE3	7090	S	regular	0.184315121912913	6.83775353488297	3.52589849945923	0.000487874574351742	0.0945050341654007	-0.387605282731652
ILMN_1766974	ZNF107	51427	ZNF107	51427	A	regular	0.0704174893613731	4.63640516574481	3.52511032983001	0.000489270193574439	0.0945050341654007	-0.390188137969011
ILMN_1662886	KLHL34	257240	KLHL34	257240	S	regular	0.0837673090891385	4.67393599390135	3.51907314006795	0.00050008505669377	0.096037408635203	-0.409954609313315
ILMN_1729816	VDAC3	7419	VDAC3	7419	S	regular	-0.0649676032564917	10.910010228466	-3.51842331974997	0.000501262386849843	0.096037408635203	-0.412080343618435
ILMN_2361807	OS9	10956	OS9	10956	A	regular	0.12483460157225	7.40419965688402	3.5080898010708	0.000520336951829786	0.0992899418203264	-0.44583557301784
ILMN_2413537	HEMGN	55363	HEMGN	55363	A	regular	-0.278608256341016	8.27643434684702	-3.50626573668139	0.000523773783442943	0.0995443644733751	-0.451784550066074
ILMN_1779558	GAS6	2621	GAS6	2621	A	regular	0.174157081737125	6.06017952947792	3.49847749064334	0.000538688677695154	0.101969457178271	-0.477153041890349
ILMN_1683552	LOC400174	400174	SSBP3	23648	S	regular	-0.153161268859545	5.29288491685502	-3.49433736775861	0.000546778214164741	0.10308838816302	-0.49061747456893
ILMN_1814165	SSBP3	23648	SSBP3	23648	A	regular	-0.157407075012343	6.73532830073813	-3.4921728543061	0.000551052674337631	0.103482006776507	-0.497651032564452
ILMN_1755589	DIP2B	57609	DIP2B	57609	S	regular	0.147206185535019	8.03198388782144	3.48843927834164	0.000558499303613021	0.104436438542565	-0.509773822992498
ILMN_2313079	NLRP1	22861	NLRP1	22861	A	regular	0.175878019866173	6.69916892181687	3.48741983591466	0.000560548895670426	0.104436438542565	-0.513081844743201
ILMN_1769575	JAM3	83700	JAM3	83700	S	regular	-0.234007287686035	8.01606218644046	-3.47602946124301	0.000583933116296191	0.10803936660507	-0.549982368787509
ILMN_1723017	LOC440396	440396	HNRNPA1P33	728643	S	regular	-0.0439042259851373	4.52028066585824	-3.47489116667728	0.000586319515164131	0.10803936660507	-0.553663911406018
ILMN_2218002	LIPC	3990	LIPC	3990	S	regular	-0.159250551696271	5.05896143356406	-3.47469285548122	0.000586736200526233	0.10803936660507	-0.554305188262584
ILMN_1719915	DHRS12	79758	DHRS12	79758	I	regular	0.171799250783649	6.04934951028252	3.47310336395288	0.000590086014650346	0.108235040586428	-0.559443893978066
ILMN_1719905	TLR10	81793	TLR10	81793	A	regular	0.167560255223179	6.96275375713256	3.47147668019153	0.000593532729346555	0.108446908690606	-0.564700599469765
ILMN_1775373	CMTM5	116173	CMTM5	116173	S	regular	-0.216190167356454	6.61156321738632	-3.47039243328215	0.000595840546959499	0.108449854629863	-0.568203136059723
ILMN_1779195	LOC284428	284428	MBD3L2	125997	S	regular	-0.0631888845933705	4.55678529797789	-3.46811172410114	0.000600722458725111	0.108919497755741	-0.575567421759581
ILMN_1725485	RGS17	26575	RGS17	26575	S	regular	-0.138264907705424	5.20335937930695	-3.4670067758632	0.000603101057124083	0.108933402008714	-0.5791336372447
ILMN_1683755	SOX13	9580	SOX13	9580	S	regular	-0.140670504575132	5.9530788668138	-3.46507660702346	0.000607277237394605	0.109270649069296	-0.585360739225975
ILMN_2399627	AP1G1	164	AP1G1	164	A	regular	0.205454635341168	7.14919339509219	3.45820138030698	0.0006223734849015	0.111562804643916	-0.607515627602708
ILMN_2149292	TMEM40	55287	TMEM40	55287	S	regular	-0.105648318691284	4.78355961257472	-3.45446952656381	0.0006307139037114	0.112631222888055	-0.619524274599734
ILMN_1677404	RAP2A	5911	RAP2A	5911	S	regular	-0.154124989136581	7.94545907832423	-3.44960789590841	0.000641736074148154	0.11339127718229	-0.635150493860267
ILMN_1676289	NCAM1	4684	NCAM1	4684	I	regular	-0.172502673169426	6.41747794960934	-3.44891318536245	0.000643325728699946	0.11339127718229	-0.637381772409367
ILMN_3236244	C1ORF174	339448	C1orf174	339448	S	regular	-0.064697781561973	8.52498461422739	-3.44674335935449	0.000648314514219721	0.11339127718229	-0.644348176346706
ILMN_2390974	DNAJB2	3300	DNAJB2	3300	A	regular	-0.161813500607473	10.7026714235244	-3.44656562796802	0.000648724745942119	0.11339127718229	-0.644918618545183
ILMN_1688817	LOC653203	653203	NA	NA	I	regular	0.0571666414439759	4.58067805250743	3.4463981390965	0.000649111558384518	0.11339127718229	-0.645456161822862
ILMN_1727045	RASGRP3	25780	RASGRP3	25780	S	regular	0.19482820139537	6.59574411079391	3.44517023466475	0.000651953971214882	0.11339127718229	-0.649396296262681
ILMN_2326713	CD151	977	CD151	977	A	regular	-0.180117230533791	10.2130378895237	-3.4440598930967	0.00065453425536809	0.11339127718229	-0.65295807790739
ILMN_2227011	ACSBG1	23205	ACSBG1	23205	S	regular	-0.197742277786385	5.94108980489597	-3.44390970370475	0.000654884007166607	0.11339127718229	-0.653439778001493
ILMN_1663532	RIC8B	55188	RIC8B	55188	S	regular	-0.088691007493699	6.97633902522926	-3.44170836436053	0.000660030433355116	0.11339127718229	-0.66049787838058
ILMN_1716382	LOC387882	387882	C12orf75	387882	S	regular	-0.180062080609095	8.13019576155914	-3.44147035891022	0.000660589115456729	0.11339127718229	-0.661260740312184
ILMN_1653166	CLEC10A	10462	CLEC10A	10462	A	regular	0.166468606182721	5.18596459787949	3.44115616536258	0.000661327314462566	0.11339127718229	-0.662267728082239
ILMN_2162989	TMEM189	387521	PEDS1	387521	S	regular	-0.090371087177995	8.06297571077541	-3.43863989082663	0.000667267180678784	0.113996695997336	-0.670329311175121
ILMN_1730999	TPR	7175	TPR	7175	S	regular	0.0962032974772422	9.12854592182278	3.43661655082313	0.000672079554984186	0.114287134541034	-0.676807699734408
ILMN_2256295	GNLY	10578	GNLY	10578	I	regular	-0.30782574883993	7.30760219650618	-3.43589760210453	0.000673797319209446	0.114287134541034	-0.679108804280525
ILMN_1668721	CCND3	896	CCND3	896	S	regular	-0.0861678757505735	12.5642668276995	-3.43368472636105	0.000679110260087303	0.114466682635973	-0.686188664036496
ILMN_3202574	LOC727884	727884	IGF2BP2	10644	A	regular	-0.132868586264528	5.50316388074115	-3.43344276872633	0.000679693549029192	0.114466682635973	-0.686962526665818
ILMN_1678833	CCR1	1230	CCR1	1230	S	regular	0.198057858764945	8.56811943544764	3.42925181909127	0.000689871257660953	0.115663505521743	-0.700358628793555
ILMN_3272838	LOC100130894	100130894	VAC14-AS1	100130894	M	regular	0.0527967638396245	4.56201920751964	3.42850962682792	0.000691688440349368	0.115663505521743	-0.702729426531557
ILMN_1714965	NFKB1	4790	NFKB1	4790	S	regular	0.0627344403742186	11.1914253636744	3.4259402521363	0.000698013882993199	0.116310249946786	-0.710933170535809
ILMN_1676555	TTC26	79989	TTC26	79989	S	regular	0.128563726516789	5.01592889523786	3.42194790695149	0.000707949764366245	0.117551953330189	-0.72366905650447
ILMN_2398926	C17ORF58	284018	C17orf58	284018	A	regular	-0.120141297088041	6.444152398255	-3.41937169779917	0.000714431205894945	0.118167056570462	-0.731880089462919
ILMN_2367191	PSMF1	9491	PSMF1	9491	A	regular	-0.166734831115319	10.8657304657028	-3.4184954853826	0.000716648252133689	0.118167056570462	-0.734671500988447
ILMN_1798288	MOBKL2C	148932	MOB3C	148932	A	regular	-0.0861172612359428	9.11369129677237	-3.41531135848043	0.000724759129332127	0.11908950096314	-0.744809841088983
ILMN_1668374	ITGB5	3693	ITGB5	3693	A	regular	-0.231859267992737	8.31868889401055	-3.41431176740427	0.00072732299551326	0.119097252998872	-0.747990766498035
ILMN_2381899	OPTN	10133	OPTN	10133	A	regular	-0.156688392681237	9.10234986899554	-3.40942789288857	0.000739971919752424	0.120252908870051	-0.76352000792057
ILMN_2164242	UBE2F	140739	UBE2F	140739	S	regular	-0.123397647301124	10.2407017075761	-3.40860785716293	0.000742115787177606	0.120252908870051	-0.766125461701363
ILMN_1760129	EHMT1	79813	NA	NA	I	regular	0.12933764481383	5.17886057743806	3.40799113761536	0.000743731931292558	0.120252908870051	-0.768084549237412
ILMN_1727073	MEA1	4201	MEA1	4201	S	regular	-0.0856332699559274	7.58057127371002	-3.40717391904141	0.000745878553949892	0.120252908870051	-0.770680043233006
ILMN_1669177	DHRS12	79758	DHRS12	79758	A	regular	0.1597263906487	6.03731313791924	3.40608268808402	0.000748753953541309	0.120252908870051	-0.774144907391756
ILMN_2402805	TRPC4AP	26133	TRPC4AP	26133	A	regular	-0.126219206756404	9.33164276724589	-3.40575205910682	0.000749627202769582	0.120252908870051	-0.775194514549121
ILMN_1689734	IL1RN	3557	IL1RN	3557	I	regular	0.321820474004519	6.69593518196382	3.40365262402585	0.000755194397595835	0.120323162730322	-0.781857138193392
ILMN_1764813	B3GALTL	145173	B3GLCT	145173	S	regular	-0.140790465128378	5.1138869051657	-3.4031214934952	0.000756608930250123	0.120323162730322	-0.783542096637926
ILMN_1713505	NPC1	4864	NPC1	4864	S	regular	-0.117497530953173	7.7505144371086	-3.40271509892939	0.000757692929307865	0.120323162730322	-0.784831178790704
ILMN_1657547	CCDC34	91057	CCDC34	91057	A	regular	-0.144792258007972	7.17152533834023	-3.39784718337553	0.000770790541687527	0.121630566160673	-0.800261141831169
ILMN_1739235	OMG	4974	OMG	4974	S	regular	0.0948449755097625	4.88296476970174	3.39724129692471	0.000772435441819138	0.121630566160673	-0.802180209108232
ILMN_1707804	SULT1A3	6818	SULT1A3	6818	A	regular	0.151477758836576	6.94584833942316	3.39600850593379	0.000775792419570328	0.121630566160673	-0.806083940077678
ILMN_1813430	TRIM69	140691	TRIM69	140691	A	regular	0.111161008274673	5.11943614632224	3.39585670369083	0.000776206727817833	0.121630566160673	-0.806564543508545
ILMN_1803686	ADA	100	ADA	100	S	regular	-0.126129410813298	8.37202053204294	-3.39377234157556	0.000781916416205961	0.122120892950873	-0.813161593533295
ILMN_1656560	PARM1	25849	PARM1	25849	S	regular	0.143083215424679	4.99636968766171	3.392830802073	0.000784508398821609	0.122122667623141	-0.816140359338125
ILMN_2109489	GZMB	3002	GZMB	3002	S	regular	-0.238297184551617	10.2680014462895	-3.38812107183167	0.000797594659822696	0.123419705218242	-0.831029158488283
ILMN_3211199	LOC100131017	100131017	NA	NA	A	regular	0.133825872063224	5.46688353942904	3.3879561607563	0.000798056543261883	0.123419705218242	-0.831550143183525
ILMN_1732926	PVT1	5820	PVT1	5820	A	regular	0.059781557261677	4.61933372057803	3.38467347577708	0.000807302765044551	0.124442960098382	-0.841915879464829
ILMN_2332691	CAPN3	825	CAPN3	825	A	regular	0.161404621900466	5.59733901065599	3.38119666740958	0.000817204641746667	0.125560309290187	-0.852884474635818
ILMN_1705686	NRGN	4900	NRGN	4900	S	regular	-0.191911624247408	11.2953950378595	-3.37710157520586	0.000829012591525203	0.126962339381059	-0.865790262838821
ILMN_1723486	HK2	3099	HK2	3099	S	regular	0.169096994956067	7.94946154948292	3.375124853844	0.000834769093929123	0.127431541393574	-0.872014777822044
ILMN_2396148	HIP1R	9026	HIP1R	9026	A	regular	0.142145088338455	5.15584674202421	3.37273296008925	0.000841784461184663	0.128089279924893	-0.879542128101508
ILMN_1790384	LOC654202	654202	NA	NA	A	regular	0.085945711362832	4.70593084489823	3.37001540404029	0.000849821661522471	0.128704380012826	-0.888088359030744
ILMN_2310968	RUFY1	80230	RUFY1	80230	A	regular	-0.188383503612417	8.09802410504583	-3.36952951072462	0.000851266211863461	0.128704380012826	-0.889615735964172
ILMN_1781010	ARHGEF3	50650	ARHGEF3	50650	S	regular	-0.0977900356025652	10.7183074473219	-3.36636378429591	0.000860734020936867	0.129721388766864	-0.899562024300894
ILMN_1807423	IGF2BP3	10643	IGF2BP3	10643	S	regular	-0.155433434111333	5.26082589454042	-3.36251264310558	0.000872384008890981	0.130699185386721	-0.911650137372977
ILMN_2101278	RGS18	64407	RGS18	64407	S	regular	-0.12476914776997	11.5045179296844	-3.36174191191098	0.000874733102432801	0.130699185386721	-0.914067801811711
ILMN_2361163	SSBP3	23648	SSBP3	23648	A	regular	-0.193249593765602	7.49307172470446	-3.3614882544296	0.000875507507292235	0.130699185386721	-0.914863373942567
ILMN_2259815	TBX20	57057	TBX20	57057	I	regular	0.0317224247686751	4.41593178134118	3.3604784273261	0.00087859680194142	0.130747913390798	-0.918030048321008
ILMN_1663519	SLC24A3	57419	SLC24A3	57419	S	regular	-0.22982469376696	5.90276149112058	-3.35753258022493	0.000887666956748835	0.131683584307916	-0.927262777711292
ILMN_1781761	ENPP4	22875	ENPP4	22875	S	regular	-0.17948635766249	6.16021350461568	-3.35293694794764	0.000901991093512502	0.133390389119663	-0.941651223369647
ILMN_1712959	DUSP2	1844	DUSP2	1844	S	regular	-0.122290671254008	6.58392427738887	-3.34595333631819	0.000924171030320705	0.135862243301953	-0.96348126794319
ILMN_1797895	FFAR2	2867	FFAR2	2867	S	regular	0.267006775729691	9.56570892363045	3.3458671881455	0.000924447781062676	0.135862243301953	-0.963750295140835
ILMN_1717052	STARD10	10809	STARD10	10809	S	regular	0.156129413585521	7.33121164837789	3.34405208242606	0.000930296775630049	0.136298558245018	-0.96941709415221
ILMN_1671028	THRAP3	9967	THRAP3	9967	S	regular	0.11742942421952	6.44697258798685	3.34162891741585	0.00093815889558295	0.137009574772872	-0.976977830443496
ILMN_2333440	TM9SF1	10548	TM9SF1	10548	A	regular	0.108568671847214	4.99820941755934	3.34077623213793	0.000940940172879644	0.137009574772872	-0.97963716399981
ILMN_1725108	SNX25	83891	SNX25	83891	S	regular	0.101166059774537	4.93553635983124	3.33749265522025	0.000951722356750151	0.137539375748032	-0.989872032545814
ILMN_1655545	ZMYND12	84217	ZMYND12	84217	S	regular	-0.128719827066012	5.12044623252337	-3.33737826950608	0.000952100026724671	0.137539375748032	-0.990228403420422
ILMN_2343618	SAMD3	154075	SAMD3	154075	A	regular	-0.198056821590223	6.26428357717826	-3.33681531651819	0.000953960775468766	0.137539375748032	-0.99198212938445
ILMN_1812070	ABCB1	5243	ABCB1	5243	S	regular	-0.159022247641856	6.33531287830335	-3.33613792508888	0.000956204268983422	0.137539375748032	-0.994091993833194
ILMN_1759030	MAP4K5	11183	MAP4K5	11183	A	regular	-0.104352680459654	7.66369778037778	-3.33418059743762	0.00096271448939586	0.137775729994314	-1.00018623391205
ILMN_1657550	MVD	4597	MVD	4597	S	regular	-0.129073744668991	5.61300703211428	-3.33389428522255	0.000963670237054242	0.137775729994314	-1.00107740398938
ILMN_1690122	CRKL	1399	CRKL	1399	S	regular	-0.0652269447447248	10.3073986349945	-3.32712295796072	0.00098653287129764	0.140258823317135	-1.02213304806494
ILMN_1811718	INPP5F	22876	INPP5F	22876	I	regular	-0.0381075602318028	4.46142039982765	-3.32694330959671	0.000987146251393298	0.140258823317135	-1.02269112999536
ILMN_1679826	CST7	8530	CST7	8530	S	regular	-0.187846910395263	9.58887812321678	-3.32612936541716	0.000989929780189825	0.140258823317135	-1.02521931721801
ILMN_1681249	KIF21A	55605	KIF21A	55605	S	regular	-0.132856208978035	6.58561995106851	-3.31824456739645	0.00101727484540352	0.143702977638897	-1.04968056980297
ILMN_1735548	HIVEP1	3096	HIVEP1	3096	S	regular	0.132353286169726	5.8315848764131	3.31727932658075	0.00102067022638311	0.143753503342642	-1.05267136982895
ILMN_2340027	TSPAN4	7106	TSPAN4	7106	A	regular	0.15469294864284	5.13737023017223	3.31446254854374	0.00103063903206178	0.144726797965162	-1.06139454961741
ILMN_1911042	HS.57079	NA	PIP4K2A	5305	S	regular	-0.108891495310979	12.8471250299838	-3.31296823134947	0.00103596423212009	0.145044187445619	-1.06601945877558
ILMN_3236695	LOC100133747	100133747	NA	NA	S	regular	-0.107668583828806	4.93470527728686	-3.31169639809009	0.00104051672701058	0.145251837971451	-1.06995425745014
ILMN_3235982	LOC728086	728086	NA	NA	S	regular	-0.114674130205258	5.40908539152581	-3.30963953277679	0.0010479186164777	0.145854860845806	-1.07631482440741
ILMN_1714790	SSX8	280659	SSX8P	280659	S	regular	-0.0378185766102264	4.42591818964949	-3.30798497648058	0.00105390824889957	0.146054893604241	-1.08142864814841
ILMN_1771261	SYNC1	81493	SYNC	81493	S	regular	-0.0814203678664638	4.67351723407865	-3.30745018669476	0.00105585102998352	0.146054893604241	-1.08308104387549
ILMN_1713124	AKR1C3	8644	AKR1C3	8644	S	regular	-0.246749288431923	7.95083734386201	-3.30669097569117	0.00105861480688576	0.146054893604241	-1.08542643174092
ILMN_1781001	SOCS3	9021	SOCS3	9021	S	regular	0.196324516944672	5.69019137910241	3.30529538382307	0.00106371277311026	0.146331626633421	-1.08973645272917
ILMN_1737271	TTC16	158248	TTC16	158248	S	regular	-0.160405709428647	5.66789397856888	-3.30312957434061	0.00107166948754156	0.146344483709998	-1.09642180369999
ILMN_1779886	TBC1D14	57533	TBC1D14	57533	S	regular	0.111464562594005	9.55659205672033	3.30301108165998	0.00107210639633161	0.146344483709998	-1.09678744583501
ILMN_1775615	TSP50	29122	PRSS50	29122	S	regular	-0.0501126666548823	4.56989731989131	-3.30212044058948	0.00107539569131841	0.146344483709998	-1.09953537728694
ILMN_1811470	PLEK2	26499	PLEK2	26499	S	regular	-0.286027749621813	7.44814341907485	-3.30116309268688	0.00107894180662181	0.146344483709998	-1.10248835557001
ILMN_2355831	FHL2	2274	FHL2	2274	A	regular	-0.196837878721965	6.58706431475228	-3.30107503313811	0.00107926853358387	0.146344483709998	-1.1027599389197
ILMN_2230577	RABGEF1	27342	RABGEF1	27342	S	regular	0.123748550488021	6.27199128776453	3.29911634718363	0.00108655965439688	0.146556732076952	-1.10879896063011
ILMN_2393296	GK	2710	GK	2710	A	regular	0.204629799212702	8.19961694670875	3.29899102286012	0.00108702772349619	0.146556732076952	-1.10918524748581
ILMN_1761844	ZCCHC17	51538	ZCCHC17	51538	S	regular	-0.0864574255507065	7.89948358468513	-3.29114260053398	0.00111671669069716	0.150131772596197	-1.13334929650335
ILMN_1788457	ABCC4	10257	ABCC4	10257	S	regular	-0.168926247240905	6.87276340406087	-3.28946962894092	0.00112314185083228	0.150523059377913	-1.13849320557623
ILMN_1743046	SERPINA13	388007	SERPINA13P	388007	S	regular	-0.309797761282115	10.1241702844151	-3.28836205055323	0.00112741445988972	0.150523059377913	-1.14189735688217
ILMN_1815890	IL12RB1	3594	IL12RB1	3594	I	regular	-0.156514872080862	6.77665461223476	-3.2879082371015	0.00112916945415885	0.150523059377913	-1.14329184899298
ILMN_2319919	MAGEA2	4101	MAGEA2	4101	A	regular	0.0329343282941056	4.43000959400851	3.28632922454686	0.00113529563486901	0.150914593620524	-1.14814249591057
ILMN_1774874	IL1RN	3557	IL1RN	3557	A	regular	0.170373719654382	9.10439797061486	3.28045838566621	0.00115834490080884	0.153315588314274	-1.16615844569449
ILMN_2346479	HOMER2	9455	HOMER2	9455	A	regular	-0.110430609937925	4.9308140130528	-3.27989248421019	0.00116058948072206	0.153315588314274	-1.16789345749414
ILMN_1813625	TRIM25	7706	TRIM25	7706	S	regular	0.152993121110585	8.83888261585735	3.2791494133507	0.00116354291671191	0.153315588314274	-1.17017123547531
ILMN_1797988	KLRD1	3824	KLRD1	3824	I	regular	-0.301235044616632	7.51661868266861	-3.27845310078739	0.00116631683944675	0.153315588314274	-1.17230524764929
ILMN_1694027	SESN3	143686	SESN3	143686	S	regular	-0.241637212675169	10.1924102735155	-3.27745012057909	0.00117032324026976	0.153416085039573	-1.17537837471128
ILMN_1751120	HIST1H4H	8365	H4C8	8365	S	regular	-0.298172415472552	6.8213872684156	-3.27044754385029	0.00119865311327263	0.156695749390609	-1.19680990822585
ILMN_1743301	MSR1	4481	MSR1	4481	I	regular	-0.0891351524619496	4.83657491476397	-3.26919450821222	0.00120378911086335	0.15693364213054	-1.20064035937846
ILMN_1794816	CHRNA3	1136	CHRNA3	1136	S	regular	-0.0606826796674872	4.59109441728015	-3.26677366642388	0.00121376967662147	0.157168991953343	-1.20803685855727
ILMN_2344079	ZGPAT	84619	ZGPAT	84619	A	regular	0.14109519448476	5.59679647761435	3.26637840139389	0.00121540653854413	0.157168991953343	-1.20924404495389
ILMN_1679460	PPFIBP1	8496	PPFIBP1	8496	I	regular	-0.137083189142515	5.23331976671045	-3.2656294921048	0.00121851352414797	0.157168991953343	-1.21153093082121
ILMN_2335704	NCF4	4689	NCF4	4689	A	regular	0.180367647674221	9.95694936387966	3.26549792021457	0.00121906013474651	0.157168991953343	-1.21193265132387
ILMN_1749984	LOC440313	440313	NA	NA	S	regular	-0.238149045885749	10.6859194818975	-3.26422848455801	0.0012243456630139	0.157168991953343	-1.21580777005827
ILMN_3201485	LOC644988	644988	ABHD17A	81926	A	regular	-0.105879184479374	8.02474822105741	-3.26371124522054	0.00122650537690573	0.157168991953343	-1.21738630953343
ILMN_1669015	XPNPEP1	7511	XPNPEP1	7511	S	regular	-0.0781030656394877	9.37784593714739	-3.26249374635073	0.00123160296404858	0.157168991953343	-1.22110102215842
ILMN_1681888	PRKAR2A	5576	PRKAR2A	5576	S	regular	0.133450807340649	5.85923029552367	3.26236004015426	0.00123216397977073	0.157168991953343	-1.22150889485442
ILMN_3296372	LOC646805	646805	NA	NA	M	regular	-0.0353608894641499	4.44135928888183	-3.26047998680072	0.00124007762232386	0.157753207852774	-1.22724238020174
ILMN_2375360	COL4A5	1287	COL4A5	1287	A	regular	-0.0212288724413014	4.34909813843925	-3.2590664253383	0.00124605871420945	0.158089105985345	-1.23155121061958
ILMN_2094875	ABCB1	5243	NA	NA	S	regular	-0.164040059181322	5.3085194837656	-3.25732079996603	0.00125348178391774	0.158449482214553	-1.23686984492985
ILMN_2414762	TLR10	81793	TLR10	81793	A	regular	0.138542358290119	6.81468854994554	3.25578853156646	0.00126003137431792	0.158449482214553	-1.24153623291545
ILMN_1690420	GFI1	2672	GFI1	2672	S	regular	-0.164404767841723	6.79598070497344	-3.25511486872106	0.00126292094352499	0.158449482214553	-1.24358716774012
ILMN_2045994	SEPW1	6415	SELENOW	6415	S	regular	-0.0728764470544552	8.30258070674303	-3.25467126876147	0.0012648270507852	0.158449482214553	-1.24493747153203
ILMN_1695959	C21ORF63	59271	EVA1C	59271	S	regular	-0.120454194028829	5.77338651391054	-3.25445399551073	0.00126576162704547	0.158449482214553	-1.24559878180354
ILMN_1699455	FAM90A6P	389618	FAM90A7P	441317	S	regular	0.0509600835093019	4.55295102167021	3.25345659796174	0.00127006004676874	0.158449482214553	-1.2486340143024
ILMN_1663068	MGC33556	339541	ARMH1	339541	S	regular	0.133692924438611	8.25026309416698	3.25273860606716	0.0012731627093691	0.158449482214553	-1.25081843752986
ILMN_1670438	PRAMEF7	441871	PRAMEF8	391002	S	regular	0.101649182815804	5.07043999698982	3.25165121329279	0.00127787505823708	0.158449482214553	-1.25412587502864
ILMN_3247452	LOC100128731	100128731	OST4	100128731	S	regular	-0.103066831326891	12.5575341718868	-3.25077035994301	0.00128170420076802	0.158449482214553	-1.25680434403256
ILMN_1815035	DENND2C	163259	NA	NA	S	regular	-0.132565521288269	5.82569944544971	-3.25061475059119	0.00128238175280886	0.158449482214553	-1.25727744555769
ILMN_1692684	SMARCD2	6603	SMARCD2	6603	S	regular	0.133927831257231	7.84461150106527	3.24810348741088	0.0012933623118595	0.159390064281581	-1.26490956615409
ILMN_1770765	MGC52282	124221	PRSS30P	124221	S	regular	-0.215306704624584	5.58867156205224	-3.23790952509202	0.00133883727329073	0.164565704633603	-1.29583428128639
ILMN_1683694	SLC6A4	6532	SLC6A4	6532	S	regular	-0.0431111911324847	4.49777768250734	-3.23613591734568	0.00134689909593963	0.165127735536661	-1.30120551781198
ILMN_2223293	PABPC3	5042	PABPC3	5042	S	regular	-0.0220969592075298	4.36040418574583	-3.2348806689726	0.00135263192165716	0.165402068290909	-1.30500528780497
ILMN_1689318	NUAK1	9891	NUAK1	9891	S	regular	-0.147541485384953	5.20159607166331	-3.23292747649952	0.00136159731841054	0.165497600366392	-1.31091508127088
ILMN_2376133	KIAA1191	57179	KIAA1191	57179	A	regular	-0.0827167279029662	8.26709220979401	-3.232726993793	0.00136252066962475	0.165497600366392	-1.3115214958173
ILMN_2136446	CTNNAL1	8727	CTNNAL1	8727	S	regular	-0.196393013242522	6.22601762544001	-3.23242671255738	0.00136390474278666	0.165497600366392	-1.31242971274302
ILMN_2412922	C14ORF43	91748	MIDEAS	91748	A	regular	0.166472691547777	6.53707898858108	3.23138485337772	0.00136871705085776	0.165656769815196	-1.31558026381588
ILMN_1770800	PODN	127435	PODN	127435	S	regular	-0.100013949903148	4.90808001918595	-3.22925700643833	0.00137859443083478	0.165935850826953	-1.32201187339413
ILMN_3203361	LOC644070	644070	NA	NA	A	regular	-0.0469216122084936	4.54439424686969	-3.22919283121598	0.00137889335342292	0.165935850826953	-1.32220578755822
ILMN_1780825	RRAS	6237	RRAS	6237	S	regular	-0.11625139249369	8.201870351391	-3.22862470047924	0.00138154227808506	0.165935850826953	-1.32392231546048
ILMN_1713380	EIF2B2	8892	EIF2B2	8892	S	regular	-0.0825087803922713	7.6572050149634	-3.2265490229009	0.00139126032541878	0.166386973610999	-1.33019129684268
ILMN_2354696	C1ORF117	348487	FAM131C	348487	A	regular	0.0457152952015824	4.53082535055066	3.22632133238945	0.00139233018933617	0.166386973610999	-1.33087874155112
ILMN_3282517	LOC100131871	100131871	NA	NA	M	regular	0.0586105841476144	4.64633290946464	3.22484981851063	0.00139926289262964	0.166794251556454	-1.3353204572104
ILMN_2124769	YBX1	4904	YBX1	4904	S	regular	-0.160547031197012	12.0301433171202	-3.22169092859908	0.00141425346036297	0.168141189970221	-1.34484909102656
ILMN_2116639	TFDP2	7029	TFDP2	7029	S	regular	-0.154559711063686	5.61779573321051	-3.22084681541581	0.00141828433381701	0.168141189970221	-1.34739384455733
ILMN_1803060	MAML1	9794	MAML1	9794	I	regular	0.115521118281105	6.44384316510689	3.22018923213409	0.00142143184891294	0.168141189970221	-1.34937583501325
ILMN_3310491	MIR1978	100302173	NA	NA	S	regular	-0.120481041498976	13.4703499081382	-3.21949229680151	0.00142477478558119	0.168141189970221	-1.35147602337008
ILMN_1729973	ZC3HAV1	56829	ZC3HAV1	56829	I	regular	0.143922313972626	7.37490158031244	3.21788013099951	0.00143253567089757	0.168636531228572	-1.35633260243857
ILMN_2372974	SIRPA	140885	SIRPA	140885	A	regular	0.166054323697415	8.34944853951341	3.21677355541626	0.00143788531688325	0.168846270101404	-1.35966480227489
ILMN_2074258	BARD1	580	BARD1	580	S	regular	-0.171293000301011	6.4522058651562	-3.21399039348309	0.00145142219352495	0.170013991247973	-1.36804094200562
ILMN_2410713	FGFR4	2264	FGFR4	2264	A	regular	0.0274788781022065	4.42277755063165	3.21313303647176	0.00145561597117766	0.170084233590223	-1.37061986361901
ILMN_1667416	TRIM73	375593	TRIM73	375593	S	regular	0.0445439098633671	4.53876817741203	3.21035836309404	0.001469265399077	0.17125627211951	-1.37896166196191
ILMN_1678235	KIAA1267	284058	KANSL1	284058	S	regular	0.109338979898819	8.96233519526902	3.209059037727	0.00147569782584946	0.171583410841951	-1.38286565583768
ILMN_1768110	ZAK	51776	MAP3K20	51776	I	regular	0.150993066568295	6.7676303714904	3.20656446541883	0.00148812058757873	0.17243606409907	-1.39035680025942
ILMN_1671005	IRF2BP2	359948	IRF2BP2	359948	S	regular	0.131890878103328	6.42484732388455	3.20612508585935	0.00149031866569152	0.17243606409907	-1.39167568511461
ILMN_1762098	ZNF747	65988	ZNF747	65988	S	regular	-0.0873389839412779	4.79537333131392	-3.20326614748174	0.00150469461916311	0.173132056224172	-1.40025324354704
ILMN_1728107	GNG7	2788	GNG7	2788	S	regular	0.118442843596925	7.42178680168362	3.20307177373868	0.00150567665897424	0.173132056224172	-1.40083615649829
ILMN_2408908	MAP4K5	11183	MAP4K5	11183	A	regular	-0.132847256593069	5.24180564293097	-3.20147239832951	0.00151377978558739	0.173132056224172	-1.40563131772025
ILMN_2209551	SIGLECP3	284367	SIGLEC17P	284367	S	regular	-0.0935672013524007	4.63250922936574	-3.20137092975492	0.00151429522865514	0.173132056224172	-1.40593546006382
ILMN_2203891	SMAD7	4092	SMAD7	4092	S	regular	-0.114603092629548	5.9449704389695	-3.20130572765625	0.00151462652994965	0.173132056224172	-1.40613089237588
ILMN_1684034	STAT5B	6777	STAT5B	6777	S	regular	0.116911460383922	8.71403167528913	3.1990507248246	0.00152612590115827	0.173199702239839	-1.41288760146827
ILMN_1659029	FAM116B	414918	DENND6B	414918	S	regular	-0.173574276982433	9.31963727246409	-3.19849587051028	0.0015289677393399	0.173199702239839	-1.41454944220671
ILMN_1697220	NT5E	4907	NT5E	4907	S	regular	0.179154822086071	5.22659171543505	3.19845693150219	0.00152916735995598	0.173199702239839	-1.41466605810313
ILMN_1877025	HS.578895	NA	NA	NA	S	regular	-0.121114688336218	5.3454430209533	-3.19832222579184	0.00152985811415702	0.173199702239839	-1.41506946924747
ILMN_3247802	BAT2L	84726	PRRC2B	84726	S	regular	0.113154852196327	6.82322738708542	3.19676692145307	0.0015378544684566	0.173235335666942	-1.41972608424867
ILMN_1662619	TFPI	7035	TFPI	7035	A	regular	-0.104549983045622	4.88089368943816	-3.196521487613	0.00153911985657614	0.173235335666942	-1.42046072567738
ILMN_1732154	BCAN	63827	BCAN	63827	I	regular	0.0399989441436601	4.52326330584198	3.1961271511707	0.00154115496303663	0.173235335666942	-1.42164095767465
ILMN_2354381	PON2	5445	PON2	5445	A	regular	-0.119951070517813	7.13356834728691	-3.1945336648351	0.0015494040808544	0.173691208450183	-1.4264088115693
ILMN_1666819	PHLDB1	23187	PHLDB1	23187	S	regular	-0.194073085629735	6.79185873758405	-3.19392779970455	0.00155255121557018	0.173691208450183	-1.42822103287496
ILMN_1684746	IPO11	51194	IPO11	51194	S	regular	-0.104778300639728	7.53663967518263	-3.19309743409407	0.00155687411729635	0.173764042105696	-1.43070424384484
ILMN_1656624	LOC653481	653481	LINC01558	26238	S	regular	-0.130072503413563	5.16165318150491	-3.19131425660726	0.00156619504979773	0.17439305492136	-1.43603480784341
ILMN_1672022	EPHA4	2043	EPHA4	2043	S	regular	0.146307213304935	5.9929709080154	3.18757332734254	0.00158591747819972	0.17549559882809	-1.44720878174605
ILMN_1708991	CCNY	219771	CCNY	219771	A	regular	0.0883235918937381	8.01343005957925	3.18720116653719	0.00158789205048207	0.17549559882809	-1.4483197397684
ILMN_1722981	TLR5	7100	TLR5	7100	S	regular	0.179303742440398	8.14541783266062	3.18624740548209	0.00159296280602182	0.17549559882809	-1.45116631309801
ILMN_1675062	MYL9	10398	MYL9	10398	A	regular	-0.261916510490839	6.14577248986516	-3.186092985148	0.00159378520322102	0.17549559882809	-1.45162711776599
ILMN_1886537	HS.388997	NA	NA	NA	S	regular	0.109452406198574	4.91885597106047	3.18593272275239	0.00159463912888192	0.17549559882809	-1.45210533367109
ILMN_1666282	LOC648735	648735	NA	NA	S	regular	-0.0478286258758117	4.53733701783191	-3.18447911402937	0.00160240374142632	0.175940956509322	-1.45644181355766
ILMN_3253627	LOC100130905	100130905	NA	NA	M	regular	-0.194920786028711	7.45826432773297	-3.1826716153963	0.00161210747936797	0.176373804027122	-1.46183146206788
ILMN_1711491	SYNPO	11346	SYNPO	11346	S	regular	0.0597305551396785	4.5317099679657	3.18189667465447	0.00161628445145721	0.176373804027122	-1.46414132748443
ILMN_1662086	GUCA1A	2978	GUCA1A	2978	S	regular	-0.124474432242265	5.16776742907802	-3.18054068342103	0.00162361740920443	0.176373804027122	-1.46818186780974
ILMN_1767193	CR1	1378	CR1	1378	A	regular	0.148476943101657	5.00869421702018	3.17930590668198	0.00163032161733581	0.176373804027122	-1.47185981974929
ILMN_1666306	SRRD	402055	SRRD	402055	S	regular	-0.217391167231666	8.8370561950676	-3.17894456617705	0.00163228834919652	0.176373804027122	-1.47293587010529
ILMN_1690708	SPTBN1	6711	SPTBN1	6711	A	regular	0.0910982232022923	4.8618083870243	3.17857322947671	0.00163431177515793	0.176373804027122	-1.47404156968837
ILMN_2101920	HNRPH1	3187	HNRNPH1	3187	S	regular	0.211595537160721	7.97791599580551	3.17806461664247	0.00163708698818342	0.176373804027122	-1.47555582993022
ILMN_1685988	LOC441958	441958	NA	NA	S	regular	-0.131706843877667	5.21506079386708	-3.17798900536727	0.00163749992814133	0.176373804027122	-1.47578092321463
ILMN_1720476	PHF2	5253	PHF2	5253	A	regular	0.0937054958633153	8.08595329524459	3.17605857715526	0.00164807536180016	0.176373804027122	-1.4815260784339
ILMN_1713759	UBE2J1	51465	UBE2J1	51465	S	regular	0.105359514123377	9.33092526579153	3.17592584319132	0.00164880483184988	0.176373804027122	-1.48192098888194
ILMN_1789482	PRM3	58531	PRM3	58531	A	regular	-0.0433355494982637	4.51578771012202	-3.17584126562087	0.00164926980308644	0.176373804027122	-1.48217261626796
ILMN_1710923	SLAMF7	57823	SLAMF7	57823	S	regular	-0.134468797394284	6.599558766759	-3.17551398355626	0.00165107020231209	0.176373804027122	-1.4831462567856
ILMN_1722674	MGC3196	79064	TMEM223	79064	A	regular	-0.109504878935298	5.71334991550457	-3.17354200211385	0.00166195671852418	0.176603952275036	-1.48901077816575
ILMN_2342174	WASF1	8936	WASF1	8936	A	regular	-0.0531441955707769	4.57517663011074	-3.17343621249381	0.00166254261213522	0.176603952275036	-1.48932529232806
ILMN_3284768	LOC400013	400013	TCP1	6950	M	regular	-0.132145202431945	5.87351563318806	-3.17282876917122	0.0016659105078776	0.176603952275036	-1.49113104132088
ILMN_1792389	RNF165	494470	RNF165	494470	S	regular	-0.210463813186221	6.15251246997519	-3.17242507986336	0.00166815220224713	0.176603952275036	-1.49233091163717
ILMN_3305849	LOC728431	728431	ZC3H12A-DT	728431	M	regular	-0.107644282913338	7.31496974145108	-3.16934587096819	0.00168534310025397	0.178025650744014	-1.50147843978435
ILMN_1669584	ILF3	3609	ILF3	3609	I	regular	0.176571122945122	6.24276845119441	3.16820775089656	0.00169173845304015	0.178144101154224	-1.50485740043412
ILMN_2368145	GRINL1A	81488	POLR2M	81488	A	regular	0.0586970488552198	4.58299326334814	3.16780742328324	0.00169399331233018	0.178144101154224	-1.50604566245856
ILMN_1719581	MYOM3	127294	MYOM3	127294	S	regular	-0.0446496986716664	4.49329903329371	-3.16579185474724	0.00170538833958258	0.178557457702713	-1.51202619270301
ILMN_2369580	C16ORF35	8131	NPRL3	8131	A	regular	-0.230812192761098	10.0857675308651	-3.16577740308526	0.00170547029735279	0.178557457702713	-1.5120690603852
ILMN_1742521	GRB2	2885	GRB2	2885	A	regular	0.0996854496991973	8.77497160735939	3.16349079022191	0.00171848401580461	0.179522779425875	-1.51884949495009
ILMN_3250032	XPR1	9213	XPR1	9213	A	regular	-0.0938979329503723	5.86675705386401	-3.16274199502594	0.00172276551608477	0.179573639906783	-1.52106888437358
ILMN_1652431	CA1	759	CA1	759	S	regular	-0.354037373688175	9.92817088901998	-3.16132749993562	0.00173088030343823	0.17986178917242	-1.52526003507671
ILMN_3181828	LOC100128683	100128683	NA	NA	A	regular	-0.092398623157071	4.82376828144157	-3.16093620044849	0.00173313137084765	0.17986178917242	-1.52641914694025
ILMN_1815287	B3GALT3	8706	B3GALNT1	8706	I	regular	-0.0404737242981165	4.51928411723585	-3.15944222311558	0.00174175082967949	0.180272157295523	-1.53084339208525
ILMN_2319910	DGKA	1606	DGKA	1606	A	regular	0.123892018817232	8.66120828040668	3.15826334900357	0.00174858025284118	0.180272157295523	-1.53433311651692
ILMN_3287312	LOC100132388	100132388	NA	NA	M	regular	-0.036445307899404	4.51017398721814	-3.15826098818525	0.00174859395426477	0.180272157295523	-1.53434010383421
ILMN_1768705	SYT4	6860	SYT4	6860	S	regular	0.0225494215127853	4.36657328583532	3.15748441028566	0.00175310634786431	0.180272157295523	-1.53663827793836
ILMN_1678618	ELAVL3	1995	ELAVL3	1995	A	regular	-0.152712094368399	5.24217624270609	-3.15696462433042	0.00175613263134704	0.180272157295523	-1.53817621731148
ILMN_1715273	PICALM	8301	PICALM	8301	A	regular	0.116684148899978	10.8231107402299	3.15627297046662	0.00176016704459368	0.180295205738759	-1.54022231182972
ILMN_3241046	MYBL1	4603	MYBL1	4603	S	regular	-0.235585840727767	6.52646462331367	-3.15447443981448	0.00177069798466649	0.180982161400372	-1.54554088050241
ILMN_1707763	ST7	7982	ST7	7982	A	regular	-0.122074974093114	5.75518366476832	-3.15342527472057	0.00177686801486181	0.181221390231261	-1.5486421374647
ILMN_1676099	SPON2	10417	SPON2	10417	S	regular	-0.16715804951554	5.10807899054698	-3.152399608683	0.00178291904398098	0.181447479394219	-1.55167300178366
ILMN_2207291	IFNG	3458	IFNG	3458	S	regular	-0.212817213074917	5.49496374819921	-3.14792103227429	0.00180956458692256	0.183764002032052	-1.56489650024025
ILMN_1773837	KIF5C	3800	NA	NA	I	regular	0.0532770926787022	4.57953399320363	3.14549817896012	0.00182413233312481	0.184282993645057	-1.5720429276217
ILMN_1745964	IRAK2	3656	IRAK2	3656	S	regular	-0.0985808415867325	6.80743184443527	-3.14504020866706	0.00182689808542534	0.184282993645057	-1.57339317534814
ILMN_1804509	DPYSL5	56896	DPYSL5	56896	S	regular	-0.2275189659666	10.0931512772984	-3.14502432879336	0.00182699405583201	0.184282993645057	-1.57343999116806
ILMN_2235679	ARHGEF7	8874	ARHGEF7	8874	I	regular	0.022912217690361	4.37230835625723	3.14448573433305	0.00183025182285943	0.184282993645057	-1.5750277031145
ILMN_1825848	HS.562585	NA	NA	NA	S	regular	0.047707419083066	4.51639540797891	3.13989265651881	0.00185825244753772	0.186586903793556	-1.58855722660383
ILMN_3235180	LOC100131726	100131726	FAM83A-AS1	100131726	S	regular	-0.268116934425401	9.68658050885832	-3.13933176217355	0.00186169877544127	0.186586903793556	-1.59020814988881
ILMN_1673357	SLA2	84174	SLA2	84174	A	regular	-0.128472494043044	7.69790261300972	-3.138801520947	0.00186496218528733	0.186586903793556	-1.59176859612827
ILMN_1913060	HS.197143	NA	CMKLR1	1240	S	regular	-0.183098837532043	6.6551571411734	-3.13491589403435	0.0018890382031023	0.188596951235043	-1.60319608762548
ILMN_2221564	LYAR	55646	LYAR	55646	S	regular	-0.134699451842506	9.46679761284194	-3.13357223750337	0.00189743027043763	0.188738279718089	-1.60714465622715
ILMN_1669905	DCP2	167227	DCP2	167227	S	regular	0.0743470811841081	10.1830548480499	3.13341247470592	0.00189843038577035	0.188738279718089	-1.60761404179278
ILMN_3246014	C1ORF130	400746	NCMAP	400746	S	regular	0.0752596554542815	4.66618141899152	3.13168041019092	0.00190930438837656	0.188993639236674	-1.61270143847561
ILMN_3246409	HNRNPH1	3187	HNRNPH1	3187	S	regular	0.18088967591242	10.3792404801495	3.13115720929657	0.00191260036173539	0.188993639236674	-1.61423766014638
ILMN_1713550	LGR6	59352	LGR6	59352	A	regular	-0.156463857730642	5.36882632116422	-3.1299742824755	0.0019200717330957	0.188993639236674	-1.61771008375284
ILMN_3223126	TYMP	1890	TYMP	1890	A	regular	0.189606624238816	7.92139114922092	3.12996753060294	0.00192011445515661	0.188993639236674	-1.61772990002346
ILMN_1709350	CXCL3	2921	CXCL3	2921	S	regular	-0.126217110254615	5.1209122474855	-3.1298327579722	0.00192096740428207	0.188993639236674	-1.61812543984893
ILMN_1660317	LEFTY1	10637	LEFTY1	10637	S	regular	-0.103628260782734	4.94216329650844	-3.12855089716751	0.00192909754293091	0.189181173491144	-1.62188673581195
ILMN_1802380	RERE	473	RERE	473	S	regular	0.101299555534261	9.68036192179721	3.12827227997232	0.0019308688543884	0.189181173491144	-1.62270407689372
ILMN_1752923	IFNAR1	3454	IFNAR1	3454	S	regular	0.110156986890123	9.21098508012168	3.12743661599233	0.00193619060172265	0.189310636044051	-1.62515514170207
ILMN_1745522	PF4V1	5197	PF4V1	5197	S	regular	-0.366757727599641	7.31290422602774	-3.12650901010156	0.00194211370971164	0.189498241411719	-1.62787516215158
ILMN_1793831	TRADD	8717	TRADD	8717	I	regular	0.171160539127268	5.39365835407493	3.12522703086126	0.00195032714627254	0.189908089594765	-1.6316330706775
ILMN_1721046	PTMS	5763	PTMS	5763	S	regular	-0.183445599333738	7.19632374390197	-3.12225093733564	0.00196951821786516	0.191370336193346	-1.64035143801389
ILMN_1778373	LOC645442	645442	NA	NA	S	regular	-0.118656216548422	5.08642723766849	-3.12153553679026	0.00197415731300272	0.191370336193346	-1.64244602244487
ILMN_1677376	CHD7	55636	CHD7	55636	S	regular	0.0947206625102343	7.96944491198631	3.12102471658518	0.00197747595035281	0.191370336193346	-1.64394135200325
ILMN_1776953	MYL9	10398	MYL9	10398	I	regular	-0.228712371982403	5.25141300877115	-3.11915945490452	0.00198963771981202	0.192154338397274	-1.64939960959561
ILMN_1811880	LOC652661	652661	SLC34A3	142680	S	regular	-0.0661821286231054	4.64904494824319	-3.1175570935437	0.00200014039542114	0.192494256527996	-1.65408611363677
ILMN_2337931	CXCR5	643	CXCR5	643	A	regular	0.118984894533979	5.27197040271371	3.1173540081893	0.00200147516319515	0.192494256527996	-1.65467992643658
ILMN_1672575	SLC26A8	116369	SLC26A8	116369	A	regular	0.112300760837797	4.9214855306541	3.11676358392781	0.00200536036321243	0.192494256527996	-1.65640609599481
ILMN_1776181	BIRC3	330	BIRC3	330	A	regular	0.129419854322299	9.82978607645901	3.11181195528254	0.00203821866596565	0.195252271112333	-1.67087068458731
ILMN_2235851	LINCR	93082	NEURL3	93082	I	regular	-0.077061479871805	4.73370679136247	-3.10768213526886	0.00206600249791863	0.197514012543441	-1.68291817055063
ILMN_2358626	ADK	132	ADK	132	A	regular	0.129177158911128	7.78450510121581	3.10478052327261	0.00208573181287806	0.198998158429089	-1.69137378265505
ILMN_2334531	GJB3	2707	GJB3	2707	A	regular	-0.0300381279963038	4.42284168598812	-3.1041319586722	0.00209016536621896	0.199019910715452	-1.69326275971443
ILMN_2234970	SLC39A3	29985	SLC39A3	29985	I	regular	-0.0999460374334455	8.75075446523646	-3.10293389673311	0.0020983781072648	0.199212040662081	-1.69675120437197
ILMN_1662751	LOC645722	645722	NA	NA	S	regular	-0.150142735242896	6.00045888270754	-3.10257305146328	0.00210085753182798	0.199212040662081	-1.69780164499458
ILMN_1789096	OSTALPHA	200931	SLC51A	200931	S	regular	0.0607824115923858	4.67796061088178	3.10199833956759	0.00210481204342583	0.199212040662081	-1.69947442722093
ILMN_2402172	2004-09-01	5414	SEPTIN4	5414	A	regular	-0.095814585582442	4.81061805037473	-3.09436857690885	0.00215796557862481	0.203675285599867	-1.72165447307949
ILMN_2272708	GIYD1	548593	SLX1B	79008	I	regular	0.0991520274727096	4.90505662832722	3.09399818392039	0.0021605771690538	0.203675285599867	-1.72272992008896
ILMN_1671142	GPR68	8111	GPR68	8111	S	regular	-0.17414370478865	5.95657673547197	-3.09258784460775	0.00217054795543032	0.203971062654466	-1.72682377898232
ILMN_1661647	LOC646144	646144	LINC00265	349114	I	regular	0.130421040922499	5.3145338232354	3.09107897824017	0.00218126223152716	0.203971062654466	-1.73120170229359
ILMN_1742601	CR1	1378	CR1	1378	A	regular	0.228410485241172	6.31719250603663	3.09084592483648	0.00218292145251811	0.203971062654466	-1.73187772031413
ILMN_1798679	ANO9	338440	ANO9	338440	A	regular	0.164155845851463	5.25202789220678	3.09059681270696	0.0021846962889865	0.203971062654466	-1.7326002671166
ILMN_1793615	ME3	10873	ME3	10873	A	regular	-0.089919571551448	4.78567717170721	-3.09026841954306	0.00218703800627519	0.203971062654466	-1.73355268431411
ILMN_1786429	P2RY5	10161	LPAR6	10161	S	regular	0.133834065337673	8.05815539093804	3.08991288236194	0.00218957588970413	0.203971062654466	-1.73458371870416
ILMN_3246900	LOC92249	92249	LINC01278	92249	S	regular	-0.110550318636217	6.97430181450332	-3.08834002576715	0.00220083578134793	0.204617193871765	-1.73914356662563
ILMN_1716498	LOC651966	651966	NA	NA	S	regular	0.0560711978550191	4.61118127257524	3.08712916595609	0.00220954049043078	0.205023695350306	-1.74265247347336
ILMN_2077680	CLDND2	125875	CLDND2	125875	S	regular	-0.205744625271174	6.84983888632432	-3.08642954916461	0.00221458438490219	0.205086510334416	-1.74467928037468
ILMN_1652846	PCYT2	5833	PCYT2	5833	S	regular	-0.105879567345996	6.15011217693068	-3.08583419218076	0.0022188849669552	0.205086510334416	-1.74640370529448
ILMN_1661888	MEF2A	4205	MEF2A	4205	S	regular	0.107044092188635	4.96207115639132	3.08521299007798	0.00222338044090297	0.205101428079633	-1.74820265735462
ILMN_1676470	TCF7	6932	TCF7	6932	A	regular	0.130637062314477	5.13280096999276	3.08246617532806	0.00224335913090552	0.206191992632594	-1.75615314951081
ILMN_1815840	IGLL1	3543	IGLL1	3543	I	regular	-0.0540474411229078	4.59413528684111	-3.08208088797127	0.00224617466405784	0.206191992632594	-1.75726781050559
ILMN_1665374	COL9A1	1297	COL9A1	1297	I	regular	-0.0392839202806313	4.47934094523899	-3.08144988421881	0.00225079282826208	0.206191992632594	-1.7590930628977
ILMN_2043918	DLEU1	10301	DLEU1	10301	S	regular	-0.136761588199911	6.11931385537027	-3.08119904718208	0.00225263107138286	0.206191992632594	-1.75981854123007
ILMN_1764228	DAB2	1601	DAB2	1601	S	regular	-0.143785177077057	7.96831206900112	-3.07760366974939	0.00227913192679962	0.208214981026908	-1.77021111974128
ILMN_2163906	FUT10	84750	FUT10	84750	S	regular	-0.0323247874325913	4.42135504507134	-3.0763509358163	0.00228843281764976	0.208661861714142	-1.77382952586174
ILMN_1733757	LOC374395	374395	TMEM179B	374395	S	regular	-0.0514627283487809	10.9389904622587	-3.07530597491418	0.00229621781897392	0.208969068937121	-1.77684674308831
ILMN_2253732	ST8SIA4	7903	ST8SIA4	7903	I	regular	0.106285300301709	8.71083830916096	3.07434499274175	0.00230339868731098	0.209056277438581	-1.77962063271558
ILMN_2089875	TNFSF4	7292	TNFSF4	7292	S	regular	-0.167438451864919	7.31498952203329	-3.07399603154883	0.00230601138606892	0.209056277438581	-1.78062771347901
ILMN_1811049	POU2AF1	5450	POU2AF1	5450	S	regular	0.176729530146873	6.13756152293985	3.07275941491489	0.00231529200532439	0.209196193924442	-1.78419565153844
ILMN_2347193	GSDMB	55876	GSDMB	55876	A	regular	0.16200873764787	7.24399742886171	3.07226278017649	0.00231902883957853	0.209196193924442	-1.78562818430014
ILMN_1712715	LOC653419	653419	ANAPC11	51529	I	regular	0.081988511555003	4.70792663256125	3.07153993591567	0.00232447766514658	0.209196193924442	-1.78771282611863
[truncated: 46,798 more rows]

## Sheet: BD
ProbeID	OriginalGeneSymbol	OriginalEntrezID	UpdatedGeneSymbol	UpdatedEntrezID	ProbeType	Status	logFC	AveExpr	t	P.Value	adj.P.Val	B
[truncated: 47,323 more rows]
