# Supplementary material for: Patients with schizophrenia and bipolar disorder display a similar global gene expression signature in whole blood that reflects elevated proportion of immature neutrophil cells with association to lipid changes
Source: Transl Psychiatry. 2023 May 5;13:147. doi: 10.1038/s41398-023-02442-1 (PMC10163263; doi:10.1038/s41398-023-02442-1)
Supplement: Supplementary file 7 — Symptoms correlation analysis [file 41398_2023_2442_MOESM7_ESM.xlsx]

## Sheet: SCZ_corr_DEGs_panss
Gene	correlation	adj,pvalue,x	rho	adj,pvalue,y
PI3	0.174074	0.00487992	0.178506	0.00388082
RORA	0.146668	0.0179641	0.102167	0.100227
HDDC2	-0.144958	0.0193623	-0.156155	0.011693
MRPL54	0.140635	0.0233272	0.129745	0.036542
CD8A	0.136196	0.02811	0.127473	0.0399836
RHOC	-0.133202	0.0317891	-0.128462	0.0384534
ATP8B4	-0.126726	0.0411722	-0.0974983	0.116817
PYHIN1	0.125773	0.0427332	0.095969	0.122694
SPN	-0.113816	0.0669002	-0.134534	0.0301045
CCNY	0.108286	0.0813719	0.15011	0.0154127
FASLG	0.106862	0.0854837	0.0873208	0.160347
SAMD3	0.106696	0.0859723	0.0707821	0.255432
SLPI	0.104112	0.0938921	0.129078	0.0375262
KLRD1	0.103638	0.0954044	0.0700239	0.260571
MAPRE3	-0.103121	0.0970778	-0.104875	0.091495
HOPX	0.102395	0.0994656	0.0790257	0.204049
PKM	-0.10137	0.102916	-0.0986714	0.112459
STAT4	0.0989077	0.111596	0.0583	0.349105
FGFBP2	0.0963666	0.121145	0.065896	0.289794
NDUFB2	0.0952321	0.125607	0.0878361	0.157885
METTL6	0.0940616	0.130344	0.079807	0.199599
APOBEC3G	0.0939348	0.130866	0.0581591	0.350273
FES	-0.0939344	0.130867	-0.0701906	0.259435
LRRC26	-0.0930783	0.134429	-0.105302	0.0901755
MANBA	0.0920471	0.138818	0.0777749	0.211324
CX3CR1	0.0915651	0.140907	0.0680683	0.274153
PRKCH	0.0889949	0.152451	0.0606186	0.33024
IMPDH1	-0.0888177	0.153273	-0.0578424	0.352907
LYAR	0.088383	0.155303	0.0710594	0.25357
IL2RB	0.0875082	0.159449	0.0585044	0.347416
TFE3	0.0862664	0.165476	0.11394	0.0666006
FAR2	0.0854923	0.169318	0.108879	0.0797091
ZFYVE21	0.0853975	0.169794	0.0806773	0.194725
GNLY	0.0841137	0.176326	0.0891753	0.151618
SMARCD3	-0.0840068	0.176878	-0.0366268	0.556572
CCL4	0.0827922	0.183242	0.0605473	0.330809
RNASEK	0.082685	0.183812	0.0952502	0.125535
ACOT7	0.0822928	0.185908	0.114896	0.0643366
CACNA1G	-0.0814711	0.190355	-0.110996	0.073993
CLDN10	0.0813238	0.19116	0.0940156	0.130533
NPC1	0.0785528	0.206778	0.0447727	0.472252
BATF3	-0.0784822	0.207188	-0.0991787	0.110614
STRN4	-0.077216	0.214634	-0.0614591	0.323566
PIM3	0.0751045	0.227473	0.0721599	0.246273
PTGDR	0.0743766	0.232023	0.0389363	0.531944
ADGRG1	0.07393	0.234846	0.0519195	0.404447
CCL4L2	0.0737988	0.23568	0.0733475	0.238564
AP4B1	-0.0715738	0.250141	-0.0737377	0.236069
KLHL5	0.0710536	0.253609	0.0814862	0.190272
CEP78	0.0707057	0.255947	0.0588124	0.344878
MIR9.3	-0.0698947	0.261454	-0.0444334	0.475618
FBXW11	-0.067722	0.276608	-0.0100708	0.871614
PRF1	0.0668855	0.282597	0.056371	0.365309
SHD	-0.0668228	0.28305	-0.12926	0.0372548
NKG7	0.0666731	0.284132	0.0675855	0.277579
IFNG	0.0654598	0.293006	0.0378393	0.543574
TIMM21	0.0644888	0.30024	0.0327465	0.599154
CKAP4	0.063921	0.304524	0.0773373	0.213912
APOBEC3H	0.0636009	0.306958	0.0749976	0.228138
CD160	-0.0618903	0.320176	-0.0545461	0.381061
ZNF235	-0.0618751	0.320296	-0.0765264	0.218769
C19orf38	-0.061832	0.320633	-0.0210171	0.735894
H1F0	-0.0609074	0.327937	-0.0372321	0.550065
CYTH4	0.0603886	0.332081	0.070684	0.256093
TTYH3	-0.0599154	0.335891	-0.055076	0.376444
SERPINB10	0.058189	0.350025	0.0257983	0.678837
HSPH1	0.0576535	0.354484	0.0656985	0.291246
PACSIN1	-0.0573992	0.356615	-0.0920058	0.138996
SH2D1A	0.0571228	0.358939	0.0416944	0.50327
S1PR5	0.0562744	0.366133	0.0542125	0.383984
LINC01278	-0.0547543	0.379243	-0.0254589	0.682832
TGFBR3	0.0538877	0.386844	0.0486324	0.434886
ATM	0.0534165	0.391015	0.0230927	0.710925
PDGFD	0.0517542	0.405947	0.0280864	0.652144
MMP8	0.0515178	0.408097	0.0550645	0.376545
GAPDH	-0.048677	0.434464	-0.0344219	0.580588
SLC2A5	0.0474991	0.445678	0.00492613	0.936993
VNN2	-0.0468048	0.452363	-0.0736067	0.236905
FYN	-0.046771	0.45269	-0.0596863	0.337745
FAIM	0.0467694	0.452706	0.0590324	0.343074
PLEKHF1	0.0457685	0.462447	0.0495233	0.426509
TNFRSF21	-0.0454088	0.465975	-0.0553612	0.373974
DUSP5	-0.0425429	0.494615	-0.061104	0.326375
GZMA	0.0413155	0.50716	0.030884	0.620101
BPI	0.0408428	0.512036	0.0526768	0.397618
CDK7	0.0406065	0.514482	0.0529	0.395618
TOM1	-0.0397219	0.523693	-0.0293649	0.637415
SBK1	0.0392956	0.528163	0.0451537	0.468487
SIDT2	-0.0392405	0.528742	-0.0308152	0.62088
EDEM2	0.0378857	0.543079	0.0510747	0.412147
TAGLN	-0.0370039	0.552513	-0.0399277	0.521543
MSRB3	0.0367126	0.555648	0.0645063	0.300108
RAB31	0.0364681	0.558285	0.0455349	0.464736
PCID2	-0.0359146	0.564276	-0.0585758	0.346826
PRSS23	0.0355512	0.568228	0.0540146	0.385725
LYPD2	-0.032442	0.602556	-0.034177	0.583285
ADGRE1	-0.0324389	0.602591	-0.0259931	0.676549
HP	0.0320975	0.606416	0.0489641	0.431756
OLR1	0.0320586	0.606853	0.00707228	0.909643
TTC38	0.0316297	0.611676	0.0555128	0.372665
CHCHD2	0.0298931	0.631372	0.00853397	0.891074
MS4A7	0.0298613	0.631735	-0.00412087	0.947277
FEZ1	-0.0295829	0.634919	-0.0600523	0.334786
KIAA0319	-0.0287295	0.644718	-0.0120502	0.846665
GAS7	-0.0286558	0.645567	-0.0446943	0.473028
STK39	-0.0270497	0.664185	-0.0367008	0.555774
HAX1	0.0254674	0.682733	-0.0261914	0.674222
DEFA1	0.0235916	0.704968	0.018984	0.760625
OSBPL5	-0.023305	0.708388	-0.0332665	0.593363
ELANE	-0.0232405	0.709158	-0.0186605	0.764583
MS4A3	0.0222828	0.720633	0.00126959	0.983746
CEACAM8	0.0222495	0.721034	0.0188065	0.762795
ITGB1BP1	0.0213144	0.7323	0.0169826	0.78521
KLRB1	0.0212795	0.732721	0.029323	0.637896
MPO	-0.020853	0.73788	-0.0206473	0.740373
AZU1	-0.0202631	0.745036	-0.0139406	0.822981
MVP	-0.0201676	0.746196	-0.00703786	0.910081
SH2D1B	-0.0194357	0.755108	-0.0230683	0.711217
PTGDS	-0.0193781	0.755811	-0.00415557	0.946833
CITED4	-0.0190718	0.759551	-0.0112883	0.856252
AKR1C3	-0.01862	0.765079	-0.0037963	0.951424
FBN2	0.0186084	0.765222	0.0145972	0.814791
NCALD	-0.0185716	0.765672	0.0070236	0.910262
GPR89B	-0.018218	0.770008	-0.0248255	0.690312
SLC44A1	0.0167441	0.788154	-0.0165998	0.789937
CEACAM6	-0.0161889	0.795021	-0.0271746	0.66273
RFX2	0.015538	0.80309	0.0187888	0.763013
PTPN4	0.0153687	0.805192	0.0306164	0.623136
SLC9A1	-0.0150647	0.80897	0.0328914	0.597538
OSCAR	0.0148041	0.812213	0.024588	0.693124
ZYX	0.013489	0.828625	0.0255929	0.681254
HLTF	0.0134595	0.828994	-0.00766381	0.902122
ADA	0.0132785	0.831259	-0.0400237	0.520542
CTSG	-0.0126679	0.83891	0.00776498	0.900836
GZMB	0.0124701	0.841392	0.0330961	0.595257
AKR1C4	-0.0116098	0.852204	-0.0093494	0.88074
NECAB1	0.0112726	0.85645	0.0360096	0.563246
TCN1	0.0110967	0.858667	-0.00389258	0.950193
NCF4	0.00947839	0.879107	0.0245541	0.693526
MAP6	0.00915687	0.883178	-0.0119785	0.847567
OLFM4	0.0089013	0.886416	0.0160776	0.796398
NKIRAS2	-0.00610221	0.921994	-0.053778	0.387812
ZNF438	0.00559029	0.92852	-0.00309092	0.960442
MAPK3	-0.00537957	0.931208	0.00169826	0.978259
CYP1B1	0.00527016	0.932603	0.00265548	0.966011
TBC1D31	-0.00448419	0.942636	-0.0181899	0.770353
CLIC3	-0.00447385	0.942768	0.00651871	0.916689
MATK	0.00434304	0.944439	0.0060628	0.922496
LTF	0.00430456	0.94493	-0.0325107	0.601788
MICU1	0.00412414	0.947235	0.0165049	0.79111
ELOVL6	0.00394125	0.949572	-0.00602199	0.923017
CDKN1C	-0.0036316	0.953529	0.00462217	0.940874
LRRFIP2	0.0035915	0.954041	-0.0140788	0.821255
MYOF	-0.00327488	0.958089	-0.0155882	0.802466
TOGARAM2	0.00263601	0.96626	-0.00632664	0.919135
NLGN3	0.00217648	0.972139	0.00475174	0.93922
CMKLR1	0.00187844	0.975953	0.00821811	0.895082
PTRH1	0.00144532	0.981496	0.0138672	0.823898
CAMP	-0.00137235	0.982431	-0.00134504	0.98278
ERBB2	0.00136215	0.982561	-0.0138536	0.824067
DEFA4	0.000860221	0.988986	-0.00914633	0.883312

## Sheet: SCZ_corr_DEGs_panss_general
Gene	correlation	adj,pvalue,x	rho	adj,pvalue,y
MRPL54	0.150064	0.0150503	0.146639	0.0175461
PI3	0.141532	0.021935	0.134307	0.0297492
RORA	0.133738	0.0304551	0.100708	0.103855
CD8A	0.132754	0.0317095	0.12932	0.0364375
HDDC2	-0.132625	0.0318775	-0.124931	0.0433381
PKM	-0.127541	0.0391134	-0.139916	0.0235093
RHOC	-0.119161	0.0540509	-0.11086	0.0732337
PYHIN1	0.118665	0.0550657	0.0858469	0.165909
ATP8B4	-0.115806	0.0612318	-0.094182	0.12837
LYAR	0.104828	0.0903888	0.0840416	0.175027
FAR2	0.103777	0.0936857	0.127498	0.0391801
CACNA1G	-0.103736	0.0938146	-0.13433	0.0297208
SPN	-0.101123	0.102432	-0.111056	0.0727252
FES	-0.0946001	0.126676	-0.0583532	0.3468
METTL6	0.0943894	0.127527	0.0758204	0.221272
PRKCH	0.0923843	0.135854	0.0698071	0.260209
RNASEK	0.0913852	0.140155	0.0904592	0.144234
NDUFB2	0.0886029	0.152683	0.0835538	0.177553
SLPI	0.0875953	0.157423	0.100871	0.103295
LRRC26	-0.0852885	0.168691	-0.0839961	0.175261
PIM3	0.0846744	0.17179	0.0606123	0.328419
CCNY	0.081839	0.186647	0.0997393	0.107241
KLRD1	0.0796355	0.19883	0.0638591	0.303123
SAMD3	0.0777843	0.209504	0.0465521	0.453065
APOBEC3G	0.0764477	0.217463	0.0540686	0.38341
NPC1	0.0759807	0.220294	0.0495022	0.424916
STAT4	0.0748803	0.227069	0.0523028	0.399159
SMARCD3	-0.0746757	0.228344	-0.0366107	0.555217
KLHL5	0.0743366	0.23047	0.0601328	0.332267
ZNF235	-0.0731528	0.238	-0.0807613	0.192536
MANBA	0.0725599	0.241835	0.0592843	0.339146
HOPX	0.0725419	0.241952	0.0642992	0.299796
FAIM	0.0723938	0.242917	0.0730401	0.238726
TIMM21	0.0718567	0.24644	0.0432119	0.486162
MAPRE3	-0.0718447	0.246519	-0.0824984	0.18311
TTYH3	-0.0715417	0.248522	-0.0838072	0.176237
GAPDH	-0.0714376	0.249213	-0.054884	0.376268
FASLG	0.0704865	0.255587	0.0505095	0.415543
IMPDH1	-0.0699526	0.259214	-0.0647351	0.296525
STRN4	-0.0686036	0.268536	-0.05765	0.352652
MMP8	0.0665781	0.282957	0.0513612	0.407713
C19orf38	-0.0650032	0.294525	-0.0303336	0.625013
ATM	0.0646407	0.297231	0.0486803	0.432655
APOBEC3H	0.0644435	0.298711	0.0754453	0.223572
MIR9.3	-0.0628965	0.310485	-0.05559	0.370149
CCL4	0.0628452	0.31088	0.0436386	0.481863
FEZ1	-0.0591247	0.340451	-0.0991003	0.109521
CKAP4	0.0583644	0.346707	0.06191	0.31815
CYP1B1	-0.0580798	0.349068	-0.0530814	0.392167
CCL4L2	0.056888	0.359062	0.0619249	0.318033
SH2D1A	0.0568732	0.359188	0.0418316	0.500209
CHCHD2	0.0567482	0.360247	0.0505592	0.415083
HSPH1	0.0559013	0.367471	0.0695401	0.26204
PACSIN1	-0.0555097	0.370842	-0.0724576	0.242501
VNN2	-0.0554189	0.371627	-0.057048	0.357711
H1F0	-0.0549788	0.375442	-0.0324487	0.601075
ACOT7	0.0541492	0.382701	0.0960988	0.120746
FYN	-0.0540806	0.383304	-0.0594223	0.338021
IL2RB	0.0538714	0.38515	0.0230022	0.710942
GNLY	0.0531346	0.391693	0.048437	0.434961
FGFBP2	0.0529098	0.393702	0.0351095	0.571561
AP4B1	-0.0525078	0.397311	-0.0415732	0.502862
ZFYVE21	0.052212	0.399979	0.0343883	0.579493
IFNG	0.0518971	0.402832	0.0309079	0.618473
SLC2A5	0.0489579	0.430032	-0.000241577	0.996895
DUSP5	-0.0482142	0.437079	-0.0501353	0.419011
CYTH4	0.0478325	0.440721	0.0454748	0.463599
NKIRAS2	-0.0473708	0.44515	-0.085548	0.167394
CX3CR1	0.0470085	0.448643	0.0325171	0.600308
TFE3	0.0468139	0.450525	0.0602269	0.33151
NKG7	0.0463182	0.45534	0.0506352	0.414381
BATF3	-0.0462895	0.45562	-0.0590276	0.341246
ELANE	-0.0456313	0.46206	-0.0388813	0.530937
PRF1	0.044984	0.468442	0.0344191	0.579153
LINC01278	-0.0446643	0.471613	-0.00846594	0.891521
AKR1C3	-0.044329	0.47495	-0.0364089	0.557402
MVP	-0.0439489	0.478749	-0.0449332	0.468946
LRRFIP2	-0.043628	0.481969	-0.061351	0.322547
ADGRG1	0.0435303	0.482951	0.0297587	0.63159
OSBPL5	-0.0432666	0.485609	-0.0485768	0.433635
NECAB1	0.0428722	0.489599	0.0723037	0.243506
STK39	-0.0419079	0.499427	-0.0535675	0.387841
PTGDS	-0.0413424	0.505238	-0.0101456	0.870172
SH2D1B	-0.0405997	0.512925	-0.0462616	0.455892
S1PR5	0.0396052	0.52331	0.0415359	0.503246
RAB31	0.0372494	0.548333	0.0269964	0.663588
SHD	-0.0362636	0.558976	-0.101738	0.100348
TOM1	-0.0359795	0.562062	-0.0460591	0.457869
CLDN10	0.0357208	0.564878	0.0394983	0.524433
EDEM2	0.0344077	0.579279	0.037585	0.544733
CEP78	0.0342448	0.581078	0.0285041	0.646043
ITGB1BP1	0.0341829	0.581761	0.03029	0.625511
MYOF	0.0338281	0.585689	0.0306056	0.621913
TBC1D31	-0.0336727	0.587414	-0.0446732	0.471524
CMKLR1	-0.0327833	0.597326	-0.0124962	0.840457
MICU1	-0.0317527	0.608907	-0.0173185	0.780241
OLR1	0.0315954	0.610683	-0.0197932	0.749817
TGFBR3	0.0309581	0.617903	0.0223207	0.719139
CD160	-0.0305362	0.622703	-0.041301	0.505666
PTGDR	0.0296555	0.632774	-0.00412565	0.947011
CDK7	0.0290634	0.639583	0.0537626	0.386112
MSRB3	0.0286023	0.644906	0.0408804	0.510012
NLGN3	0.028115	0.650552	0.0230695	0.710134
PTRH1	0.0278626	0.653485	0.0508778	0.412146
MS4A7	0.027624	0.656262	-0.0104807	0.865923
HAX1	0.0265139	0.669243	0.000850147	0.989073
MATK	0.0261481	0.673542	0.0262573	0.672257
ADGRE1	-0.0261047	0.674052	-0.0330069	0.594827
TCN1	-0.025795	0.677702	-0.033499	0.589343
SIDT2	-0.0256685	0.679195	-0.0160566	0.795888
HP	0.025551	0.680582	0.0236401	0.703298
TAGLN	-0.0254381	0.681917	-0.0344032	0.579328
CLIC3	-0.0242581	0.695922	-0.0113061	0.855476
SBK1	0.0236619	0.703037	0.0357382	0.564689
RFX2	0.0232293	0.708217	0.00629504	0.919227
PDGFD	0.0229584	0.711468	0.0266832	0.667256
PLEKHF1	0.0218502	0.724818	0.0275796	0.656779
KLRB1	0.0215899	0.727966	0.0201716	0.745197
BPI	0.0207501	0.738153	0.014574	0.814375
SLC44A1	-0.0199506	0.747894	-0.0449348	0.46893
MPO	-0.0198188	0.749505	-0.024639	0.691389
CTSG	-0.019336	0.755411	-0.0161909	0.794218
CEACAM6	-0.0187146	0.763033	-0.0395514	0.523875
GAS7	-0.0183161	0.767933	-0.0415496	0.503105
TTC38	-0.0181497	0.769983	0.0196101	0.752056
LYPD2	-0.0181367	0.770143	-0.0202349	0.744426
PCID2	0.0174471	0.778652	0.0106712	0.86351
CEACAM8	0.0172117	0.781562	0.00104424	0.986579
CDKN1C	-0.0167937	0.786738	-0.0080519	0.896796
FBN2	-0.0164332	0.791209	-0.0293651	0.63611
ELOVL6	-0.0149585	0.809571	-0.0100159	0.871818
SERPINB10	0.0141069	0.820222	-0.00820567	0.894836
GZMA	0.0140394	0.821068	0.00757302	0.902902
TOGARAM2	-0.0140297	0.821189	-0.0218857	0.724388
ADA	0.0130624	0.833331	-0.0183122	0.767982
ZYX	-0.012763	0.837097	-0.0218095	0.72531
NCALD	-0.0125924	0.839245	0.00275372	0.964618
AKR1C4	-0.0121286	0.84509	-0.00228424	0.970647
DEFA4	-0.0109301	0.860232	-0.0271706	0.661551
SLC9A1	-0.0107933	0.861964	0.0165188	0.790148
ZNF438	-0.0105183	0.865447	-0.0226159	0.715584
ERBB2	-0.0103678	0.867355	-0.0269348	0.664308
PRSS23	0.00950654	0.878284	0.0355596	0.566637
MAPK3	0.0078756	0.899043	0.00106804	0.986273
HLTF	-0.00702993	0.909835	-0.00521452	0.933055
NCF4	0.00661874	0.915088	0.007616	0.902354
CAMP	-0.00596968	0.923388	-0.0227885	0.713508
TNFRSF21	-0.00586229	0.924762	-0.0100354	0.87157
CITED4	-0.00583959	0.925053	0.00342847	0.955956
LTF	0.00579568	0.925615	-0.0368669	0.552451
MS4A3	0.00565344	0.927435	-0.00782468	0.899692
FBXW11	-0.00548225	0.929627	0.0474083	0.444789
OSCAR	0.00504977	0.935166	0.0150367	0.808595
KIAA0319	0.00458765	0.941088	0.0190673	0.758704
GPR89B	-0.00422407	0.945749	-0.00668064	0.914297
AZU1	0.00377877	0.951461	0.00254131	0.967345
MAP6	0.00364893	0.953127	-0.00995123	0.872638
DEFA1	-0.00291374	0.962563	-0.00339213	0.956422
OLFM4	0.00284884	0.963396	-0.00852155	0.890812
GZMB	0.00108033	0.986115	0.0323957	0.60167
PTPN4	-0.00016717	0.997851	0.00595859	0.92353

## Sheet: SCZ_corr_DEGs_panss_negative
Gene	correlation	adj,pvalue,x	rho	adj,pvalue,y
FBXW11	-0.144892	0.0189523	-0.101863	0.0999298
FGFBP2	0.13767	0.0258577	0.144416	0.0193525
MAPRE3	-0.13511	0.0287774	-0.126285	0.0411015
CEP78	0.132916	0.0314996	0.121709	0.049076
RORA	0.131629	0.0331967	0.0824822	0.183197
BATF3	-0.128565	0.0375539	-0.142931	0.0206477
PI3	0.128194	0.0381118	0.149858	0.015191
KIAA0319	-0.122814	0.0470401	-0.129724	0.0358518
SHD	-0.111984	0.0703509	-0.140196	0.0232293
CX3CR1	0.111436	0.0717435	0.108302	0.0801536
SAMD3	0.110943	0.0730176	0.116451	0.059792
ATP8B4	-0.110688	0.0736836	-0.0885113	0.153109
STAT4	0.109434	0.0770305	0.0831147	0.17985
ADGRG1	0.107818	0.0815225	0.106739	0.0846366
KLRD1	0.103802	0.0936041	0.100332	0.105159
TFE3	0.10349	0.0945993	0.128044	0.03834
PTGDR	0.101336	0.101708	0.101537	0.101025
VNN2	-0.100228	0.10552	-0.109581	0.0766307
TGFBR3	0.0996829	0.10744	0.110252	0.0748335
SIDT2	-0.0992021	0.109155	-0.0831406	0.179713
PDGFD	0.097574	0.115122	0.10364	0.0941216
IMPDH1	-0.0972348	0.116396	-0.0880756	0.155149
PRF1	0.0958974	0.12153	0.110981	0.0729197
HDDC2	-0.0951309	0.12455	-0.0806728	0.193025
PACSIN1	-0.0946167	0.126609	-0.115555	0.0617988
DUSP5	-0.0939156	0.129458	-0.125408	0.0425381
GAS7	-0.089308	0.14943	-0.108575	0.0793908
TTC38	0.0887732	0.151892	0.120884	0.0506427
MS4A3	0.0878834	0.156056	0.0830257	0.180318
HOPX	0.0876194	0.157308	0.0734792	0.235906
MYOF	-0.0874851	0.157947	-0.088537	0.152989
PRSS23	0.0867756	0.16136	0.118508	0.0553897
PLEKHF1	0.0863066	0.163645	0.0989304	0.110134
GNLY	0.0861925	0.164205	0.114307	0.0646852
CCNY	0.0852852	0.168707	0.103256	0.0953523
PYHIN1	0.0835792	0.177421	0.0762414	0.21871
TNFRSF21	-0.0827277	0.181892	-0.0884705	0.153299
MIR9.3	-0.0825303	0.182941	-0.0764808	0.217263
S1PR5	0.0819397	0.186104	0.0958735	0.121623
TAGLN	-0.0817398	0.187184	-0.0749385	0.226706
CD160	-0.0812345	0.189933	-0.0380772	0.539474
GPR89B	-0.0807927	0.192362	-0.0891615	0.150102
FASLG	0.0802681	0.195275	0.0896094	0.148056
CLDN10	0.0801766	0.195786	0.11971	0.0529439
PCID2	-0.079884	0.197428	-0.092846	0.1339
NKG7	0.0798782	0.197461	0.0918661	0.138072
CITED4	-0.0784503	0.205618	-0.0953177	0.123809
SMARCD3	-0.0762756	0.218503	-0.0647036	0.29676
RHOC	-0.0758426	0.221136	-0.0597709	0.33519
CCL4	0.0746717	0.228369	0.0984214	0.111985
ZFYVE21	0.073206	0.237658	0.118129	0.0561813
IL2RB	0.0713103	0.25006	0.0659265	0.287705
LRRC26	-0.0711739	0.250969	-0.0876529	0.157149
KLRB1	0.0706113	0.254745	0.0822415	0.184482
ACOT7	0.0691538	0.264707	0.0745228	0.229301
HAX1	0.0684886	0.269341	0.0477139	0.441857
TOM1	-0.0680553	0.272389	-0.0621917	0.315948
PTGDS	0.0676865	0.275002	0.092944	0.133488
SLPI	0.0650707	0.294023	0.101355	0.101641
NPC1	0.0635923	0.305152	0.051497	0.406473
CLIC3	0.0618964	0.318256	0.0903422	0.144756
NLGN3	-0.0613204	0.322789	-0.0700801	0.258345
TTYH3	-0.0612518	0.323332	-0.0372588	0.548233
CD8A	0.0606294	0.328282	0.070814	0.25338
STRN4	-0.0601918	0.331792	-0.0518657	0.403117
APOBEC3G	0.0583957	0.346448	0.044447	0.473775
MAPK3	-0.057966	0.350015	-0.0761247	0.219418
BPI	0.0575729	0.353297	0.101604	0.100799
DEFA1	0.0574431	0.354385	0.0648736	0.295491
MSRB3	0.0571118	0.357172	0.0758168	0.221293
SLC2A5	0.0535769	0.387757	0.054993	0.375319
C19orf38	-0.0527882	0.394792	-0.0162401	0.793608
CYP1B1	0.052663	0.395916	0.0446937	0.47132
RFX2	-0.0525085	0.397305	-0.0511635	0.409523
FES	-0.0523017	0.399169	-0.050208	0.418335
CCL4L2	0.0522922	0.399255	0.0759305	0.2206
MRPL54	0.0519117	0.402699	0.0457934	0.460469
SPN	-0.0516449	0.405124	-0.073552	0.235441
ELANE	0.0513498	0.407817	0.0849059	0.170616
MVP	-0.0504677	0.415929	-0.0538611	0.385241
TCN1	0.0504278	0.416298	0.0393128	0.526384
PTRH1	-0.048771	0.431796	-0.0490913	0.428775
CDK7	0.0468477	0.450198	0.0427547	0.49079
CEACAM8	0.0462471	0.456033	0.0708355	0.253235
CACNA1G	-0.0456035	0.462333	-0.0502985	0.417496
FEZ1	0.0441729	0.476508	0.0562193	0.364748
APOBEC3H	-0.0440248	0.477989	-0.0366276	0.555035
ELOVL6	0.0439168	0.479071	0.0463273	0.455252
LTF	0.0436188	0.482061	0.0354074	0.5683
CHCHD2	-0.0436058	0.482193	-0.0713204	0.249992
PRKCH	0.0423239	0.495174	-0.00327346	0.957945
MS4A7	-0.0422364	0.496067	-0.0636894	0.304413
GZMA	0.0421045	0.497414	0.0424516	0.493872
ZYX	0.0416871	0.501692	0.046035	0.458104
PKM	-0.0410312	0.508451	-0.0295782	0.633661
HP	0.0400603	0.518544	0.0620166	0.317316
AP4B1	-0.0400092	0.519079	-0.0700387	0.258627
PTPN4	0.0392158	0.527406	0.0619645	0.317723
MATK	-0.0386911	0.53295	0.00458899	0.94107
OLR1	0.0368841	0.552266	0.0557422	0.368839
H1F0	-0.0340566	0.583158	0.00477253	0.938718
ITGB1BP1	-0.0340522	0.583207	-0.0429377	0.488936
EDEM2	-0.0329221	0.595775	-0.0419066	0.49944
LYAR	0.0326464	0.59886	0.0303392	0.62495
SERPINB10	0.0325444	0.600002	0.00122771	0.984221
GZMB	0.0324102	0.601507	0.0717027	0.247457
NECAB1	-0.0308961	0.618607	0.00623355	0.920013
DEFA4	0.0299962	0.62887	0.0541298	0.382871
CMKLR1	0.0290096	0.640203	0.0593145	0.3389
OSCAR	-0.0286843	0.643958	-0.0487027	0.432443
LRRFIP2	0.0283183	0.648194	0.0325705	0.599709
CYTH4	0.0279055	0.652986	0.0211765	0.732975
SLC9A1	-0.0273526	0.659426	0.00521146	0.933095
SH2D1B	0.0260226	0.675019	0.0453227	0.465098
CDKN1C	-0.024489	0.693173	-0.0118978	0.848002
RNASEK	-0.0235537	0.704331	-0.0124935	0.840491
SH2D1A	0.0221612	0.721062	-0.00448792	0.942366
CAMP	0.0219444	0.72368	0.0511991	0.409196
ZNF235	-0.021278	0.731744	-0.0371204	0.549721
IFNG	0.0205267	0.740872	0.0062368	0.919971
SLC44A1	0.0202193	0.744617	-0.0020797	0.973274
TIMM21	-0.0199732	0.747619	-0.0165057	0.79031
NCALD	-0.0196253	0.75187	0.028038	0.651446
AKR1C3	0.0194611	0.753879	0.057667	0.35251
OSBPL5	-0.0181283	0.770246	0.00470784	0.939547
RAB31	-0.0175599	0.777258	-0.013193	0.831689
ADA	-0.0172819	0.780694	-0.0503036	0.417448
FAIM	-0.017186	0.78188	0.0127846	0.836826
GAPDH	-0.016744	0.787354	-0.015818	0.798856
CEACAM6	0.0166503	0.788516	0.0430793	0.487502
NDUFB2	0.0166249	0.788831	0.00329161	0.957712
NCF4	0.0159867	0.796757	0.00875645	0.887822
MANBA	0.015387	0.804225	0.00222543	0.971402
ERBB2	0.0151045	0.807748	0.0295124	0.634416
MAP6	-0.015027	0.808715	-0.0539347	0.384591
NKIRAS2	-0.0150046	0.808994	-0.0533776	0.389528
ZNF438	0.0144378	0.816079	0.0113135	0.855382
AZU1	-0.0138681	0.823215	0.0402941	0.516104
CTSG	-0.0127681	0.837033	0.0345969	0.577194
FBN2	0.0124544	0.840984	-0.0101696	0.869868
MMP8	-0.0112168	0.856606	0.00925481	0.881483
KLHL5	0.011026	0.859018	0.0305302	0.622771
HSPH1	0.0109842	0.859547	-0.026133	0.673719
MICU1	-0.0102627	0.868686	-0.0219833	0.72321
STK39	-0.0102322	0.869073	-0.0325077	0.600413
TBC1D31	0.00957224	0.87745	0.0214833	0.729256
METTL6	0.0086279	0.889458	0.000225803	0.997098
FYN	-0.00742095	0.904843	-0.0220742	0.722113
CKAP4	0.00727496	0.906706	-0.0162761	0.793161
AKR1C4	0.00686347	0.911961	0.0474874	0.444029
MPO	-0.00634234	0.918622	0.0414458	0.504173
PIM3	0.00582119	0.925288	-0.00859607	0.889864
SBK1	0.00373169	0.952065	0.00729687	0.906427
LINC01278	-0.00368409	0.952676	0.0126512	0.838504
OLFM4	0.00355252	0.954364	0.0393869	0.525604
ADGRE1	0.00353506	0.954588	0.00935476	0.880213
HLTF	-0.00199652	0.974343	-0.0294693	0.634912
FAR2	0.00112707	0.985514	0.0164989	0.790394
TOGARAM2	0.000484007	0.993779	0.0216695	0.727003
LYPD2	0.000249648	0.996791	-0.0075868	0.902727
ATM	4.41266e-05	0.999433	-0.0390734	0.528907

## Sheet: SCZ_corr_DEGs_panss_positive
Gene	correlation	adj,pvalue,x	rho	adj,pvalue,y
PI3	0.17115	0.0054765	0.171232	0.00545375
MANBA	0.163278	0.00809593	0.157554	0.0106492
METTL6	0.152254	0.0136226	0.127151	0.0397222
MRPL54	0.147449	0.0169255	0.161372	0.0088778
HDDC2	-0.135336	0.0285086	-0.147887	0.0165975
APOBEC3H	0.134987	0.0289242	0.140596	0.0228356
CD8A	0.133758	0.0304306	0.13408	0.0300293
RNASEK	0.131633	0.0331924	0.150129	0.0150059
FASLG	0.131438	0.0334563	0.120817	0.0507713
SPN	-0.131317	0.0336207	-0.133556	0.0306837
NDUFB2	0.127914	0.0385392	0.135441	0.0283843
SLPI	0.123371	0.0460407	0.131426	0.0334717
RHOC	-0.119407	0.0535523	-0.128454	0.0377197
PIM3	0.117555	0.0573956	0.111827	0.0707472
APOBEC3G	0.115676	0.0615244	0.100791	0.10357
HOPX	0.108439	0.079771	0.0989011	0.110239
RORA	0.10749	0.0824576	0.0859833	0.165235
ACOT7	0.107345	0.0828763	0.122177	0.0482049
MS4A7	0.106919	0.0841119	0.0856825	0.166724
ZFYVE21	0.100692	0.103911	0.0799782	0.196898
CKAP4	0.100336	0.105145	0.121283	0.0498802
IL2RB	0.100287	0.105315	0.0947429	0.126102
FES	-0.0971036	0.116893	-0.102642	0.0973486
KLHL5	0.0966007	0.118809	0.11716	0.0582431
PYHIN1	0.0959455	0.121342	0.0896136	0.148037
TIMM21	0.0954067	0.123457	0.0810392	0.191004
LRRC26	-0.0938548	0.129708	-0.103289	0.0952457
EDEM2	0.093845	0.129748	0.0816143	0.187864
CCL4	0.0937009	0.130341	0.0790143	0.202367
IFNG	0.0917773	0.138454	0.089605	0.148076
SERPINB10	0.0917077	0.138755	0.0836924	0.176832
ATP8B4	-0.0912823	0.140604	-0.0681414	0.271781
CX3CR1	0.091205	0.140942	0.0925451	0.135171
SAMD3	0.0909153	0.142214	0.0882739	0.154218
KLRD1	0.090769	0.142859	0.067217	0.278353
CCNY	0.0907622	0.142889	0.0849867	0.170208
FAR2	0.0898486	0.146973	0.098472	0.1118
CCL4L2	0.0897277	0.14752	0.0954612	0.123242
CLDN10	0.0844971	0.172692	0.0681014	0.272064
ATM	0.082887	0.181049	0.0821802	0.184811
LINC01278	-0.0827631	0.181705	-0.0347256	0.575776
CYTH4	0.0819764	0.185906	0.0870757	0.15991
LYPD2	-0.0804582	0.194216	-0.0641965	0.30057
OSCAR	0.0795173	0.1995	0.0812534	0.18983
PKM	-0.0793274	0.200579	-0.090246	0.145186
GNLY	0.0788809	0.203133	0.0739231	0.233081
RAB31	0.0777786	0.209537	0.0809113	0.191708
FYN	-0.0759173	0.22068	-0.0712249	0.250629
PTGDR	0.0758049	0.221366	0.0599621	0.333644
AP4B1	-0.0755709	0.2228	-0.0567151	0.360527
STRN4	-0.0754113	0.223781	-0.0513342	0.40796
VNN2	0.0750749	0.22586	0.0670041	0.279882
FAIM	0.0745994	0.228821	0.0781156	0.207564
MAPRE3	-0.0741487	0.231654	-0.0604842	0.329444
FGFBP2	0.0740859	0.23205	0.0635783	0.305258
MICU1	0.0735693	0.235331	0.0989747	0.109973
PTGDS	-0.0733436	0.236775	-0.0692612	0.263963
PRKCH	0.0728368	0.240039	0.0924961	0.135378
LRRFIP2	0.0728363	0.240042	0.0496974	0.42309
SBK1	0.0726743	0.241092	0.0886571	0.152431
MVP	0.0722571	0.24381	0.0640006	0.302051
GPR89B	0.0713614	0.24972	0.0777526	0.20969
ADGRE1	-0.0698386	0.259993	-0.0705706	0.255019
SLC44A1	0.0697488	0.260608	0.0563592	0.363554
ELANE	-0.0688495	0.266819	-0.0864459	0.162964
TFE3	0.067359	0.277337	0.0727847	0.240376
CYP1B1	0.0654085	0.291518	0.0713482	0.249807
MMP8	0.0652825	0.292451	0.062763	0.311515
AZU1	-0.0626578	0.312328	-0.0860489	0.164912
HLTF	0.0624833	0.31368	0.053517	0.388289
STAT4	0.062346	0.314747	0.046236	0.456142
GZMA	0.0619165	0.318099	0.0797385	0.198248
NKIRAS2	0.0607833	0.327053	0.00486461	0.937538
HSPH1	0.0606	0.328517	0.0888579	0.1515
CD160	-0.059325	0.338815	-0.0615108	0.321286
RFX2	0.0591898	0.339918	0.0523244	0.398964
IMPDH1	-0.058829	0.342875	-0.0458863	0.459559
KIAA0319	0.0578947	0.350609	0.068698	0.267876
SH2D1A	0.0575786	0.353249	0.0744922	0.229493
MS4A3	-0.0572235	0.356231	-0.0709178	0.252683
LYAR	0.0563309	0.363795	0.0417314	0.501237
TNFRSF21	-0.0557904	0.368424	-0.0506997	0.413787
ADA	0.0540926	0.383199	0.0283499	0.647829
FBN2	0.0515258	0.40621	0.0336251	0.587942
CACNA1G	-0.0512029	0.409161	-0.0895982	0.148107
CLIC3	-0.0511347	0.409787	-0.0422496	0.495932
NLGN3	0.0507229	0.413572	0.0664158	0.284135
CEACAM6	-0.0506169	0.414551	-0.0615545	0.320942
CDKN1C	0.0492495	0.427287	0.0408994	0.509816
KLRB1	-0.0485118	0.434251	-0.0145812	0.814285
ZNF235	-0.0468349	0.450322	-0.0204642	0.741632
FEZ1	-0.0456906	0.461478	-0.0554107	0.371697
DUSP5	0.0455546	0.462814	0.0148604	0.810796
NCALD	-0.0453108	0.465214	-0.0186429	0.763914
SMARCD3	-0.0443386	0.474854	0.00898136	0.884961
H1F0	-0.0421413	0.497039	-0.0361291	0.560436
SHD	-0.041046	0.508298	-0.10788	0.0813451
NKG7	0.0409021	0.509787	0.0611983	0.323756
ADGRG1	0.0392495	0.527051	0.0422362	0.496069
NPC1	0.0392325	0.52723	0.0268801	0.664949
GAS7	0.0390202	0.529469	0.0422561	0.495866
CDK7	0.0387524	0.532301	0.0405118	0.513837
GAPDH	-0.0383931	0.536112	-0.050725	0.413553
LTF	-0.03831	0.536995	-0.0545431	0.379244
CHCHD2	0.0376595	0.543935	0.0174117	0.779089
MYOF	0.0348015	0.574942	0.0164263	0.791295
HAX1	-0.0346894	0.576175	-0.0761345	0.219359
PCID2	-0.0338378	0.585581	-0.0212559	0.732012
MPO	-0.0337789	0.586235	-0.05014	0.418967
CITED4	0.0334951	0.589387	0.0433381	0.484888
SH2D1B	-0.03336	0.59089	-0.0314474	0.612356
CEP78	0.0329244	0.595749	0.0639893	0.302137
FBXW11	-0.0323732	0.601923	-0.00015261	0.998038
ITGB1BP1	0.0322528	0.603276	0.0338544	0.585397
PTRH1	0.0318662	0.607627	0.0464069	0.454477
MIR9.3	-0.0311933	0.615235	0.000802804	0.989682
MATK	0.031127	0.615987	0.056897	0.358987
TOGARAM2	0.0299461	0.629444	0.0316182	0.610426
MAP6	0.0297901	0.63123	0.00641779	0.917657
C19orf38	-0.029071	0.639495	-0.0261375	0.673667
STK39	-0.0279098	0.652935	0.00169246	0.978249
TBC1D31	0.0277212	0.65513	0.0116308	0.851373
TAGLN	0.026625	0.667938	0.0258518	0.677032
AKR1C4	-0.0265299	0.669055	-0.0365351	0.556035
SIDT2	0.0247768	0.689752	0.0300982	0.627703
OSBPL5	0.0237192	0.702353	0.0131469	0.832268
MAPK3	0.0234963	0.705018	0.0323935	0.601695
ZNF438	0.0231042	0.709718	-0.0222302	0.72023
PRF1	0.020699	0.738775	0.0327141	0.598101
DEFA4	-0.0193027	0.755818	-0.0383298	0.536785
CAMP	-0.0175914	0.776869	-0.0290584	0.639641
DEFA1	0.0174736	0.778324	-0.00316645	0.959319
PDGFD	0.0168396	0.786169	-0.012352	0.842273
CEACAM8	-0.0167395	0.78741	-0.029971	0.629159
CTSG	-0.0160092	0.796477	-0.00656891	0.915725
BATF3	-0.0158599	0.798334	-0.0255207	0.68094
HP	0.0146568	0.81334	0.0229326	0.711777
PTPN4	-0.0139342	0.822387	-0.00185074	0.976216
S1PR5	0.0135066	0.82775	0.0233727	0.706499
TTC38	0.0129106	0.83524	0.0334431	0.589965
BPI	0.011248	0.856211	-0.00898947	0.884857
CMKLR1	0.010695	0.863209	0.00541222	0.930524
NCF4	0.0105634	0.864876	0.0218691	0.724589
GZMB	-0.00923926	0.881681	-0.0110642	0.858535
OLR1	0.00868786	0.888695	-0.0108852	0.8608
ZYX	0.00865909	0.889061	0.0133249	0.830032
PRSS23	0.00859866	0.889831	0.0378169	0.542252
PACSIN1	-0.00815298	0.895507	-0.0274449	0.658349
TOM1	0.00787403	0.899063	0.00182922	0.976492
TTYH3	-0.00736108	0.905607	-0.00593034	0.923892
SLC9A1	-0.00725286	0.906988	0.00560988	0.927993
ERBB2	0.00679992	0.912773	0.00580271	0.925525
SLC2A5	-0.00666731	0.914468	-0.0581588	0.348412
TGFBR3	-0.00645508	0.91718	0.00555632	0.928679
ELOVL6	-0.00644384	0.917324	-0.00952877	0.878002
TCN1	0.00643341	0.917457	-0.00592913	0.923907
NECAB1	0.00486364	0.93755	-0.00676612	0.913205
OLFM4	-0.00463534	0.940476	-0.00360961	0.953631
AKR1C3	-0.00408692	0.947508	0.00427655	0.945076
MSRB3	0.00402865	0.948255	0.0176262	0.776439
PLEKHF1	0.00133277	0.982871	0.0236213	0.703523

## Sheet: SCZ_corr_DEGs_aoo
Gene	correlation	adj,pvalue,x	rho	adj,pvalue,y
APOBEC3H	0.166989	0.00378214	0.115893	0.045249
KLRB1	-0.162992	0.00472059	-0.150825	0.00900051
ATM	-0.158599	0.00598934	-0.157471	0.00636118
RHOC	0.152154	0.00840536	0.134902	0.0196176
LINC01278	-0.148041	0.0103685	-0.148049	0.0103645
TNFRSF21	-0.141097	0.0146142	-0.154386	0.00748505
TOM1	0.13704	0.0177443	0.129024	0.0256799
BATF3	0.136617	0.0181017	0.123477	0.0328136
TIMM21	-0.135914	0.0187103	-0.156405	0.00673111
SMARCD3	0.124509	0.0313718	0.112363	0.052264
DUSP5	0.121659	0.0354928	0.115388	0.0462013
LRRFIP2	0.119738	0.0385229	0.151291	0.00878751
LYPD2	0.118094	0.041287	0.114691	0.0475427
HSPH1	-0.115522	0.0459466	-0.116079	0.0449023
PRKCH	-0.115432	0.0461172	-0.101765	0.0789392
IL2RB	-0.114366	0.04818	-0.0932318	0.107642
GAPDH	0.111983	0.0530714	0.0956241	0.0988707
NECAB1	0.107306	0.0638724	0.106205	0.0666607
TBC1D31	-0.106602	0.0656448	-0.0981303	0.0903004
H1F0	0.102872	0.0757185	0.0954537	0.0994762
SIDT2	0.0994696	0.0859706	0.106882	0.0649352
TOGARAM2	0.0980924	0.0904254	0.11584	0.0453481
SLC2A5	-0.0975513	0.0922258	-0.0556726	0.337367
TTYH3	0.0963071	0.0964733	0.100852	0.0816773
NDUFB2	-0.0949553	0.101264	-0.0587947	0.310929
CDKN1C	0.0931092	0.108108	0.0626957	0.279861
SERPINB10	-0.0929256	0.108808	-0.0659401	0.255676
CLIC3	-0.0925775	0.110145	-0.0794589	0.170566
OLR1	-0.0896852	0.121761	-0.0185084	0.749934
FBXW11	0.0892168	0.123728	0.0970731	0.0938403
PTGDS	-0.0880565	0.128709	-0.0570275	0.325722
SH2D1A	-0.0878779	0.129489	-0.0732974	0.206294
FYN	-0.0875436	0.130959	-0.0870588	0.133114
ZNF438	0.0842414	0.146181	0.0927661	0.109419
CMKLR1	0.0819478	0.157523	0.118626	0.0403757
KLHL5	-0.0799705	0.167821	-0.081145	0.161645
HLTF	-0.0798057	0.168702	-0.110456	0.0564157
SH2D1B	-0.0784179	0.176255	-0.0523572	0.366968
TAGLN	0.0782083	0.177417	0.0984035	0.0894034
IMPDH1	0.0767811	0.185482	0.0721134	0.213738
BPI	-0.0765373	0.186886	0.000224664	0.996913
HAX1	-0.0762296	0.18867	-0.0687032	0.23625
MVP	0.0753992	0.193544	0.0509022	0.380452
VNN2	0.0738496	0.202887	0.0281542	0.627755
RNASEK	0.0727559	0.209675	0.0691006	0.233543
PI3	0.0727418	0.209763	0.0903085	0.11918
MMP8	-0.0723098	0.21249	6.06027e-05	0.999167
MYOF	0.0697817	0.228956	0.0671314	0.247169
MSRB3	-0.0680554	0.240708	-0.0545074	0.347591
ADA	-0.0667375	0.249959	-0.0851899	0.141677
NCF4	0.0662083	0.253743	0.0808439	0.163212
AZU1	-0.064914	0.263163	-0.0214742	0.711523
FASLG	-0.0643464	0.267369	-0.0611844	0.291639
KIAA0319	0.0641189	0.269067	0.047196	0.416143
ZYX	0.0634634	0.274003	0.0614741	0.289356
TCN1	0.061846	0.286442	0.107172	0.0642056
TFE3	0.0589427	0.309711	0.0358622	0.536763
STAT4	-0.0584394	0.313867	-0.0678388	0.242212
FEZ1	-0.0578325	0.318928	-0.0663462	0.252753
HOPX	-0.0573117	0.323313	-0.0459938	0.428131
MRPL54	-0.0564934	0.330281	-0.0341581	0.556299
PRF1	-0.055465	0.339174	-0.0365397	0.529091
NKIRAS2	0.0530011	0.361096	0.100041	0.0841758
PACSIN1	-0.0527983	0.36294	-0.0540782	0.351406
FAR2	0.0521536	0.368837	0.0425257	0.463809
CYP1B1	0.0509477	0.380026	0.0602029	0.299462
SBK1	-0.0503482	0.385665	-0.0347079	0.549958
TGFBR3	0.0497753	0.391101	0.0481978	0.406307
FES	0.0490442	0.398105	0.0435429	0.453177
NLGN3	0.0485834	0.402559	0.0284644	0.623969
MAP6	0.0470496	0.417593	0.0930668	0.108269
NPC1	-0.0466646	0.421418	-0.0436293	0.45228
SHD	0.0453852	0.434273	0.0864477	0.135869
CCL4L2	0.0446841	0.441414	0.0568728	0.327039
CACNA1G	0.0445231	0.443063	0.0575708	0.321127
MAPRE3	0.0431758	0.456998	0.00310729	0.957329
RORA	-0.0425673	0.463371	-0.00425824	0.941548
IFNG	0.04211	0.468194	0.0171207	0.768127
CD8A	-0.0418481	0.470967	-0.0331532	0.56798
EDEM2	0.0413489	0.47628	0.056974	0.326177
SLC9A1	0.0412202	0.477654	0.0302771	0.602041
SLPI	0.0398984	0.491899	0.0533468	0.357968
CX3CR1	-0.0391873	0.499655	-0.0348744	0.548046
LYAR	-0.0385336	0.506841	-0.0457943	0.430139
CITED4	-0.0384232	0.508061	-0.0171007	0.76839
ACOT7	-0.0375707	0.517525	-0.051405	0.375759
RAB31	0.0372878	0.520686	0.0235776	0.68471
CD160	-0.0368251	0.525876	-0.0373687	0.51978
MANBA	-0.0362228	0.532672	-0.0176171	0.761603
NCALD	-0.036212	0.532794	-0.0431579	0.457184
CTSG	0.0348611	0.548199	0.0783846	0.176439
ADGRE1	-0.0346338	0.550812	-0.0545098	0.34757
AP4B1	-0.0344939	0.552423	-0.0184808	0.750294
CEP78	0.0343618	0.553946	0.0708855	0.221659
ZNF235	-0.0343544	0.554031	-0.0562535	0.332342
RFX2	-0.0329753	0.57006	-0.0507664	0.381726
CCNY	-0.0325284	0.575302	-0.0418888	0.470536
PTPN4	0.0318034	0.583852	0.0261898	0.651958
NKG7	0.0309071	0.594502	0.0416038	0.473563
PTGDR	-0.0302451	0.602426	-0.0171565	0.767655
SPN	-0.0298495	0.607183	-0.00863423	0.881808
SAMD3	-0.0295348	0.610979	-0.00459995	0.936867
ATP8B4	0.028795	0.619945	0.0488899	0.399593
CEACAM8	-0.0280478	0.629057	0.0134805	0.816434
STRN4	0.0279133	0.630703	0.0406476	0.483798
DEFA4	-0.0274401	0.636509	0.0203301	0.72626
MPO	-0.0270621	0.641163	0.0238551	0.681201
ITGB1BP1	-0.0269647	0.642365	-0.0614757	0.289343
PRSS23	0.0267901	0.644522	0.0346653	0.550448
CHCHD2	0.0257204	0.657796	0.0324056	0.576746
ELANE	0.0252768	0.663334	0.0749898	0.195982
CAMP	-0.0250491	0.666182	0.039048	0.501182
GZMB	0.0249021	0.668024	0.0451416	0.436747
MAPK3	0.0246015	0.671797	0.013664	0.813981
GZMA	0.0236232	0.684133	0.0336832	0.561806
CDK7	0.0213209	0.713492	0.0465008	0.42305
AKR1C3	-0.0212056	0.714974	-0.00646135	0.91141
S1PR5	0.0210107	0.717482	0.0148128	0.798662
GPR89B	0.020981	0.717863	0.0154439	0.79028
PKM	0.0208597	0.719426	0.0295417	0.610896
STK39	-0.0201981	0.727967	-0.00679692	0.906829
CKAP4	-0.0198014	0.733105	0.0143493	0.804834
CEACAM6	-0.0192697	0.74001	0.0379423	0.513389
PCID2	0.0184277	0.750988	0.0342127	0.555669
MS4A3	0.0177477	0.75989	0.0571876	0.324363
CYTH4	-0.0176803	0.760775	-0.0362373	0.532508
OLFM4	-0.0176236	0.761518	0.0285506	0.622918
CLDN10	0.0158363	0.785079	0.044875	0.439463
SLC44A1	0.0150094	0.796049	0.02804	0.629152
AKR1C4	-0.013746	0.812885	-0.0106208	0.854887
GAS7	0.0136868	0.813676	-0.0118601	0.838175
TTC38	0.0135786	0.815122	0.0437098	0.451446
GNLY	-0.0132237	0.81987	0.00997964	0.863559
MIR9.3	-0.0131931	0.82028	0.0533921	0.357559
HDDC2	0.012376	0.831239	-0.0119914	0.836408
PDGFD	0.012121	0.834666	0.0192704	0.740001
PLEKHF1	0.0118912	0.837757	0.0124714	0.829958
FBN2	0.0108067	0.852375	0.0324943	0.575703
PIM3	0.0102433	0.859991	0.00107471	0.985235
DEFA1	-0.00969156	0.867461	0.0202635	0.727122
FAIM	0.00866177	0.881434	-0.0344184	0.553293
PTRH1	-0.00860686	0.88218	-0.00207332	0.971521
MATK	-0.00846475	0.884112	0.00216973	0.970197
METTL6	-0.00811707	0.88884	-0.0198844	0.73203
OSCAR	0.00637989	0.912522	0.0135025	0.81614
KLRD1	-0.00634497	0.912999	0.0206214	0.722499
ELOVL6	0.00579398	0.920528	0.0405746	0.484584
HP	0.00561083	0.923032	-0.000368861	0.994932
MICU1	0.00523346	0.928195	-0.0328952	0.570998
ADGRG1	-0.00490737	0.932658	-0.00785937	0.892348
C19orf38	-0.00428509	0.941181	-0.012569	0.828647
LTF	-0.00403593	0.944595	0.0213041	0.713708
CCL4	0.00230543	0.968334	-0.00449829	0.93826
LRRC26	-0.00208261	0.971393	-0.0319987	0.581543
APOBEC3G	-0.00193161	0.973467	0.0176056	0.761755
ZFYVE21	-0.00182556	0.974923	-0.00520554	0.928577
OSBPL5	0.0016019	0.977994	0.0286324	0.621922
MS4A7	0.00122224	0.983209	-0.0138794	0.811102
ERBB2	-0.000850034	0.988322	0.0306785	0.597233
FGFBP2	0.000523321	0.99281	0.0144874	0.802994
PYHIN1	-0.00050403	0.993075	0.00678879	0.90694

## Sheet: BD_corr_DEGs_panss
Gene	correlation	adj,pvalue,x	rho	adj,pvalue,y
AZU1	0.229478	0.00407521	0.235495	0.00318025
OLR1	0.219931	0.00596497	0.220262	0.00588804
DEFA4	0.218426	0.00632544	0.215933	0.0069653
CEACAM6	0.211426	0.00826974	0.188768	0.0186575
HDDC2	-0.208153	0.00934859	-0.202116	0.0116677
LYPD2	-0.205855	0.0101783	-0.174592	0.0297969
PTRH1	-0.192931	0.0161648	-0.127817	0.11298
CEACAM8	0.191249	0.0171345	0.187247	0.0196474
ITGB1BP1	-0.18659	0.0200891	-0.181556	0.0237663
PRSS23	-0.186505	0.0201467	-0.162266	0.0436709
LTF	0.186246	0.0203239	0.188052	0.019118
CLDN10	0.1853	0.0209814	0.167165	0.0376175
ERBB2	-0.184347	0.0216623	-0.193075	0.016084
OLFM4	0.181861	0.0235284	0.188969	0.0185299
IFNG	-0.178993	0.0258518	-0.104654	0.194993
CAMP	0.178929	0.0259055	0.174427	0.029955
PTPN4	-0.17695	0.0276239	-0.185369	0.0209326
RHOC	-0.176667	0.0278775	-0.108134	0.180475
ELANE	0.173876	0.0304853	0.169434	0.0350638
SLC2A5	0.17331	0.0310391	0.13118	0.103737
TOGARAM2	-0.171225	0.0331517	-0.190514	0.0175742
DEFA1	0.171078	0.0333053	0.195864	0.0145879
MPO	0.163023	0.0426858	0.160412	0.0461655
CMKLR1	-0.158267	0.049198	-0.100876	0.211693
CTSG	0.157457	0.0503856	0.131256	0.103536
MMP8	0.157019	0.0510367	0.158107	0.0494303
PI3	0.155687	0.0530623	0.151936	0.0591277
SLPI	0.154072	0.0556076	0.178194	0.0265331
TCN1	0.151868	0.0592413	0.109306	0.175771
BPI	0.149005	0.0642529	0.163092	0.0425965
PDGFD	-0.148886	0.0644682	-0.147575	0.0668825
GZMB	-0.145716	0.0704299	-0.166084	0.0388886
NKG7	-0.144914	0.0720076	-0.112445	0.163613
NCALD	-0.140217	0.0818312	-0.11803	0.143554
ZNF438	0.138155	0.0864699	0.116776	0.147886
FASLG	-0.138035	0.0867458	-0.131645	0.102507
SBK1	-0.137219	0.0886439	-0.125588	0.119454
NKIRAS2	0.135528	0.0926816	0.155069	0.0540249
LINC01278	-0.129775	0.107524	-0.112966	0.161657
ZNF235	-0.127428	0.114089	-0.0915384	0.257299
NLGN3	0.123856	0.124678	0.0643057	0.426647
AP4B1	-0.1237	0.125158	-0.188043	0.0191237
CCNY	0.12092	0.133934	0.102344	0.205087
PCID2	-0.120714	0.134605	-0.131961	0.10168
PACSIN1	-0.120455	0.135448	-0.120636	0.134858
FAR2	0.118981	0.140331	0.102914	0.202565
S1PR5	-0.118928	0.140511	-0.0950316	0.239507
SHD	-0.11884	0.140807	-0.0438174	0.588255
TIMM21	-0.117057	0.146909	-0.106029	0.189161
SIDT2	-0.11288	0.161979	-0.0772599	0.339314
SLC44A1	0.112216	0.16448	0.0796154	0.32475
CLIC3	-0.11077	0.17002	-0.125753	0.118964
APOBEC3G	-0.109888	0.173466	-0.0684127	0.397649
TGFBR3	-0.10782	0.181751	-0.101697	0.207982
KLHL5	0.106743	0.186181	0.110535	0.170934
PLEKHF1	-0.103311	0.200817	-0.0831341	0.303755
DUSP5	-0.102185	0.205795	-0.0924144	0.252754
OSCAR	0.10045	0.213642	0.123655	0.125294
ADGRG1	-0.0985737	0.222361	-0.0842256	0.297428
AKR1C3	-0.0978136	0.225965	-0.136326	0.0907576
PTGDR	-0.0970667	0.229547	-0.0889942	0.270815
FGFBP2	-0.0954796	0.237289	-0.0647141	0.42371
PYHIN1	-0.0947159	0.241078	-0.101965	0.206777
ADGRE1	0.0943051	0.243134	0.113127	0.161059
RAB31	0.0927991	0.250776	0.0798455	0.323349
CYTH4	0.0922478	0.253614	0.0854296	0.290551
CEP78	-0.091066	0.259773	-0.0572751	0.479021
MS4A3	0.090649	0.26197	0.0904177	0.263195
LRRC26	-0.0897804	0.266588	-0.0903666	0.263466
MYOF	-0.0892112	0.269644	-0.112293	0.164186
GZMA	-0.0885971	0.272968	-0.0685658	0.39659
FEZ1	-0.088248	0.27487	-0.0996549	0.217306
RORA	-0.0864773	0.284653	-0.103048	0.201974
MICU1	0.0861063	0.286732	0.077359	0.338693
TAGLN	-0.084849	0.293854	-0.079706	0.324197
HP	0.0847863	0.294212	0.0998396	0.21645
MANBA	0.084339	0.296775	0.0782156	0.333356
GPR89B	0.0836563	0.300717	0.0866158	0.28388
C19orf38	0.0824979	0.307483	0.0942239	0.243542
CD160	-0.0824005	0.308057	-0.0936906	0.246233
SH2D1A	-0.0822179	0.309133	-0.0816259	0.312642
SAMD3	-0.0797607	0.323864	-0.0573424	0.478503
VNN2	0.0788438	0.329475	0.095497	0.237203
FES	0.0738101	0.361381	0.0709042	0.380645
ELOVL6	-0.071002	0.379987	-0.0955024	0.237176
SPN	0.0704531	0.38369	0.0818691	0.311197
OSBPL5	-0.0697018	0.388795	-0.074494	0.356937
APOBEC3H	-0.0675747	0.403468	-0.0478656	0.554228
FAIM	0.0656185	0.417248	0.0411301	0.611358
NECAB1	-0.0645962	0.424557	-0.0223519	0.782502
CCL4	-0.0645453	0.424922	-0.0718417	0.374363
SERPINB10	0.0636671	0.431263	0.052618	0.515539
MAP6	-0.0633245	0.433751	-0.0814606	0.313626
ADA	-0.0622875	0.441333	-0.0833387	0.302562
FYN	0.0615081	0.447081	0.0381985	0.637005
HSPH1	-0.0613054	0.448582	-0.110465	0.171206
PTGDS	-0.0612567	0.448943	-0.07564	0.349567
TOM1	-0.0601415	0.457259	-0.0190497	0.814001
CKAP4	0.0594761	0.462261	0.120875	0.13408
LYAR	-0.0585945	0.468935	-0.0610001	0.450849
METTL6	-0.0583566	0.470745	-0.0835437	0.30137
TNFRSF21	-0.0580176	0.473331	-0.0278689	0.730678
MIR9.3	-0.056633	0.483971	-0.0893121	0.269101
MRPL54	-0.0557888	0.490521	-0.0797869	0.323705
PRF1	-0.0547863	0.498361	-0.0541704	0.503209
HOPX	-0.0543511	0.501784	-0.0737302	0.361903
PRKCH	-0.0519719	0.520716	-0.0706313	0.382486
STK39	-0.051949	0.5209	-0.0770134	0.340862
SH2D1B	-0.0515539	0.524079	-0.0742964	0.358218
SMARCD3	0.0503248	0.534033	0.0361237	0.655422
FBXW11	-0.0488737	0.545905	-0.0405914	0.616037
CX3CR1	-0.0475314	0.557	-0.046041	0.569446
MVP	-0.046451	0.566009	-0.0247713	0.759642
GAPDH	0.0463297	0.567025	0.0438119	0.588302
NCF4	0.046022	0.569606	0.0585029	0.469631
KIAA0319	0.045929	0.570387	0.0170382	0.833338
CHCHD2	-0.0451835	0.576666	-0.11717	0.146516
CACNA1G	-0.0416784	0.606612	-0.0357129	0.659094
MATK	0.0400568	0.620695	0.00309669	0.969495
MAPRE3	-0.0399041	0.622029	-0.0580983	0.472714
HLTF	0.0397393	0.623469	-0.0341584	0.673062
CCL4L2	-0.0392838	0.627458	-0.0294675	0.715875
TTC38	-0.0377773	0.640727	-0.03143	0.697846
PKM	-0.0363862	0.653081	-0.0255317	0.752499
LRRFIP2	0.0362712	0.654106	0.0680108	0.400433
FBN2	-0.0352939	0.662848	-0.0465	0.565599
CD8A	-0.0340983	0.673604	0.0154852	0.848337
MS4A7	0.0338432	0.675908	-0.0137836	0.864834
CDKN1C	-0.0338128	0.676183	-0.0528593	0.513612
CYP1B1	-0.0313841	0.698266	-0.113589	0.159343
H1F0	0.0311523	0.700388	0.0688162	0.394864
CITED4	0.0299411	0.711509	0.0689413	0.394004
IMPDH1	-0.024881	0.75861	-0.0232342	0.774143
ATP8B4	0.0246338	0.760936	0.0208447	0.796838
GNLY	-0.0233402	0.773139	-0.0290824	0.719432
ZFYVE21	-0.0187623	0.816757	0.0149456	0.853562
EDEM2	0.0181675	0.822468	-0.0374394	0.643719
STRN4	-0.0167919	0.835713	0.0131675	0.870822
SLC9A1	-0.0164143	0.839357	-0.00832971	0.918069
BATF3	-0.015509	0.848107	-0.0358439	0.657923
TFE3	-0.0106619	0.895247	0.0453609	0.575169
TTYH3	0.0106523	0.89534	0.0176746	0.827208
NDUFB2	0.0104251	0.89756	-0.0153445	0.849699
KLRB1	-0.010424	0.897571	-0.0396698	0.624077
PIM3	0.0102352	0.899416	0.0163498	0.839979
RFX2	0.00895491	0.911943	-0.0131859	0.870643
ATM	-0.00869237	0.914515	-0.0278791	0.730584
IL2RB	-0.00864166	0.915012	-0.0359316	0.657139
ZYX	-0.00827789	0.918577	0.0151323	0.851754
ACOT7	0.00747261	0.926474	0.0381723	0.637236
AKR1C4	-0.00742318	0.926959	-0.0356239	0.659891
MSRB3	0.00638898	0.937113	0.0145251	0.857638
TBC1D31	0.00524916	0.948315	0.00819643	0.919376
MAPK3	0.00479094	0.952821	-0.0122718	0.879541
STAT4	0.00446965	0.955982	-0.0394367	0.626118
CDK7	0.0032764	0.967726	-0.0188622	0.815799
GAS7	0.00279891	0.972427	-0.00463846	0.954321
KLRD1	0.00238306	0.976523	-0.0119432	0.882743
NPC1	0.00179827	0.982283	-0.0494619	0.541076
HAX1	-0.000659437	0.993503	0.0316138	0.696166
RNASEK	0.000256225	0.997475	0.0259482	0.748595

## Sheet: BD_corr_DEGs_panss_general
Gene	correlation	adj,pvalue,x	rho	adj,pvalue,y
CLDN10	0.2132	0.00773259	0.19517	0.0149484
CMKLR1	-0.195468	0.0147928	-0.172737	0.0316075
ERBB2	-0.185554	0.0208033	-0.19691	0.0140588
PRSS23	-0.184939	0.021237	-0.181035	0.0241785
OLFM4	0.181831	0.0235517	0.143264	0.0753439
NKG7	-0.176088	0.0284019	-0.142864	0.0761699
RHOC	-0.167982	0.0366811	-0.112853	0.162081
APOBEC3G	-0.167655	0.0370531	-0.125875	0.118603
IFNG	-0.166902	0.0379244	-0.102215	0.205663
PDGFD	-0.166533	0.0383564	-0.187951	0.0191839
GZMB	-0.162428	0.0434584	-0.188555	0.0187934
LYPD2	-0.161862	0.0442044	-0.139267	0.083941
AZU1	0.160275	0.0463548	0.165364	0.0397552
TOGARAM2	-0.158447	0.0489372	-0.194913	0.015084
PTPN4	-0.157301	0.0506171	-0.169087	0.0354441
HDDC2	-0.156487	0.0518391	-0.143183	0.0755099
PTGDR	-0.15466	0.0546702	-0.126789	0.115931
CEACAM6	0.151661	0.059593	0.123755	0.124987
ZNF235	-0.151636	0.0596358	-0.0958865	0.235286
FASLG	-0.151315	0.0601831	-0.162239	0.0437074
ITGB1BP1	-0.150363	0.0618349	-0.159348	0.04765
PTRH1	-0.147496	0.0670303	-0.0904243	0.263159
AKR1C3	-0.14429	0.0732549	-0.185297	0.0209832
CEACAM8	0.143368	0.0751295	0.12982	0.1074
OLR1	0.142593	0.076735	0.143096	0.0756887
S1PR5	-0.141876	0.0782438	-0.131065	0.104043
FGFBP2	-0.141845	0.0783095	-0.13326	0.098326
DEFA4	0.141254	0.0795729	0.134941	0.0941178
SAMD3	-0.135297	0.0932456	-0.133721	0.0971576
RORA	-0.135056	0.0938345	-0.147149	0.0676818
CCNY	0.134911	0.0941897	0.120095	0.136628
CLIC3	-0.132888	0.0992774	-0.146861	0.0682274
SBK1	-0.130902	0.10448	-0.110528	0.170961
CCL4	-0.130727	0.104947	-0.148606	0.0649773
ADGRG1	-0.126718	0.116136	-0.117916	0.143945
LINC01278	-0.126532	0.116678	-0.114426	0.156273
ZNF438	0.126526	0.116696	0.070932	0.380458
BPI	0.125944	0.118399	0.11168	0.166517
SLPI	0.123828	0.124763	0.131342	0.103307
NKIRAS2	0.123256	0.12653	0.140891	0.080357
NLGN3	0.121819	0.131048	0.0457827	0.571616
CAMP	0.120191	0.136315	0.107325	0.183779
CYTH4	0.115858	0.151119	0.111809	0.166026
CEP78	-0.115801	0.151322	-0.109121	0.176506
ADGRE1	0.115259	0.15326	0.12446	0.122836
ELANE	0.113734	0.158808	0.0952103	0.23862
CTSG	0.113716	0.158873	0.0811409	0.315536
CX3CR1	-0.112975	0.161625	-0.124408	0.122994
PYHIN1	-0.111715	0.166384	-0.12364	0.125341
FAR2	0.110663	0.170434	0.0744406	0.357283
MPO	0.1101	0.172635	0.112864	0.162039
FEZ1	-0.109947	0.173235	-0.117805	0.144325
GZMA	-0.106166	0.188586	-0.0876082	0.278378
PACSIN1	-0.105918	0.189627	-0.0695128	0.390085
CCL4L2	-0.105848	0.189919	-0.102112	0.20612
PRF1	-0.10502	0.193428	-0.108515	0.178936
KIAA0319	0.104971	0.193636	0.0562163	0.487198
NCALD	-0.103236	0.201145	-0.0777704	0.336123
TIMM21	-0.103141	0.201565	-0.0753559	0.351386
LTF	0.103057	0.201931	0.0970813	0.229476
DEFA1	0.101721	0.207876	0.109544	0.174827
MICU1	0.100095	0.215274	0.0858364	0.288252
AP4B1	-0.0996419	0.217366	-0.134873	0.0942834
OSBPL5	-0.0990828	0.21997	-0.108351	0.179597
SH2D1B	-0.0964123	0.232717	-0.124375	0.123093
PTGDS	-0.0951077	0.239129	-0.118807	0.140916
PCID2	-0.0948199	0.24056	-0.107939	0.181268
RAB31	0.0943073	0.243123	0.0522747	0.518287
FES	0.0930519	0.249481	0.0731684	0.365582
PLEKHF1	-0.0928008	0.250767	-0.071488	0.376725
MMP8	0.0920488	0.254644	0.127933	0.11265
SH2D1A	-0.090248	0.264095	-0.0649791	0.421811
KLHL5	0.0898789	0.266062	0.0915104	0.257445
PI3	0.0884268	0.273894	0.102855	0.202821
SLC2A5	0.0878289	0.277164	0.0629897	0.436191
CD160	-0.0873988	0.279533	-0.113196	0.1608
C19orf38	0.086908	0.282252	0.0646631	0.424076
MRPL54	-0.0860656	0.286961	-0.0954756	0.237308
DUSP5	-0.0850567	0.292669	-0.0697525	0.388449
HOPX	-0.0847288	0.294541	-0.102916	0.202555
TGFBR3	-0.0827188	0.306185	-0.077337	0.338831
METTL6	-0.0793325	0.326477	-0.123852	0.124691
MYOF	-0.079288	0.326749	-0.128791	0.11024
NCF4	0.0788843	0.329226	0.0690478	0.393272
AKR1C4	-0.0772499	0.339377	-0.0803699	0.320171
IL2RB	-0.0761675	0.346207	-0.0924038	0.252809
MANBA	0.0757474	0.348882	0.0764195	0.34461
TCN1	0.0728891	0.36742	0.0184411	0.81984
ELOVL6	-0.0718514	0.374298	-0.10516	0.192833
OSCAR	0.0692686	0.391757	0.0918347	0.255755
GAPDH	0.0657873	0.416047	0.0512505	0.526528
FYN	0.0652294	0.420021	0.0593667	0.463087
RFX2	0.0630347	0.435863	0.0212361	0.793108
KLRD1	-0.0628795	0.436996	-0.100728	0.21237
HLTF	0.0627279	0.438104	-0.0261069	0.74711
LRRC26	-0.0623379	0.440963	-0.0511958	0.52697
NECAB1	-0.0622233	0.441805	-0.0200637	0.804294
SLC44A1	0.0615258	0.44695	0.00982811	0.903397
ADA	-0.0604691	0.454807	-0.059331	0.463356
EDEM2	0.057124	0.480183	-0.0051749	0.949045
SMARCD3	0.0568782	0.482077	0.0283912	0.72583
SPN	0.05593	0.489423	0.0644082	0.425909
MAP6	-0.053825	0.505939	-0.0762396	0.34575
HAX1	-0.0525249	0.516284	-0.000773383	0.99238
GNLY	-0.052026	0.520282	-0.0791886	0.327358
LYAR	-0.0515934	0.523762	-0.0540748	0.503964
TTYH3	0.0487799	0.546677	0.0526978	0.514902
SIDT2	-0.0471371	0.56028	-0.0153758	0.849396
PRKCH	-0.0465359	0.565299	-0.0276925	0.732318
TTC38	-0.0464164	0.566299	-0.0402635	0.618892
SHD	-0.0462533	0.567665	0.0455053	0.573951
CYP1B1	-0.046045	0.569412	-0.148169	0.0657784
GPR89B	0.0442726	0.584381	0.0313727	0.698371
APOBEC3H	-0.043029	0.594992	-0.062962	0.436393
MAPK3	0.0419985	0.603849	0.0168578	0.835078
TOM1	-0.0414077	0.608954	-0.0360745	0.655862
PIM3	0.0392923	0.627383	0.0295457	0.715153
ZYX	0.0385885	0.633567	0.0568015	0.482669
STK39	-0.0380175	0.638604	-0.0432872	0.592781
FBXW11	-0.0330526	0.683067	-0.0173103	0.830716
FBN2	-0.0316419	0.69591	-0.0575773	0.476701
CHCHD2	-0.0299977	0.710989	-0.0871831	0.280726
CKAP4	0.0280197	0.729277	0.0704913	0.383432
NPC1	-0.0264543	0.743861	-0.079645	0.324569
CD8A	0.0263131	0.745181	0.0930001	0.249746
ACOT7	-0.0251599	0.755989	-0.0114423	0.887628
H1F0	0.0233093	0.773432	0.0251124	0.756435
MIR9.3	-0.0232861	0.773652	-0.0471414	0.560244
MSRB3	-0.022192	0.784019	-0.0298028	0.712784
SERPINB10	-0.0219232	0.786571	-0.0294136	0.716372
ATM	-0.021073	0.794662	-0.0188335	0.816074
VNN2	0.0199248	0.805622	0.00811164	0.920207
TFE3	0.0190515	0.813983	0.0322993	0.689913
GAS7	0.018556	0.818737	0.0174227	0.829633
STAT4	-0.0183479	0.820735	-0.0553008	0.494329
MS4A7	-0.0166653	0.836935	-0.0911169	0.259505
MS4A3	0.0164273	0.839232	0.00742623	0.926929
KLRB1	-0.0145327	0.857564	-0.0258411	0.749599
TAGLN	-0.0141338	0.861434	-0.0209543	0.795793
IMPDH1	0.0139046	0.863659	0.00197774	0.980515
SLC9A1	0.0123504	0.878775	-0.00516705	0.949122
CACNA1G	-0.0112707	0.889302	0.0062797	0.938186
ATP8B4	0.0101239	0.900504	0.00241211	0.976237
LRRFIP2	0.00892437	0.912243	0.033513	0.678894
STRN4	0.00809484	0.920372	0.0339368	0.675062
TBC1D31	0.00741136	0.927075	0.0125084	0.877237
ZFYVE21	-0.0070897	0.930232	0.0161334	0.84207
NDUFB2	-0.00708224	0.930305	-0.0268328	0.740326
MVP	-0.00668391	0.934216	0.00646784	0.936338
FAIM	0.00617803	0.939185	-0.00470983	0.953619
MATK	-0.00551098	0.945741	-0.0333891	0.680016
HSPH1	0.00416384	0.958991	-0.0580251	0.473273
CDK7	-0.00406883	0.959926	-0.012127	0.880952
CDKN1C	0.00391016	0.961487	-0.024577	0.76147
RNASEK	-0.00389734	0.961613	0.0154777	0.84841
MAPRE3	-0.00203136	0.979987	-0.0101778	0.899977
PKM	-0.00110225	0.98914	-2.98689e-05	0.999706
HP	-0.00080131	0.992105	0.00190911	0.981191
TNFRSF21	0.000729608	0.992811	0.039701	0.623804
CITED4	-0.000673135	0.993368	0.0207709	0.797542
BATF3	-0.000114087	0.998876	-0.0248727	0.758689

## Sheet: BD_corr_DEGs_panss_negative
Gene	correlation	adj,pvalue,x	rho	adj,pvalue,y
HDDC2	-0.244209	0.00212419	-0.0636662	0.43127
SIDT2	-0.215093	0.00700632	-0.0131828	0.870673
ITGB1BP1	-0.210669	0.00829577	-0.0512726	0.52635
MS4A3	0.210441	0.0083675	0.035503	0.660973
PI3	0.210209	0.00844116	-0.0032099	0.968381
AZU1	0.207699	0.00950767	0.199825	0.012672
DEFA4	0.206626	0.0096537	0.176276	0.0282306
CAMP	0.204138	0.0108399	0.176904	0.027665
SLC2A5	0.201713	0.0118393	0.168975	0.0355676
TCN1	0.20011	0.0122569	0.0666557	0.409907
TAGLN	-0.19934	0.0126021	0.0307065	0.704474
ELANE	0.199408	0.0128628	0.187744	0.0193194
OLR1	0.198039	0.0132043	0.159101	0.048
CEACAM6	0.196878	0.0140745	0.193005	0.0161235
LTF	0.18505	0.0207394	0.113703	0.158924
OLR1	0.182325	0.0231699	0.159101	0.048
LYPD2	-0.179864	0.0246534	-0.17162	0.0327426
AZU1	0.178289	0.0259612	0.199825	0.012672
CTSG	0.178692	0.0261066	0.169351	0.035154
CYP1B1	-0.175698	0.0287604	-0.196461	0.014284
DEFA4	0.173695	0.0306616	0.176276	0.0282306
DEFA1	0.171429	0.0323712	0.157106	0.0509065
SHD	-0.166783	0.0374367	-0.0527233	0.514698
PTPN4	-0.164035	0.0407365	-0.0756298	0.349633
LTF	0.164152	0.0412508	0.113703	0.158924
MIR9.3	-0.159506	0.047426	-0.139508	0.0834027
LRRC26	-0.158443	0.0482076	0.0393996	0.626443
GPR89B	0.157822	0.0491039	-0.00732896	0.927884
PRSS23	-0.157531	0.0495274	-0.0627344	0.438056
PTRH1	-0.15711	0.0501479	-0.116868	0.147565
CEACAM6	0.152935	0.0566466	0.193005	0.0161235
MMP8	0.152309	0.0576797	0.0685332	0.396816
CEACAM8	0.151267	0.0594307	0.145605	0.0706463
NCALD	-0.150942	0.0599869	-0.052619	0.515531
MPO	0.151173	0.0604283	0.129982	0.106961
VNN2	0.15046	0.061664	0.158818	0.048403
SLC44A1	0.149858	0.0618692	0.0521882	0.51898
CEACAM8	0.15032	0.061909	0.145605	0.0706463
SERPINB10	0.147076	0.0669252	0.0310661	0.701177
RHOC	-0.146941	0.0671777	-0.0742046	0.358814
OSCAR	0.14646	0.0680888	0.0565785	0.484392
METTL6	-0.146826	0.0682937	-0.161179	0.0451192
CCL4L2	0.146332	0.0683326	-0.0685818	0.39648
HP	0.145021	0.0717955	0.0725569	0.369614
SLC2A5	0.14413	0.0726386	0.168975	0.0355676
SH2D1A	-0.14285	0.0761984	-0.17363	0.0307252
TOM1	-0.140702	0.0797802	0.0807683	0.31777
DEFA1	0.140785	0.0805887	0.157106	0.0509065
OLFM4	0.140188	0.0818939	0.116436	0.149078
PTRH1	-0.138594	0.0854654	-0.116868	0.147565
CYP1B1	0.136281	0.089814	-0.196461	0.014284
ERBB2	-0.135919	0.090678	-0.0964987	0.232297
MMP8	0.135551	0.092625	0.0685332	0.396816
BPI	0.132106	0.101299	0.103526	0.199877
MS4A7	0.12994	0.10593	-0.00306506	0.969807
LYPD2	-0.129906	0.107167	-0.17162	0.0327426
MPO	0.129439	0.107296	0.129982	0.106961
HSPH1	-0.128852	0.11007	-0.132226	0.100988
PLEKHF1	-0.128377	0.110231	-0.0379908	0.638839
IMPDH1	-0.128291	0.110472	0.0467303	0.563673
TNFRSF21	-0.126905	0.114407	0.0328101	0.685268
SLPI	0.124042	0.124108	0.088039	0.276012
IL2RB	0.123469	0.124636	-0.0855017	0.290142
TOGARAM2	-0.1223	0.128271	-0.128275	0.111685
FAIM	0.121831	0.129751	0.057112	0.480275
PACSIN1	-0.120582	0.133761	-0.0108537	0.893373
NKIRAS2	0.120078	0.135407	0.074608	0.3562
ADA	-0.119636	0.138147	-0.0748371	0.354721
IFNG	-0.119285	0.139316	-0.104971	0.193639
TIMM21	-0.119106	0.139912	-0.125517	0.119665
NLGN3	0.117184	0.14515	0.0456762	0.572512
FAR2	0.1146	0.15429	0.020647	0.798724
ELANE	0.113622	0.15786	0.187744	0.0193194
LRRFIP2	0.112409	0.16375	0.151369	0.0600914
CLIC3	-0.111938	0.164152	-0.0150154	0.852886
PCID2	-0.110892	0.168155	-0.112917	0.161843
GZMB	-0.110533	0.169546	-0.035543	0.660616
CAMP	0.110285	0.17051	0.176904	0.027665
IFNG	-0.109394	0.174012	-0.104971	0.193639
TGFBR3	-0.108552	0.17737	-0.0405145	0.616706
MYOF	-0.10596	0.189449	-0.123608	0.12544
FASLG	-0.104485	0.194262	-0.103837	0.19852
LYAR	-0.103984	0.197886	-0.139127	0.0842563
SBK1	-0.102808	0.201554	-0.0874049	0.279499
TFE3	-0.102714	0.201972	0.0751429	0.352752
LINC01278	-0.102559	0.202656	-0.112672	0.16276
PDGFD	-0.102626	0.203837	-0.13833	0.0860666
SLPI	0.102091	0.204733	0.088039	0.276012
HP	0.102029	0.20501	0.0725569	0.369614
KLHL5	0.101049	0.209419	0.0635483	0.432125
FYN	0.0999169	0.214593	-0.0707343	0.38179
MAPRE3	-0.0990432	0.21865	0.019481	0.809868
CCL4L2	-0.099179	0.219521	-0.0685818	0.39648
MRPL54	-0.0985869	0.222299	-0.0871016	0.281178
AP4B1	-0.097811	0.224462	-0.113224	0.160695
CITED4	0.0967942	0.230863	0.0804146	0.319901
TCN1	0.0967849	0.230908	0.0666557	0.409907
CD8A	-0.0963188	0.233172	-0.0958439	0.235495
CCL4	0.095627	0.235031	-0.0617474	0.445311
KLRD1	0.0944995	0.240622	-0.0129986	0.872465
ZNF438	0.0937371	0.244455	0.061467	0.447385
SLC9A1	-0.09354	0.245452	0.0176849	0.82711
CCNY	0.0930176	0.24811	0.0710585	0.379607
HOPX	-0.0932478	0.248482	-0.122584	0.128625
TOGARAM2	-0.0919316	0.255252	-0.128275	0.111685
METTL6	0.091479	0.256054	-0.161179	0.0451192
STRN4	-0.0913928	0.256505	0.0792524	0.326968
PKM	-0.0913806	0.256568	0.09065	0.261965
CLDN10	0.0903813	0.263387	0.123732	0.12506
ADGRE1	0.0900531	0.263571	0.0226369	0.779798
PRKCH	-0.0892932	0.269202	-0.12532	0.120251
EDEM2	-0.089138	0.270039	-0.0605664	0.454081
S1PR5	-0.0887292	0.270684	-0.0543982	0.501413
STAT4	0.0885732	0.271531	-0.0979082	0.225515
PYHIN1	-0.0884369	0.273839	-0.107131	0.184578
CKAP4	0.0878043	0.27573	0.0654797	0.418236
CHCHD2	-0.0868087	0.282805	-0.159399	0.047578
ZYX	-0.0861758	0.284768	0.0152348	0.850761
CTSG	0.0861174	0.285095	0.169351	0.035154
DUSP5	-0.0841209	0.296453	-0.0288987	0.721131
APOBEC3G	-0.0836787	0.300587	-0.0585212	0.469492
CX3CR1	0.0832468	0.301518	-0.0427399	0.597471
ZNF438	0.0829604	0.30477	0.061467	0.447385
SHD	-0.081878	0.311145	-0.0527233	0.514698
BPI	0.0815278	0.311644	0.103526	0.199877
MATK	0.0814156	0.313894	-0.0160353	0.843018
AP4B1	-0.081313	0.314506	-0.113224	0.160695
NKG7	-0.0807371	0.316376	-0.0470621	0.560905
NDUFB2	0.0803536	0.318688	-0.0439563	0.587071
MAPK3	-0.0789878	0.32701	0.0185507	0.818788
FES	0.0792092	0.327232	0.0825031	0.307453
STK39	-0.0789724	0.328685	-0.101913	0.207011
MVP	-0.0777759	0.33451	-0.0078453	0.922818
OSBPL5	-0.0775401	0.335981	-0.0109788	0.892151
FBXW11	-0.0758243	0.348391	-0.0814237	0.313846
AKR1C4	0.075587	0.349906	0.00653972	0.935632
GZMA	-0.0747049	0.355574	-0.0977203	0.22641
OLFM4	0.0739063	0.359185	0.116436	0.149078
ELOVL6	-0.0736073	0.361137	-0.00309647	0.969497
RAB31	0.0732756	0.364879	0.0916404	0.256767
CLDN10	0.0729114	0.365707	0.123732	0.12506
APOBEC3H	-0.0728965	0.365805	-0.0226555	0.779623
MANBA	0.0724349	0.368857	0.0701498	0.385746
CMKLR1	-0.0720545	0.371383	-0.0440941	0.585899
ZNF235	-0.0720531	0.372955	0.00607386	0.940209
ACOT7	0.0715664	0.376201	0.102636	0.203792
CCL4	-0.0702762	0.384888	-0.0617474	0.445311
RORA	-0.0702151	0.385303	-0.09748	0.22756
MRPL54	0.0692595	0.390271	-0.0871016	0.281178
HOPX	0.0690695	0.391576	-0.122584	0.128625
MICU1	0.0686209	0.394666	0.0413112	0.609789
PCID2	-0.0683906	0.397801	-0.112917	0.161843
MAP6	-0.068033	0.398739	-0.0888785	0.271441
H1F0	0.0665038	0.410977	0.137129	0.0888551
NECAB1	-0.0662986	0.412426	0.00224063	0.977925
HDDC2	-0.0656998	0.416669	-0.0636662	0.43127
PI3	0.0642329	0.427172	-0.0032099	0.968381
DUSP5	-0.0641169	0.428009	-0.0288987	0.721131
HSPH1	-0.0634557	0.431293	-0.132226	0.100988
NCALD	-0.0634779	0.432636	-0.052619	0.515531
ERBB2	-0.0632757	0.434107	-0.0964987	0.232297
NPC1	0.062832	0.435844	-0.0412385	0.610418
SERPINB10	0.062859	0.437146	0.0310661	0.701177
OSBPL5	0.0624963	0.439801	-0.0109788	0.892151
SBK1	-0.0623271	0.441043	-0.0874049	0.279499
PTPN4	-0.0618602	0.444479	-0.0756298	0.349633
STAT4	-0.0600281	0.458109	-0.0979082	0.225515
ZFYVE21	-0.0593375	0.463307	-0.0342741	0.672019
RHOC	-0.0587329	0.467884	-0.0742046	0.358814
C19orf38	0.0584787	0.468362	0.0142383	0.86042
TOM1	0.0582453	0.471593	0.0807683	0.31777
CDKN1C	-0.0574909	0.477363	-0.0463525	0.566834
CACNA1G	-0.0559923	0.488938	-0.0499164	0.537361
SLC44A1	0.0559862	0.488985	0.0521882	0.51898
CD8A	-0.0547711	0.497075	-0.0958439	0.235495
PTGDS	0.0542072	0.502919	0.0282387	0.727245
SPN	0.0536613	0.505847	0.0244387	0.762773
FBN2	-0.0534672	0.508776	0.000737815	0.99273
ATP8B4	0.0532474	0.509139	-0.00204813	0.979822
PIM3	-0.0533639	0.509595	-0.0294507	0.71603
NDUFB2	-0.0528751	0.513486	-0.0439563	0.587071
TFE3	0.0525641	0.51597	0.0751429	0.352752
CYTH4	0.0520227	0.518944	0.0181478	0.822657
CDKN1C	-0.0507066	0.529587	-0.0463525	0.566834
PTGDS	-0.0504697	0.531515	0.0282387	0.727245
CD160	-0.0500802	0.534692	-0.0781312	0.333879
TIMM21	-0.0499821	0.535493	-0.125517	0.119665
IMPDH1	0.0500736	0.536079	0.0467303	0.563673
VNN2	0.0495942	0.538668	0.158818	0.048403
GAPDH	0.049564	0.540241	0.066088	0.413916
ITGB1BP1	-0.0494857	0.540882	-0.0512726	0.52635
TGFBR3	-0.0491958	0.543258	-0.0405145	0.616706
SPN	0.0488328	0.546241	0.0244387	0.762773
HAX1	0.0487342	0.547053	0.0251342	0.75623
FYN	-0.0482493	0.551052	-0.0707343	0.38179
ATM	-0.0478168	0.554632	-0.0821137	0.309749
SMARCD3	0.047657	0.554665	0.0315789	0.696485
ATM	0.0470662	0.559589	-0.0821137	0.309749
LINC01278	-0.0469633	0.561728	-0.112672	0.16276
RFX2	-0.0465537	0.56515	-0.00423764	0.958265
FEZ1	-0.0463615	0.565489	-0.0526447	0.515326
AKR1C3	-0.0462396	0.566513	-0.0085374	0.916034
NKIRAS2	0.0458081	0.571402	0.074608	0.3562
MATK	0.0451684	0.575546	-0.0160353	0.843018
RORA	0.0450958	0.576161	-0.09748	0.22756
PRSS23	-0.0444981	0.582467	-0.0627344	0.438056
CACNA1G	-0.0437529	0.587586	-0.0499164	0.537361
KLHL5	0.0436182	0.589954	0.0635483	0.432125
GAS7	-0.0435015	0.59095	0.00453424	0.955346
STRN4	0.0433191	0.592509	0.0792524	0.326968
RNASEK	0.0430958	0.59442	0.0335598	0.678471
MSRB3	0.0425425	0.599166	0.0745104	0.356832
CLIC3	0.0421159	0.602837	-0.0150154	0.852886
FAIM	0.0419018	0.604683	0.057112	0.480275
APOBEC3G	0.0416744	0.605469	-0.0585212	0.469492
APOBEC3H	-0.0418032	0.605534	-0.0226555	0.779623
BATF3	-0.0415762	0.607496	-0.0656401	0.417094
MVP	-0.0401189	0.620154	-0.0078453	0.922818
SLC9A1	0.0399997	0.621194	0.0176849	0.82711
KIAA0319	-0.0395067	0.624374	-0.0216311	0.789349
CEP78	-0.0392946	0.627364	-0.0426817	0.59797
ZNF235	-0.0388725	0.629952	0.00607386	0.940209
SH2D1A	0.0386904	0.631558	-0.17363	0.0307252
CMKLR1	-0.0387604	0.632055	-0.0440941	0.585899
HAX1	0.038258	0.635377	0.0251342	0.75623
GNLY	0.0372708	0.645213	0.0326813	0.686439
CX3CR1	-0.0365737	0.65141	-0.0427399	0.597471
PACSIN1	-0.0355747	0.660332	-0.0108537	0.893373
AKR1C4	0.0354064	0.660801	0.00653972	0.935632
ADGRG1	-0.0348679	0.665648	-0.0744371	0.357306
MAPK3	0.0344179	0.670722	0.0185507	0.818788
PDGFD	-0.0340936	0.67264	-0.13833	0.0860666
MANBA	0.0332776	0.681026	0.0701498	0.385746
TTC38	-0.0325342	0.686808	-0.0436241	0.589903
RAB31	0.0324012	0.688022	0.0916404	0.256767
CKAP4	0.0321479	0.691293	0.0654797	0.418236
RFX2	-0.0313672	0.697482	-0.00423764	0.958265
EDEM2	0.0312902	0.698189	-0.0605664	0.454081
TTYH3	-0.0311084	0.699858	0.0221648	0.784277
ADA	0.0309814	0.701025	-0.0748371	0.354721
IL2RB	-0.030689	0.704635	-0.0855017	0.290142
RNASEK	-0.0297219	0.712633	0.0335598	0.678471
CDK7	0.0293429	0.71614	-0.0532033	0.510872
FAR2	0.0291873	0.718462	0.020647	0.798724
C19orf38	0.0277706	0.731592	0.0142383	0.86042
ADGRE1	-0.0273679	0.735339	0.0226369	0.779798
CD160	-0.0270184	0.738595	-0.0781312	0.333879
ADGRG1	-0.0269274	0.739443	-0.0744371	0.357306
NKG7	-0.0268141	0.740501	-0.0470621	0.560905
AKR1C3	0.0264708	0.743707	-0.0085374	0.916034
KLRB1	-0.0256865	0.751047	-0.0542192	0.502824
CEP78	-0.0253655	0.75328	-0.0426817	0.59797
PRF1	0.0250143	0.757357	-0.0417684	0.605834
TNFRSF21	-0.0248189	0.759195	0.0328101	0.685268
MYOF	-0.0245114	0.761333	-0.123608	0.12544
LRRC26	0.0244901	0.762289	0.0393996	0.626443
SH2D1B	0.0236966	0.769772	-0.0432092	0.593449
FGFBP2	-0.0228441	0.777127	-0.0235626	0.771038
TTYH3	-0.0221311	0.784597	0.0221648	0.784277
MS4A7	-0.0220459	0.785406	-0.00306506	0.969807
NPC1	-0.0215613	0.790013	-0.0412385	0.610418
GAPDH	-0.0214543	0.790363	0.066088	0.413916
CDK7	-0.0207214	0.798014	-0.0532033	0.510872
FASLG	-0.0192009	0.812551	-0.103837	0.19852
GAS7	0.0189224	0.814627	0.00453424	0.955346
NLGN3	0.0187857	0.816532	0.0456762	0.572512
MIR9.3	0.0184876	0.818813	-0.139508	0.0834027
MSRB3	0.0174905	0.828429	0.0745104	0.356832
KLRB1	0.0165094	0.837918	-0.0542192	0.502824
FES	-0.0160729	0.842146	0.0825031	0.307453
CCNY	0.0159944	0.843414	0.0710585	0.379607
LRRFIP2	-0.0145771	0.856671	0.151369	0.0600914
MAP6	-0.0142148	0.860648	-0.0888785	0.271441
GPR89B	-0.0131391	0.871099	-0.00732896	0.927884
GZMB	-0.0131296	0.871191	-0.035543	0.660616
FBXW11	-0.0130294	0.87175	-0.0814237	0.313846
LYAR	0.0125293	0.876634	-0.139127	0.0842563
H1F0	-0.0121275	0.88056	0.137129	0.0888551
STK39	-0.0108597	0.892968	-0.101913	0.207011
NCF4	-0.0104116	0.897359	0.0307019	0.704516
ZFYVE21	0.010374	0.897727	-0.0342741	0.672019
GNLY	-0.0103146	0.89831	0.0326813	0.686439
NCF4	0.00991951	0.902503	0.0307019	0.704516
TTC38	0.00984428	0.903239	-0.0436241	0.589903
KLRD1	0.00904274	0.911083	-0.0129986	0.872465
PIM3	0.00883812	0.912804	-0.0294507	0.71603
NECAB1	-0.00810631	0.919999	0.00224063	0.977925
SIDT2	-0.0078967	0.922314	-0.0131828	0.870673
HLTF	0.00744316	0.926524	-0.0477197	0.555437
PRKCH	0.00739133	0.927035	-0.12532	0.120251
BATF3	-0.00702643	0.930628	-0.0656401	0.417094
PTGDR	-0.00670112	0.933832	-0.0650995	0.420949
FEZ1	-0.00653169	0.935711	-0.0526447	0.515326
OSCAR	0.00610897	0.939864	0.0565785	0.484392
CYTH4	0.00595784	0.941349	0.0181478	0.822657
FBN2	0.00510826	0.949536	0.000737815	0.99273
PLEKHF1	0.00487624	0.951982	-0.0379908	0.638839
FGFBP2	-0.00438697	0.956795	-0.0235626	0.771038
HLTF	-0.00433779	0.957279	-0.0477197	0.555437
ZYX	0.00422965	0.958343	0.0152348	0.850761
MS4A3	0.00401078	0.960497	0.035503	0.660973
PRF1	0.00393886	0.961078	-0.0417684	0.605834
ATP8B4	-0.00376449	0.962921	-0.00204813	0.979822
CHCHD2	0.00353712	0.965045	-0.159399	0.047578
TBC1D31	0.00338951	0.966503	-0.0274678	0.734409
TBC1D31	-0.00322539	0.968228	-0.0274678	0.734409
MAPRE3	-0.00290997	0.971334	0.019481	0.809868
GZMA	-0.00218848	0.978369	-0.0977203	0.22641
SAMD3	-0.00192851	0.981	-0.0103932	0.897872
TAGLN	0.00183176	0.981953	0.0307065	0.704474
KIAA0319	-0.0017371	0.982885	-0.0216311	0.789349
S1PR5	0.0017369	0.982887	-0.0543982	0.501413
PTGDR	-0.00157552	0.984477	-0.0650995	0.420949
PYHIN1	0.00155124	0.984666	-0.107131	0.184578
SMARCD3	-0.00140077	0.986199	0.0315789	0.696485
ACOT7	-0.00119706	0.988167	0.102636	0.203792
CITED4	-0.00116255	0.988508	0.0804146	0.319901
SH2D1B	-0.000529032	0.99477	-0.0432092	0.593449
PKM	-0.000473257	0.995337	0.09065	0.261965
ELOVL6	0.000309844	0.996947	-0.00309647	0.969497
SAMD3	0.000277363	0.997258	-0.0103932	0.897872
MICU1	0.000277798	0.997263	0.0413112	0.609789

## Sheet: BD_corr_DEGs_panss_positive
Gene	correlation	adj,pvalue,x	rho	adj,pvalue,y
HDDC2	-0.244209	0.00212419	-0.165991	0.0383644
SIDT2	-0.215093	0.00700632	-0.188788	0.0182622
ITGB1BP1	-0.210669	0.00829577	-0.228322	0.00414689
MS4A3	0.210441	0.0083675	0.166878	0.0373278
PI3	0.210209	0.00844116	0.15973	0.0463948
DEFA4	0.206626	0.0096537	0.186926	0.0194622
TCN1	0.20011	0.0122569	0.130223	0.105164
TAGLN	-0.19934	0.0126021	-0.146453	0.0681022
OLR1	0.198039	0.0132043	0.194635	0.0149012
LTF	0.18505	0.0207394	0.18423	0.0213199
LYPD2	-0.179864	0.0246534	-0.139132	0.083235
AZU1	0.178289	0.0259612	0.20487	0.0103021
DEFA1	0.171429	0.0323712	0.172239	0.0315506
SHD	-0.166783	0.0374367	-0.0628707	0.435561
PTPN4	-0.164035	0.0407365	-0.14508	0.0707542
LRRC26	-0.158443	0.0482076	-0.147216	0.066662
GPR89B	0.157822	0.0491039	0.0978507	0.224273
PRSS23	-0.157531	0.0495274	-0.151911	0.0583433
PTRH1	-0.15711	0.0501479	-0.137625	0.0866625
CEACAM6	0.152935	0.0566466	0.125915	0.117285
MMP8	0.152309	0.0576797	0.0991571	0.218117
CEACAM8	0.151267	0.0594307	0.138888	0.0837819
NCALD	-0.150942	0.0599869	-0.177462	0.0266711
SLC44A1	0.149858	0.0618692	0.104999	0.192064
SERPINB10	0.147076	0.0669252	0.0964336	0.231087
RHOC	-0.146941	0.0671777	-0.10809	0.17923
OSCAR	0.14646	0.0680888	0.0865747	0.282536
CCL4L2	0.146332	0.0683326	0.0953033	0.236627
SLC2A5	0.14413	0.0726386	0.0070969	0.929934
TOM1	-0.140702	0.0797802	-0.111888	0.164345
CYP1B1	0.136281	0.089814	0.0761639	0.344654
ERBB2	-0.135919	0.090678	-0.142446	0.0760792
MS4A7	0.12994	0.10593	0.0681411	0.397988
MPO	0.129439	0.107296	0.112357	0.162572
PLEKHF1	-0.128377	0.110231	-0.120018	0.135604
IMPDH1	-0.128291	0.110472	-0.136197	0.0900123
TNFRSF21	-0.126905	0.114407	-0.0813092	0.312948
IL2RB	0.123469	0.124636	0.0850289	0.291251
TOGARAM2	-0.1223	0.128271	-0.140269	0.0807207
FAIM	0.121831	0.129751	0.046157	0.567207
PACSIN1	-0.120582	0.133761	-0.186456	0.0197752
NKIRAS2	0.120078	0.135407	0.0881005	0.274107
NLGN3	0.117184	0.14515	0.126097	0.116754
FAR2	0.1146	0.15429	0.0498144	0.536865
ELANE	0.113622	0.15786	0.127881	0.111626
CLIC3	-0.111938	0.164152	-0.106651	0.185123
PCID2	-0.110892	0.168155	-0.116339	0.148094
GZMB	-0.110533	0.169546	-0.10453	0.194068
CAMP	0.110285	0.17051	0.0818231	0.309889
IFNG	-0.109394	0.174012	-0.0910375	0.258366
TGFBR3	-0.108552	0.17737	-0.112186	0.163217
FASLG	-0.104485	0.194262	-0.0868686	0.280899
SBK1	-0.102808	0.201554	-0.103967	0.196495
TFE3	-0.102714	0.201972	-0.0541893	0.501663
LINC01278	-0.102559	0.202656	-0.0873279	0.278354
SLPI	0.102091	0.204733	0.0986724	0.220387
HP	0.102029	0.20501	0.105708	0.189064
KLHL5	0.101049	0.209419	0.0900334	0.263676
FYN	0.0999169	0.214593	0.100683	0.21108
MAPRE3	-0.0990432	0.21865	-0.151191	0.0595605
AP4B1	-0.097811	0.224462	-0.110648	0.169097
CCL4	0.095627	0.235031	-0.0105731	0.895775
KLRD1	0.0944995	0.240622	0.0541807	0.501732
ZNF438	0.0937371	0.244455	0.0947759	0.239243
SLC9A1	-0.09354	0.245452	-0.0790928	0.326365
CCNY	0.0930176	0.24811	0.017465	0.828676
METTL6	0.091479	0.256054	0.0456049	0.571857
STRN4	-0.0913928	0.256505	-0.0820052	0.30881
PKM	-0.0913806	0.256568	-0.0845046	0.294247
ADGRE1	0.0900531	0.263571	0.102795	0.201613
S1PR5	-0.0887292	0.270684	-0.0703415	0.382891
STAT4	0.0885732	0.271531	0.056028	0.487238
CKAP4	0.0878043	0.27573	0.0571984	0.478174
ZYX	-0.0861758	0.284768	-0.094738	0.239432
CTSG	0.0861174	0.285095	0.0740378	0.358328
DUSP5	-0.0841209	0.296453	-0.0775324	0.336029
CX3CR1	0.0832468	0.301518	0.0355237	0.659748
BPI	0.0815278	0.311644	0.0932079	0.24714
NKG7	-0.0807371	0.316376	-0.0830175	0.302856
NDUFB2	0.0803536	0.318688	0.0632471	0.432812
MAPK3	-0.0789878	0.32701	-0.114794	0.153589
MVP	-0.0777759	0.33451	-0.0750216	0.351959
OSBPL5	-0.0775401	0.335981	-0.0908443	0.259382
OLFM4	0.0739063	0.359185	0.110828	0.168404
ELOVL6	-0.0736073	0.361137	-0.129733	0.106492
CLDN10	0.0729114	0.365707	0.0392359	0.626753
APOBEC3H	-0.0728965	0.365805	-0.0359931	0.655538
MANBA	0.0724349	0.368857	-0.0447433	0.579149
CMKLR1	-0.0720545	0.371383	-0.0444274	0.581835
MRPL54	0.0692595	0.390271	0.0124995	0.876924
HOPX	0.0690695	0.391576	0.000132183	0.998693
MICU1	0.0686209	0.394666	-0.0158307	0.844495
MAP6	-0.068033	0.398739	-0.0421833	0.601069
HSPH1	-0.0634557	0.431293	-0.0670968	0.405275
NPC1	0.062832	0.435844	-0.0201534	0.802806
C19orf38	0.0584787	0.468362	0.139153	0.0831883
CD8A	-0.0547711	0.497075	-0.0390162	0.628686
SPN	0.0536613	0.505847	0.0365919	0.650183
ATP8B4	0.0532474	0.509139	0.0603937	0.453896
CYTH4	0.0520227	0.518944	0.0270009	0.737935
CDKN1C	-0.0507066	0.529587	-0.0400879	0.61928
PTGDS	-0.0504697	0.531515	-0.0705882	0.381221
CD160	-0.0500802	0.534692	-0.0311595	0.699389
TIMM21	-0.0499821	0.535493	-0.0754709	0.349074
VNN2	0.0495942	0.538668	0.0379135	0.638426
SMARCD3	0.047657	0.554665	0.0630458	0.434281
ATM	0.0470662	0.559589	-0.0252623	0.754252
FEZ1	-0.0463615	0.565489	-0.0699437	0.385595
AKR1C3	-0.0462396	0.566513	-0.0741706	0.357464
MATK	0.0451684	0.575546	-0.0153524	0.849136
RORA	0.0450958	0.576161	-0.00850995	0.91603
CACNA1G	-0.0437529	0.587586	-0.0399232	0.620722
APOBEC3G	0.0416744	0.605469	0.000981739	0.990295
KIAA0319	-0.0395067	0.624374	-0.0896918	0.265499
ZNF235	-0.0388725	0.629952	-0.104749	0.193132
SH2D1A	0.0386904	0.631558	0.0422105	0.600833
HAX1	0.038258	0.635377	0.0993482	0.217228
AKR1C4	0.0354064	0.660801	-0.016705	0.836024
ADGRG1	-0.0348679	0.665648	-0.0610779	0.448789
PDGFD	-0.0340936	0.67264	-0.0217243	0.787786
TTC38	-0.0325342	0.686808	-0.0231829	0.77391
RAB31	0.0324012	0.688022	-0.0183109	0.820515
RFX2	-0.0313672	0.697482	-0.0658136	0.414337
EDEM2	0.0312902	0.698189	0.0189526	0.814336
TTYH3	-0.0311084	0.699858	-0.0221737	0.783504
ADA	0.0309814	0.701025	0.00971274	0.904214
RNASEK	-0.0297219	0.712633	-0.0464179	0.565016
CDK7	0.0293429	0.71614	-0.0138825	0.863432
CEP78	-0.0253655	0.75328	-0.0118051	0.883712
MYOF	-0.0245114	0.761333	-0.0231142	0.774562
FGFBP2	-0.0228441	0.777127	-0.0381112	0.636675
GAPDH	-0.0214543	0.790363	-0.0141178	0.861141
GAS7	0.0189224	0.814627	-0.0365842	0.650251
MIR9.3	0.0184876	0.818813	-0.0230395	0.775271
MSRB3	0.0174905	0.828429	-0.0351706	0.662922
KLRB1	0.0165094	0.837918	-0.0190446	0.813452
FES	-0.0160729	0.842146	0.0166156	0.836889
LRRFIP2	-0.0145771	0.856671	-0.044984	0.577109
FBXW11	-0.0130294	0.87175	-0.0187982	0.815823
LYAR	0.0125293	0.876634	0.0074495	0.926462
H1F0	-0.0121275	0.88056	-0.00986015	0.902768
STK39	-0.0108597	0.892968	-0.0549657	0.495545
NCF4	-0.0104116	0.897359	0.00241808	0.9761
ZFYVE21	0.010374	0.897727	-0.0446596	0.579861
GNLY	-0.0103146	0.89831	-0.0472463	0.558086
PIM3	0.00883812	0.912804	-0.0180664	0.822872
NECAB1	-0.00810631	0.919999	0.0420332	0.602365
HLTF	0.00744316	0.926524	-0.00482614	0.95232
PRKCH	0.00739133	0.927035	-0.05295	0.511511
BATF3	-0.00702643	0.930628	0.0171418	0.831799
PTGDR	-0.00670112	0.933832	-0.00579828	0.94273
FBN2	0.00510826	0.949536	-0.0380636	0.637097
PRF1	0.00393886	0.961078	-0.016211	0.840808
CHCHD2	0.00353712	0.965045	0.0282545	0.726241
TBC1D31	0.00338951	0.966503	-0.04686	0.561313
GZMA	-0.00218848	0.978369	-0.0103122	0.898334
PYHIN1	0.00155124	0.984666	-0.0118973	0.88281
ACOT7	-0.00119706	0.988167	0.00429413	0.957571
CITED4	-0.00116255	0.988508	0.0175205	0.82814
SH2D1B	-0.000529032	0.99477	0.00967524	0.904582
SAMD3	0.000277363	0.997258	-0.033593	0.677176

## Sheet: BD_corr_DEGs_aoo
Gene	correlation	adj,pvalue,x	rho	adj,pvalue,y
CMKLR1	0.26453	0.00350429	0.178357	0.0512948
KLRB1	-0.235633	0.00957518	-0.245617	0.00685118
SLPI	0.235384	0.00965408	0.165946	0.0700791
SERPINB10	0.232321	0.0106692	0.0731981	0.426894
MS4A3	0.225309	0.0133533	0.175354	0.0554064
TFE3	0.223466	0.0141497	0.204312	0.0251972
NCF4	0.222413	0.0146236	0.19251	0.0351596
TCN1	0.219709	0.0159029	0.13636	0.137529
RAB31	0.217271	0.0171387	0.123482	0.179055
PTGDS	0.214397	0.0187014	0.174241	0.0569989
PI3	0.211607	0.0203346	0.185487	0.0425318
ATP8B4	0.208475	0.0223132	0.121402	0.186546
CYP1B1	0.202183	0.0267915	0.0454487	0.622076
PRSS23	0.198554	0.0297068	0.131855	0.151128
LRRC26	-0.196441	0.0315252	-0.227796	0.0123406
HAX1	-0.194904	0.0329064	-0.185528	0.0424856
MSRB3	0.193068	0.0346233	0.141804	0.122359
SMARCD3	0.185228	0.0428269	0.158325	0.084146
SHD	-0.18305	0.0453744	-0.114482	0.213111
TTYH3	0.181831	0.0468549	0.185531	0.0424825
TAGLN	0.178276	0.0514021	0.160806	0.0793374
LRRFIP2	0.175306	0.0554751	0.190485	0.0371653
TBC1D31	-0.172529	0.0595202	-0.20143	0.0273756
MVP	0.164936	0.0718247	0.0984498	0.28472
ZFYVE21	0.164251	0.0730307	0.138807	0.130542
HP	0.161533	0.0779714	0.127739	0.164416
PACSIN1	-0.161165	0.0786604	-0.163499	0.074372
CDKN1C	0.160718	0.0795053	0.162943	0.0753751
CEACAM6	0.1586	0.083602	0.101401	0.270457
ZNF438	0.155782	0.0893134	0.0461885	0.616412
ADGRE1	0.151973	0.0975198	0.173894	0.0575016
MPO	0.148141	0.106368	0.118699	0.19662
SH2D1A	-0.145868	0.111903	-0.131268	0.152972
FAR2	0.145682	0.112367	0.163558	0.0742649
TTC38	0.143797	0.117142	0.109572	0.233526
MRPL54	-0.143402	0.118162	-0.178614	0.0509539
TNFRSF21	-0.14218	0.121361	-0.136718	0.136489
CD8A	-0.141071	0.124323	-0.199773	0.0286987
OSCAR	0.139813	0.12775	0.0684057	0.457861
APOBEC3H	0.137482	0.13429	0.0957016	0.298445
ZYX	0.136986	0.135715	0.176443	0.0538846
CKAP4	0.135631	0.139664	0.0265119	0.77378
ADGRG1	0.134337	0.143517	0.00331775	0.971311
CCNY	0.130732	0.154672	0.0673522	0.464832
CEACAM8	0.129444	0.15881	0.0656774	0.476032
CLDN10	-0.129068	0.160037	-0.0355905	0.699559
FAIM	-0.128654	0.16139	-0.0688017	0.455256
CACNA1G	-0.127487	0.16526	-0.12912	0.159867
FGFBP2	0.127163	0.166344	-0.0117527	0.898623
MIR9.3	-0.125984	0.170342	-0.117947	0.19949
GNLY	0.121589	0.185864	0.0927182	0.31383
ATM	-0.121379	0.186631	-0.178995	0.0504533
C19orf38	0.11858	0.197073	0.00527079	0.954438
MAPK3	0.117838	0.199908	0.06306	0.493824
TGFBR3	0.113652	0.216467	0.0394749	0.668603
GAS7	0.111644	0.224749	0.0504924	0.583914
TIMM21	-0.11163	0.224809	-0.152829	0.0956253
VNN2	0.111397	0.225782	0.0247964	0.788062
S1PR5	0.109809	0.23251	-0.00502707	0.956543
SAMD3	-0.109749	0.232764	-0.110246	0.230644
CYTH4	0.107133	0.24416	-0.00383093	0.966876
CDK7	-0.106105	0.248738	-0.127399	0.165552
BATF3	0.105677	0.250665	0.0933358	0.310604
RNASEK	0.103371	0.261212	0.0633302	0.491972
IMPDH1	0.103349	0.261312	0.0530926	0.56467
MANBA	0.103253	0.261759	-0.00210778	0.981772
AZU1	0.102447	0.26552	0.099564	0.279277
KLHL5	0.101751	0.268801	-0.0513318	0.577669
AKR1C3	0.101191	0.271457	0.0511478	0.579035
LYPD2	0.101176	0.271528	0.116989	0.203191
FBXW11	-0.100846	0.273103	-0.0787766	0.392412
GZMB	0.100792	0.273359	0.0459598	0.618161
LYAR	-0.10066	0.273993	-0.114249	0.21405
MAPRE3	0.0973006	0.290407	0.0945436	0.304356
ADA	-0.0953116	0.300427	-0.192249	0.0354133
HDDC2	-0.0934046	0.310245	-0.0228457	0.804386
HSPH1	-0.0922404	0.316341	-0.119956	0.191886
NDUFB2	-0.0912873	0.321389	-0.184776	0.0433456
DEFA4	0.0897513	0.329632	0.0341101	0.711491
CTSG	0.0892153	0.33254	0.0634403	0.491217
EDEM2	0.0887027	0.335337	-0.0345445	0.707983
CHCHD2	-0.0884982	0.336457	-0.0433986	0.637888
MMP8	0.0878389	0.340083	0.0258251	0.779488
ELANE	0.0829457	0.367765	0.105579	0.251109
NPC1	0.0828584	0.368271	-0.0501336	0.586593
PRKCH	-0.0765504	0.405968	-0.155202	0.090526
RHOC	0.0756878	0.411294	0.156821	0.0871713
BPI	0.0747815	0.416933	0.0313665	0.733788
OLR1	0.0726651	0.430277	0.0279056	0.762233
NCALD	-0.0708935	0.441632	-0.0299116	0.745704
MICU1	0.0707431	0.442604	-0.00654236	0.943463
GPR89B	-0.0695306	0.450483	-0.101981	0.267712
DEFA1	0.0672114	0.465768	0.029443	0.749556
NKIRAS2	0.0667937	0.46855	-0.0387576	0.674279
PCID2	-0.0666682	0.469388	-0.0590395	0.521825
ITGB1BP1	0.0665129	0.470426	0.0760713	0.408921
STRN4	0.0662717	0.472041	0.0738944	0.422496
IFNG	0.0659092	0.474473	0.0422675	0.646682
APOBEC3G	-0.0640835	0.486826	-0.0974033	0.289896
GAPDH	0.0638581	0.488362	0.0208585	0.821103
TOGARAM2	0.0582838	0.527176	0.0284117	0.758053
CX3CR1	0.0578716	0.530107	-0.033636	0.715328
STK39	-0.055858	0.54454	-0.127101	0.166554
MYOF	0.0552998	0.548574	0.0464788	0.614196
PRF1	0.054796	0.552228	-0.0525217	0.568869
SIDT2	0.054614	0.553551	0.0528099	0.566747
AP4B1	0.0538364	0.559221	-0.00313233	0.972914
NKG7	0.0533717	0.562622	-0.0522896	0.57058
PTGDR	0.0521982	0.571255	-0.0829238	0.367892
NLGN3	0.0496675	0.590082	0.0502616	0.585636
TOM1	0.0492448	0.593253	-0.0138755	0.880437
FEZ1	0.0487565	0.596927	-0.00155628	0.98654
CD160	-0.0484445	0.599279	-0.0884245	0.336861
RFX2	0.0467448	0.612168	0.0565459	0.539588
NECAB1	0.0462625	0.615847	0.122414	0.182875
CAMP	0.045618	0.620778	0.0189966	0.83684
SLC9A1	0.0446999	0.627832	-0.00612681	0.947048
CITED4	-0.0430836	0.640332	-0.0708506	0.44191
ERBB2	0.0422106	0.647126	-0.00595224	0.948555
LINC01278	-0.0406364	0.65945	-0.0873056	0.343034
AKR1C4	-0.0398917	0.665313	-0.0705762	0.443684
PLEKHF1	0.0394704	0.668638	0.0297249	0.747238
SH2D1B	0.038004	0.680263	-0.0141891	0.877756
CEP78	0.0378483	0.681502	0.000140854	0.998782
LTF	0.0374766	0.684463	-0.0110313	0.904815
CCL4L2	0.0358025	0.697856	-0.107844	0.241025
PYHIN1	0.0352852	0.702013	0.00231967	0.97994
SPN	0.0351729	0.702918	-0.028418	0.758
MAP6	0.0315581	0.732224	0.0556229	0.546238
SLC2A5	0.0310628	0.736271	-0.0133651	0.884805
KLRD1	-0.0308599	0.737931	-0.10208	0.267245
PKM	-0.0301274	0.743933	0.0236495	0.797648
FES	0.0297401	0.747113	-0.0446197	0.628451
OSBPL5	0.0297248	0.74724	0.0105606	0.908859
PDGFD	0.0269081	0.770492	-0.00910872	0.921346
CLIC3	-0.0268515	0.770962	-0.0639617	0.487656
ELOVL6	0.0256106	0.781274	-0.0358855	0.69719
OLFM4	0.0242554	0.79258	0.0719092	0.435102
HOPX	0.0242081	0.792975	-0.0453401	0.62291
FBN2	-0.0240044	0.794679	-0.0597477	0.516835
H1F0	0.0239385	0.79523	-0.0748567	0.416464
STAT4	0.0236935	0.79728	-0.0545437	0.554063
KIAA0319	0.0234859	0.799019	-0.0263753	0.774914
ACOT7	0.0233491	0.800165	0.0153563	0.867788
MS4A7	0.0202411	0.826313	-0.0740822	0.421315
GZMA	0.0193346	0.833978	-0.0945913	0.304112
FASLG	-0.0189331	0.837377	-0.11343	0.217371
RORA	0.0170371	0.85347	0.0341667	0.711034
SBK1	-0.0152535	0.868665	-0.0123623	0.893395
METTL6	0.0143372	0.87649	0.0484648	0.599127
DUSP5	-0.0106148	0.908393	-0.00377698	0.967342
HLTF	-0.0102016	0.911945	-0.0394798	0.668564
SLC44A1	0.00983658	0.915083	-0.051961	0.573008
CCL4	0.00916907	0.920826	-0.0890296	0.333552
ZNF235	0.0084694	0.92685	-0.0481164	0.601758
PTPN4	0.00631967	0.945384	-0.0455882	0.621007
FYN	0.00560639	0.95154	-0.0573614	0.533746
MATK	-0.00285819	0.975284	-0.0214362	0.816235
IL2RB	-0.00248375	0.978521	-0.0454672	0.621935
PTRH1	-0.00113701	0.990166	-0.0634377	0.491235
PIM3	0.00103811	0.991022	-0.00488803	0.957743
